# Supplementary material for: Rewiring of the Liver Transcriptome across Multiple Time-Scales Is Associated with the Weight Loss-Independent Resolution of NAFLD Following RYGB
Source: Metabolites. 2022 Apr 2;12(4):318. doi: 10.3390/metabo12040318 (PMC9025796; doi:10.3390/metabo12040318)
Supplement: Supplementary file 1 [file metabolites-12-00318-s001.zip]

Archive with 7 entries (7 files):
- Supplemental_table_S1_gene_data.xlsx
- Supplemental_table_S2_Sham_data.xlsx
- Supplemental_table_S3_KolmogorovSmirnov_test.xlsx
- Supplemental_table_S4_module_data_110920.xlsx
- Supplemental_table_S5_Human_KEGG_04072020_Network.xlsx
- Supplemental_table_S6_Human_KEGG_04072020_Attributes.xlsx
- supplementary  Figure S1.pdf
