# Supplementary material for: Rewiring of the Liver Transcriptome across Multiple Time-Scales Is Associated with the Weight Loss-Independent Resolution of NAFLD Following RYGB
Source: Metabolites. 2022 Apr 2;12(4):318. doi: 10.3390/metabo12040318 (PMC9025796; doi:10.3390/metabo12040318)
Supplement: Supplementary file 1 [file metabolites-12-00318-s001.zip › Supplemental_table_S1_gene_data.xlsx]

## Sheet: Sheet1
	Unnamed: 0	Ensembl Id	Gene	Trend	Log2FC 1W	Log2FC 1M	Log2FC 3M	padj_1W	padj_1M	padj_3M	RYGB 1W mean	RYGB 1W std	RYGB 1M mean	RYGB 1M std	RYGB 3M mean	RYGB 3M std	WM 1W mean	WM 1W std	WM 1M mean	WM 1M std	WM 3M mean	WM 3M std	CT-1 score	CT-2 score	CT-3 score	CT-4 score	CT-5 score	CT-6 score	CT-7 score	CT-8 score	CT-9 score	Norm CT-1 score	Norm CT-2 score	Norm CT-3 score	Norm CT-4 score	Norm CT-5 score	Norm CT-6 score	Norm CT-7 score	Norm CT-8 score	Norm CT-9 score
3197	3197	ENSRNOG00000023068	CD5L	1	0.564419	1.1522	1.49111	0.019518	1.02529e-07	3.15256e-16	2.85114	0.0984089	2.98719	0.114131	3.0819	0.100003	2.66726	0.014039	2.61076	0.0373624	2.59413	0.0583094	0.605	0.248	0.109	0.002	0	0	0.009	0.027	0	14.7561	3.26316	1.28235	0.0526316	0	0	0.107143	0.27	0
4786	4786	ENSRNOG00000016294	CD4	1	0.222961	0.690361	1.07083	0.370632	0.000524865	4.41218e-12	2.2226	0.0947088	2.30841	0.0678571	2.41932	0.0803161	2.15822	0.0248494	2.09	0.0562773	2.08116	0.0512441	0.513	0.119	0.113	0.007	0.002	0.002	0.043	0.197	0.004	12.5122	1.56579	1.32941	0.184211	0.0212766	0.0196078	0.511905	1.97	0.0199005
6309	6309	ENSRNOG00000016488	PLTP	1	0.503872	0.983803	1.34692	0.0425118	1.49652e-05	2.8139e-13	2.39159	0.120066	2.45934	0.0837796	2.60014	0.142337	2.23619	0.0126621	2.13022	0.0751021	2.17587	0.0617357	0.502	0.276	0.1	0.012	0.001	0.002	0.032	0.072	0.003	12.2439	3.63158	1.17647	0.315789	0.0106383	0.0196078	0.380952	0.72	0.0149254
11213	11213	ENSRNOG00000018689	RGD1305464	1	0.201786	0.569063	1.14222	0.51188	0.0228765	1.80594e-09	2.15122	0.0515401	2.26373	0.0736287	2.16663	0.144911	2.07987	0.0592576	2.07152	0.097168	1.79521	0.116745	0.488	0.141	0.104	0.008	0.016	0.004	0.035	0.157	0.047	11.9024	1.85526	1.22353	0.210526	0.170213	0.0392157	0.416667	1.57	0.233831
18290	18290	ENSRNOG00000018414	CSF1R	1	0.272147	0.883092	1.13201	0.262967	6.22515e-06	1.6815e-12	2.77133	0.114756	2.88513	0.0771028	2.96542	0.0629682	2.69587	0.0164681	2.60088	0.0475325	2.60103	0.0532297	0.481	0.209	0.056	0.004	0	0	0.063	0.187	0	11.7317	2.75	0.658824	0.105263	0	0	0.75	1.87	0
12529	12529	ENSRNOG00000023238	DGKD	1	-0.254933	-0.458803	-0.59767	0.0773294	0.000524865	1.05391e-08	2.67375	0.0521078	2.65051	0.0397894	2.62843	0.056269	2.75406	0.0297497	2.79637	0.0294843	2.81529	0.0498858	0.458	0.244	0.162	0.037	0.004	0.001	0.026	0.066	0.002	11.1707	3.21053	1.90588	0.973684	0.0425532	0.00980392	0.309524	0.66	0.00995025
17407	17407	ENSRNOG00000049303	MARCO	1	1.5092	1.64211	2.37363	1.45217e-06	4.85151e-07	7.30918e-17	2.59518	0.190651	2.54501	0.15288	2.7468	0.200956	1.92822	0.0893999	1.78552	0.137727	1.74181	0.163339	0.431	0.187	0.356	0.026	0	0	0	0	0	10.5122	2.46053	4.18824	0.684211	0	0	0	0	0
11319	11319	ENSRNOG00000029911	CILP	1	0.329092	0.507578	1.17887	0.439033	0.255226	0.00035699	1.07658	0.196282	1.06432	0.212447	1.29614	0.283309	0.804957	0.126571	0.688302	0.083913	0.397769	0.331974	0.412	0.09	0.291	0.017	0.006	0.012	0.019	0.111	0.042	10.0488	1.18421	3.42353	0.447368	0.0638298	0.117647	0.22619	1.11	0.208955
8596	8596	ENSRNOG00000008479	SLC8A1	1	0.0538018	0.52573	0.835466	0.8901	0.0298942	3.84681e-06	1.80691	0.0449932	1.90116	0.0662833	1.9921	0.0746353	1.78697	0.0448865	1.73601	0.0544132	1.70849	0.134187	0.408	0.145	0.049	0.004	0.017	0.004	0.083	0.268	0.022	9.95122	1.90789	0.576471	0.105263	0.180851	0.0392157	0.988095	2.68	0.109453
3401	3401	ENSRNOG00000021157	CTSS	1	0.466401	0.790768	0.889579	0.0411014	0.000262806	4.61584e-07	2.5688	0.0760755	2.56943	0.0487502	2.63946	0.0790108	2.42113	0.022936	2.30364	0.0769576	2.35343	0.052959	0.393	0.386	0.139	0.039	0	0	0.016	0.024	0.003	9.58537	5.07895	1.63529	1.02632	0	0	0.190476	0.24	0.0149254
7617	7617	ENSRNOG00000016575	TNFRSF1B	1	0.106157	0.467501	0.84084	0.711179	0.0253507	6.80896e-08	2.67562	0.0632333	2.72675	0.0169985	2.65391	0.100243	2.64019	0.0711081	2.5759	0.0187006	2.38262	0.0995825	0.387	0.103	0.101	0.019	0.02	0.003	0.062	0.299	0.006	9.43902	1.35526	1.18824	0.5	0.212766	0.0294118	0.738095	2.99	0.0298507
16243	16243	ENSRNOG00000018198	DAPK1	1	0.379169	0.549846	0.974969	0.105686	0.0164402	1.52106e-08	2.60578	0.0302242	2.65633	0.0684528	2.61086	0.129775	2.46996	0.086805	2.47761	0.0554555	2.29626	0.116626	0.381	0.168	0.272	0.046	0.018	0.012	0.02	0.051	0.032	9.29268	2.21053	3.2	1.21053	0.191489	0.117647	0.238095	0.51	0.159204
1409	1409	ENSRNOG00000017021	GALNT18	1	0.188248	0.386186	1.16069	0.594763	0.208993	6.02835e-08	1.69974	0.0433589	1.72564	0.10059	1.73773	0.145914	1.63261	0.0691522	1.60186	0.078561	1.35907	0.0737817	0.375	0.08	0.183	0.004	0.027	0.016	0.022	0.148	0.145	9.14634	1.05263	2.15294	0.105263	0.287234	0.156863	0.261905	1.48	0.721393
6561	6561	ENSRNOG00000009488	CYP7A1	1	-0.2448	-0.63435	-0.852035	0.610885	0.132408	0.0103251	3.22392	0.0480327	2.97812	0.0532359	3.10605	0.269638	3.33135	0.13771	3.26627	0.147519	3.56402	0.0821614	0.372	0.165	0.159	0.019	0.026	0.014	0.06	0.146	0.039	9.07317	2.17105	1.87059	0.5	0.276596	0.137255	0.714286	1.46	0.19403
12285	12285	ENSRNOG00000025768	CLK1	1	-0.147382	-0.401613	-0.527393	0.569351	0.059114	0.00100681	2.7238	0.0453198	2.70831	0.0771118	2.7379	0.0928651	2.77341	0.0133407	2.84539	0.0313685	2.90733	0.0808253	0.372	0.272	0.104	0.011	0.06	0.008	0.046	0.079	0.048	9.07317	3.57895	1.22353	0.289474	0.638298	0.0784314	0.547619	0.79	0.238806
14931	14931	ENSRNOG00000051163	RN60_10_0705.2	1	0.601947	1.02618	1.27922	0.0738974	0.000876761	6.16733e-07	1.30269	0.135861	1.52078	0.131418	1.52763	0.132135	1.0557	0.122678	1.18022	0.0514987	1.06955	0.173189	0.367	0.205	0.263	0.057	0.015	0.005	0.028	0.05	0.01	8.95122	2.69737	3.09412	1.5	0.159574	0.0490196	0.333333	0.5	0.0497512
8688	8688	ENSRNOG00000026742	YPEL5	1	-0.0848513	-0.21887	-0.528288	0.67028	0.177082	1.00265e-06	2.54128	0.0226026	2.51846	0.0467698	2.51186	0.0913656	2.56764	0.0208674	2.58644	0.0615567	2.68367	0.0272511	0.365	0.134	0.12	0.005	0.044	0.017	0.028	0.122	0.165	8.90244	1.76316	1.41176	0.131579	0.468085	0.166667	0.333333	1.22	0.820896
21641	21641	LOC100912143	ENSRNOG00000062101	8	0.946017	-0.29324	-0.546609	0.00347608	0.222041	0.078341	2.11706	0.0300896	2.12282	0.041629	2.1399	0.0773488	2.16659	0.0499302	2.21634	0.0381047	2.33304	0.112859	0.364	0.11	0.206	0.024	0.044	0.02	0.036	0.146	0.05	8.87805	1.44737	2.42353	0.631579	0.468085	0.196078	0.428571	1.46	0.248756
16579	16579	ENSRNOG00000054539	HIST3H3	1	0.355082	0.648865	1.58705	0.424047	0.135524	6.85878e-07	1.20483	0.16376	0.939992	0.324218	1.28545	0.19025	1.06681	0.125136	0.572565	0.253904	0.444947	0.176989	0.355	0.114	0.134	0.006	0.029	0.012	0.031	0.174	0.145	8.65854	1.5	1.57647	0.157895	0.308511	0.117647	0.369048	1.74	0.721393
1594	1594	ENSRNOG00000017980	ITGAL	1	0.610162	0.730115	1.00244	0.0181452	0.00545163	1.49751e-06	2.31023	0.142706	2.31444	0.0635954	2.36789	0.0963451	2.12219	0.0308615	2.06498	0.0405387	2.03524	0.0534673	0.354	0.179	0.301	0.067	0.002	0.001	0.031	0.064	0.001	8.63415	2.35526	3.54118	1.76316	0.0212766	0.00980392	0.369048	0.64	0.00497512
18378	18378	ENSRNOG00000015582	ME2	1	0.61213	0.795177	0.902371	0.00232879	5.63307e-05	8.01253e-08	1.96988	0.105874	1.95337	0.0375807	1.91634	0.0762076	1.78816	0.0478339	1.68677	0.0758944	1.6186	0.0837422	0.354	0.31	0.211	0.062	0.003	0.002	0.028	0.03	0	8.63415	4.07895	2.48235	1.63158	0.0319149	0.0196078	0.333333	0.3	0
10461	10461	ENSRNOG00000022975	NFAM1	3	0.456885	0.426181	0.884105	0.102585	0.166761	3.82641e-05	1.75502	0.0881707	1.67221	0.0624031	1.8003	0.080639	1.60803	0.00912695	1.52923	0.0473673	1.49915	0.0890166	0.353	0.099	0.436	0.033	0.009	0.003	0.008	0.036	0.023	8.60976	1.30263	5.12941	0.868421	0.0957447	0.0294118	0.0952381	0.36	0.114428
9117	9117	ENSRNOG00000056756	ACTN1	1	0.203965	0.585217	0.905859	0.395952	0.00225741	1.13335e-09	2.29347	0.0942261	2.40135	0.0501646	2.49475	0.0857073	2.23154	0.0782439	2.21413	0.0680135	2.21599	0.0402999	0.352	0.138	0.18	0.018	0	0.001	0.078	0.222	0.011	8.58537	1.81579	2.11765	0.473684	0	0.00980392	0.928571	2.22	0.0547264
19575	19575	ENSRNOG00000000585	AMD1	1	-0.0853772	-0.30452	-0.460879	0.71808	0.0896089	0.000462794	2.65856	0.029227	2.66941	0.0193584	2.60049	0.0870141	2.68578	0.0203485	2.75976	0.0695305	2.75006	0.0563378	0.35	0.203	0.091	0.01	0.059	0.012	0.054	0.128	0.093	8.53659	2.67105	1.07059	0.263158	0.62766	0.117647	0.642857	1.28	0.462687
15545	15545	ENSRNOG00000003148	TIMP2	1	0.444335	0.608117	0.864814	0.0839826	0.0168749	9.52933e-06	2.00051	0.0504911	2.00197	0.0776916	2.05719	0.123243	1.84696	0.0729194	1.7983	0.0480778	1.78659	0.0722313	0.349	0.251	0.24	0.066	0.022	0.01	0.013	0.029	0.02	8.5122	3.30263	2.82353	1.73684	0.234043	0.0980392	0.154762	0.29	0.0995025
4760	4760	ENSRNOG00000010018	CLEC4A3	1	0.235642	0.637812	0.894315	0.536028	0.0469723	0.000293399	1.73353	0.0916544	1.74652	0.0656946	1.79264	0.163565	1.66024	0.056929	1.51139	0.0913385	1.49398	0.0805786	0.345	0.225	0.09	0.022	0.03	0.007	0.082	0.165	0.034	8.41463	2.96053	1.05882	0.578947	0.319149	0.0686275	0.97619	1.65	0.169154
17110	17110	ENSRNOG00000043387	CPE	1	0.403899	0.6822	1.29653	0.330329	0.108887	8.59273e-05	0.970499	0.129826	0.982642	0.268043	1.30416	0.235951	0.622299	0.123809	0.566994	0.107081	0.633397	0.143261	0.343	0.231	0.309	0.027	0.003	0.003	0.01	0.015	0.059	8.36585	3.03947	3.63529	0.710526	0.0319149	0.0294118	0.119048	0.15	0.293532
2250	2250	ENSRNOG00000021916	SLC16A12	1	-0.150961	-0.410522	-0.549021	0.508743	0.0296743	0.000121694	3.06742	0.0632287	2.95862	0.0255052	3.01669	0.122291	3.11897	0.0428645	3.08941	0.0293535	3.20492	0.0403459	0.342	0.174	0.143	0.033	0.047	0.012	0.08	0.146	0.023	8.34146	2.28947	1.68235	0.868421	0.5	0.117647	0.952381	1.46	0.114428
4767	4767	ENSRNOG00000010253	CD163	1	0.413982	0.613448	0.864235	0.0468532	0.00223583	3.98729e-08	2.75942	0.136245	2.85213	0.067589	2.92079	0.0658842	2.64363	0.0184895	2.65726	0.0376984	2.64242	0.0683537	0.342	0.145	0.255	0.047	0	0	0.048	0.158	0.005	8.34146	1.90789	3	1.23684	0	0	0.571429	1.58	0.0248756
7526	7526	ENSRNOG00000012749	C1QB	1	0.116875	0.553595	0.799426	0.669063	0.0043057	9.32184e-08	2.56857	0.0881525	2.63554	0.0857346	2.77482	0.0614093	2.53779	0.0331815	2.46578	0.0344057	2.52057	0.0560637	0.342	0.161	0.108	0.001	0.003	0.007	0.07	0.294	0.014	8.34146	2.11842	1.27059	0.0263158	0.0319149	0.0686275	0.833333	2.94	0.0696517
17549	17549	ENSRNOG00000051867	GM4944	1	-0.292997	-0.452301	-0.657593	0.341216	0.120796	0.00239797	1.90835	0.0652946	1.96722	0.0824	1.91985	0.185582	2.00978	0.0439611	2.13214	0.0348239	2.1674	0.0691179	0.342	0.202	0.227	0.04	0.052	0.023	0.022	0.054	0.038	8.34146	2.65789	2.67059	1.05263	0.553191	0.22549	0.261905	0.54	0.189055
14572	14572	ENSRNOG00000002886	MYH10	1	0.135376	0.667508	1.40878	0.783944	0.0701982	1.41795e-07	1.78104	0.12923	1.80018	0.179733	2.05378	0.124141	1.72744	0.139364	1.55745	0.0422686	1.51649	0.139595	0.341	0.074	0.166	0.006	0.012	0.02	0.047	0.285	0.049	8.31707	0.973684	1.95294	0.157895	0.12766	0.196078	0.559524	2.85	0.243781
12967	12967	ENSRNOG00000002180	TBC1D1	1	0.27295	0.512031	0.812605	0.294422	0.0291148	5.89914e-06	1.88345	0.0759796	1.8998	0.0580108	1.91193	0.116242	1.79145	0.085446	1.73304	0.0261843	1.66429	0.0751125	0.339	0.148	0.234	0.053	0.018	0.014	0.054	0.126	0.014	8.26829	1.94737	2.75294	1.39474	0.191489	0.137255	0.642857	1.26	0.0696517
2747	2747	ENSRNOG00000061379	C7	1	0.384656	0.444228	1.45448	0.244597	0.201158	2.91283e-10	2.20797	0.0933968	2.19937	0.140596	2.45848	0.172337	2.06635	0.0716693	2.05406	0.0380327	1.9647	0.110719	0.333	0.045	0.334	0.013	0.02	0.011	0.006	0.083	0.155	8.12195	0.592105	3.92941	0.342105	0.212766	0.107843	0.0714286	0.83	0.771144
8006	8006	ENSRNOG00000025383	LOC100365902	1	-0.163132	-0.294759	-0.349049	0.504264	0.181555	0.0362488	2.59465	0.0344015	2.60675	0.0466531	2.59428	0.108152	2.6472	0.0349514	2.70462	0.0244537	2.71615	0.0388274	0.332	0.194	0.161	0.048	0.083	0.033	0.033	0.069	0.047	8.09756	2.55263	1.89412	1.26316	0.882979	0.323529	0.392857	0.69	0.233831
17165	17165	ENSRNOG00000022482	TRAPPC11	1	-0.106209	-0.150827	-0.270685	0.416094	0.225093	0.00154787	2.64686	0.013289	2.60748	0.0355746	2.61163	0.0571309	2.67958	0.0173955	2.65402	0.0306756	2.69699	0.0331152	0.33	0.182	0.182	0.026	0.053	0.025	0.022	0.037	0.143	8.04878	2.39474	2.14118	0.684211	0.56383	0.245098	0.261905	0.37	0.711443
10912	10912	ENSRNOG00000014343	ANLN	1	0.25305	0.914696	1.36942	0.600494	0.0217516	2.70195e-05	0.978348	0.0581025	0.77762	0.388398	0.985781	0.168071	0.860099	0.170912	0.334965	0.168304	0.192714	0.198701	0.329	0.179	0.106	0.002	0.036	0.009	0.063	0.17	0.106	8.02439	2.35526	1.24706	0.0526316	0.382979	0.0882353	0.75	1.7	0.527363
12780	12780	ENSRNOG00000002045	ANXA3	1	0.497682	0.64737	0.911112	0.0420158	0.00800574	1.78321e-06	2.38257	0.133049	2.40579	0.0727044	2.47781	0.0937583	2.23134	0.0548117	2.19139	0.0506822	2.18151	0.0583705	0.329	0.191	0.28	0.053	0.001	0	0.035	0.105	0.006	8.02439	2.51316	3.29412	1.39474	0.0106383	0	0.416667	1.05	0.0298507
18358	18358	ENSRNOG00000016740	FAM210A	1	-0.0942181	-0.239299	-0.347689	0.568714	0.0797472	0.000532851	2.99889	0.0438787	2.98787	0.0327648	2.97103	0.0819424	3.0295	0.0183236	3.06349	0.0253032	3.08468	0.0285289	0.329	0.137	0.155	0.031	0.048	0.022	0.064	0.169	0.045	8.02439	1.80263	1.82353	0.815789	0.510638	0.215686	0.761905	1.69	0.223881
67	67	ENSRNOG00000012074	IFNGR1	1	0.197499	0.256324	0.42824	0.14407	0.0545411	6.06157e-06	2.47134	0.0376578	2.43207	0.0253192	2.52934	0.0476896	2.41203	0.0308639	2.35241	0.0430579	2.39795	0.0472734	0.328	0.177	0.269	0.041	0.021	0.015	0.037	0.065	0.047	8	2.32895	3.16471	1.07895	0.223404	0.147059	0.440476	0.65	0.233831
11894	11894	ENSRNOG00000046254	ADGRE1	1	0.663291	0.880628	1.18836	0.00952998	0.000575586	7.15657e-09	2.43413	0.163827	2.46762	0.127007	2.5848	0.0935102	2.22923	0.0631199	2.18266	0.022407	2.18973	0.0543512	0.328	0.185	0.304	0.042	0	0.001	0.035	0.087	0.018	8	2.43421	3.57647	1.10526	0	0.00980392	0.416667	0.87	0.0895522
175	175	ENSRNOG00000017826	MTRR	1	-0.228866	-0.243352	-0.462754	0.0957522	0.0871904	3.34861e-06	2.47015	0.0311388	2.45226	0.0446505	2.44305	0.0707437	2.54092	0.0171721	2.52855	0.0191588	2.58647	0.0490635	0.326	0.164	0.353	0.048	0.032	0.017	0.005	0.01	0.045	7.95122	2.15789	4.15294	1.26316	0.340426	0.166667	0.0595238	0.1	0.223881
18887	18887	ENSRNOG00000013982	HSD17B2	1	-0.94533	-1.15224	-1.42481	0.00702901	0.00213125	7.85774e-06	2.95388	0.127998	2.63987	0.204315	3.11437	0.325607	3.45159	0.20105	3.28588	0.236113	3.89773	0.0936717	0.324	0.306	0.263	0.058	0.008	0.005	0.006	0.014	0.016	7.90244	4.02632	3.09412	1.52632	0.0851064	0.0490196	0.0714286	0.14	0.079602
4846	4846	ENSRNOG00000007247	A2ML1	1	0.412386	0.441413	0.93511	0.268745	0.280746	0.000956954	2.11236	0.0642358	1.94052	0.142114	2.15805	0.154713	1.95086	0.0566289	1.76206	0.123474	1.77076	0.225992	0.322	0.147	0.262	0.019	0.039	0.018	0.014	0.031	0.148	7.85366	1.93421	3.08235	0.5	0.414894	0.176471	0.166667	0.31	0.736318
5233	5233	ENSRNOG00000050204	NAIF1	1	-0.112208	-0.449845	-0.608773	0.76636	0.109853	0.00353447	1.68329	0.04044	1.64822	0.0527516	1.64964	0.122528	1.71811	0.0487483	1.79231	0.0812042	1.85872	0.0865911	0.322	0.214	0.09	0.009	0.064	0.023	0.07	0.143	0.065	7.85366	2.81579	1.05882	0.236842	0.680851	0.22549	0.833333	1.43	0.323383
15281	15281	ENSRNOG00000021031	GRN	1	0.0975307	0.32116	0.502687	0.589564	0.0225539	1.47137e-06	3.03707	0.0401123	3.04863	0.055507	3.12199	0.0412255	3.00752	0.035453	2.95109	0.0497666	2.96795	0.0269717	0.321	0.208	0.14	0.008	0.015	0.013	0.077	0.159	0.059	7.82927	2.73684	1.64706	0.210526	0.159574	0.127451	0.916667	1.59	0.293532
10701	10701	ENSRNOG00000032332	KRT4	1	0.391969	1.07397	1.27614	0.361436	0.00501295	0.000100822	0.818546	0.143057	1.00518	0.176858	0.999622	0.236651	0.598275	0.206759	0.520376	0.1516	0.403375	0.237062	0.318	0.243	0.171	0.034	0.028	0.016	0.06	0.119	0.011	7.7561	3.19737	2.01176	0.894737	0.297872	0.156863	0.714286	1.19	0.0547264
3020	3020	ENSRNOG00000012660	POSTN	3	1.07887	0.946536	1.46402	0.000233663	0.00594651	9.7981e-07	1.735	0.328749	1.48466	0.413701	1.67631	0.394648	0.698334	0.180291	0.412593	0.219051	0.2172	0.273175	0.315	0.205	0.399	0.065	0	0	0	0.002	0.014	7.68293	2.69737	4.69412	1.71053	0	0	0	0.02	0.0696517
8107	8107	ENSRNOG00000038132	VSIG4	1	0.378482	0.626312	0.637821	0.112509	0.00506726	0.000462794	2.4376	0.0636772	2.50808	0.0542344	2.5479	0.167741	2.31259	0.0457678	2.30462	0.0328154	2.36316	0.0609182	0.314	0.326	0.12	0.067	0.096	0.023	0.015	0.022	0.017	7.65854	4.28947	1.41176	1.76316	1.02128	0.22549	0.178571	0.22	0.0845771
14615	14615	ENSRNOG00000037563	CD68	1	0.153678	0.58321	0.923669	0.607139	0.00903436	6.38865e-08	2.19072	0.106033	2.25115	0.114348	2.36716	0.0518726	2.15011	0.0536579	2.07887	0.0257603	2.06979	0.0459591	0.314	0.115	0.148	0.005	0.006	0.02	0.065	0.271	0.056	7.65854	1.51316	1.74118	0.131579	0.0638298	0.196078	0.77381	2.71	0.278607
10509	10509	ENSRNOG00000017022	CERK	1	0.41721	0.525186	0.590229	0.00801381	0.000518646	1.47137e-06	2.18915	0.0232156	2.20182	0.0352125	2.21737	0.0540676	2.05867	0.0147795	2.03609	0.0453235	2.03405	0.0448112	0.313	0.382	0.258	0.042	0.001	0.002	0	0	0.002	7.63415	5.02632	3.03529	1.10526	0.0106383	0.0196078	0	0	0.00995025
14816	14816	ENSRNOG00000056837	ABR	3	0.553316	0.520243	1.04742	0.0635682	0.113478	6.95831e-06	1.64298	0.124096	1.59871	0.0268297	1.72275	0.159635	1.45643	0.074218	1.40969	0.051427	1.39597	0.0410958	0.313	0.098	0.395	0.075	0.008	0.01	0.017	0.083	0.001	7.63415	1.28947	4.64706	1.97368	0.0851064	0.0980392	0.202381	0.83	0.00497512
3618	3618	ENSRNOG00000015029	DBT	1	-0.393372	-0.464441	-0.519244	0.00877154	0.00200106	1.5068e-05	2.71512	0.0516423	2.73527	0.0472562	2.74749	0.108092	2.84038	0.0415346	2.88456	0.0214879	2.91883	0.0425751	0.312	0.218	0.283	0.088	0.046	0.025	0.009	0.018	0.001	7.60976	2.86842	3.32941	2.31579	0.489362	0.245098	0.107143	0.18	0.00497512
9952	9952	ENSRNOG00000034134	CPM	1	0.450837	0.832136	1.43919	0.238867	0.0173227	2.0442e-07	1.11214	0.120078	1.23452	0.177612	1.29765	0.132575	0.913398	0.140329	0.958469	0.144803	0.733086	0.182697	0.312	0.133	0.294	0.013	0.008	0.007	0.029	0.102	0.102	7.60976	1.75	3.45882	0.342105	0.0851064	0.0686275	0.345238	1.02	0.507463
11992	11992	ENSRNOG00000015297	RGD1561662	1	0.373438	0.559952	0.846206	0.281136	0.10308	0.00101066	2.02927	0.0738011	1.98836	0.0587584	2.01435	0.212962	1.88982	0.0506971	1.76854	0.102661	1.75692	0.131522	0.31	0.25	0.173	0.044	0.099	0.033	0.024	0.031	0.036	7.56098	3.28947	2.03529	1.15789	1.05319	0.323529	0.285714	0.31	0.179104
15249	15249	ENSRNOG00000020730	LOC498369	1	-0.0212558	-0.132089	-0.296144	0.881247	0.187436	1.08009e-05	3.39139	0.00606143	3.34584	0.0289639	3.34848	0.0336642	3.39764	0.0210983	3.38634	0.0180545	3.43867	0.0372561	0.309	0.114	0.102	0.003	0.033	0.022	0.065	0.261	0.091	7.53659	1.5	1.2	0.0789474	0.351064	0.215686	0.77381	2.61	0.452736
14315	14315	ENSRNOG00000038894	TIMD4	2	0.471454	1.29912	0.954724	0.18167	9.85787e-06	0.000416741	1.44469	0.0652046	1.6778	0.135894	1.54475	0.124652	1.2502	0.0888163	1.21021	0.0646822	1.16254	0.19157	0.306	0.541	0.043	0.016	0.051	0.002	0.018	0.017	0.006	7.46341	7.11842	0.505882	0.421053	0.542553	0.0196078	0.214286	0.17	0.0298507
15659	15659	ENSRNOG00000010516	PLAU	1	0.291937	0.645838	0.907305	0.372344	0.0229306	3.0124e-05	1.70921	0.0907495	1.77642	0.0822696	1.85615	0.119646	1.60773	0.0761517	1.54143	0.118051	1.55916	0.079712	0.304	0.288	0.15	0.022	0.012	0.007	0.06	0.116	0.041	7.41463	3.78947	1.76471	0.578947	0.12766	0.0686275	0.714286	1.16	0.20398
19167	19167	ENSRNOG00000051235	C2	1	0.139586	0.165523	0.514405	0.505922	0.446503	9.80072e-05	2.62603	0.0432596	2.54397	0.0392931	2.5858	0.0759631	2.58483	0.0293211	2.49089	0.01516	2.42594	0.075617	0.304	0.059	0.293	0.016	0.025	0.031	0.021	0.159	0.092	7.41463	0.776316	3.44706	0.421053	0.265957	0.303922	0.25	1.59	0.457711
1281	1281	ENSRNOG00000017854	UCP2	3	0.669828	0.643347	1.02785	0.00819525	0.0187995	7.47717e-07	2.16741	0.129382	2.09195	0.0703015	2.15277	0.170935	1.95378	0.0118494	1.87372	0.026476	1.84047	0.0574629	0.302	0.153	0.358	0.094	0.022	0.02	0.022	0.026	0.003	7.36585	2.01316	4.21176	2.47368	0.234043	0.196078	0.261905	0.26	0.0149254
13316	13316	ENSRNOG00000005434	SPTBN1	1	0.216399	0.22554	0.344479	0.0404725	0.0407272	2.16456e-05	3.40392	0.0295798	3.3951	0.0251643	3.43928	0.054234	3.33819	0.0132791	3.3264	0.0111927	3.33709	0.014955	0.3	0.153	0.393	0.101	0.013	0.014	0.005	0.012	0.009	7.31707	2.01316	4.62353	2.65789	0.138298	0.137255	0.0595238	0.12	0.0447761
13836	13836	ENSRNOG00000003486	MNDA	1	0.128194	0.554389	0.851298	0.753108	0.0650185	0.000159943	1.73492	0.0878641	1.83905	0.0572929	1.87203	0.155504	1.6882	0.077426	1.64268	0.0524221	1.59101	0.103004	0.3	0.144	0.112	0.028	0.039	0.017	0.098	0.233	0.029	7.31707	1.89474	1.31765	0.736842	0.414894	0.166667	1.16667	2.33	0.144279
6529	6529	ENSRNOG00000005730	PCMTD1	1	-0.211917	-0.281159	-0.390475	0.300172	0.162022	0.00828788	2.85238	0.0420997	2.88115	0.0288454	2.85666	0.124884	2.92013	0.0308326	2.97116	0.0208205	2.99289	0.0482087	0.299	0.133	0.249	0.056	0.08	0.066	0.019	0.066	0.032	7.29268	1.75	2.92941	1.47368	0.851064	0.647059	0.22619	0.66	0.159204
20193	20193	ENSRNOG00000001143	CIT	1	0.364512	0.592271	1.1613	0.350262	0.117007	2.34695e-05	1.51465	0.102739	1.52772	0.128964	1.63806	0.204525	1.37601	0.0779952	1.2923	0.171054	1.24804	0.117478	0.295	0.213	0.172	0.026	0.04	0.014	0.043	0.1	0.097	7.19512	2.80263	2.02353	0.684211	0.425532	0.137255	0.511905	1	0.482587
3526	3526	ENSRNOG00000019996	SLC16A1	1	0.388841	0.58296	1.11651	0.142587	0.0245035	5.72015e-09	3.16904	0.0333674	3.20007	0.0727096	3.06016	0.125567	3.00615	0.171756	3.00628	0.0372829	2.68452	0.112157	0.294	0.081	0.382	0.052	0.005	0.006	0.022	0.15	0.008	7.17073	1.06579	4.49412	1.36842	0.0531915	0.0588235	0.261905	1.5	0.039801
4511	4511	ENSRNOG00000009347	ARHGAP25	1	0.213306	0.452936	0.946252	0.467658	0.0727231	1.37083e-07	1.7475	0.118373	1.78857	0.0575669	1.89166	0.109725	1.69001	0.0677325	1.64834	0.0575021	1.60227	0.052713	0.294	0.077	0.249	0.016	0.006	0.014	0.056	0.253	0.035	7.17073	1.01316	2.92941	0.421053	0.0638298	0.137255	0.666667	2.53	0.174129
19821	19821	ENSRNOG00000001252	CHST12	3	0.50536	0.395579	1.17779	0.173794	0.383452	6.47428e-05	1.25587	0.0970512	1.11751	0.143776	1.22162	0.198322	1.08021	0.0486689	0.96345	0.0452596	0.780772	0.173016	0.291	0.097	0.335	0.042	0.033	0.019	0.007	0.041	0.135	7.09756	1.27632	3.94118	1.10526	0.351064	0.186275	0.0833333	0.41	0.671642
237	237	ENSRNOG00000030210	FNDC1	1	0.445305	0.650538	1.06237	0.217908	0.0966622	0.000896109	1.04234	0.276478	1.15053	0.247496	1.22613	0.37273	0.537697	0.128312	0.53848	0.155364	0.438744	0.310416	0.29	0.217	0.294	0.083	0.022	0.018	0.018	0.038	0.02	7.07317	2.85526	3.45882	2.18421	0.234043	0.176471	0.214286	0.38	0.0995025
967	967	ENSRNOG00000021104	EMP3	3	0.505973	0.445293	0.938363	0.133692	0.250712	0.000456588	1.49409	0.101086	1.37309	0.0755782	1.52172	0.127924	1.31056	0.0837079	1.2058	0.0675842	1.16848	0.170305	0.29	0.089	0.389	0.062	0.019	0.03	0.013	0.059	0.049	7.07317	1.17105	4.57647	1.63158	0.202128	0.294118	0.154762	0.59	0.243781
5289	5289	ENSRNOG00000005668	NDUFA8	1	-0.117361	-0.289203	-0.489535	0.538681	0.0719989	1.93692e-05	2.63117	0.0591398	2.54428	0.0659015	2.57163	0.0720622	2.67145	0.0184999	2.6391	0.0396577	2.72715	0.0398433	0.289	0.168	0.16	0.025	0.025	0.025	0.076	0.152	0.08	7.04878	2.21053	1.88235	0.657895	0.265957	0.245098	0.904762	1.52	0.39801
3653	3653	ENSRNOG00000014443	PDE5A	1	0.116199	0.520459	0.914012	0.787503	0.102764	0.000115146	1.48373	0.129416	1.53591	0.0533656	1.56013	0.127151	1.46708	0.0470497	1.354	0.0818473	1.26977	0.0467745	0.285	0.122	0.111	0.014	0.006	0.009	0.121	0.308	0.024	6.95122	1.60526	1.30588	0.368421	0.0638298	0.0882353	1.44048	3.08	0.119403
4439	4439	ENSRNOG00000005853	TACR1	1	0.654179	0.658916	1.74216	0.0350192	0.0793002	3.99866e-09	0.53304	0.196193	0.486401	0.249987	0.87217	0.243622	0	0	0.0395686	0.0791372	0.042435	0.0948875	0.284	0.118	0.532	0.026	0	0.001	0	0.002	0.037	6.92683	1.55263	6.25882	0.684211	0	0.00980392	0	0.02	0.18408
8220	8220	ENSRNOG00000054689	COX7B	1	-0.139366	-0.219427	-0.490325	0.595067	0.383009	0.00260886	2.89314	0.0507336	2.88846	0.0630712	2.81603	0.148643	2.94022	0.0320174	2.96389	0.00569195	2.99043	0.0557685	0.283	0.08	0.214	0.026	0.069	0.055	0.031	0.129	0.113	6.90244	1.05263	2.51765	0.684211	0.734043	0.539216	0.369048	1.29	0.562189
5420	5420	ENSRNOG00000005341	UPP2	1	-0.427495	-0.890314	-1.31292	0.275776	0.0154018	5.24241e-06	1.91871	0.151726	1.67318	0.21104	2.16744	0.205153	2.08108	0.202267	2.09003	0.14846	2.73176	0.0691135	0.282	0.213	0.171	0.013	0.006	0.009	0.089	0.179	0.038	6.87805	2.80263	2.01176	0.342105	0.0638298	0.0882353	1.05952	1.79	0.189055
7551	7551	ENSRNOG00000016826	PLA2G2D	1	0.498678	1.3136	1.38533	0.164627	3.23147e-05	3.19268e-07	1.48137	0.195488	1.61467	0.110385	1.62953	0.13848	1.32687	0.0536288	1.08055	0.138976	1.12158	0.119179	0.282	0.388	0.067	0.021	0.005	0.001	0.141	0.095	0	6.87805	5.10526	0.788235	0.552632	0.0531915	0.00980392	1.67857	0.95	0
16297	16297	ENSRNOG00000013653	PDLIM7	1	0.339535	0.399169	0.727023	0.394808	0.34605	0.0149142	1.61746	0.0717387	1.58585	0.0834868	1.64547	0.108389	1.48173	0.0121688	1.42239	0.134323	1.36609	0.106744	0.282	0.255	0.221	0.034	0.02	0.016	0.006	0.019	0.147	6.87805	3.35526	2.6	0.894737	0.212766	0.156863	0.0714286	0.19	0.731343
1517	1517	ENSRNOG00000012061	PRKCB	1	0.303632	0.567609	0.894528	0.358142	0.0607737	6.42915e-05	1.61311	0.122132	1.60921	0.121037	1.74293	0.0943462	1.52367	0.0323341	1.43853	0.0515932	1.44874	0.0417125	0.278	0.166	0.248	0.015	0.01	0.016	0.054	0.14	0.073	6.78049	2.18421	2.91765	0.394737	0.106383	0.156863	0.642857	1.4	0.363184
16818	16818	ENSRNOG00000024874	PRTFDC1	2	0.206348	0.901722	0.876151	0.602795	0.0023877	0.000604449	1.43793	0.0880224	1.48345	0.132382	1.45344	0.0370134	1.37417	0.0637075	1.14903	0.0816234	1.12413	0.13249	0.278	0.371	0.054	0.005	0.003	0.003	0.147	0.125	0.014	6.78049	4.88158	0.635294	0.131579	0.0319149	0.0294118	1.75	1.25	0.0696517
7953	7953	ENSRNOG00000045992	TLR8	2	0.476171	0.795209	0.764968	0.0804308	0.00151505	0.00034629	1.7168	0.0910261	1.79682	0.0773737	1.73947	0.130974	1.56105	0.0495974	1.54114	0.0522953	1.50229	0.0519479	0.277	0.384	0.151	0.087	0.032	0.008	0.032	0.026	0.003	6.7561	5.05263	1.77647	2.28947	0.340426	0.0784314	0.380952	0.26	0.0149254
11607	11607	ENSRNOG00000011189	ACY1	1	-0.43253	-0.443674	-0.585889	0.00311423	0.00318887	5.26249e-07	2.55127	0.0497707	2.51048	0.0360952	2.55683	0.0834118	2.68497	0.0686895	2.65002	0.0463526	2.74532	0.0359032	0.277	0.181	0.34	0.112	0.007	0.012	0.02	0.039	0.012	6.7561	2.38158	4	2.94737	0.0744681	0.117647	0.238095	0.39	0.0597015
11271	11271	ENSRNOG00000014080	KIF23	1	0.388194	0.67395	1.16061	0.365907	0.117007	0.00055629	1.06398	0.0952343	0.853911	0.342505	1.03411	0.261416	0.873005	0.112857	0.450764	0.2973	0.42783	0.247906	0.276	0.294	0.135	0.011	0.045	0.006	0.039	0.046	0.148	6.73171	3.86842	1.58824	0.289474	0.478723	0.0588235	0.464286	0.46	0.736318
1738	1738	ENSRNOG00000004273	IFITM1	1	0.041474	0.392615	0.437269	0.89123	0.04113	0.00323471	2.19174	0.0347386	2.21869	0.0690234	2.28504	0.0533551	2.18	0.0271555	2.10123	0.0476122	2.13587	0.0930071	0.274	0.178	0.057	0.003	0.065	0.024	0.13	0.199	0.07	6.68293	2.34211	0.670588	0.0789474	0.691489	0.235294	1.54762	1.99	0.348259
4757	4757	ENSRNOG00000009211	C3AR1	2	0.482905	1.14116	1.08537	0.142616	4.89993e-05	9.96462e-06	1.34024	0.126924	1.4938	0.0669939	1.4592	0.102715	1.15971	0.140124	1.09104	0.112012	1.07259	0.128097	0.273	0.38	0.115	0.051	0.01	0.002	0.083	0.081	0.005	6.65854	5	1.35294	1.34211	0.106383	0.0196078	0.988095	0.81	0.0248756
10748	10748	ENSRNOG00000057451	ITGA5	1	0.152925	0.602066	0.629713	0.540465	0.00129072	4.4856e-05	2.53714	0.0261978	2.59103	0.059124	2.50645	0.0789723	2.4797	0.0860368	2.39603	0.0608215	2.3063	0.0701714	0.273	0.304	0.106	0.022	0.029	0.007	0.098	0.14	0.021	6.65854	4	1.24706	0.578947	0.308511	0.0686275	1.16667	1.4	0.104478
15998	15998	ENSRNOG00000010042	WDFY2	1	0.27841	0.343441	0.39116	0.0562422	0.0172519	0.000591563	2.51563	0.0448708	2.53543	0.0264243	2.51289	0.0783086	2.42859	0.040808	2.42909	0.0219929	2.39678	0.0380744	0.272	0.232	0.226	0.116	0.051	0.04	0.027	0.029	0.007	6.63415	3.05263	2.65882	3.05263	0.542553	0.392157	0.321429	0.29	0.0348259
14694	14694	ENSRNOG00000037409	SCIMP	1	0.729834	0.893579	1.26202	0.0371138	0.0174015	4.19317e-05	1.15093	0.153366	1.12255	0.108462	1.072	0.147894	0.848879	0.191113	0.740362	0.190566	0.522755	0.135736	0.27	0.213	0.321	0.048	0.006	0.008	0.028	0.07	0.036	6.58537	2.80263	3.77647	1.26316	0.0638298	0.0784314	0.333333	0.7	0.179104
17327	17327	ENSRNOG00000011881	SLC25A15	1	-0.0138352	-0.181288	-0.438223	0.957283	0.300507	0.000115016	3.40899	0.0302379	3.35299	0.0391858	3.36112	0.0779003	3.41334	0.0282184	3.41023	0.0243794	3.5005	0.051623	0.27	0.077	0.099	0.006	0.057	0.033	0.066	0.318	0.074	6.58537	1.01316	1.16471	0.157895	0.606383	0.323529	0.785714	3.18	0.368159
11895	11895	ENSRNOG00000050430	VAV1	1	0.345668	0.62715	0.842786	0.277802	0.0366613	0.000209062	1.63948	0.137537	1.61439	0.0946827	1.74031	0.116628	1.54694	0.046372	1.40882	0.0350061	1.46392	0.0796043	0.269	0.193	0.179	0.047	0.014	0.008	0.091	0.166	0.033	6.56098	2.53947	2.10588	1.23684	0.148936	0.0784314	1.08333	1.66	0.164179
19144	19144	ENSRNOG00000030729	C4B	1	0.293187	0.87515	0.875163	0.426439	0.00402247	0.000616058	2.9147	0.0697492	2.97728	0.198435	2.98702	0.193652	2.80707	0.0328961	2.67075	0.13308	2.69708	0.114874	0.267	0.383	0.088	0.011	0.064	0.014	0.049	0.035	0.089	6.5122	5.03947	1.03529	0.289474	0.680851	0.137255	0.583333	0.35	0.442786
2480	2480	ENSRNOG00000018350	RGD1311558	1	0.0960656	0.27409	0.541734	0.734062	0.211384	0.000313198	1.88549	0.0521324	1.91971	0.0356349	2.0018	0.0703821	1.85361	0.0390625	1.82915	0.0659662	1.82912	0.0757114	0.266	0.132	0.147	0.02	0.035	0.025	0.079	0.222	0.074	6.4878	1.73684	1.72941	0.526316	0.37234	0.245098	0.940476	2.22	0.368159
7533	7533	ENSRNOG00000021437	AABR07073181.1	1	0.583762	0.611228	1.06229	0.0411777	0.0469723	3.30224e-06	2.46243	0.104994	2.42655	0.107972	2.51628	0.194673	2.26275	0.0220932	2.21689	0.0525637	2.19595	0.0616503	0.266	0.176	0.345	0.067	0.042	0.033	0.005	0.026	0.04	6.4878	2.31579	4.05882	1.76316	0.446809	0.323529	0.0595238	0.26	0.199005
11114	11114	ENSRNOG00000059851	NXPE4	3	-0.326849	-0.322298	-0.366886	0.446337	0.0187995	0.000555822	2.86325	0.0549355	2.8119	0.0337357	2.85629	0.0809458	2.91317	0.0380127	2.91373	0.0254124	2.9757	0.0229997	0.265	0.223	0.177	0.055	0.027	0.021	0.084	0.122	0.026	6.46341	2.93421	2.08235	1.44737	0.287234	0.205882	1	1.22	0.129353
3195	3195	ENSRNOG00000016164	FCRL2	1	1.12006	1.19734	1.51448	0.000412278	0.000905484	1.46125e-06	1.11012	0.223837	1.04933	0.264281	0.980094	0.345527	0.469279	0.182218	0.326836	0.18651	0.107103	0.160653	0.263	0.296	0.332	0.077	0.003	0.003	0.004	0.008	0.014	6.41463	3.89474	3.90588	2.02632	0.0319149	0.0294118	0.047619	0.08	0.0696517
5434	5434	ENSRNOG00000008346	ITGB6	1	0.184809	0.512902	0.792393	0.722937	0.269635	0.0267434	0.959131	0.149196	1.06168	0.134425	1.16599	0.133285	0.834822	0.0961941	0.726359	0.167602	0.766658	0.0870383	0.263	0.286	0.171	0.024	0.011	0.006	0.083	0.112	0.044	6.41463	3.76316	2.01176	0.631579	0.117021	0.0588235	0.988095	1.12	0.218905
18922	18922	ENSRNOG00000017489	GSE1	1	0.241178	0.324278	0.861055	0.530873	0.404137	0.000676854	1.66343	0.0799773	1.7083	0.0624035	1.69163	0.181981	1.57275	0.0629013	1.59057	0.0787721	1.41049	0.162296	0.263	0.079	0.26	0.034	0.059	0.049	0.028	0.126	0.102	6.41463	1.03947	3.05882	0.894737	0.62766	0.480392	0.333333	1.26	0.507463
4399	4399	ENSRNOG00000013668	CAPG	3	1.14341	1.09259	1.24627	0.000111733	0.000710821	3.50039e-06	1.8821	0.215209	1.78499	0.114156	1.8322	0.130339	1.4812	0.116788	1.36088	0.0476363	1.36499	0.110064	0.262	0.256	0.296	0.13	0.003	0.003	0.019	0.031	0	6.39024	3.36842	3.48235	3.42105	0.0319149	0.0294118	0.22619	0.31	0
5508	5508	ENSRNOG00000001518	ITGA6	1	0.255128	0.353643	0.668908	0.304729	0.137721	9.69138e-05	2.41152	0.0606068	2.55119	0.0964811	2.47375	0.0610302	2.32518	0.0543348	2.44091	0.0881031	2.25224	0.101588	0.262	0.182	0.216	0.02	0.02	0.012	0.051	0.081	0.156	6.39024	2.39474	2.54118	0.526316	0.212766	0.117647	0.607143	0.81	0.776119
16475	16475	ENSRNOG00000017820	NQO2	3	-0.200933	-0.104808	-0.555929	0.368553	0.721092	0.000194717	2.37111	0.0516687	2.37017	0.110509	2.30697	0.122299	2.43774	0.00448356	2.42031	0.0403462	2.49785	0.0466414	0.262	0.127	0.177	0.013	0.066	0.014	0.029	0.041	0.271	6.39024	1.67105	2.08235	0.342105	0.702128	0.137255	0.345238	0.41	1.34826
4936	4936	ENSRNOG00000007047	EPS8	1	0.191594	0.202916	0.887026	0.570919	0.583061	1.63051e-05	1.66507	0.0660761	1.60597	0.0747921	1.75133	0.100386	1.60125	0.0753372	1.52073	0.112718	1.46675	0.0339296	0.261	0.083	0.209	0.012	0.041	0.025	0.02	0.155	0.194	6.36585	1.09211	2.45882	0.315789	0.43617	0.245098	0.238095	1.55	0.965174
15294	15294	ENSRNOG00000048838	GJC1	8	-0.0791872	0.599197	1.20448	0.895611	0.159342	8.26449e-05	0.829738	0.117312	0.967216	0.0916932	1.19385	0.124825	0.847299	0.106987	0.698949	0.154969	0.734351	0.125429	0.261	0.101	0.076	0.003	0.009	0.02	0.124	0.369	0.037	6.36585	1.32895	0.894118	0.0789474	0.0957447	0.196078	1.47619	3.69	0.18408
15830	15830	ENSRNOG00000010947	MMP14	3	0.347805	0.341525	0.797937	0.0518956	0.0754651	3.49591e-09	2.9224	0.0770371	2.87444	0.0669517	2.82238	0.0887249	2.81384	0.0693628	2.76927	0.0156223	2.57442	0.0624728	0.261	0.066	0.428	0.038	0.006	0.007	0.018	0.105	0.071	6.36585	0.868421	5.03529	1	0.0638298	0.0686275	0.214286	1.05	0.353234
16584	16584	ENSRNOG00000060769	HIST1H2BD	1	0.228152	0.495279	1.07101	0.609785	0.245066	0.000951913	0.570648	0.284139	0.487363	0.339499	0.832411	0.10991	0.419637	0.291882	0.0971022	0.122271	0.0520745	0.116442	0.261	0.08	0.225	0.008	0.017	0.022	0.053	0.249	0.085	6.36585	1.05263	2.64706	0.210526	0.180851	0.215686	0.630952	2.49	0.422886
18233	18233	ENSRNOG00000019744	PRR16	1	-0.0782922	-0.196858	-0.48193	0.782339	0.405745	0.00107868	2.08158	0.0400847	2.09783	0.0708998	2.10464	0.0950178	2.10612	0.0307017	2.169	0.032566	2.26451	0.054046	0.261	0.142	0.128	0.015	0.057	0.026	0.051	0.174	0.146	6.36585	1.86842	1.50588	0.394737	0.606383	0.254902	0.607143	1.74	0.726368
1664	1664	ENSRNOG00000015902	CPXM2	1	0.0348019	0.451699	1.13888	0.957472	0.350453	0.000682507	0.913923	0.139213	0.807683	0.162376	1.07997	0.232738	0.925343	0.0327671	0.554028	0.134703	0.539171	0.171623	0.26	0.078	0.073	0.007	0.033	0.041	0.09	0.361	0.057	6.34146	1.02632	0.858824	0.184211	0.351064	0.401961	1.07143	3.61	0.283582
9244	9244	ENSRNOG00000004458	STON2	2	0.440321	0.926283	0.690383	0.142029	0.000560766	0.00417882	1.87145	0.067609	1.97651	0.0513618	1.78908	0.149005	1.71096	0.079603	1.65229	0.0733023	1.55788	0.138339	0.26	0.461	0.056	0.049	0.101	0.019	0.025	0.02	0.009	6.34146	6.06579	0.658824	1.28947	1.07447	0.186275	0.297619	0.2	0.0447761
11656	11656	ENSRNOG00000019680	MST1	1	-0.120705	-0.204379	-0.474115	0.594111	0.321546	0.000430561	2.38538	0.0408426	2.40531	0.0554623	2.36718	0.0707578	2.42183	0.0516954	2.47501	0.012549	2.51608	0.0614964	0.26	0.086	0.226	0.024	0.03	0.023	0.045	0.206	0.1	6.34146	1.13158	2.65882	0.631579	0.319149	0.22549	0.535714	2.06	0.497512
18529	18529	ENSRNOG00000018564	NUP93	1	0.374515	0.460065	0.754395	0.107172	0.0413765	1.49437e-05	1.83812	0.086232	1.88905	0.0990975	1.86022	0.0861024	1.71761	0.0737278	1.74013	0.0516267	1.6264	0.0608655	0.26	0.169	0.285	0.057	0.008	0.015	0.043	0.075	0.088	6.34146	2.22368	3.35294	1.5	0.0851064	0.147059	0.511905	0.75	0.437811
7429	7429	ENSRNOG00000013231	PTAFR	1	0.473256	0.481661	0.932663	0.136349	0.158631	0.000161282	1.73132	0.166192	1.74215	0.0704035	1.78084	0.0930758	1.59031	0.0452126	1.56487	0.0981104	1.44726	0.0821587	0.258	0.107	0.329	0.035	0.005	0.01	0.035	0.174	0.047	6.29268	1.40789	3.87059	0.921053	0.0531915	0.0980392	0.416667	1.74	0.233831
17204	17204	ENSRNOG00000011016	SLC7A2	1	-0.00745004	-0.335132	-0.596953	0.98301	0.0936987	2.84718e-05	3.37578	0.0524685	3.3592	0.0480622	3.36424	0.0673366	3.37733	0.0479384	3.46544	0.0564157	3.5563	0.0437904	0.258	0.112	0.083	0.002	0.015	0.017	0.107	0.356	0.05	6.29268	1.47368	0.976471	0.0526316	0.159574	0.166667	1.27381	3.56	0.248756
1213	1213	ENSRNOG00000022748	TMEM126A	1	-0.107993	-0.253167	-0.452205	0.712053	0.300317	0.00770057	2.05704	0.0605285	2.08998	0.0509192	2.01575	0.143939	2.09487	0.0286616	2.1719	0.0573984	2.16875	0.0775414	0.257	0.103	0.148	0.017	0.079	0.057	0.051	0.156	0.132	6.26829	1.35526	1.74118	0.447368	0.840426	0.558824	0.607143	1.56	0.656716
3489	3489	ENSRNOG00000015655	PTGFRN	1	0.0932642	0.262589	0.270381	0.697454	0.169251	0.0711806	2.39037	0.028278	2.41768	0.0409137	2.39191	0.0852671	2.36105	0.0192192	2.33456	0.0344997	2.31165	0.0646742	0.257	0.218	0.093	0.024	0.128	0.033	0.059	0.11	0.078	6.26829	2.86842	1.09412	0.631579	1.3617	0.323529	0.702381	1.1	0.38806
12187	12187	ENSRNOG00000014013	MAP4K4	1	0.0287739	0.573784	1.33588	0.952404	0.0556119	4.15467e-10	2.29197	0.129941	2.27466	0.12822	2.4601	0.136001	2.27665	0.168221	2.08411	0.03132	2.01994	0.0304156	0.257	0.037	0.196	0.013	0.008	0.034	0.023	0.4	0.032	6.26829	0.486842	2.30588	0.342105	0.0851064	0.333333	0.27381	4	0.159204
13274	13274	ENSRNOG00000008079	UGP2	1	-0.313159	-0.366408	-0.58782	0.336314	0.282445	0.0156542	3.383	0.0771089	3.34315	0.119302	3.36731	0.224313	3.50419	0.0381795	3.48416	0.0744689	3.62016	0.0847349	0.257	0.166	0.221	0.045	0.066	0.044	0.027	0.056	0.118	6.26829	2.18421	2.6	1.18421	0.702128	0.431373	0.321429	0.56	0.587065
14814	14814	ENSRNOG00000008178	NXN	3	0.573338	0.505117	0.889087	0.0140373	0.0508973	2.15947e-06	1.95702	0.0710804	1.85047	0.0941964	1.96653	0.0942489	1.77126	0.0539389	1.67524	0.0630181	1.68259	0.0578386	0.257	0.177	0.422	0.064	0.002	0.005	0.007	0.019	0.047	6.26829	2.32895	4.96471	1.68421	0.0212766	0.0490196	0.0833333	0.19	0.233831
1146	1146	ENSRNOG00000012002	IQGAP1	3	0.531688	0.515605	0.750196	0.00676708	0.0130582	2.19464e-06	2.55979	0.113743	2.54687	0.0523187	2.59895	0.0946237	2.39964	0.0460112	2.38101	0.0510738	2.36795	0.0292342	0.256	0.165	0.366	0.088	0.007	0.006	0.038	0.067	0.007	6.2439	2.17105	4.30588	2.31579	0.0744681	0.0588235	0.452381	0.67	0.0348259
9416	9416	ENSRNOG00000034190	IGHM	2	0.644999	1.44859	1.25369	0.0297765	4.59156e-08	1.37083e-07	2.88354	0.0909408	3.11328	0.189134	3.04914	0.212539	2.64375	0.0444444	2.61437	0.0890225	2.65448	0.0733729	0.255	0.557	0.103	0.023	0.045	0.005	0.009	0.001	0.002	6.21951	7.32895	1.21176	0.605263	0.478723	0.0490196	0.107143	0.01	0.00995025
18680	18680	ENSRNOG00000017612	VPS35	2	-0.147583	-0.212273	-0.18	0.353749	0.161132	0.143071	2.85871	0.0249967	2.86544	0.0311147	2.83393	0.112438	2.90441	0.0301553	2.93144	0.012254	2.90121	0.021274	0.254	0.143	0.177	0.041	0.146	0.092	0.032	0.059	0.056	6.19512	1.88158	2.08235	1.07895	1.55319	0.901961	0.380952	0.59	0.278607
1743	1743	ENSRNOG00000015593	SIGIRR	3	-0.132753	-0.11781	-0.275654	0.29463	0.397285	0.00182155	2.53681	0.0208398	2.49978	0.0357311	2.48375	0.0564272	2.57848	0.00820076	2.54063	0.0329721	2.57196	0.038915	0.253	0.13	0.267	0.035	0.059	0.029	0.02	0.036	0.171	6.17073	1.71053	3.14118	0.921053	0.62766	0.284314	0.238095	0.36	0.850746
9248	9248	ENSRNOG00000003732	FLRT2	1	0.0251416	0.740475	1.67446	0.969624	0.0641029	1.2872e-08	1.23686	0.122402	1.23502	0.320425	1.5678	0.124686	1.22895	0.144941	0.991498	0.117782	0.884112	0.0825925	0.253	0.067	0.084	0.001	0.063	0.055	0.062	0.284	0.131	6.17073	0.881579	0.988235	0.0263158	0.670213	0.539216	0.738095	2.84	0.651741
20120	20120	ENSRNOG00000001274	VPS29	1	-0.124833	-0.236011	-0.291104	0.583944	0.237928	0.0501563	2.17016	0.0242262	2.16618	0.0462384	2.14614	0.123775	2.20954	0.02185	2.24009	0.0533682	2.24352	0.0624253	0.253	0.169	0.148	0.024	0.141	0.041	0.029	0.083	0.112	6.17073	2.22368	1.74118	0.631579	1.5	0.401961	0.345238	0.83	0.557214
10702	10702	ENSRNOG00000058340	KRT79	1	0.140475	0.210886	0.562707	0.637066	0.460109	0.00171527	2.08611	0.0384843	2.10701	0.0538676	2.12774	0.107676	2.03955	0.0409257	2.04171	0.0533285	1.9447	0.0912607	0.252	0.084	0.221	0.018	0.062	0.035	0.027	0.121	0.18	6.14634	1.10526	2.6	0.473684	0.659574	0.343137	0.321429	1.21	0.895522
10880	10880	ENSRNOG00000033256	LOC691141	1	0.315537	0.505422	0.788117	0.321451	0.0931443	0.000326297	1.63743	0.139127	1.66247	0.0902467	1.80118	0.0535126	1.54847	0.029174	1.49988	0.0754032	1.53251	0.0709047	0.252	0.137	0.274	0.021	0.006	0.009	0.069	0.179	0.053	6.14634	1.80263	3.22353	0.552632	0.0638298	0.0882353	0.821429	1.79	0.263682
2990	2990	ENSRNOG00000014066	JADE1	1	-0.200048	-0.402407	-0.637094	0.460104	0.0960918	0.000296805	2.63818	0.0832935	2.65325	0.0632348	2.67258	0.079244	2.70457	0.0769612	2.78683	0.0586399	2.88488	0.0479609	0.251	0.147	0.229	0.034	0.012	0.015	0.076	0.18	0.056	6.12195	1.93421	2.69412	0.894737	0.12766	0.147059	0.904762	1.8	0.278607
3988	3988	ENSRNOG00000009258	CDK6	8	-0.000971016	0.534413	0.995928	0.999139	0.0619935	8.0343e-07	1.56941	0.0616448	1.57298	0.135012	1.73887	0.117183	1.56753	0.0532514	1.38608	0.0541567	1.40513	0.136859	0.251	0.121	0.066	0	0.045	0.03	0.1	0.322	0.065	6.12195	1.59211	0.776471	0	0.478723	0.294118	1.19048	3.22	0.323383
16022	16022	ENSRNOG00000014231	PNOC	1	0.284173	0.62869	0.879473	0.544112	0.150915	0.0121357	0.808834	0.175471	0.783778	0.128027	0.724775	0.27396	0.711754	0.0703517	0.438354	0.186341	0.276398	0.229984	0.251	0.198	0.116	0.022	0.051	0.022	0.1	0.178	0.062	6.12195	2.60526	1.36471	0.578947	0.542553	0.215686	1.19048	1.78	0.308458
9797	9797	ENSRNOG00000010309	NFYB	1	-0.121519	-0.244901	-0.457857	0.652379	0.296804	0.00398538	2.1453	0.056114	2.1562	0.056729	2.1559	0.0962433	2.18657	0.0197253	2.23698	0.0659098	2.30424	0.0640133	0.25	0.137	0.155	0.015	0.069	0.042	0.062	0.142	0.128	6.09756	1.80263	1.82353	0.394737	0.734043	0.411765	0.738095	1.42	0.636816
12933	12933	ENSRNOG00000034200	ATP8A1	2	0.267636	0.46943	0.459651	0.291361	0.0488737	0.0143883	2.44637	0.0372444	2.358	0.0533708	2.4907	0.123494	2.35495	0.0519993	2.19413	0.0836404	2.3483	0.100363	0.25	0.32	0.149	0.032	0.11	0.034	0.031	0.04	0.034	6.09756	4.21053	1.75294	0.842105	1.17021	0.333333	0.369048	0.4	0.169154
15210	15210	ENSRNOG00000019075	STAT5B	1	0.160473	0.280569	0.465998	0.544725	0.245107	0.00689534	2.53683	0.0376744	2.59448	0.0473582	2.51359	0.116213	2.48145	0.0556186	2.50323	0.0445618	2.37029	0.0915118	0.25	0.137	0.179	0.032	0.068	0.053	0.057	0.12	0.104	6.09756	1.80263	2.10588	0.842105	0.723404	0.519608	0.678571	1.2	0.517413
3292	3292	ENSRNOG00000020822	ATP8B2	1	0.235482	0.255349	0.604826	0.418136	0.407331	0.00191232	1.818	0.046614	1.77427	0.0192517	1.87706	0.122059	1.73966	0.0436536	1.68146	0.0831388	1.68368	0.0927947	0.249	0.123	0.249	0.037	0.064	0.043	0.025	0.063	0.147	6.07317	1.61842	2.92941	0.973684	0.680851	0.421569	0.297619	0.63	0.731343
8949	8949	ENSRNOG00000004292	SPTSSA	1	-0.353761	-0.549399	-0.572505	0.192387	0.0361781	0.00611831	2.66528	0.103173	2.71724	0.0735978	2.80923	0.158376	2.79137	0.0601231	2.90967	0.033859	3.01369	0.106955	0.249	0.218	0.189	0.084	0.071	0.033	0.055	0.078	0.023	6.07317	2.86842	2.22353	2.21053	0.755319	0.323529	0.654762	0.78	0.114428
17093	17093	ENSRNOG00000013024	CSGALNACT1	1	0.149222	0.430437	0.951065	0.710731	0.183836	2.17183e-05	1.65763	0.0880907	1.71772	0.120788	1.8445	0.13859	1.60805	0.0819342	1.58624	0.0569193	1.53605	0.080185	0.248	0.105	0.171	0.009	0.042	0.039	0.064	0.198	0.124	6.04878	1.38158	2.01176	0.236842	0.446809	0.382353	0.761905	1.98	0.616915
19761	19761	ENSRNOG00000001009	BRI3	2	-0.2489	-0.576115	-0.459675	0.375087	0.0174015	0.0189493	1.95345	0.0718381	1.89095	0.0500041	2.06861	0.118012	2.03929	0.0466006	2.08724	0.0487255	2.22964	0.0706538	0.248	0.368	0.098	0.041	0.076	0.017	0.071	0.067	0.014	6.04878	4.84211	1.15294	1.07895	0.808511	0.166667	0.845238	0.67	0.0696517
854	854	ENSRNOG00000022640	SIGLEC8	3	1.29602	0.854889	1.16321	5.44806e-05	0.0307543	0.000260401	1.48177	0.292881	1.18176	0.111936	1.27008	0.100652	1.0727	0.0818992	0.754707	0.160053	0.702252	0.233714	0.247	0.17	0.353	0.109	0.006	0.005	0.025	0.066	0.019	6.02439	2.23684	4.15294	2.86842	0.0638298	0.0490196	0.297619	0.66	0.0945274
10495	10495	ENSRNOG00000014137	FBLN1	1	0.297319	0.570039	1.54108	0.483139	0.147811	1.74657e-08	1.51894	0.147648	1.53641	0.252625	1.85617	0.183716	1.39861	0.129107	1.35982	0.05789	1.28758	0.141566	0.247	0.082	0.208	0.01	0.041	0.033	0.039	0.16	0.18	6.02439	1.07895	2.44706	0.263158	0.43617	0.323529	0.464286	1.6	0.895522
18508	18508	ENSRNOG00000014963	ADGRG1	3	0.543081	0.517764	1.07899	0.152291	0.230739	0.000413872	1.36462	0.0822884	1.2694	0.156016	1.47191	0.241209	1.11647	0.125113	1.04451	0.114975	1.07784	0.157794	0.247	0.125	0.31	0.059	0.045	0.037	0.016	0.046	0.115	6.02439	1.64474	3.64706	1.55263	0.478723	0.362745	0.190476	0.46	0.572139
4962	4962	ENSRNOG00000012472	PYROXD1	8	0.00361283	-0.262364	-0.41952	0.989644	0.0868838	9.80072e-05	2.0832	0.0381883	2.01319	0.0564171	2.03625	0.0491011	2.08333	0.00653415	2.09034	0.0191019	2.1635	0.0432338	0.246	0.137	0.082	0.001	0.032	0.037	0.134	0.28	0.051	6	1.80263	0.964706	0.0263158	0.340426	0.362745	1.59524	2.8	0.253731
6318	6318	ENSRNOG00000018747	ELMO2	1	0.184758	0.33146	0.524317	0.395952	0.0781633	0.00019455	2.00943	0.0222621	2.05125	0.0684683	2.06205	0.0725009	1.94459	0.0629257	1.96185	0.0301	1.90457	0.0573254	0.246	0.162	0.259	0.039	0.027	0.018	0.051	0.108	0.09	6	2.13158	3.04706	1.02632	0.287234	0.176471	0.607143	1.08	0.447761
6993	6993	ENSRNOG00000006335	KLHL9	1	-0.0463041	-0.207535	-0.242181	0.801145	0.119401	0.0161056	2.73966	0.0305339	2.72794	0.028298	2.7202	0.0798259	2.7536	0.028819	2.79273	0.0182129	2.80005	0.0277834	0.246	0.15	0.099	0.018	0.09	0.033	0.104	0.184	0.076	6	1.97368	1.16471	0.473684	0.957447	0.323529	1.2381	1.84	0.378109
15720	15720	ENSRNOG00000007378	ACOX2	1	-0.215568	-0.387535	-0.422039	0.351042	0.0681847	0.0106982	3.43595	0.067962	3.41207	0.0707526	3.42198	0.114521	3.51019	0.0269438	3.54102	0.0427031	3.5698	0.0428264	0.246	0.266	0.174	0.061	0.055	0.036	0.05	0.064	0.048	6	3.5	2.04706	1.60526	0.585106	0.352941	0.595238	0.64	0.238806
5636	5636	ENSRNOG00000016610	ARHGAP1	1	0.259775	0.326411	0.354977	0.11269	0.0441435	0.0056175	2.42242	0.013831	2.41849	0.0488497	2.39179	0.068849	2.34016	0.0353304	2.31589	0.0283234	2.28535	0.0532013	0.245	0.299	0.217	0.078	0.077	0.043	0.004	0.009	0.028	5.97561	3.93421	2.55294	2.05263	0.819149	0.421569	0.047619	0.09	0.139303
7370	7370	ENSRNOG00000008113	RGD1561149	1	0.401873	0.413634	0.834846	0.212327	0.236437	0.000638075	2.25982	0.089363	2.19615	0.132364	2.25167	0.193884	2.12202	0.0123069	2.0544	0.0791385	1.99624	0.0938104	0.245	0.168	0.225	0.035	0.068	0.041	0.021	0.043	0.154	5.97561	2.21053	2.64706	0.921053	0.723404	0.401961	0.25	0.43	0.766169
15828	15828	ENSRNOG00000010296	SLC7A7	1	0.662679	0.694559	1.28054	0.0360299	0.04113	6.40368e-07	1.88542	0.174189	1.91605	0.179354	1.90901	0.186734	1.66038	0.0669864	1.6754	0.0875025	1.46682	0.0912642	0.245	0.13	0.336	0.066	0.014	0.013	0.023	0.079	0.094	5.97561	1.71053	3.95294	1.73684	0.148936	0.127451	0.27381	0.79	0.467662
4816	4816	ENSRNOG00000019556	CD9	1	0.307167	0.52105	0.707667	0.376885	0.0940718	0.00285862	1.46489	0.0814281	1.57993	0.0979799	1.6182	0.101678	1.35478	0.0833594	1.40323	0.0581883	1.38482	0.0922088	0.244	0.236	0.22	0.058	0.028	0.017	0.053	0.093	0.051	5.95122	3.10526	2.58824	1.52632	0.297872	0.166667	0.630952	0.93	0.253731
5700	5700	ENSRNOG00000009549	FBXO3	2	-0.492115	-0.620462	-0.495318	0.012658	0.0017249	0.00304812	2.67448	0.068311	2.6949	0.0668275	2.73082	0.150803	2.83901	0.031471	2.90109	0.0375963	2.91155	0.0362348	0.244	0.32	0.194	0.103	0.075	0.04	0.009	0.009	0.006	5.95122	4.21053	2.28235	2.71053	0.797872	0.392157	0.107143	0.09	0.0298507
6533	6533	ENSRNOG00000006833	RB1CC1	1	-0.0740732	-0.148073	-0.254848	0.695446	0.375335	0.0231456	2.71028	0.0310365	2.74142	0.0327293	2.71721	0.0904528	2.73378	0.0189227	2.79005	0.00498078	2.80174	0.046218	0.244	0.081	0.201	0.027	0.106	0.066	0.04	0.15	0.085	5.95122	1.06579	2.36471	0.710526	1.12766	0.647059	0.47619	1.5	0.422886
995	995	ENSRNOG00000022537	E2F8	1	0.57622	0.631787	0.995284	0.0956956	0.113833	0.00212411	0.689159	0.259625	0.573072	0.3249	0.651661	0.285541	0.408089	0.0855201	0.157638	0.207908	0.048503	0.108456	0.243	0.236	0.188	0.041	0.027	0.02	0.042	0.076	0.127	5.92683	3.10526	2.21176	1.07895	0.287234	0.196078	0.5	0.76	0.631841
1948	1948	ENSRNOG00000062164	LOC100909396	1	-0.000150241	-0.280988	-0.411713		0.497459	0.235897	1.34613	0.0879745	1.38255	0.0504225	1.31795	0.124339	1.47711	0.0776505	1.48594	0.0382377	1.58621	0.127434	0.243	0.049	0.441	0.052	0.016	0.026	0.023	0.097	0.053	5.92683	0.644737	5.18824	1.36842	0.170213	0.254902	0.27381	0.97	0.263682
8616	8616	ENSRNOG00000030667	PPM1B	3	-0.251998	-0.189276	-0.433952	0.0927937	0.264979	0.000103436	2.77059	0.034846	2.79818	0.0773733	2.80574	0.0835496	2.85021	0.0175186	2.86607	0.0216281	2.94626	0.0371516	0.243	0.16	0.307	0.038	0.021	0.011	0.012	0.02	0.188	5.92683	2.10526	3.61176	1	0.223404	0.107843	0.142857	0.2	0.935323
10673	10673	ENSRNOG00000028713	ACVRL1	1	0.0188749	0.362704	0.639435	0.969762	0.236131	0.00270729	1.49081	0.0852284	1.59035	0.0596366	1.68055	0.127863	1.48054	0.0615303	1.46923	0.0378286	1.48679	0.0734056	0.243	0.084	0.121	0.021	0.043	0.031	0.101	0.283	0.073	5.92683	1.10526	1.42353	0.552632	0.457447	0.303922	1.20238	2.83	0.363184
12091	12091	ENSRNOG00000012543	MCM3	1	0.27807	1.01346	1.44837	0.544414	0.00623493	1.49751e-06	1.47183	0.218757	1.31316	0.332319	1.66266	0.130524	1.38531	0.168379	0.924165	0.0941846	1.05876	0.124837	0.243	0.16	0.139	0.01	0.02	0.028	0.118	0.219	0.063	5.92683	2.10526	1.63529	0.263158	0.212766	0.27451	1.40476	2.19	0.313433
14608	14608	ENSRNOG00000010756	TP53	2	0.0792204	0.421355	0.326645	0.783944	0.0366613	0.0571086	2.35046	0.0397922	2.40396	0.0686289	2.30292	0.0635023	2.32517	0.0271426	2.27221	0.0286023	2.1889	0.125178	0.243	0.23	0.059	0.018	0.099	0.024	0.1	0.136	0.091	5.92683	3.02632	0.694118	0.473684	1.05319	0.235294	1.19048	1.36	0.452736
19287	19287	ENSRNOG00000038883	LOC294154	2	-0.131632	-0.211026	-0.206213	0.240628	0.0462892	0.0131493	3.32067	0.0226714	3.26992	0.0245751	3.31391	0.0603187	3.36085	0.0277298	3.33502	0.0217778	3.38104	0.0142149	0.243	0.224	0.187	0.075	0.086	0.044	0.037	0.066	0.038	5.92683	2.94737	2.2	1.97368	0.914894	0.431373	0.440476	0.66	0.189055
170	170	ENSRNOG00000017613	PAPD7	1	-0.195932	-0.348054	-0.476792	0.446266	0.14022	0.00555292	2.18335	0.0379259	2.11059	0.0696089	2.20287	0.0983068	2.24636	0.06262	2.2267	0.0510412	2.35446	0.0941976	0.242	0.209	0.164	0.037	0.058	0.043	0.062	0.1	0.085	5.90244	2.75	1.92941	0.973684	0.617021	0.421569	0.738095	1	0.422886
616	616	ENSRNOG00000020635	EXOSC5	1	-0.438298	-0.580567	-0.64083	0.0276455	0.00368095	3.09983e-05	2.00757	0.048636	1.89182	0.0819803	2.04725	0.0798158	2.14727	0.0638535	2.08868	0.0734344	2.25194	0.0786632	0.242	0.373	0.22	0.061	0.023	0.013	0.019	0.015	0.034	5.90244	4.90789	2.58824	1.60526	0.244681	0.127451	0.22619	0.15	0.169154
2640	2640	ENSRNOG00000061213	MRPS36	8	0.0934067	-0.28917	-0.610073		0.263894	0.000503916	2.04082	0.0502411	1.94883	0.0702179	1.88666	0.160668	2.06357	0.0636393	2.0507	0.0177828	2.10399	0.0560276	0.242	0.085	0.14	0.017	0.044	0.046	0.064	0.274	0.088	5.90244	1.11842	1.64706	0.447368	0.468085	0.45098	0.761905	2.74	0.437811
5294	5294	ENSRNOG00000007415	PTGS1	8	-0.00407395	0.717004	0.780339	0.99205	0.000118129	3.04547e-07	2.12969	0.0678749	2.27378	0.10986	2.33495	0.0444093	2.13215	0.0584376	2.06024	0.04131	2.08854	0.0312316	0.242	0.209	0.039	0	0.006	0.013	0.18	0.3	0.011	5.90244	2.75	0.458824	0	0.0638298	0.127451	2.14286	3	0.0547264
12058	12058	ENSRNOG00000010174	ENPP4	1	0.106695	0.391672	0.394913	0.727367	0.0788274	0.0271722	1.93903	0.0575104	2.06148	0.0459326	2.01477	0.103871	1.90419	0.0451939	1.9362	0.0498209	1.89332	0.0671844	0.242	0.204	0.11	0.028	0.075	0.024	0.089	0.159	0.069	5.90244	2.68421	1.29412	0.736842	0.797872	0.235294	1.05952	1.59	0.343284
16343	16343	ENSRNOG00000012160	SYK	1	0.464013	0.697811	0.779901	0.0807254	0.00579638	0.000148915	1.93949	0.140572	2.00039	0.0766078	2.02592	0.106823	1.80272	0.0290398	1.76861	0.0593598	1.77857	0.054778	0.242	0.291	0.198	0.079	0.011	0.008	0.069	0.088	0.014	5.90244	3.82895	2.32941	2.07895	0.117021	0.0784314	0.821429	0.88	0.0696517
19796	19796	ENSRNOG00000034254	ACTB	1	0.182734	0.225655	0.415418	0.26969	0.173696	0.000348845	3.73587	0.0572491	3.72144	0.0545891	3.73875	0.0601961	3.68199	0.0242054	3.6535	0.0257267	3.61077	0.0556492	0.242	0.153	0.251	0.049	0.028	0.026	0.045	0.112	0.094	5.90244	2.01316	2.95294	1.28947	0.297872	0.254902	0.535714	1.12	0.467662
8523	8523	ENSRNOG00000054890	FLNA	3	0.756396	0.647249	0.995572	0.000540654	0.00589938	5.05058e-08	2.95474	0.119189	2.92055	0.0673744	2.95636	0.148561	2.71079	0.0647567	2.70661	0.0425726	2.65561	0.0346957	0.241	0.136	0.408	0.152	0.004	0.016	0.017	0.025	0.001	5.87805	1.78947	4.8	4	0.0425532	0.156863	0.202381	0.25	0.00497512
13691	13691	ENSRNOG00000003620	FMO3	1	-0.221385	-0.444939	-0.696426	0.562187	0.199811	0.0061374	3.32286	0.110434	3.18425	0.144133	3.36418	0.202102	3.41902	0.0410635	3.3647	0.0616965	3.64733	0.117374	0.241	0.173	0.183	0.025	0.072	0.039	0.054	0.096	0.117	5.87805	2.27632	2.15294	0.657895	0.765957	0.382353	0.642857	0.96	0.58209
19707	19707	ENSRNOG00000000937	SLC46A3	1	-0.152347	-0.291496	-0.487893	0.615626	0.283824	0.00999048	2.14756	0.048741	2.11045	0.0892328	2.11173	0.100318	2.20003	0.0202402	2.20773	0.107806	2.27775	0.0702852	0.241	0.218	0.124	0.017	0.07	0.021	0.062	0.064	0.183	5.87805	2.86842	1.45882	0.447368	0.744681	0.205882	0.738095	0.64	0.910448
954	954	ENSRNOG00000021027	DBP	2	-0.744717	-1.13672	-1.12368	0.0428984	0.00262732	0.000832958	2.17865	0.0689869	1.58679	0.0882836	2.30253	0.28579	2.53185	0.29927	2.29822	0.285262	2.94621	0.078624	0.24	0.425	0.144	0.038	0.013	0.003	0.075	0.057	0.005	5.85366	5.59211	1.69412	1	0.138298	0.0294118	0.892857	0.57	0.0248756
4761	4761	ENSRNOG00000042139	CLEC4A1	1	0.318495	0.600593	0.809694	0.33792	0.0469822	0.000532926	1.58971	0.128362	1.61666	0.104585	1.67714	0.101567	1.49577	0.0762681	1.42962	0.044684	1.39	0.166956	0.24	0.138	0.216	0.043	0.032	0.017	0.087	0.172	0.055	5.85366	1.81579	2.54118	1.13158	0.340426	0.166667	1.03571	1.72	0.273632
13786	13786	ENSRNOG00000003881	NIT1	1	-0.210799	-0.221786	-0.404291	0.114659	0.11329	4.14981e-05	2.89385	0.055548	2.86009	0.0508748	2.83114	0.0743887	2.96196	0.017914	2.93301	0.0256246	2.96044	0.0258075	0.24	0.152	0.311	0.06	0.03	0.025	0.014	0.081	0.087	5.85366	2	3.65882	1.57895	0.319149	0.245098	0.166667	0.81	0.432836
312	312	ENSRNOG00000042826	ZFP52	3	-0.337216	-0.245426	-0.68281	0.292523	0.519294	0.00329141	1.82091	0.0653229	1.90276	0.125904	1.91421	0.103162	1.93946	0.0444151	2.00835	0.0626919	2.14212	0.122598	0.239	0.15	0.244	0.033	0.037	0.029	0.025	0.036	0.207	5.82927	1.97368	2.87059	0.868421	0.393617	0.284314	0.297619	0.36	1.02985
17003	17003	ENSRNOG00000017676	PLVAP	1	0.130607	0.559915	0.864638	0.717138	0.0361183	1.13954e-05	1.89508	0.10028	1.90554	0.12559	2.08504	0.0753285	1.85921	0.0685148	1.72855	0.0965269	1.80026	0.070633	0.239	0.165	0.113	0.006	0.015	0.03	0.104	0.248	0.08	5.82927	2.17105	1.32941	0.157895	0.159574	0.294118	1.2381	2.48	0.39801
19495	19495	ENSRNOG00000000556	NODAL	1	0.184231	0.275645	0.58479	0.624294	0.501763	0.0555158	0.550337	0.150342	0.419574	0.107474	0.404944	0.427091	0.401657	0.173761	0.0666524	0.133305	0.0893923	0.126662	0.239	0.166	0.129	0.04	0.122	0.045	0.074	0.123	0.062	5.82927	2.18421	1.51765	1.05263	1.29787	0.441176	0.880952	1.23	0.308458
20265	20265	ENSRNOG00000032590	TTC28	8	-0.0146168	0.507161	0.885209	0.975951	0.0706847	1.46977e-05	1.76739	0.0789493	1.87887	0.103591	1.97734	0.152578	1.77012	0.0668934	1.72344	0.0453645	1.71169	0.0658611	0.239	0.101	0.075	0.008	0.033	0.027	0.112	0.343	0.062	5.82927	1.32895	0.882353	0.210526	0.351064	0.264706	1.33333	3.43	0.308458
528	528	ENSRNOG00000016367	VASP	3	0.369711	0.368466	0.728733	0.132733	0.163174	8.57267e-05	2.17579	0.125676	2.11611	0.0590599	2.18086	0.114473	2.07254	0.0456291	1.99559	0.0289481	1.95927	0.0278628	0.238	0.079	0.331	0.073	0.017	0.012	0.041	0.181	0.028	5.80488	1.03947	3.89412	1.92105	0.180851	0.117647	0.488095	1.81	0.139303
583	583	ENSRNOG00000019915	XRCC1	2	-0.279534	-0.551193	-0.35012	0.132702	0.0011604	0.0143241	2.01553	0.0471027	1.90999	0.0498148	2.01446	0.112208	2.10055	0.0517686	2.08933	0.0304925	2.13706	0.0354549	0.238	0.392	0.088	0.047	0.092	0.027	0.06	0.041	0.015	5.80488	5.15789	1.03529	1.23684	0.978723	0.264706	0.714286	0.41	0.0746269
1305	1305	ENSRNOG00000019890	FOLR2	3	0.693498	0.59245	0.837917	0.00539515	0.0296688	5.26955e-05	1.72832	0.0940147	1.66838	0.03586	1.73404	0.138019	1.50534	0.0243688	1.46618	0.0582485	1.46643	0.120976	0.237	0.156	0.401	0.125	0.036	0.033	0.003	0.007	0.002	5.78049	2.05263	4.71765	3.28947	0.382979	0.323529	0.0357143	0.07	0.00995025
17319	17319	ENSRNOG00000019018	PLAT	3	0.575567	0.452462	0.880926	0.0728598	0.232123	0.00112762	1.61218	0.142999	1.48037	0.114304	1.53525	0.108178	1.42051	0.0726746	1.30125	0.0779891	1.19554	0.17999	0.237	0.101	0.345	0.065	0.03	0.028	0.03	0.078	0.086	5.78049	1.32895	4.05882	1.71053	0.319149	0.27451	0.357143	0.78	0.427861
2282	2282	ENSRNOG00000016117	MYOF	1	0.673268	0.765319	0.872827	0.0163132	0.00832485	0.000221994	1.9068	0.113652	1.88574	0.0945106	1.88356	0.164487	1.67799	0.0607665	1.61482	0.062211	1.60724	0.0702119	0.236	0.289	0.255	0.124	0.032	0.022	0.012	0.017	0.013	5.7561	3.80263	3	3.26316	0.340426	0.215686	0.142857	0.17	0.0646766
3161	3161	ENSRNOG00000009822	TLR2	3	1.36064	1.05818	1.31326	5.42651e-06	0.00172617	3.00987e-06	1.8906	0.294741	1.81856	0.147803	1.78142	0.131588	1.44374	0.0798392	1.41185	0.0350588	1.26724	0.109466	0.236	0.142	0.435	0.133	0.002	0	0.014	0.034	0.004	5.7561	1.86842	5.11765	3.5	0.0212766	0	0.166667	0.34	0.0199005
8990	8990	ENSRNOG00000005101	CTAGE5	3	-0.349117	-0.326764	-0.452963	0.0089003	0.0213738	2.48994e-05	3.17897	0.0507749	3.21361	0.0463525	3.19093	0.073551	3.28774	0.0500455	3.31839	0.00788048	3.33691	0.0215417	0.236	0.191	0.37	0.111	0.012	0.009	0.021	0.041	0.009	5.7561	2.51316	4.35294	2.92105	0.12766	0.0882353	0.25	0.41	0.0447761
12839	12839	ENSRNOG00000003428	RUFY3	1	-0.185724	-0.222712	-0.385462	0.254134	0.168337	0.000628621	2.4203	0.0299281	2.4121	0.0680501	2.4456	0.0797993	2.47637	0.0345709	2.48848	0.0507953	2.57211	0.0208381	0.236	0.223	0.179	0.033	0.046	0.019	0.049	0.056	0.159	5.7561	2.93421	2.10588	0.868421	0.489362	0.186275	0.583333	0.56	0.791045
17271	17271	ENSRNOG00000013763	ERLIN2	2	-0.087644	-0.187486	-0.182151	0.583944	0.167821	0.0894799	2.50658	0.0198812	2.47812	0.04174	2.46614	0.0642876	2.53454	0.012133	2.53452	0.0123041	2.52405	0.0273387	0.236	0.223	0.128	0.02	0.141	0.035	0.056	0.064	0.097	5.7561	2.93421	1.50588	0.526316	1.5	0.343137	0.666667	0.64	0.482587
10589	10589	ENSRNOG00000006653	SLC38A4	1	-0.0815406	-0.229276	-0.576664	0.764814	0.308244	7.85667e-05	3.9503	0.0404615	3.87374	0.0569986	3.89805	0.096992	3.97533	0.0491113	3.94435	0.0714052	4.08924	0.0362888	0.235	0.092	0.149	0.009	0.053	0.025	0.065	0.222	0.15	5.73171	1.21053	1.75294	0.236842	0.56383	0.245098	0.77381	2.22	0.746269
14265	14265	ENSRNOG00000007377	SLIT3	1	0.551489	0.80737	1.40129	0.160914	0.0476589	9.77552e-06	1.52797	0.176032	1.50841	0.244032	1.69237	0.273094	1.24528	0.192031	1.14372	0.108672	1.13312	0.147965	0.235	0.191	0.268	0.059	0.022	0.018	0.044	0.087	0.076	5.73171	2.51316	3.15294	1.55263	0.234043	0.176471	0.52381	0.87	0.378109
174	174	ENSRNOG00000027422	FASTKD3	3	-0.172919	-0.157325	-0.359771	0.308331	0.397244	0.00212076	2.10389	0.0392944	2.06517	0.026167	2.06215	0.0726891	2.16043	0.0302153	2.11333	0.00642618	2.17719	0.0442317	0.234	0.06	0.408	0.05	0.036	0.048	0.024	0.105	0.035	5.70732	0.789474	4.8	1.31579	0.382979	0.470588	0.285714	1.05	0.174129
1432	1432	ENSRNOG00000011417	PDE3B	1	-0.340221	-0.405372	-0.48452	0.0823972	0.0424904	0.00162842	2.7232	0.0403693	2.72073	0.0971817	2.72423	0.10925	2.83467	0.0047588	2.85931	0.0591889	2.88968	0.0396575	0.233	0.308	0.234	0.041	0.052	0.014	0.005	0.004	0.109	5.68293	4.05263	2.75294	1.07895	0.553191	0.137255	0.0595238	0.04	0.542289
2075	2075	ENSRNOG00000021644	SLC15A3	1	0.192611	0.413107	0.70957	0.620481	0.214633	0.00334149	1.54926	0.0717619	1.6114	0.110803	1.66372	0.0826326	1.47176	0.085026	1.4811	0.0984785	1.41933	0.0754271	0.233	0.169	0.183	0.029	0.026	0.025	0.064	0.12	0.151	5.68293	2.22368	2.15294	0.763158	0.276596	0.245098	0.761905	1.2	0.751244
2145	2145	ENSRNOG00000050534	GCNT1	1	0.382293	0.586674	0.777837	0.16321	0.0241329	0.000105019	1.72432	0.088297	1.74642	0.074405	1.79683	0.12543	1.58575	0.116721	1.55323	0.0665614	1.54984	0.066161	0.233	0.182	0.256	0.08	0.026	0.02	0.06	0.11	0.033	5.68293	2.39474	3.01176	2.10526	0.276596	0.196078	0.714286	1.1	0.164179
19412	19412	ENSRNOG00000000614	BICC1	1	0.283157	0.6458	0.951301	0.41602	0.0320789	3.73657e-05	1.6365	0.0450788	1.66193	0.173876	1.73904	0.149893	1.5211	0.12065	1.45573	0.0345936	1.43541	0.0903564	0.233	0.216	0.2	0.026	0.026	0.014	0.067	0.097	0.121	5.68293	2.84211	2.35294	0.684211	0.276596	0.137255	0.797619	0.97	0.60199
19945	19945	ENSRNOG00000001425	SH2B2	3	0.576133	0.573663	0.948388	0.0885443	0.12298	0.000699201	1.34896	0.133239	1.31008	0.0657515	1.34597	0.168463	1.14052	0.129538	1.09203	0.102596	1.01857	0.0928648	0.233	0.141	0.359	0.078	0.015	0.021	0.035	0.081	0.037	5.68293	1.85526	4.22353	2.05263	0.159574	0.205882	0.416667	0.81	0.18408
5623	5623	ENSRNOG00000012172	SPI1	1	0.484109	0.575115	0.719989	0.092194	0.0525889	0.00182088	1.76354	0.122917	1.7385	0.0924456	1.77742	0.131891	1.61049	0.0497988	1.55155	0.0521464	1.53789	0.112938	0.232	0.176	0.271	0.084	0.056	0.028	0.034	0.078	0.041	5.65854	2.31579	3.18824	2.21053	0.595745	0.27451	0.404762	0.78	0.20398
11795	11795	ENSRNOG00000018552	SLC25A38	1	-0.111609	-0.167232	-0.386572	0.481808	0.263639	9.04224e-05	2.33737	0.0273432	2.28778	0.0424967	2.26558	0.0477873	2.37167	0.0326194	2.33845	0.045633	2.3807	0.0507979	0.232	0.149	0.198	0.022	0.039	0.035	0.051	0.12	0.154	5.65854	1.96053	2.32941	0.578947	0.414894	0.343137	0.607143	1.2	0.766169
10348	10348	ENSRNOG00000007350	RAC2	3	0.702704	0.508753	0.885031	0.00909629	0.106585	0.000104941	2.1314	0.20258	2.03888	0.0720176	2.16238	0.0911906	1.93304	0.0330743	1.86434	0.0312987	1.86164	0.0651308	0.231	0.065	0.443	0.085	0.004	0.005	0.033	0.125	0.009	5.63415	0.855263	5.21176	2.23684	0.0425532	0.0490196	0.392857	1.25	0.0447761
16325	16325	ENSRNOG00000017133	LOC306766	3	-0.303781	-0.184834	-0.641447	0.0794927	0.388137	2.34516e-07	2.30856	0.0361605	2.24499	0.0485234	2.34444	0.0922461	2.40454	0.0402542	2.30351	0.0521945	2.55363	0.028453	0.231	0.062	0.413	0.028	0.011	0.008	0.01	0.031	0.206	5.63415	0.815789	4.85882	0.736842	0.117021	0.0784314	0.119048	0.31	1.02488
17571	17571	ENSRNOG00000001642	TBC1D23	1	-0.131193	-0.183856	-0.316653	0.439033	0.250712	0.00456105	2.42673	0.0285959	2.44379	0.042647	2.41023	0.101455	2.46781	0.0350765	2.50034	0.00895881	2.51716	0.0197418	0.231	0.106	0.226	0.043	0.084	0.053	0.032	0.132	0.093	5.63415	1.39474	2.65882	1.13158	0.893617	0.519608	0.380952	1.32	0.462687
180	180	ENSRNOG00000017963	AABR07001099.1	1	-0.318564	-0.642105	-0.701063	0.268361	0.0129001	0.000556724	1.73894	0.058758	1.69024	0.0847421	1.74814	0.0980417	1.83845	0.112326	1.90039	0.0905273	1.98657	0.0482483	0.23	0.28	0.193	0.052	0.009	0.008	0.091	0.11	0.027	5.60976	3.68421	2.27059	1.36842	0.0957447	0.0784314	1.08333	1.1	0.134328
1713	1713	ENSRNOG00000018860	MTG1	2	-0.327489	-0.492237	-0.476491	0.0867287	0.00536845	0.00086234	1.93672	0.0593643	1.92932	0.0578752	1.96529	0.0810705	2.04187	0.0619718	2.09425	0.0284567	2.11802	0.0531975	0.23	0.313	0.189	0.098	0.032	0.015	0.059	0.054	0.01	5.60976	4.11842	2.22353	2.57895	0.340426	0.147059	0.702381	0.54	0.0497512
9602	9602	ENSRNOG00000020501	TJP3	1	0.330682	0.561662	0.792968	0.375087	0.113458	0.0035765	2.09163	0.121963	2.14988	0.134219	2.01809	0.238246	1.96729	0.0939448	1.95713	0.0466572	1.75595	0.151929	0.23	0.137	0.197	0.048	0.081	0.051	0.04	0.117	0.099	5.60976	1.80263	2.31765	1.26316	0.861702	0.5	0.47619	1.17	0.492537
15185	15185	ENSRNOG00000026371	KRT17	8	-0.0612743	0.395915	1.28426	0.889253	0.273448	1.98208e-06	0.129669	0.195173	0.327974	0.282613	0.790206	0.331858	0.168745	0.170325	0	0	0	0	0.23	0.056	0.076	0.005	0.03	0.051	0.075	0.411	0.066	5.60976	0.736842	0.894118	0.131579	0.319149	0.5	0.892857	4.11	0.328358
8712	8712	ENSRNOG00000051056	FNDC4	8	-0.0295714	0.567266	0.727662	0.959811	0.135961	0.0166312	1.72294	0.0363123	1.84875	0.112949	1.61319	0.133639	1.69923	0.189461	1.63926	0.0668863	1.23988	0.291391	0.229	0.095	0.128	0.021	0.047	0.038	0.079	0.285	0.078	5.58537	1.25	1.50588	0.552632	0.5	0.372549	0.940476	2.85	0.38806
13372	13372	ENSRNOG00000002538	EPB4.1L5	1	-0.0593689	-0.118291	-0.558103	0.792874	0.563882	6.4832e-07	2.25244	0.0434136	2.24109	0.0388273	2.18877	0.0682363	2.26849	0.0432212	2.27831	0.0407002	2.36687	0.0283461	0.229	0.019	0.202	0.003	0.043	0.049	0.024	0.266	0.165	5.58537	0.25	2.37647	0.0789474	0.457447	0.480392	0.285714	2.66	0.820896
14366	14366	ENSRNOG00000003714	CLK4	1	-0.134636	-0.377585	-0.537147	0.64587	0.113185	0.00215	2.33679	0.0580827	2.32555	0.0565253	2.3495	0.0918887	2.38447	0.0265472	2.44287	0.0961099	2.52121	0.0944151	0.229	0.2	0.128	0.013	0.065	0.026	0.078	0.127	0.134	5.58537	2.63158	1.50588	0.342105	0.691489	0.254902	0.928571	1.27	0.666667
20207	20207	ENSRNOG00000001170	COX6A1	1	-0.14778	-0.185	-0.285245	0.271375	0.166794	0.00293252	2.98457	0.0269185	2.94336	0.044538	2.95581	0.0557351	3.03123	0.022311	3.00156	0.0275962	3.04598	0.0259824	0.229	0.201	0.249	0.041	0.044	0.026	0.034	0.06	0.116	5.58537	2.64474	2.92941	1.07895	0.468085	0.254902	0.404762	0.6	0.577114
16964	16964	ENSRNOG00000011351	MAT1A	1	-0.0819997	-0.282957	-0.634126	0.783456	0.227718	6.15371e-05	4.36721	0.0342477	4.3068	0.0691288	4.28892	0.1197	4.39064	0.0671632	4.39676	0.0795496	4.50463	0.0511164	0.228	0.099	0.113	0.018	0.052	0.033	0.08	0.226	0.151	5.56098	1.30263	1.32941	0.473684	0.553191	0.323529	0.952381	2.26	0.751244
228	228	ENSRNOG00000018012	TULP4	1	0.0667807	0.259442	0.491904	0.814996	0.228685	0.00103405	2.12237	0.0466868	2.13945	0.0725646	2.17732	0.0696239	2.10407	0.00923722	2.0626	0.0527642	2.02525	0.0660679	0.227	0.15	0.108	0.007	0.062	0.032	0.077	0.204	0.133	5.53659	1.97368	1.27059	0.184211	0.659574	0.313725	0.916667	2.04	0.661692
4902	4902	ENSRNOG00000005984	ETV6	1	0.45859	0.729318	1.14932	0.150256	0.0187808	1.99467e-06	2.03427	0.106492	2.04399	0.152053	1.97689	0.17939	1.84611	0.18072	1.78962	0.0802759	1.58304	0.109681	0.227	0.17	0.262	0.059	0.022	0.012	0.048	0.135	0.065	5.53659	2.23684	3.08235	1.55263	0.234043	0.117647	0.571429	1.35	0.323383
6092	6092	ENSRNOG00000007583	PYGB	1	0.119616	0.314034	0.637238	0.737524	0.26397	0.00114504	1.61675	0.063448	1.70758	0.0766419	1.72505	0.118952	1.57325	0.0671474	1.59983	0.0358759	1.52509	0.0879875	0.227	0.124	0.174	0.021	0.05	0.041	0.066	0.2	0.097	5.53659	1.63158	2.04706	0.552632	0.531915	0.401961	0.785714	2	0.482587
7683	7683	ENSRNOG00000018413	PER3	1	-0.301602	-0.599071	-0.98438	0.515161	0.173255	0.00362626	2.17216	0.100666	1.78493	0.243655	2.18885	0.233722	2.27389	0.289984	2.1711	0.137555	2.69414	0.143577	0.227	0.181	0.122	0.029	0.023	0.032	0.13	0.194	0.062	5.53659	2.38158	1.43529	0.763158	0.244681	0.313725	1.54762	1.94	0.308458
8135	8135	ENSRNOG00000026267	IGBP1	2	-0.191471	-0.329355	-0.248714	0.271008	0.0385849	0.0617526	2.27803	0.0122025	2.24607	0.0564037	2.25106	0.0774112	2.33798	0.0273448	2.35271	0.0129813	2.32764	0.061315	0.227	0.332	0.146	0.03	0.152	0.049	0.012	0.013	0.039	5.53659	4.36842	1.71765	0.789474	1.61702	0.480392	0.142857	0.13	0.19403
10269	10269	ENSRNOG00000032574	SCRIB	1	0.023793	0.143598	0.476047	0.944555	0.607402	0.00295303	2.38754	0.0398667	2.40119	0.0171397	2.42061	0.12859	2.37899	0.0395004	2.35491	0.0249874	2.28974	0.0407709	0.227	0.041	0.181	0.025	0.04	0.059	0.047	0.285	0.095	5.53659	0.539474	2.12941	0.657895	0.425532	0.578431	0.559524	2.85	0.472637
12925	12925	ENSRNOG00000002312	ATP10D	3	0.249806	0.208442	0.471726	0.11525	0.223643	3.262e-05	2.12435	0.0599312	2.08386	0.0512672	2.16775	0.0495667	2.05271	0.0256889	2.0233	0.0243449	2.02301	0.0346745	0.227	0.096	0.385	0.04	0.01	0.012	0.019	0.085	0.126	5.53659	1.26316	4.52941	1.05263	0.106383	0.117647	0.22619	0.85	0.626866
18807	18807	ENSRNOG00000017602	IL34	1	0.0804912	0.57147	0.74719	0.845277	0.0462264	0.000512481	1.4724	0.111928	1.48639	0.0293595	1.58023	0.102828	1.44602	0.120674	1.28672	0.0547628	1.32936	0.0944808	0.226	0.157	0.098	0.032	0.018	0.007	0.151	0.293	0.018	5.5122	2.06579	1.15294	0.842105	0.191489	0.0686275	1.79762	2.93	0.0895522
2354	2354	ENSRNOG00000012911	ERLIN1	1	-0.138751	-0.285908	-0.834473	0.656048	0.30334	2.48068e-06	2.927	0.0544453	2.86716	0.0442295	2.91688	0.126058	2.96729	0.0927285	2.96049	0.0581874	3.18757	0.128468	0.225	0.063	0.206	0.02	0.026	0.035	0.042	0.279	0.104	5.4878	0.828947	2.42353	0.526316	0.276596	0.343137	0.5	2.79	0.517413
6661	6661	ENSRNOG00000007490	GABRR2	1	0.0499905	0.417904	0.896988	0.930259	0.302638	0.000939488	1.14558	0.0956114	1.13469	0.133192	1.32771	0.0888571	1.12987	0.103626	0.981103	0.0978781	1.00923	0.121915	0.225	0.103	0.117	0.009	0.044	0.034	0.103	0.277	0.088	5.4878	1.35526	1.37647	0.236842	0.468085	0.333333	1.22619	2.77	0.437811
7469	7469	ENSRNOG00000015967	SH3BGRL3	1	0.201099	0.237579	0.772194	0.457707	0.394205	5.06803e-06	1.89599	0.0991313	1.86316	0.0987043	2.00822	0.0671115	1.84355	0.0276288	1.79266	0.0685874	1.76149	0.0425143	0.225	0.072	0.2	0.007	0.045	0.043	0.036	0.197	0.175	5.4878	0.947368	2.35294	0.184211	0.478723	0.421569	0.428571	1.97	0.870647
8535	8535	ENSRNOG00000055572	IDH3G	3	-0.0835816	-0.0519677	-0.368392	0.757439	0.877999	0.0179152	2.40783	0.0253335	2.42255	0.0801881	2.3442	0.0971251	2.43511	0.018888	2.4498	0.0290965	2.46923	0.0381941	0.225	0.102	0.116	0.007	0.09	0.031	0.049	0.091	0.289	5.4878	1.34211	1.36471	0.184211	0.957447	0.303922	0.583333	0.91	1.43781
12425	12425	ENSRNOG00000019052	ANKZF1	1	-0.0516391	-0.0816393	-0.302614	0.78292	0.64283	0.00159545	2.24999	0.0299128	2.25928	0.0266769	2.25297	0.0329328	2.26512	0.0176822	2.28764	0.0379033	2.34519	0.0360851	0.225	0.102	0.157	0.009	0.054	0.033	0.067	0.182	0.171	5.4878	1.34211	1.84706	0.236842	0.574468	0.323529	0.797619	1.82	0.850746
2919	2919	ENSRNOG00000009899	SKIL	1	0.23226	0.568735	0.665339	0.411179	0.0175793	0.000573538	2.2306	0.0615497	2.28467	0.0665865	2.17456	0.0589644	2.13713	0.127402	2.09325	0.0580751	1.95234	0.0624386	0.224	0.236	0.225	0.061	0.003	0.005	0.082	0.143	0.021	5.46341	3.10526	2.64706	1.60526	0.0319149	0.0490196	0.97619	1.43	0.104478
3650	3650	ENSRNOG00000013737	BCAR3	1	-0.495415	-0.632768	-0.636376	0.0382752	0.00788744	0.000999681	2.14042	0.0851757	2.15566	0.075733	2.2136	0.134559	2.30658	0.0824711	2.36928	0.0836701	2.43688	0.0941829	0.224	0.276	0.236	0.092	0.036	0.026	0.028	0.052	0.03	5.46341	3.63158	2.77647	2.42105	0.382979	0.254902	0.333333	0.52	0.149254
6136	6136	ENSRNOG00000009331	HCK	3	0.859721	0.667585	0.874444	0.00175246	0.0322429	0.000322169	2.06823	0.192817	1.97872	0.0725824	2.06012	0.0759787	1.8014	0.0502121	1.73979	0.0489384	1.75613	0.0683906	0.224	0.143	0.398	0.133	0.002	0.002	0.029	0.068	0.001	5.46341	1.88158	4.68235	3.5	0.0212766	0.0196078	0.345238	0.68	0.00497512
7813	7813	ENSRNOG00000002848	MAOA	3	-0.219685	-0.180902	-0.391718	0.184887	0.330082	0.00140538	2.86007	0.0467191	2.87869	0.0476901	2.77466	0.113843	2.93184	0.0120166	2.93857	0.0187867	2.90832	0.0379573	0.224	0.106	0.303	0.043	0.058	0.059	0.023	0.082	0.102	5.46341	1.39474	3.56471	1.13158	0.617021	0.578431	0.27381	0.82	0.507463
9413	9413	ENSRNOG00000027990	CRIP1	1	0.149155	0.528312	0.810896	0.765872	0.191454	0.00733215	1.61507	0.0964147	1.60883	0.126766	1.66821	0.250436	1.56239	0.0627578	1.38914	0.0999735	1.43734	0.0830115	0.224	0.183	0.113	0.017	0.09	0.035	0.073	0.156	0.109	5.46341	2.40789	1.32941	0.447368	0.957447	0.343137	0.869048	1.56	0.542289
10252	10252	ENSRNOG00000007597	RHPN1	2	0.222955	1.87553	1.36421	0.637037	3.19761e-10	1.29396e-06	0.983095	0.206731	1.29874	0.194871	1.25047	0.0966219	0.912715	0.0807774	0.636796	0.100988	0.67382	0.313806	0.224	0.352	0.022	0.005	0.022	0.002	0.2	0.162	0.011	5.46341	4.63158	0.258824	0.131579	0.234043	0.0196078	2.38095	1.62	0.0547264
19557	19557	ENSRNOG00000000599	LAMA4	1	0.469841	0.531939	0.616994	0.0754295	0.052811	0.00394421	2.02418	0.135396	2.01688	0.0531209	2.06001	0.125099	1.88449	0.0325833	1.83697	0.0427664	1.86992	0.042439	0.224	0.196	0.238	0.13	0.029	0.033	0.059	0.074	0.017	5.46341	2.57895	2.8	3.42105	0.308511	0.323529	0.702381	0.74	0.0845771
12423	12423	ENSRNOG00000018697	ABCB6	3	-0.181833	-0.14084	-0.295158	0.195265	0.375786	0.00460446	2.58124	0.0203761	2.59171	0.0332182	2.5407	0.0607179	2.63787	0.0183371	2.63792	0.0402647	2.63634	0.0284819	0.223	0.146	0.307	0.052	0.042	0.045	0.008	0.021	0.156	5.43902	1.92105	3.61176	1.36842	0.446809	0.441176	0.0952381	0.21	0.776119
4547	4547	ENSRNOG00000007338	FBLN2	1	0.416552	0.463222	0.940698	0.313279	0.326875	0.00690128	1.40346	0.2144	1.35805	0.164843	1.50931	0.35842	1.10492	0.173131	1.01744	0.136044	1.04859	0.138798	0.222	0.154	0.275	0.072	0.033	0.037	0.044	0.095	0.068	5.41463	2.02632	3.23529	1.89474	0.351064	0.362745	0.52381	0.95	0.338308
6723	6723	ENSRNOG00000034290	CCL21	3	1.04673	0.843089	1.5661	0.00101125	0.0211942	1.52106e-08	1.63962	0.123779	1.49313	0.175528	1.75938	0.206439	1.19681	0.149785	1.14647	0.133249	1.18485	0.144138	0.222	0.144	0.454	0.087	0.004	0.011	0.005	0.012	0.061	5.41463	1.89474	5.34118	2.28947	0.0425532	0.107843	0.0595238	0.12	0.303483
10959	10959	ENSRNOG00000009850	ST3GAL4	3	0.433948	0.418101	0.899075	0.170415	0.230338	0.000195117	2.60702	0.0781397	2.51739	0.140306	2.59131	0.213214	2.45221	0.0543635	2.38198	0.066239	2.32961	0.0830843	0.222	0.151	0.256	0.052	0.053	0.038	0.02	0.045	0.163	5.41463	1.98684	3.01176	1.36842	0.56383	0.372549	0.238095	0.45	0.810945
20082	20082	ENSRNOG00000001091	HIP1R	1	0.13777	0.380069	0.675728	0.702732	0.195498	0.00145556	1.99462	0.0528099	2.07965	0.0814067	2.02641	0.159053	1.93751	0.0937349	1.95513	0.0625796	1.81671	0.110635	0.222	0.133	0.177	0.029	0.07	0.039	0.063	0.17	0.097	5.41463	1.75	2.08235	0.763158	0.744681	0.382353	0.75	1.7	0.482587
15058	15058	ENSRNOG00000004172	PDK2	3	-0.446515	-0.381295	-0.62551	0.0259704	0.0874849	0.000102162	2.69135	0.0868127	2.68852	0.0801221	2.70857	0.122766	2.84035	0.0658689	2.81796	0.051865	2.92278	0.046312	0.221	0.162	0.345	0.092	0.022	0.024	0.021	0.045	0.068	5.39024	2.13158	4.05882	2.42105	0.234043	0.235294	0.25	0.45	0.338308
1239	1239	ENSRNOG00000013358	AQP11	1	-0.136424	-0.475931	-0.499641	0.67714	0.0726505	0.0115685	1.78644	0.07462	1.56913	0.0912717	1.70327	0.156657	1.83813	0.0518694	1.74317	0.0572903	1.88542	0.0747947	0.22	0.22	0.104	0.016	0.092	0.029	0.088	0.151	0.08	5.36585	2.89474	1.22353	0.421053	0.978723	0.284314	1.04762	1.51	0.39801
3035	3035	ENSRNOG00000061358	AC129365.1	8	-0.111517	0.640706	1.62933	0.825497	0.111455	1.2684e-07	0.360323	0.28519	0.514592	0.321441	0.946857	0.174172	0.422615	0.288086	0.0886954	0.109676	0.114631	0.163126	0.22	0.064	0.117	0	0.022	0.039	0.071	0.414	0.053	5.36585	0.842105	1.37647	0	0.234043	0.382353	0.845238	4.14	0.263682
5007	5007	ENSRNOG00000001854	TMTC1	1	0.115866	0.386664	0.765158	0.828488	0.403418	0.0160395	1.28754	0.114461	1.38424	0.106888	1.43069	0.207091	1.24747	0.0364464	1.23683	0.090014	1.17261	0.110814	0.22	0.103	0.104	0.027	0.067	0.054	0.093	0.201	0.131	5.36585	1.35526	1.22353	0.710526	0.712766	0.529412	1.10714	2.01	0.651741
10030	10030	ENSRNOG00000007700	INHBC	3	0.356724	0.301447	0.81623	0.0927781	0.202313	2.34516e-07	3.15683	0.0998229	3.1116	0.0504824	2.99529	0.080928	3.04832	0.0800416	3.01091	0.0705656	2.7319	0.0729272	0.22	0.055	0.398	0.026	0.01	0.015	0.027	0.158	0.091	5.36585	0.723684	4.68235	0.684211	0.106383	0.147059	0.321429	1.58	0.452736
10635	10635	ENSRNOG00000052307	SPATS2	1	0.311981	0.48786	0.553965	0.251567	0.0520684	0.00588478	1.67199	0.0561178	1.70862	0.045224	1.69034	0.0904111	1.5575	0.102037	1.54719	0.0850502	1.50282	0.117348	0.22	0.203	0.201	0.079	0.052	0.035	0.069	0.089	0.052	5.36585	2.67105	2.36471	2.07895	0.553191	0.343137	0.821429	0.89	0.258706
12668	12668	ENSRNOG00000049782	CSF2RA	1	0.0405142	0.432234	0.846871	0.928248	0.134563	2.60232e-05	1.77076	0.126719	1.80647	0.0730782	1.95714	0.105793	1.77318	0.0682842	1.66071	0.0433881	1.67973	0.104828	0.22	0.067	0.142	0.023	0.01	0.022	0.091	0.386	0.039	5.36585	0.881579	1.67059	0.605263	0.106383	0.215686	1.08333	3.86	0.19403
15047	15047	ENSRNOG00000003330	ACSF2	1	0.479186	0.903906	1.0943	0.171751	0.00573327	4.74426e-05	2.17489	0.0868692	2.25652	0.171577	2.23126	0.139398	1.96579	0.160463	1.88792	0.217732	1.82308	0.101753	0.22	0.363	0.187	0.035	0.014	0.005	0.059	0.041	0.076	5.36585	4.77632	2.2	0.921053	0.148936	0.0490196	0.702381	0.41	0.378109
19104	19104	ENSRNOG00000061216	TUBB5	1	0.355262	0.458903	0.796143	0.156601	0.0706015	1.66225e-05	2.85825	0.10117	2.78317	0.157597	2.86185	0.0760512	2.75229	0.0167356	2.65843	0.0223338	2.606	0.0244351	0.22	0.181	0.249	0.015	0.02	0.014	0.043	0.08	0.178	5.36585	2.38158	2.92941	0.394737	0.212766	0.137255	0.511905	0.8	0.885572
19938	19938	ENSRNOG00000001419	CLDN15	1	0.196258	0.428195	1.18514	0.702258	0.384254	0.00039269	0.932813	0.1413	0.85931	0.198205	1.02724	0.349877	0.851694	0.0991118	0.604413	0.115144	0.614557	0.139301	0.22	0.128	0.131	0.019	0.071	0.043	0.082	0.186	0.12	5.36585	1.68421	1.54118	0.5	0.755319	0.421569	0.97619	1.86	0.597015
70	70	ENSRNOG00000012322	PEX7	1	-0.0853135	-0.256103	-0.356008	0.710415	0.150606	0.00644356	2.14246	0.0419223	2.10552	0.0721983	2.10711	0.0842156	2.16897	0.0233931	2.19437	0.0209972	2.2239	0.0337292	0.219	0.218	0.102	0.019	0.076	0.028	0.105	0.142	0.091	5.34146	2.86842	1.2	0.5	0.808511	0.27451	1.25	1.42	0.452736
803	803	ENSRNOG00000011451	LRP3	1	-0.0857063	-0.302889	-0.380651	0.691788	0.0701982	0.00231193	2.89682	0.0454611	2.75403	0.0829307	2.86209	0.0626274	2.92678	0.0115499	2.85111	0.0485047	2.98475	0.025195	0.219	0.255	0.108	0.01	0.053	0.014	0.104	0.122	0.115	5.34146	3.35526	1.27059	0.263158	0.56383	0.137255	1.2381	1.22	0.572139
10071	10071	ENSRNOG00000010807	COX6C	1	-0.0566112	-0.12883	-0.330754	0.838096	0.624218	0.0325934	2.94261	0.0442236	2.8871	0.0722818	2.86569	0.127212	2.96325	0.0171537	2.93302	0.0157982	2.98445	0.036976	0.219	0.121	0.119	0.01	0.084	0.052	0.05	0.158	0.187	5.34146	1.59211	1.4	0.263158	0.893617	0.509804	0.595238	1.58	0.930348
11791	11791	ENSRNOG00000033433	CSRNP1	2	-0.205513	-0.767606	-0.696412	0.53613	0.00228941	0.000992379	2.03391	0.102715	2.03663	0.0723794	2.03766	0.091726	2.11372	0.0484739	2.29004	0.114075	2.28119	0.0204027	0.219	0.353	0.122	0.024	0.012	0.004	0.121	0.114	0.031	5.34146	4.64474	1.43529	0.631579	0.12766	0.0392157	1.44048	1.14	0.154229
13308	13308	ENSRNOG00000004057	CCDC88A	1	0.0556209	0.461532	0.629764	0.895632	0.0968141	0.00248851	1.61915	0.104635	1.6814	0.0592372	1.73778	0.0803426	1.60222	0.0870123	1.52009	0.0681468	1.52836	0.0674765	0.219	0.158	0.138	0.036	0.008	0.01	0.165	0.229	0.037	5.34146	2.07895	1.62353	0.947368	0.0851064	0.0980392	1.96429	2.29	0.18408
2756	2756	ENSRNOG00000013886	FYB	1	0.713786	0.746992	0.826091	0.00561187	0.00545163	0.000137251	2.04949	0.185377	2.04985	0.0962142	2.16655	0.0849344	1.83866	0.0220413	1.80142	0.0443078	1.88865	0.0777666	0.218	0.23	0.275	0.121	0.003	0.007	0.061	0.075	0.01	5.31707	3.02632	3.23529	3.18421	0.0319149	0.0686275	0.72619	0.75	0.0497512
4550	4550	ENSRNOG00000007519	TMEM43	3	0.256719	0.247048	0.47903	0.38265	0.439941	0.0245837	1.90191	0.0713675	1.88033	0.0572165	1.91113	0.054287	1.82054	0.0383473	1.80207	0.0267165	1.7479	0.0766337	0.218	0.104	0.338	0.041	0.027	0.031	0.025	0.111	0.105	5.31707	1.36842	3.97647	1.07895	0.287234	0.303922	0.297619	1.11	0.522388
7840	7840	ENSRNOG00000003622	CYBB	3	0.916977	0.763238	0.94947	5.44806e-05	0.00200106	1.65274e-06	2.81054	0.160673	2.74792	0.0734626	2.78807	0.0830549	2.52879	0.0289138	2.49271	0.0194268	2.47285	0.0620873	0.218	0.159	0.444	0.138	0	0.001	0.017	0.023	0	5.31707	2.09211	5.22353	3.63158	0	0.00980392	0.202381	0.23	0
9524	9524	ENSRNOG00000031081	STAT2	3	-0.176733	-0.0675671	-0.487794	0.19405	0.727125	1.41712e-07	2.87203	0.038522	2.85025	0.0555257	2.87369	0.0372558	2.92702	0.0284019	2.87497	0.0304837	3.02292	0.0434241	0.218	0.051	0.299	0.012	0.028	0.026	0.015	0.074	0.277	5.31707	0.671053	3.51765	0.315789	0.297872	0.254902	0.178571	0.74	1.37811
10658	10658	ENSRNOG00000019550	SLC11A2	1	0.591043	0.743932	1.03081	0.106489	0.0552289	0.000735452	2.35157	0.166611	2.38613	0.143913	2.36875	0.303814	2.10985	0.0275223	2.07649	0.0377047	2.09607	0.0537458	0.218	0.243	0.174	0.085	0.104	0.073	0.029	0.046	0.028	5.31707	3.19737	2.04706	2.23684	1.10638	0.715686	0.345238	0.46	0.139303
13494	13494	ENSRNOG00000006330	ELF3	1	0.418299	0.620304	0.829081	0.239463	0.0766228	0.00258893	1.60781	0.0876368	1.65961	0.187095	1.61183	0.170149	1.4447	0.0988607	1.43942	0.116632	1.30278	0.169163	0.218	0.252	0.184	0.033	0.07	0.03	0.03	0.057	0.126	5.31707	3.31579	2.16471	0.868421	0.744681	0.294118	0.357143	0.57	0.626866
7693	7693	ENSRNOG00000009708	TAS1R1	1	-0.384481	-0.563208	-0.619123	0.219372	0.0680748	0.00995645	1.58625	0.127467	1.5274	0.0950693	1.56276	0.191662	1.73591	0.0408989	1.73111	0.110282	1.80774	0.106513	0.217	0.198	0.212	0.061	0.083	0.041	0.048	0.061	0.079	5.29268	2.60526	2.49412	1.60526	0.882979	0.401961	0.571429	0.61	0.393035
8583	8583	ENSRNOG00000006929	HNRNPLL	3	-0.180227	-0.170808	-0.351705	0.267201	0.309729	0.00185963	2.19828	0.0263438	2.21711	0.0428169	2.18135	0.076143	2.25587	0.0317158	2.26981	0.0554116	2.29482	0.0220459	0.217	0.162	0.258	0.04	0.038	0.024	0.031	0.052	0.178	5.29268	2.13158	3.03529	1.05263	0.404255	0.235294	0.369048	0.52	0.885572
11207	11207	ENSRNOG00000017600	PTPN9	1	0.134822	0.378242	0.542816	0.666085	0.13325	0.00436148	2.19182	0.0639987	2.25277	0.0561763	2.16983	0.0774624	2.14467	0.0727295	2.12296	0.0903191	1.99275	0.0837678	0.217	0.205	0.157	0.029	0.045	0.041	0.097	0.128	0.081	5.29268	2.69737	1.84706	0.763158	0.478723	0.401961	1.15476	1.28	0.402985
15765	15765	ENSRNOG00000014148	AP5M1	3	-0.161842	-0.135785	-0.379963	0.398088	0.500067	0.00279115	1.98416	0.0398696	2.02729	0.0592304	1.94081	0.0595896	2.03546	0.0201131	2.07265	0.0299125	2.06128	0.0619966	0.217	0.128	0.242	0.037	0.041	0.031	0.032	0.081	0.191	5.29268	1.68421	2.84706	0.973684	0.43617	0.303922	0.380952	0.81	0.950249
16781	16781	ENSRNOG00000018087	VIM	3	0.920149	0.710146	1.36892	0.00128082	0.0297695	1.85053e-08	2.70822	0.200096	2.48013	0.187111	2.70272	0.134169	2.40208	0.0912067	2.24609	0.0674338	2.22011	0.0697092	0.217	0.086	0.472	0.045	0.006	0.006	0.015	0.056	0.097	5.29268	1.13158	5.55294	1.18421	0.0638298	0.0588235	0.178571	0.56	0.482587
319	319	ENSRNOG00000051570	AABR07001910.1	3	-0.365015	-0.200881	-0.932994	0.262884	0.637604	6.53111e-05	1.64749	0.0897811	1.70424	0.157802	1.56205	0.132028	1.77751	0.0867078	1.80257	0.0821853	1.9017	0.0603459	0.216	0.1	0.276	0.017	0.025	0.022	0.021	0.083	0.24	5.26829	1.31579	3.24706	0.447368	0.265957	0.215686	0.25	0.83	1.19403
1490	1490	ENSRNOG00000036742	UQCRC2	3	-0.257193	-0.240535	-0.340168	0.138564	0.198877	0.0123849	3.04982	0.0529187	3.08911	0.0652349	3.04633	0.118321	3.1338	0.0154695	3.17041	0.0140507	3.16552	0.0269798	0.216	0.157	0.267	0.067	0.076	0.076	0.016	0.045	0.08	5.26829	2.06579	3.14118	1.76316	0.808511	0.745098	0.190476	0.45	0.39801
3030	3030	ENSRNOG00000032922	DCLK1	1	0.424896	0.618724	0.933568	0.289457	0.127419	0.00287617	1.23018	0.137498	1.25543	0.127886	1.27107	0.142475	1.05307	0.120633	0.989098	0.13306	0.906445	0.121223	0.216	0.237	0.257	0.053	0.018	0.01	0.053	0.089	0.067	5.26829	3.11842	3.02353	1.39474	0.191489	0.0980392	0.630952	0.89	0.333333
11736	11736	ENSRNOG00000033026	DCLK3	1	-0.282912	-0.391319	-1.0945	0.506563	0.406371	0.00106671	0.387388	0.214204	0.224379	0.232928	0.485974	0.380373	0.589613	0.214381	0.580198	0.206058	1.16508	0.148799	0.216	0.151	0.218	0.043	0.04	0.024	0.062	0.14	0.106	5.26829	1.98684	2.56471	1.13158	0.425532	0.235294	0.738095	1.4	0.527363
13462	13462	ENSRNOG00000028368	ETNK2	1	-0.387799	-0.397911	-0.582328	0.0469354	0.0556119	0.000157636	3.17995	0.0721967	3.09582	0.10543	3.2098	0.114278	3.31025	0.0359688	3.23156	0.0684063	3.40965	0.0153696	0.216	0.243	0.289	0.043	0.022	0.017	0.014	0.033	0.123	5.26829	3.19737	3.4	1.13158	0.234043	0.166667	0.166667	0.33	0.61194
18479	18479	ENSRNOG00000013324	CDH5	3	0.220426	0.219208	0.385994	0.145814	0.162022	0.000488064	2.45366	0.0291672	2.44316	0.0560362	2.48947	0.0488223	2.38364	0.0402522	2.38394	0.0295068	2.37028	0.0422886	0.216	0.167	0.332	0.043	0.019	0.012	0.013	0.041	0.157	5.26829	2.19737	3.90588	1.13158	0.202128	0.117647	0.154762	0.41	0.781095
1419	1419	ENSRNOG00000014448	ARNTL	8	-0.0846166	0.578139	1.22881	0.881885	0.16334	4.58463e-05	2.29919	0.110562	2.55053	0.0915319	2.27743	0.185609	2.24088	0.342218	2.29508	0.117764	1.5839	0.352372	0.215	0.032	0.255	0.024	0.016	0.024	0.051	0.35	0.033	5.2439	0.421053	3	0.631579	0.170213	0.235294	0.607143	3.5	0.164179
7536	7536	ENSRNOG00000013825	RAP1GAP	1	0.518514	0.523794	1.29711	0.169159	0.209047	9.77552e-06	1.54731	0.129544	1.55552	0.0986369	1.59781	0.257498	1.31188	0.177274	1.34269	0.111322	1.16565	0.0886784	0.215	0.085	0.388	0.076	0.022	0.028	0.031	0.092	0.063	5.2439	1.11842	4.56471	2	0.234043	0.27451	0.369048	0.92	0.313433
9432	9432	ENSRNOG00000055620	AABR07065768.3	1	0.769676	1.0013	1.39238	0.0243798	0.00818074	1.68615e-05	0.757395	0.161564	0.815812	0.18361	0.885121	0.393545	0.220252	0.237756	0.222006	0.18935	0.32821	0.173466	0.215	0.285	0.244	0.134	0.043	0.046	0.013	0.012	0.008	5.2439	3.75	2.87059	3.52632	0.457447	0.45098	0.154762	0.12	0.039801
13948	13948	ENSRNOG00000003388	CENPF	1	0.406881	1.22171	1.28696	0.342867	0.0011604	9.57281e-05	1.45126	0.188753	1.14134	0.472278	1.4905	0.136776	1.25571	0.209062	0.632444	0.130006	0.785783	0.167226	0.215	0.284	0.149	0.006	0.025	0.018	0.093	0.106	0.104	5.2439	3.73684	1.75294	0.157895	0.265957	0.176471	1.10714	1.06	0.517413
14865	14865	ENSRNOG00000012818	KSR1	1	0.0318418	0.321966	0.65685	0.960812	0.544744	0.0683518	1.05669	0.0844492	1.10388	0.0640054	1.17353	0.245554	1.04821	0.0307292	0.945514	0.0942491	0.958767	0.13889	0.215	0.105	0.063	0.009	0.117	0.037	0.1	0.235	0.119	5.2439	1.38158	0.741176	0.236842	1.24468	0.362745	1.19048	2.35	0.59204
15749	15749	ENSRNOG00000011039	GCH1	1	-0.446941	-0.478241	-0.555085	0.00946212	0.00705741	7.17186e-05	2.5467	0.0549176	2.48443	0.0821824	2.56455	0.105978	2.69212	0.0382124	2.63821	0.0589918	2.75192	0.0225862	0.215	0.265	0.316	0.086	0.02	0.017	0.005	0.009	0.067	5.2439	3.48684	3.71765	2.26316	0.212766	0.166667	0.0595238	0.09	0.333333
16537	16537	ENSRNOG00000046636	HIST1H4B	3	-0.635799	-0.404742	-0.520616	0.0172215	0.0307543	2.98879e-05	2.2183	0.0603415	2.1791	0.0437174	2.23759	0.0525647	2.33712	0.0475883	2.305	0.0632568	2.40163	0.0524196	0.215	0.229	0.366	0.081	0.011	0.006	0.019	0.026	0.047	5.2439	3.01316	4.30588	2.13158	0.117021	0.0588235	0.22619	0.26	0.233831
17923	17923	ENSRNOG00000001825	PKP2	3	0.437188	0.251641	0.931578	0.0795198	0.416605	7.95403e-07	2.05147	0.0788572	2.02953	0.052827	2.08572	0.101081	1.89645	0.0906242	1.93344	0.104608	1.78786	0.0359858	0.215	0.056	0.403	0.022	0.013	0.013	0.012	0.067	0.199	5.2439	0.736842	4.74118	0.578947	0.138298	0.127451	0.142857	0.67	0.99005
1514	1514	ENSRNOG00000018815	PLK1	1	0.33154	0.916729	0.97587	0.451198	0.0195257	0.00461615	0.963191	0.131971	0.692816	0.482941	0.986273	0.165187	0.801601	0.120004	0.23296	0.209399	0.400634	0.264077	0.214	0.315	0.098	0.008	0.046	0.013	0.079	0.07	0.157	5.21951	4.14474	1.15294	0.210526	0.489362	0.127451	0.940476	0.7	0.781095
2647	2647	ENSRNOG00000018903	PIK3R1	1	-0.26481	-0.287244	-0.494319	0.342572	0.331269	0.0154648	2.93533	0.0521007	2.89432	0.145026	2.95703	0.087404	3.02794	0.0260789	3.01053	0.0559077	3.12199	0.0871041	0.214	0.269	0.164	0.037	0.053	0.022	0.02	0.03	0.191	5.21951	3.53947	1.92941	0.973684	0.56383	0.215686	0.238095	0.3	0.950249
16780	16780	ENSRNOG00000026132	TRDMT1	3	-0.366413	-0.347505	-0.573417	0.204632	0.219898	0.00495494	1.36956	0.082536	1.4999	0.0749001	1.4615	0.0920293	1.49615	0.0200901	1.62004	0.0584846	1.65676	0.0481799	0.214	0.165	0.362	0.071	0.023	0.016	0.02	0.042	0.087	5.21951	2.17105	4.25882	1.86842	0.244681	0.156863	0.238095	0.42	0.432836
5295	5295	ENSRNOG00000049299	LOC100912707	1	0.336092	0.760643	1.08661	0.454144	0.0632524	0.000823733	1.09434	0.168277	1.29573	0.264197	1.37054	0.196106	0.936938	0.0559826	0.993328	0.23691	0.941705	0.149155	0.213	0.231	0.144	0.034	0.034	0.019	0.079	0.088	0.158	5.19512	3.03947	1.69412	0.894737	0.361702	0.186275	0.940476	0.88	0.78607
13314	13314	ENSRNOG00000004621	RTN4	1	0.101051	0.166645	0.585367	0.833401	0.743648	0.0404484	2.07323	0.0397995	2.13414	0.0817131	2.17352	0.0516333	2.01931	0.0880972	2.07352	0.046036	1.9496	0.0904873	0.213	0.056	0.254	0.012	0.035	0.037	0.035	0.181	0.177	5.19512	0.736842	2.98824	0.315789	0.37234	0.362745	0.416667	1.81	0.880597
13409	13409	ENSRNOG00000003743	DARS	1	-0.0789263	-0.217784	-0.219884	0.700343	0.179284	0.0826535	2.51837	0.0253684	2.54534	0.0382059	2.52485	0.0957586	2.54218	0.0293189	2.6131	0.0487508	2.59859	0.043513	0.213	0.149	0.11	0.02	0.12	0.044	0.079	0.132	0.133	5.19512	1.96053	1.29412	0.526316	1.2766	0.431373	0.940476	1.32	0.661692
14797	14797	ENSRNOG00000003835	SLC43A2	1	0.34079	0.427879	0.617836	0.151831	0.0757997	0.000615797	2.19258	0.0811241	2.15884	0.0731416	2.18563	0.0753329	2.0777	0.0887388	2.02049	0.055011	1.97836	0.107425	0.213	0.174	0.288	0.069	0.026	0.018	0.048	0.099	0.065	5.19512	2.28947	3.38824	1.81579	0.276596	0.176471	0.571429	0.99	0.323383
15421	15421	ENSRNOG00000004437	MAP2K6	1	-0.198314	-0.399872	-1.13052	0.671136	0.3486	2.87865e-05	1.23075	0.134154	1.15963	0.324489	1.33111	0.171553	1.31995	0.0508718	1.42212	0.091909	1.74338	0.172554	0.213	0.229	0.108	0.014	0.061	0.014	0.095	0.11	0.156	5.19512	3.01316	1.27059	0.368421	0.648936	0.137255	1.13095	1.1	0.776119
15650	15650	ENSRNOG00000013505	VDAC2	2	-0.0576783	-0.183056	-0.134311	0.78346	0.271902	0.335101	2.90565	0.0261319	2.90224	0.0223327	2.85345	0.106415	2.92425	0.0181213	2.9577	0.0385334	2.90526	0.0211899	0.213	0.149	0.081	0.017	0.165	0.063	0.065	0.136	0.111	5.19512	1.96053	0.952941	0.447368	1.75532	0.617647	0.77381	1.36	0.552239
16884	16884	ENSRNOG00000017051	TMEM110	3	0.353235	0.307664	0.739892	0.227356	0.3426	0.000691665	1.81016	0.0954881	1.81654	0.10564	1.80278	0.145351	1.69954	0.0486257	1.71054	0.0375636	1.56653	0.103955	0.213	0.126	0.265	0.045	0.04	0.054	0.037	0.072	0.148	5.19512	1.65789	3.11765	1.18421	0.425532	0.529412	0.440476	0.72	0.736318
18907	18907	ENSRNOG00000016257	COTL1	3	0.725996	0.58145	1.06149	0.0101423	0.072011	7.85774e-06	1.97342	0.0872216	1.85462	0.093052	1.93591	0.147739	1.71853	0.0461688	1.64522	0.0838952	1.57852	0.0846933	0.213	0.147	0.487	0.071	0.006	0.013	0.003	0.003	0.057	5.19512	1.93421	5.72941	1.86842	0.0638298	0.127451	0.0357143	0.03	0.283582
425	425	ENSRNOG00000028273	TMEM150B	8	-0.031675	0.565534	0.707084	0.959012	0.1453	0.02141	1.04905	0.0795857	1.20352	0.0853831	1.20902	0.0799613	1.04699	0.125454	0.992074	0.0889169	0.928771	0.168497	0.212	0.133	0.093	0.016	0.032	0.017	0.157	0.279	0.061	5.17073	1.75	1.09412	0.421053	0.340426	0.166667	1.86905	2.79	0.303483
3731	3731	ENSRNOG00000010575	DAPP1	1	-0.275103	-0.334	-0.378481	0.279827	0.173696	0.0433618	1.61943	0.065794	1.62905	0.0618998	1.63754	0.120453	1.70862	0.0381052	1.74412	0.0532089	1.76948	0.0562654	0.212	0.213	0.201	0.062	0.082	0.05	0.042	0.069	0.069	5.17073	2.80263	2.36471	1.63158	0.87234	0.490196	0.5	0.69	0.343284
4101	4101	ENSRNOG00000007281	FLNC	1	0.108339	0.192637	0.736211				1.29695	0.298081	1.34975	0.229692	1.72092	0.306584	1.0444	0.225794	0.952468	0.237403	0.983109	0.293083	0.212	0.128	0.242	0.038	0.036	0.035	0.059	0.147	0.103	5.17073	1.68421	2.84706	1	0.382979	0.343137	0.702381	1.47	0.512438
16077	16077	ENSRNOG00000009512	ESD	1	-0.152571	-0.175987	-0.347577	0.503297	0.45784	0.0238507	2.84613	0.0458305	2.82423	0.0364923	2.79592	0.147345	2.89732	0.0246333	2.88139	0.0241317	2.923	0.0491543	0.212	0.073	0.279	0.038	0.086	0.089	0.022	0.085	0.116	5.17073	0.960526	3.28235	1	0.914894	0.872549	0.261905	0.85	0.577114
2197	2197	ENSRNOG00000052506	AK3	1	-0.232772	-0.328574	-0.439339	0.211841	0.0727185	0.00116866	2.75221	0.0579645	2.67565	0.0836863	2.78854	0.0924343	2.82881	0.0331807	2.78768	0.0419706	2.93402	0.0432789	0.211	0.221	0.211	0.051	0.057	0.019	0.046	0.072	0.112	5.14634	2.90789	2.48235	1.34211	0.606383	0.186275	0.547619	0.72	0.557214
6583	6583	ENSRNOG00000008184	ESRP1	8	-0.135427	0.860333	1.93009	0.79428	0.0265832	4.7613e-10	0.408283	0.333301	0.721782	0.244231	1.18065	0.271506	0.573073	0.167422	0.0487283	0.0974565	0.270237	0.134603	0.211	0.076	0.025	0.005	0.002	0.004	0.212	0.463	0.002	5.14634	1	0.294118	0.131579	0.0212766	0.0392157	2.52381	4.63	0.00995025
7501	7501	ENSRNOG00000033984	IFNLR1	3	0.453485	0.443399	1.01621	0.270364	0.363781	0.00295204	0.796857	0.207297	0.79943	0.165821	0.776912	0.216591	0.622299	0.123809	0.571543	0.126181	0.292945	0.224852	0.211	0.109	0.257	0.035	0.041	0.04	0.041	0.161	0.105	5.14634	1.43421	3.02353	0.921053	0.43617	0.392157	0.488095	1.61	0.522388
8601	8601	ENSRNOG00000030294	EML4	1	0.0554696	0.130889	0.276616	0.76397	0.397285	0.00636089	2.56617	0.0237278	2.61389	0.0221326	2.60446	0.0414675	2.54893	0.0249067	2.57433	0.0405655	2.52161	0.0427042	0.211	0.113	0.159	0.021	0.058	0.035	0.071	0.187	0.145	5.14634	1.48684	1.87059	0.552632	0.617021	0.343137	0.845238	1.87	0.721393
15014	15014	ENSRNOG00000059270	AC119015.2	2	0.265843	0.412929	0.403838	0.370632	0.126709	0.0681339	1.7366	0.0647563	1.81909	0.0645881	1.74213	0.131785	1.64607	0.0230956	1.68789	0.0181733	1.62852	0.0829799	0.211	0.212	0.209	0.06	0.136	0.066	0.027	0.043	0.036	5.14634	2.78947	2.45882	1.57895	1.44681	0.647059	0.321429	0.43	0.179104
15695	15695	ENSRNOG00000046912	NR1D2	2	-0.198374	-0.854136	-0.675879	0.495263	8.89122e-05	0.000286812	2.65585	0.0371639	2.50723	0.0584384	2.69177	0.1081	2.71038	0.112012	2.79265	0.0461507	2.92342	0.0569758	0.211	0.397	0.025	0.017	0.027	0.001	0.188	0.128	0.006	5.14634	5.22368	0.294118	0.447368	0.287234	0.00980392	2.2381	1.28	0.0298507
16027	16027	ENSRNOG00000014398	SCARA5	1	0.334463	0.356493	1.03773	0.454812	0.494315	0.00243818	1.02342	0.196143	0.973925	0.14526	1.26494	0.317494	0.815613	0.126897	0.75176	0.106254	0.783541	0.318787	0.211	0.077	0.279	0.041	0.059	0.062	0.032	0.118	0.121	5.14634	1.01316	3.28235	1.07895	0.62766	0.607843	0.380952	1.18	0.60199
19458	19458	ENSRNOG00000000823	GCC2	3	-0.124096	-0.0869749	-0.279862	0.451996	0.657483	0.0108824	2.71847	0.0318122	2.77687	0.0358183	2.73483	0.0746233	2.75741	0.0116331	2.80294	0.0311255	2.82619	0.0195709	0.211	0.09	0.228	0.026	0.068	0.052	0.02	0.081	0.224	5.14634	1.18421	2.68235	0.684211	0.723404	0.509804	0.238095	0.81	1.11443
3531	3531	ENSRNOG00000013538	CAPZA1	1	0.233938	0.253952	0.300282	0.0974295	0.0776274	0.00684559	2.53065	0.0426012	2.53303	0.0327602	2.50551	0.0793424	2.46033	0.0293522	2.45389	0.0288773	2.41854	0.038022	0.21	0.178	0.241	0.092	0.084	0.076	0.023	0.052	0.044	5.12195	2.34211	2.83529	2.42105	0.893617	0.745098	0.27381	0.52	0.218905
5359	5359	ENSRNOG00000010897	NEK6	3	0.589591	0.5143	0.980183	0.0142345	0.0525628	4.76069e-07	2.5935	0.0503919	2.5388	0.128384	2.48564	0.139209	2.38901	0.0682196	2.38001	0.0328781	2.17007	0.0870964	0.21	0.128	0.439	0.063	0.013	0.012	0.003	0.009	0.123	5.12195	1.68421	5.16471	1.65789	0.138298	0.117647	0.0357143	0.09	0.61194
16333	16333	ENSRNOG00000018279	SFXN1	3	-0.503323	-0.406643	-0.579528	0.000954157	0.0139752	3.71903e-06	2.82965	0.0756195	2.87414	0.0730275	2.92017	0.100639	2.99426	0.0269213	3.00927	0.0203797	3.11158	0.0264054	0.21	0.158	0.435	0.116	0.012	0.023	0.006	0.009	0.031	5.12195	2.07895	5.11765	3.05263	0.12766	0.22549	0.0714286	0.09	0.154229
17678	17678	ENSRNOG00000038881	HCLS1	3	0.571196	0.506813	0.767398	0.0569041	0.133578	0.00221151	1.87481	0.188569	1.81737	0.0812791	1.92602	0.0760702	1.71445	0.033007	1.642	0.0470432	1.6593	0.0607055	0.21	0.12	0.36	0.076	0.005	0.005	0.048	0.146	0.03	5.12195	1.57895	4.23529	2	0.0531915	0.0490196	0.571429	1.46	0.149254
18265	18265	ENSRNOG00000015971	SLC12A2	3	0.293578	0.244083	0.688041	0.186703	0.324213	1.46601e-05	2.32601	0.0834702	2.33051	0.0801876	2.39243	0.0506303	2.23206	0.0813062	2.25339	0.0270429	2.17332	0.0392447	0.21	0.056	0.355	0.02	0.014	0.03	0.015	0.154	0.146	5.12195	0.736842	4.17647	0.526316	0.148936	0.294118	0.178571	1.54	0.726368
2310	2310	ENSRNOG00000013309	PIK3AP1	1	0.0751554	0.122564	0.326794	0.710075	0.525732	0.00500473	2.90485	0.0349061	2.88736	0.0570826	2.9501	0.0434945	2.88277	0.0177577	2.84985	0.0402608	2.84724	0.0660996	0.209	0.108	0.128	0.011	0.09	0.029	0.058	0.125	0.242	5.09756	1.42105	1.50588	0.289474	0.957447	0.284314	0.690476	1.25	1.20398
3672	3672	ENSRNOG00000011589	CAMK2D	3	0.346995	0.343259	0.8378	0.357614	0.411096	0.00205496	1.56736	0.170692	1.62131	0.0712409	1.73982	0.0888838	1.4493	0.0873405	1.49107	0.058791	1.43846	0.0820806	0.209	0.04	0.382	0.04	0.004	0.02	0.037	0.212	0.056	5.09756	0.526316	4.49412	1.05263	0.0425532	0.196078	0.440476	2.12	0.278607
7153	7153	ENSRNOG00000009741	CYP4A2	6	-0.228609	-0.0593786	0.599755	0.415053	0.582316	3.15256e-16	3.69061	0.0223291	3.6618	0.0515873	3.69851	0.0992508	3.62704	0.033624	3.67384	0.0990043	3.32451	0.0756668	0.209	0.008	0.203	0	0.03	0.004	0.001	0.024	0.521	5.09756	0.105263	2.38824	0	0.319149	0.0392157	0.0119048	0.24	2.59204
15165	15165	ENSRNOG00000053047	TOP2A	1	0.272826	1.15504	1.34867	0.5549	0.00190385	3.85516e-05	1.88875	0.214106	1.46164	0.687049	2.05555	0.152867	1.73334	0.22863	1.03941	0.132429	1.1024	0.0833611	0.209	0.176	0.116	0.001	0.065	0.024	0.076	0.152	0.181	5.09756	2.31579	1.36471	0.0263158	0.691489	0.235294	0.904762	1.52	0.900498
16525	16525	ENSRNOG00000046144	HIST1H2AIL1	1	0.0107659	0.777213	1.62002	0.988045	0.0610167	4.30827e-07	1.04799	0.239242	0.905521	0.351477	1.37828	0.191969	1.10187	0.230218	0.356638	0.308031	0.480362	0.252248	0.209	0.123	0.066	0.003	0.031	0.035	0.143	0.338	0.052	5.09756	1.61842	0.776471	0.0789474	0.329787	0.343137	1.70238	3.38	0.258706
18067	18067	ENSRNOG00000024428	KIF20A	2	0.481431	1.00927	0.892891	0.228786	0.00857914	0.0108636	1.25617	0.216352	1.00372	0.446838	1.19388	0.151335	1.00433	0.172109	0.525254	0.114867	0.586834	0.289169	0.209	0.273	0.141	0.04	0.027	0.019	0.06	0.091	0.14	5.09756	3.59211	1.65882	1.05263	0.287234	0.186275	0.714286	0.91	0.696517
18920	18920	ENSRNOG00000017431	RGD1304884	1	0.208155	0.373441	0.561792	0.423394	0.102973	0.000842456	1.93856	0.0537637	1.98626	0.10922	2.0441	0.102437	1.86909	0.0455974	1.88633	0.0269138	1.8766	0.0424838	0.209	0.213	0.173	0.026	0.05	0.023	0.056	0.094	0.156	5.09756	2.80263	2.03529	0.684211	0.531915	0.22549	0.666667	0.94	0.776119
1140	1140	ENSRNOG00000012055	MAN2A2	8	-0.0603882	0.392944	0.664984	0.881247	0.160334	0.00104681	1.86273	0.0577092	1.982	0.0371776	2.01535	0.0837215	1.8839	0.0257779	1.84357	0.0930229	1.78744	0.112097	0.208	0.092	0.034	0.003	0.025	0.026	0.158	0.394	0.06	5.07317	1.21053	0.4	0.0789474	0.265957	0.254902	1.88095	3.94	0.298507
1511	1511	ENSRNOG00000018129	LOC683884	1	-0.00955452	-0.235452	-0.439384	0.975383	0.217794	0.000888546	2.38313	0.0636886	2.3701	0.0587704	2.33783	0.0761499	2.38972	0.0211151	2.44804	0.0087825	2.47625	0.0578877	0.208	0.101	0.127	0.014	0.035	0.028	0.11	0.3	0.077	5.07317	1.32895	1.49412	0.368421	0.37234	0.27451	1.30952	3	0.383085
3972	3972	ENSRNOG00000007098	GTPBP10	3	-0.340692	-0.269254	-0.423867	0.100359	0.230796	0.00847996	1.87185	0.0646746	1.93041	0.0373441	1.88617	0.12855	1.98309	0.0311782	2.0113	0.0609019	2.03478	0.0290799	0.208	0.095	0.337	0.072	0.055	0.065	0.016	0.036	0.116	5.07317	1.25	3.96471	1.89474	0.585106	0.637255	0.190476	0.36	0.577114
8121	8121	ENSRNOG00000051279	RN60_X_0694.1	1	0.00830794	0.0688747	0.343337			0.0537503	0.0498209	0.111403	0.125596	0.280842	0.407557	0.209578	0	0	0	0	0	0	0.208	0.126	0.103	0.005	0.09	0.027	0.056	0.158	0.227	5.07317	1.65789	1.21176	0.131579	0.957447	0.264706	0.666667	1.58	1.12935
9693	9693	ENSRNOG00000043044	CNN2	1	0.157878	0.477377	1.13103	0.693743	0.144756	5.01857e-07	1.4844	0.225675	1.51453	0.0862758	1.69726	0.0719351	1.48683	0.0988745	1.34111	0.0777848	1.30977	0.0758572	0.208	0.035	0.203	0.006	0.006	0.031	0.05	0.433	0.028	5.07317	0.460526	2.38824	0.157895	0.0638298	0.303922	0.595238	4.33	0.139303
11436	11436	ENSRNOG00000061579	AABR07070810.1	1	0.0014034	0.113488	0.31679			0.104127	0.0506762	0.113315	0.19382	0.29156	0.401239	0.207524	0	0	0	0	0	0	0.208	0.185	0.087	0.006	0.071	0.021	0.076	0.15	0.196	5.07317	2.43421	1.02353	0.157895	0.755319	0.205882	0.904762	1.5	0.975124
14130	14130	ENSRNOG00000007483	CCNF	1	0.781271	1.0824	1.35692	0.0300735	0.00401206	1.89397e-05	1.72355	0.215802	1.51709	0.287542	1.64333	0.282645	1.38922	0.167241	1.01312	0.184028	1.06445	0.143619	0.208	0.299	0.245	0.048	0.026	0.012	0.041	0.053	0.068	5.07317	3.93421	2.88235	1.26316	0.276596	0.117647	0.488095	0.53	0.338308
17500	17500	ENSRNOG00000001991	ATP5O	1	-0.0716483	-0.147271	-0.347121	0.745289	0.457474	0.00534627	2.94848	0.0481235	2.91852	0.0399493	2.89173	0.100812	2.9734	0.021974	2.96582	0.0231966	3.0092	0.0295596	0.208	0.072	0.22	0.032	0.066	0.052	0.038	0.174	0.138	5.07317	0.947368	2.58824	0.842105	0.702128	0.509804	0.452381	1.74	0.686567
209	209	ENSRNOG00000059050	ENSRNOG00000059050	1	0.0907251	0.391972	0.600898	0.764547		0.00731115	0.21281	0.222956	0.312015	0.377931	0.493983	0.28809	0.0714696	0.123789	0	0	0	0	0.207	0.191	0.142	0.022	0.047	0.037	0.099	0.124	0.131	5.04878	2.51316	1.67059	0.578947	0.5	0.362745	1.17857	1.24	0.651741
516	516	ENSRNOG00000015085	DMPK	8	-0.0204743	0.256128	0.787962				1.47672	0.098871	1.59115	0.205183	1.79253	0.218232	1.45817	0.0817601	1.46892	0.044999	1.42096	0.124279	0.207	0.083	0.099	0.008	0.079	0.059	0.08	0.218	0.167	5.04878	1.09211	1.16471	0.210526	0.840426	0.578431	0.952381	2.18	0.830846
4095	4095	ENSRNOG00000020032	IMPDH1	3	0.683706	0.568523	1.20462	0.0513037	0.164274	4.48899e-05	1.53402	0.125422	1.45203	0.193196	1.55645	0.210423	1.25463	0.0713402	1.23714	0.0535701	1.10819	0.181637	0.207	0.158	0.352	0.049	0.026	0.037	0.012	0.022	0.137	5.04878	2.07895	4.14118	1.28947	0.276596	0.362745	0.142857	0.22	0.681592
5228	5228	ENSRNOG00000013442	CIZ1	1	0.209454	0.247679	0.64437	0.449598	0.375276	0.000392855	1.8981	0.0505662	1.91062	0.0998023	1.91702	0.142046	1.82615	0.0486835	1.83895	0.0411321	1.73016	0.0243603	0.207	0.118	0.21	0.028	0.057	0.049	0.046	0.079	0.206	5.04878	1.55263	2.47059	0.736842	0.606383	0.480392	0.547619	0.79	1.02488
9145	9145	ENSRNOG00000007646	SIPA1L1	2	0.216976	0.28317	0.251553	0.253698	0.129372	0.0944057	2.36857	0.0285417	2.35899	0.0532569	2.3481	0.0802119	2.30002	0.016406	2.26892	0.030282	2.27414	0.0736704	0.207	0.257	0.195	0.057	0.128	0.072	0.007	0.025	0.052	5.04878	3.38158	2.29412	1.5	1.3617	0.705882	0.0833333	0.25	0.258706
14405	14405	ENSRNOG00000042449	LOC100362023	1	0.169557	0.222827	0.400801	0.487853	0.352096	0.0159821	1.99529	0.0558193	1.98684	0.0548121	1.97656	0.0389178	1.94332	0.0421793	1.90898	0.0621583	1.85012	0.0502074	0.207	0.199	0.219	0.033	0.024	0.019	0.068	0.109	0.122	5.04878	2.61842	2.57647	0.868421	0.255319	0.186275	0.809524	1.09	0.606965
19369	19369	ENSRNOG00000001254	COL6A2	1	0.297591	0.468371	0.979973	0.428111	0.199944	0.000126493	2.3379	0.104957	2.31062	0.188154	2.51747	0.229374	2.23281	0.0603705	2.17079	0.0232576	2.22764	0.0550049	0.207	0.137	0.169	0.02	0.065	0.036	0.054	0.11	0.202	5.04878	1.80263	1.98824	0.526316	0.691489	0.352941	0.642857	1.1	1.00498
11090	11090	ENSRNOG00000016308	IL10RA	1	0.427654	0.551361	0.705605	0.220387	0.129061	0.00936353	1.40863	0.101243	1.32306	0.0975755	1.46839	0.129212	1.25261	0.103914	1.12188	0.077317	1.23534	0.0814024	0.206	0.224	0.252	0.089	0.026	0.034	0.048	0.052	0.069	5.02439	2.94737	2.96471	2.34211	0.276596	0.333333	0.571429	0.52	0.343284
13776	13776	ENSRNOG00000003398	TOMM40L	1	0.030915	0.375033	0.519043	0.937083	0.150056	0.00892532	1.64434	0.0679077	1.59947	0.0740593	1.60845	0.0399781	1.63468	0.0516128	1.47381	0.0799057	1.41771	0.117348	0.206	0.141	0.087	0.005	0.047	0.042	0.125	0.256	0.091	5.02439	1.85526	1.02353	0.131579	0.5	0.411765	1.4881	2.56	0.452736
14194	14194	ENSRNOG00000033893	CACNA1H	3	0.654203	0.539536	1.86006	0.0795198	0.219103	4.13795e-10	1.42184	0.161561	1.51832	0.219989	1.95506	0.172782	1.01744	0.239103	1.24097	0.31499	1.19036	0.189541	0.206	0.115	0.353	0.02	0.021	0.014	0.011	0.048	0.212	5.02439	1.51316	4.15294	0.526316	0.223404	0.137255	0.130952	0.48	1.05473
17417	17417	ENSRNOG00000037753	SLC10A2	3	0.688406	0.598214	0.872807	0.0315756	0.0976714	0.0023585	1.48793	0.113748	1.4465	0.0654911	1.33592	0.169699	1.20402	0.150176	1.22089	0.0905808	0.940669	0.288119	0.206	0.1	0.433	0.091	0.029	0.054	0.021	0.042	0.024	5.02439	1.31579	5.09412	2.39474	0.308511	0.529412	0.25	0.42	0.119403
17863	17863	ENSRNOG00000058590	AABR07034739.1	2	0.490622	0.706089	0.538739	0.226909	0.0977622	0.163214	1.05794	0.183626	1.24371	0.126446	1.13453	0.186161	0.772627	0.114002	0.862615	0.220582	0.743685	0.445708	0.206	0.192	0.209	0.055	0.129	0.063	0.026	0.046	0.074	5.02439	2.52632	2.45882	1.44737	1.37234	0.617647	0.309524	0.46	0.368159
1143	1143	ENSRNOG00000011213	BLM	1	-0.326414	-0.384548	-0.777612	0.274168	0.188644	0.000163709	1.48277	0.104723	1.54348	0.161707	1.47099	0.0653205	1.59885	0.0539857	1.67705	0.0640564	1.73066	0.0610467	0.205	0.198	0.222	0.021	0.021	0.015	0.041	0.099	0.178	5	2.60526	2.61176	0.552632	0.223404	0.147059	0.488095	0.99	0.885572
1922	1922	ENSRNOG00000020813	LTBP3	1	9.77575e-05	0.304789	1.00578	0.999819	0.531066	0.000669823	1.25451	0.117455	1.38487	0.126897	1.5483	0.226922	1.25756	0.021376	1.26196	0.0884708	1.20934	0.183972	0.205	0.059	0.077	0.004	0.058	0.065	0.093	0.299	0.14	5	0.776316	0.905882	0.105263	0.617021	0.637255	1.10714	2.99	0.696517
12153	12153	ENSRNOG00000016660	COX5B	3	-0.18178	-0.152528	-0.325582	0.302446	0.444231	0.0107055	2.88202	0.0352494	2.85062	0.0656055	2.84017	0.081328	2.94061	0.0237656	2.90192	0.0280085	2.94731	0.0320635	0.205	0.19	0.207	0.04	0.052	0.038	0.016	0.062	0.19	5	2.5	2.43529	1.05263	0.553191	0.372549	0.190476	0.62	0.945274
13454	13454	ENSRNOG00000029938	PIK3C2B	1	0.162785	0.223384	0.885814	0.725825	0.648409	0.00126781	1.56012	0.0708147	1.5689	0.0986557	1.68012	0.211466	1.49034	0.0839468	1.49349	0.0655067	1.42515	0.0475464	0.205	0.067	0.186	0.027	0.062	0.053	0.052	0.16	0.188	5	0.881579	2.18824	0.710526	0.659574	0.519608	0.619048	1.6	0.935323
13778	13778	ENSRNOG00000024159	FCER1G	3	0.695546	0.534756	0.800855	0.00717219	0.0705047	0.000325653	2.02706	0.165079	1.93634	0.0805727	1.98298	0.0609164	1.82304	0.0426255	1.75584	0.0581722	1.707	0.0728218	0.204	0.118	0.447	0.084	0.002	0.005	0.025	0.084	0.031	4.97561	1.55263	5.25882	2.21053	0.0212766	0.0490196	0.297619	0.84	0.154229
14390	14390	ENSRNOG00000007462	SEPT8	1	0.389342	0.472912	0.711518	0.309403	0.241019	0.0161375	1.47043	0.118504	1.4296	0.133015	1.51589	0.20707	1.32521	0.0714721	1.24656	0.0566427	1.29114	0.141417	0.204	0.161	0.217	0.06	0.079	0.067	0.041	0.085	0.086	4.97561	2.11842	2.55294	1.57895	0.840426	0.656863	0.488095	0.85	0.427861
18886	18886	ENSRNOG00000051819	SDR42E1	2	-0.668732	-0.914934	-0.799772	0.0258087	0.00246047	0.0020441	2.53078	0.0842926	2.45711	0.104198	2.58279	0.105125	2.78134	0.108982	2.80866	0.061336	2.87194	0.122917	0.204	0.471	0.155	0.103	0.025	0.012	0.016	0.011	0.003	4.97561	6.19737	1.82353	2.71053	0.265957	0.117647	0.190476	0.11	0.0149254
19359	19359	ENSRNOG00000001224	ITGB2	3	0.780904	0.757609	0.959591	0.00100174	0.00248206	1.82778e-06	2.38555	0.156641	2.30163	0.12638	2.37544	0.0787671	2.14901	0.0443548	2.06075	0.0313791	2.05635	0.0609231	0.204	0.199	0.391	0.091	0.002	0.002	0.027	0.05	0.034	4.97561	2.61842	4.6	2.39474	0.0212766	0.0196078	0.321429	0.5	0.169154
20001	20001	ENSRNOG00000001484	GATSL2	1	0.178498	0.655398	0.851976	0.728936	0.110645	0.00909333	1.07111	0.105858	1.16836	0.180177	1.18081	0.155955	0.973822	0.143611	0.92039	0.0916569	0.822801	0.201538	0.204	0.185	0.162	0.034	0.045	0.037	0.081	0.157	0.095	4.97561	2.43421	1.90588	0.894737	0.478723	0.362745	0.964286	1.57	0.472637
9102	9102	ENSRNOG00000008788	MPP5	1	-0.125895	-0.157878	-0.486227	0.63486	0.556753	0.00184924	2.18416	0.0637806	2.19926	0.0720109	2.19055	0.123412	2.22863	0.035383	2.258	0.0268674	2.35614	0.0702611	0.203	0.077	0.186	0.03	0.053	0.069	0.043	0.161	0.178	4.95122	1.01316	2.18824	0.789474	0.56383	0.676471	0.511905	1.61	0.885572
9756	9756	ENSRNOG00000007545	ANGPTL4	1	0.250989	0.396193	0.857159	0.492344	0.262879	0.000426029	2.90976	0.0624118	2.75584	0.125796	2.79948	0.0791583	2.79755	0.169777	2.62246	0.0550975	2.4839	0.101867	0.203	0.071	0.289	0.033	0.02	0.023	0.042	0.185	0.134	4.95122	0.934211	3.4	0.868421	0.212766	0.22549	0.5	1.85	0.666667
12363	12363	ENSRNOG00000013704	CPS1	1	-0.0524373	-0.123468	-0.805466	0.872654	0.692185	3.12142e-07	4.54927	0.0686746	4.55848	0.0990427	4.47849	0.119712	4.56855	0.0452703	4.60501	0.0599681	4.75337	0.0215741	0.203	0.043	0.139	0.004	0.094	0.051	0.033	0.239	0.194	4.95122	0.565789	1.63529	0.105263	1	0.5	0.392857	2.39	0.965174
14112	14112	ENSRNOG00000003721	PAQR4	1	0.124003	0.304159	0.971804	0.787638	0.466481	0.00013422	1.31044	0.0675988	1.25223	0.121938	1.39428	0.141218	1.25266	0.124437	1.12497	0.13256	1.08586	0.0393713	0.203	0.105	0.157	0.026	0.047	0.049	0.064	0.197	0.152	4.95122	1.38158	1.84706	0.684211	0.5	0.480392	0.761905	1.97	0.756219
15655	15655	ENSRNOG00000012325	ADK	1	-0.0234232	-0.0891794	-0.447818	0.915751	0.635706	6.06157e-06	3.3519	0.0340943	3.35987	0.0565698	3.29344	0.0796308	3.35991	0.0185865	3.39016	0.0359851	3.43698	0.031688	0.203	0.077	0.098	0.008	0.105	0.053	0.038	0.224	0.194	4.95122	1.01316	1.15294	0.210526	1.11702	0.519608	0.452381	2.24	0.965174
17770	17770	ENSRNOG00000001711	HRASLS	3	-0.572462	-0.399589	-1.0818	0.0528984	0.262818	3.3431e-06	1.92892	0.0761859	1.79566	0.204826	1.96219	0.166498	2.12337	0.1428	1.97225	0.122796	2.36906	0.0698646	0.202	0.168	0.249	0.037	0.023	0.01	0.027	0.061	0.223	4.92683	2.21053	2.92941	0.973684	0.244681	0.0980392	0.321429	0.61	1.10945
19256	19256	ENSRNOG00000000515	MAPK13	1	0.0971735	0.501792	1.10986	0.838384	0.201161	0.000313369	0.540829	0.160318	0.581069	0.267313	0.751265	0.361526	0.441863	0.255899	0.164508	0.138165	0.201347	0.250089	0.202	0.147	0.143	0.025	0.054	0.04	0.119	0.183	0.087	4.92683	1.93421	1.68235	0.657895	0.574468	0.392157	1.41667	1.83	0.432836
2424	2424	ENSRNOG00000028746	GSTO1	1	-0.409206	-0.42545	-0.475339	0.0192878	0.0195679	0.00086234	2.62814	0.0560262	2.65234	0.0904265	2.68241	0.119225	2.76094	0.0375062	2.79886	0.0210348	2.84606	0.040574	0.201	0.299	0.27	0.08	0.048	0.031	0.01	0.014	0.047	4.90244	3.93421	3.17647	2.10526	0.510638	0.303922	0.119048	0.14	0.233831
4536	4536	ENSRNOG00000017003	PLXNA1	3	0.431461	0.281693	0.801227	0.0798692	0.334837	1.64105e-05	2.15399	0.0853037	2.16096	0.0825165	2.26064	0.151663	2.01447	0.0301905	2.07299	0.0512871	2.03102	0.0321351	0.201	0.095	0.393	0.052	0.029	0.038	0.014	0.031	0.147	4.90244	1.25	4.62353	1.36842	0.308511	0.372549	0.166667	0.31	0.731343
6621	6621	ENSRNOG00000006328	WWP1	2	-0.10523	-0.272828	-0.269371	0.61195	0.110163	0.0439142	3.04049	0.0474562	3.06386	0.0740695	3.04008	0.102581	3.07492	0.023047	3.15661	0.0139968	3.13388	0.0245936	0.201	0.233	0.094	0.032	0.093	0.037	0.084	0.111	0.115	4.90244	3.06579	1.10588	0.842105	0.989362	0.362745	1	1.11	0.572139
13687	13687	ENSRNOG00000003400	FMO4	3	-0.454761	-0.38947	-0.478062	0.0810857	0.18085	0.0264569	1.86936	0.0364682	1.83192	0.0602266	1.91331	0.182973	2.02497	0.060348	1.96608	0.0688912	2.09859	0.0883581	0.201	0.135	0.346	0.08	0.091	0.069	0.005	0.012	0.061	4.90244	1.77632	4.07059	2.10526	0.968085	0.676471	0.0595238	0.12	0.303483
17270	17270	ENSRNOG00000013751	PROSC	3	-0.350405	-0.289407	-0.478639	0.0226355	0.0897365	7.63943e-05	2.55069	0.0538712	2.52529	0.0648904	2.58497	0.0836562	2.66282	0.0324733	2.61915	0.0518921	2.74023	0.0283577	0.201	0.188	0.338	0.077	0.019	0.02	0.02	0.02	0.117	4.90244	2.47368	3.97647	2.02632	0.202128	0.196078	0.238095	0.2	0.58209
18022	18022	ENSRNOG00000028703	SLC39A6	1	0.177086	0.462304	0.794728	0.609409	0.107765	0.000165271	1.64393	0.129117	1.67468	0.110107	1.7116	0.119248	1.60141	0.0609331	1.51456	0.0634426	1.45767	0.0768557	0.201	0.123	0.161	0.032	0.031	0.026	0.112	0.251	0.063	4.90244	1.61842	1.89412	0.842105	0.329787	0.254902	1.33333	2.51	0.313433
3930	3930	ENSRNOG00000040108	CD36	3	0.477306	0.331679	0.839046	0.0973099	0.339057	0.000222839	2.58144	0.0625685	2.46081	0.0987658	2.51107	0.14405	2.41201	0.050009	2.352	0.037956	2.22694	0.112472	0.2	0.097	0.428	0.057	0.019	0.033	0.005	0.012	0.149	4.87805	1.27632	5.03529	1.5	0.202128	0.323529	0.0595238	0.12	0.741294
5241	5241	ENSRNOG00000050780	FPGS	3	0.536472	0.338857	0.831951	0.0142379	0.195927	2.48068e-06	2.68659	0.0950577	2.52146	0.064129	2.60443	0.150496	2.52058	0.0247253	2.40337	0.0782074	2.35918	0.0339002	0.2	0.116	0.4	0.065	0.026	0.028	0.016	0.034	0.115	4.87805	1.52632	4.70588	1.71053	0.276596	0.27451	0.190476	0.34	0.572139
10942	10942	ENSRNOG00000005903	ST14	1	0.145981	0.512262	1.37382	0.782586	0.231735	2.67861e-06	1.19846	0.231891	1.36955	0.0948798	1.57483	0.252285	1.14537	0.209917	1.15952	0.0942002	1.13723	0.0435221	0.2	0.062	0.262	0.033	0.017	0.028	0.078	0.283	0.037	4.87805	0.815789	3.08235	0.868421	0.180851	0.27451	0.928571	2.83	0.18408
15213	15213	ENSRNOG00000019778	PTRF	3	0.287066	0.234818	0.81034	0.4076	0.563873	0.000697499	2.16129	0.0647508	2.13529	0.0947491	2.25318	0.144121	2.05506	0.0704717	2.0566	0.0652929	1.99139	0.0576521	0.2	0.095	0.302	0.023	0.032	0.031	0.018	0.089	0.21	4.87805	1.25	3.55294	0.605263	0.340426	0.303922	0.214286	0.89	1.04478
19377	19377	ENSRNOG00000043212	DIP2A	1	0.124813	0.279019	0.558312	0.676218	0.262374	0.00155898	1.9777	0.059846	2.05173	0.0316884	1.99272	0.101581	1.93488	0.0473763	1.95807	0.0961003	1.82506	0.062454	0.2	0.156	0.168	0.034	0.054	0.049	0.068	0.15	0.121	4.87805	2.05263	1.97647	0.894737	0.574468	0.480392	0.809524	1.5	0.60199
5730	5730	ENSRNOG00000005715	LGR4	3	-0.313614	-0.230602	-0.431628	0.131306	0.341119	0.00812145	2.87909	0.0471804	2.86202	0.0766128	2.91756	0.118805	2.98233	0.0267605	2.94309	0.0220577	3.06813	0.051197	0.199	0.137	0.325	0.049	0.047	0.056	0.017	0.023	0.147	4.85366	1.80263	3.82353	1.28947	0.5	0.54902	0.202381	0.23	0.731343
10349	10349	ENSRNOG00000007679	CYTH4	3	0.385978	0.277291	0.780778	0.193038	0.435644	0.000310185	1.66801	0.121019	1.59229	0.0443005	1.77789	0.118677	1.5506	0.0755296	1.49732	0.0608064	1.52871	0.0775287	0.199	0.061	0.377	0.038	0.013	0.048	0.03	0.146	0.088	4.85366	0.802632	4.43529	1	0.138298	0.470588	0.357143	1.46	0.437811
17006	17006	ENSRNOG00000017949	MVB12A	2	-0.107818	-0.251211	-0.234862	0.404919	0.0201128	0.00632394	2.41989	0.024452	2.36566	0.0492372	2.39821	0.0265681	2.45399	0.0237305	2.44658	0.0174386	2.47076	0.0220984	0.199	0.399	0.133	0.035	0.021	0.007	0.093	0.063	0.05	4.85366	5.25	1.56471	0.921053	0.223404	0.0686275	1.10714	0.63	0.248756
19611	19611	ENSRNOG00000000581	CDC40	1	-0.142984	-0.245443	-0.315847	0.39015	0.0879242	0.00394668	2.24118	0.0632375	2.28742	0.024146	2.24394	0.0623967	2.28643	0.0412349	2.36546	0.0240387	2.34254	0.0374045	0.199	0.146	0.23	0.081	0.043	0.025	0.088	0.157	0.031	4.85366	1.92105	2.70588	2.13158	0.457447	0.245098	1.04762	1.57	0.154229
19615	19615	ENSRNOG00000000279	RTN4IP1	1	-0.150238	-0.230231	-0.584992	0.509309	0.295488	3.39906e-05	2.40359	0.0739229	2.2929	0.0996224	2.29952	0.0604167	2.45945	0.0274599	2.36711	0.0390621	2.48342	0.0560934	0.199	0.147	0.19	0.025	0.037	0.028	0.042	0.135	0.197	4.85366	1.93421	2.23529	0.657895	0.393617	0.27451	0.5	1.35	0.9801
2612	2612	ENSRNOG00000025274	HEXB	2	-0.374709	-0.428396	-0.385137	0.0526102	0.0271511	0.0147667	2.22822	0.0560479	2.3254	0.0418189	2.31295	0.11306	2.34688	0.0624398	2.46543	0.0252435	2.44374	0.0685264	0.198	0.235	0.216	0.102	0.077	0.076	0.04	0.044	0.012	4.82927	3.09211	2.54118	2.68421	0.819149	0.745098	0.47619	0.44	0.0597015
2770	2770	ENSRNOG00000054157	NADK2	1	-0.394319	-0.415376	-0.497269	0.101938	0.105552	0.0110926	3.12867	0.07054	3.16535	0.1307	3.20156	0.14799	3.26475	0.0319665	3.32172	0.0374195	3.38636	0.0396694	0.198	0.258	0.22	0.07	0.054	0.039	0.022	0.024	0.115	4.82927	3.39474	2.58824	1.84211	0.574468	0.382353	0.261905	0.24	0.572139
3160	3160	ENSRNOG00000009465	SFRP2	3	0.776727	0.56742	1.50283	0.0199555	0.177349	1.82778e-06	0.918777	0.4528	0.806793	0.28723	1.20654	0.284876	0.486361	0.113858	0.37091	0.149311	0.417504	0.0593077	0.198	0.113	0.383	0.051	0.006	0.011	0.032	0.136	0.07	4.82927	1.48684	4.50588	1.34211	0.0638298	0.107843	0.380952	1.36	0.348259
6624	6624	ENSRNOG00000007351	GGH	1	0.0306315	0.298873	0.563194	0.949065	0.400293	0.0185891	1.77626	0.0506111	1.78375	0.0517932	1.7956	0.173456	1.763	0.0665974	1.67735	0.0530941	1.64727	0.0584092	0.198	0.103	0.12	0.012	0.089	0.053	0.1	0.229	0.096	4.82927	1.35526	1.41176	0.315789	0.946809	0.519608	1.19048	2.29	0.477612
9684	9684	ENSRNOG00000027940	LPPR3	1	0.0145669	0.072598	0.154771				0.0455459	0.101844	0.0944719	0.134891	0.238885	0.162247	0	0	0	0	0	0	0.198	0.107	0.142	0.021	0.046	0.044	0.07	0.202	0.17	4.82927	1.40789	1.67059	0.552632	0.489362	0.431373	0.833333	2.02	0.845771
10628	10628	ENSRNOG00000060728	TUBA1A	1	0.211739	0.529229	1.00473	0.578451	0.110645	2.79568e-05	1.63999	0.166221	1.61186	0.134768	1.71167	0.0876313	1.58445	0.131471	1.42194	0.0769723	1.36563	0.0846957	0.198	0.102	0.207	0.02	0.015	0.032	0.078	0.281	0.067	4.82927	1.34211	2.43529	0.526316	0.159574	0.313725	0.928571	2.81	0.333333
14499	14499	ENSRNOG00000005275	SHMT1	1	-0.238645	-0.458908	-0.464445	0.244023	0.0138212	0.00187035	3.01429	0.0604694	2.96166	0.064031	2.9831	0.0887699	3.09002	0.0700575	3.11214	0.017458	3.13801	0.0182703	0.198	0.282	0.178	0.073	0.025	0.017	0.088	0.12	0.019	4.82927	3.71053	2.09412	1.92105	0.265957	0.166667	1.04762	1.2	0.0945274
15978	15978	ENSRNOG00000009625	DPYSL2	1	0.432062	0.460554	0.674195	0.0437293	0.0417146	6.05156e-05	2.19508	0.0972236	2.1307	0.0567652	2.22345	0.0961756	2.06401	0.0500226	1.9754	0.0908602	2.01767	0.0236464	0.198	0.217	0.284	0.076	0.015	0.01	0.051	0.075	0.074	4.82927	2.85526	3.34118	2	0.159574	0.0980392	0.607143	0.75	0.368159
2981	2981	ENSRNOG00000010819	HSPA4L	1	0.30835	0.414619	0.485079	0.380552	0.245697	0.0842012	1.72476	0.0932018	1.63859	0.103961	1.57001	0.122376	1.62301	0.0495073	1.47926	0.0847333	1.38029	0.148527	0.197	0.192	0.157	0.044	0.098	0.058	0.059	0.093	0.102	4.80488	2.52632	1.84706	1.15789	1.04255	0.568627	0.702381	0.93	0.507463
9071	9071	ENSRNOG00000021919	RHOJ	3	0.614227	0.498999	0.750516	0.0252094	0.111884	0.00134537	1.75759	0.139094	1.683	0.0419193	1.70306	0.148313	1.57123	0.0301933	1.50089	0.0644729	1.4741	0.0605216	0.197	0.178	0.333	0.132	0.012	0.048	0.035	0.051	0.014	4.80488	2.34211	3.91765	3.47368	0.12766	0.470588	0.416667	0.51	0.0696517
13336	13336	ENSRNOG00000015615	TNFRSF11A	3	0.570015	0.560427	1.07296	0.144177	0.213173	0.00127094	0.983801	0.087285	0.916515	0.22182	1.0037	0.303361	0.695424	0.0538338	0.657083	0.106779	0.623683	0.175419	0.197	0.192	0.273	0.056	0.072	0.051	0.002	0.018	0.139	4.80488	2.52632	3.21176	1.47368	0.765957	0.5	0.0238095	0.18	0.691542
19105	19105	ENSRNOG00000000826	FLOT1	1	0.119171	0.170335	0.386737	0.642075	0.499829	0.0141083	2.24002	0.0317651	2.21923	0.0464057	2.28297	0.0983268	2.20349	0.0379917	2.16081	0.0750747	2.16881	0.0440172	0.197	0.162	0.125	0.022	0.097	0.042	0.058	0.105	0.192	4.80488	2.13158	1.47059	0.578947	1.03191	0.411765	0.690476	1.05	0.955224
19455	19455	ENSRNOG00000000825	FAM26E	1	0.00824972	0.0419268	0.21369			0.249899	0.0536509	0.119967	0.0987112	0.140051	0.315008	0.165144	0	0	0.0395686	0.0791372	0	0	0.197	0.081	0.158	0.01	0.057	0.06	0.041	0.167	0.229	4.80488	1.06579	1.85882	0.263158	0.606383	0.588235	0.488095	1.67	1.1393
11381	11381	ENSRNOG00000061883	AQP9	1	-0.168236	-0.276222	-0.453333	0.471867	0.205714	0.00350667	3.2104	0.0679844	3.15821	0.0802658	3.18235	0.0954406	3.26721	0.0542325	3.25343	0.0202823	3.33433	0.0403404	0.196	0.171	0.222	0.042	0.033	0.032	0.052	0.145	0.107	4.78049	2.25	2.61176	1.10526	0.351064	0.313725	0.619048	1.45	0.532338
18931	18931	ENSRNOG00000018784	JPH3	1	-0.466974	-0.536616	-0.680773	0.248173	0.234174	0.0651698	0.42541	0.0947492	0.222654	0.167415	0.535932	0.275863	0.670402	0.142523	0.576395	0.132279	0.827352	0.189622	0.196	0.263	0.171	0.075	0.144	0.054	0.023	0.034	0.04	4.78049	3.46053	2.01176	1.97368	1.53191	0.529412	0.27381	0.34	0.199005
6216	6216	ENSRNOG00000009495	SRC	1	0.206689	0.264762	0.646989	0.546742	0.455708	0.00460905	1.96508	0.0770347	1.88765	0.0814304	1.89558	0.168681	1.90382	0.0253417	1.79796	0.0596656	1.70673	0.078863	0.195	0.108	0.191	0.023	0.085	0.066	0.051	0.135	0.146	4.7561	1.42105	2.24706	0.605263	0.904255	0.647059	0.607143	1.35	0.726368
10358	10358	ENSRNOG00000009884	LGALS1	1	0.219194	0.291986	1.2091	0.662576	0.594878	0.000186136	1.3547	0.171758	1.22552	0.20848	1.57483	0.0993282	1.24569	0.201853	1.09293	0.117066	1.00655	0.145211	0.195	0.028	0.248	0.009	0.044	0.058	0.031	0.21	0.177	4.7561	0.368421	2.91765	0.236842	0.468085	0.568627	0.369048	2.1	0.880597
11164	11164	ENSRNOG00000008039	CUL5	1	-0.0901109	-0.0949599	-0.147848	0.599023	0.585143	0.214548	2.31176	0.0189208	2.35314	0.024748	2.29342	0.0658024	2.33991	0.0150497	2.38206	0.0357735	2.34315	0.0393568	0.195	0.135	0.151	0.04	0.123	0.055	0.042	0.083	0.176	4.7561	1.77632	1.77647	1.05263	1.30851	0.539216	0.5	0.83	0.875622
11561	11561	ENSRNOG00000008210	KY	1	-0.250853	-0.375571	-0.69139	0.541265	0.403886	0.0426064	0.213448	0.227481	0.231516	0.243511	0.336175	0.179144	0.48946	0.141796	0.616302	0.282328	0.874742	0.216002	0.195	0.235	0.226	0.04	0.029	0.019	0.056	0.071	0.129	4.7561	3.09211	2.65882	1.05263	0.308511	0.186275	0.666667	0.71	0.641791
12061	12061	ENSRNOG00000010519	CYP39A1	1	-0.214487	-0.241254	-0.354663	0.289891	0.248996	0.0177048	2.9428	0.0616598	2.95326	0.0852243	2.98238	0.112144	3.0145	0.0140502	3.03795	0.0283666	3.10655	0.026237	0.195	0.166	0.212	0.049	0.085	0.054	0.048	0.053	0.138	4.7561	2.18421	2.49412	1.28947	0.904255	0.529412	0.571429	0.53	0.686567
18646	18646	ENSRNOG00000002864	NACC1	2	0.38542	0.498445	0.425858	0.0601917	0.0147987	0.0119556	2.27515	0.0537141	2.26095	0.0723711	2.23809	0.10353	2.15219	0.0302336	2.09928	0.0442799	2.1096	0.0876342	0.195	0.307	0.186	0.079	0.104	0.071	0.012	0.007	0.039	4.7561	4.03947	2.18824	2.07895	1.10638	0.696078	0.142857	0.07	0.19403
19926	19926	ENSRNOG00000048487	SLC12A9	3	0.53756	0.462025	0.571398	0.0403813	0.101218	0.00931465	1.62747	0.0549754	1.62364	0.0559134	1.60674	0.136579	1.4481	0.071285	1.46331	0.0824229	1.41519	0.11801	0.195	0.15	0.335	0.107	0.074	0.069	0.015	0.014	0.041	4.7561	1.97368	3.94118	2.81579	0.787234	0.676471	0.178571	0.14	0.20398
90	90	ENSRNOG00000047821	SMLR1	1	-0.0846881	-0.116264	-0.652357	0.755148	0.680168	5.46784e-06	2.47307	0.0780274	2.40774	0.0688539	2.39362	0.0769269	2.50701	0.0357133	2.44862	0.0479357	2.60221	0.0596501	0.194	0.041	0.2	0.013	0.058	0.062	0.03	0.182	0.22	4.73171	0.539474	2.35294	0.342105	0.617021	0.607843	0.357143	1.82	1.09453
160	160	ENSRNOG00000033609	IRX1	3	-0.427393	-0.422858	-0.611929	0.150772	0.189906	0.00868863	1.62548	0.0747772	1.57557	0.068279	1.63837	0.129099	1.77008	0.124453	1.72816	0.0870732	1.85664	0.0856045	0.194	0.148	0.293	0.053	0.034	0.041	0.049	0.099	0.089	4.73171	1.94737	3.44706	1.39474	0.361702	0.401961	0.583333	0.99	0.442786
6060	6060	ENSRNOG00000026836	RN60_3_1464.1	8	-0.0141695	0.200996	0.787226	0.975383		0.0043401	0.0506762	0.113315	0.308181	0.269736	0.465778	0.253083	0	0	0.194957	0.101538	0.042435	0.0948875	0.194	0.121	0.096	0.005	0.092	0.029	0.07	0.167	0.226	4.73171	1.59211	1.12941	0.131579	0.978723	0.284314	0.833333	1.67	1.12438
10714	10714	ENSRNOG00000012208	ITGB7	1	0.353943	0.431307	0.821591	0.379803	0.307992	0.0070291	1.3144	0.174132	1.30762	0.0950832	1.30395	0.150099	1.20486	0.0629683	1.14056	0.110728	0.985247	0.117969	0.194	0.136	0.235	0.05	0.023	0.041	0.056	0.166	0.099	4.73171	1.78947	2.76471	1.31579	0.244681	0.401961	0.666667	1.66	0.492537
13760	13760	ENSRNOG00000003018	OLFML2B	3	0.87196	0.8385	1.22982	0.00815177	0.0229306	2.94255e-05	1.47305	0.140728	1.37215	0.143077	1.36439	0.185003	1.11158	0.200939	1.02437	0.12872	0.897706	0.101078	0.194	0.189	0.382	0.115	0.004	0.007	0.024	0.043	0.042	4.73171	2.48684	4.49412	3.02632	0.0425532	0.0686275	0.285714	0.43	0.208955
17408	17408	ENSRNOG00000014464	TNFSF13B	3	0.505864	0.34427	1.10621	0.194647	0.477015	0.000199888	0.949631	0.150316	0.962257	0.118661	1.19393	0.0870213	0.719744	0.0200638	0.849564	0.0628052	0.770101	0.161476	0.194	0.036	0.472	0.035	0.004	0.009	0.002	0.052	0.196	4.73171	0.473684	5.55294	0.921053	0.0425532	0.0882353	0.0238095	0.52	0.975124
17458	17458	ENSRNOG00000001551	ATP5J	1	-0.129537	-0.224189	-0.33171	0.600494	0.321521	0.0362269	2.32862	0.0444438	2.32123	0.0613033	2.34667	0.0761721	2.36997	0.0259727	2.39474	0.0371201	2.44526	0.0910478	0.194	0.164	0.123	0.032	0.115	0.045	0.076	0.108	0.143	4.73171	2.15789	1.44706	0.842105	1.2234	0.441176	0.904762	1.08	0.711443
19091	19091	ENSRNOG00000025806	PRR3	1	0.000160321	0.196832	0.474645	0.999819	0.407331	0.0014575	1.91972	0.0361934	1.899	0.0452685	1.97435	0.0794982	1.91713	0.0631212	1.83118	0.0571395	1.83567	0.0260464	0.194	0.099	0.138	0.012	0.049	0.055	0.087	0.273	0.093	4.73171	1.30263	1.62353	0.315789	0.521277	0.539216	1.03571	2.73	0.462687
489	489	ENSRNOG00000015865	AP2S1	3	-0.144705	-0.139851	-0.233011	0.354681	0.404691	0.0371673	2.40557	0.0259029	2.3804	0.0475941	2.39142	0.0483294	2.45215	0.0196886	2.42386	0.0270897	2.46041	0.0535373	0.193	0.172	0.222	0.048	0.077	0.05	0.028	0.051	0.159	4.70732	2.26316	2.61176	1.26316	0.819149	0.490196	0.333333	0.51	0.791045
1296	1296	ENSRNOG00000019413	ATG16L2	3	0.552099	0.493751	1.04064	0.064997	0.13769	9.73434e-06	2.1015	0.0716609	2.0547	0.138579	2.22621	0.159086	1.87514	0.151702	1.89121	0.0664236	1.87903	0.0888331	0.193	0.115	0.358	0.061	0.021	0.02	0.022	0.062	0.148	4.70732	1.51316	4.21176	1.60526	0.223404	0.196078	0.261905	0.62	0.736318
6332	6332	ENSRNOG00000006952	PREX1	3	0.602446	0.45235	1.09514	0.0308845	0.162785	8.86299e-07	2.11375	0.17996	2.04687	0.0990485	2.20927	0.140742	1.93413	0.0836888	1.89676	0.0586961	1.85661	0.0560655	0.193	0.067	0.43	0.041	0.009	0.022	0.031	0.124	0.083	4.70732	0.881579	5.05882	1.07895	0.0957447	0.215686	0.369048	1.24	0.412935
11642	11642	ENSRNOG00000016592	GNAI2	3	0.344544	0.19512	0.551437	0.0143861	0.250889	4.79277e-07	2.68644	0.0624348	2.61794	0.053736	2.7005	0.0744135	2.58415	0.0127234	2.55626	0.0258186	2.53416	0.0320392	0.193	0.087	0.472	0.038	0.011	0.01	0.005	0.04	0.144	4.70732	1.14474	5.55294	1	0.117021	0.0980392	0.0595238	0.4	0.716418
14251	14251	ENSRNOG00000004217	STK10	1	0.150528	0.456335	0.62417	0.64899	0.0793698	0.00152383	1.86009	0.13082	1.94986	0.0708785	1.97168	0.116131	1.83309	0.0265127	1.80336	0.0301779	1.77809	0.0608942	0.193	0.127	0.154	0.04	0.02	0.021	0.131	0.269	0.045	4.70732	1.67105	1.81176	1.05263	0.212766	0.205882	1.55952	2.69	0.223881
14915	14915	ENSRNOG00000021412	SLFN13	1	0.0473481	0.53224	0.753592	0.917458	0.0556119	0.000313198	1.65917	0.129912	1.79948	0.0929922	1.87675	0.133125	1.64589	0.105944	1.63548	0.022224	1.6483	0.0347907	0.193	0.106	0.132	0.049	0.02	0.016	0.161	0.276	0.047	4.70732	1.39474	1.55294	1.28947	0.212766	0.156863	1.91667	2.76	0.233831
17296	17296	ENSRNOG00000016050	FGFR1	3	0.381259	0.361982	0.814858	0.22291	0.287573	0.000362517	1.7832	0.0933713	1.77298	0.0873353	1.87883	0.17497	1.64776	0.0950762	1.6588	0.0327291	1.63477	0.0933975	0.193	0.076	0.34	0.054	0.043	0.069	0.031	0.091	0.103	4.70732	1	4	1.42105	0.457447	0.676471	0.369048	0.91	0.512438
1832	1832	ENSRNOG00000017703	UNC93B1	8	-0.0266539	0.37363	0.585221	0.940154	0.0938972	0.000310825	2.19591	0.0767006	2.24415	0.0485601	2.32443	0.0413272	2.21331	0.0149807	2.12326	0.0812482	2.13492	0.0600358	0.192	0.107	0.061	0.002	0.021	0.045	0.148	0.371	0.053	4.68293	1.40789	0.717647	0.0526316	0.223404	0.441176	1.7619	3.71	0.263682
4053	4053	ENSRNOG00000051952	TES	3	1.20424	1.0283	1.32224	0.000152319	0.00391147	7.85774e-06	1.94452	0.224037	1.76231	0.224816	1.81312	0.161796	1.48487	0.0909444	1.35143	0.0875447	1.2837	0.0638135	0.192	0.24	0.392	0.102	0.002	0	0.009	0.018	0.045	4.68293	3.15789	4.61176	2.68421	0.0212766	0	0.107143	0.18	0.223881
8511	8511	ENSRNOG00000060580	SLC10A3	2	0.14776	0.402014	0.389218	0.576706	0.0680748	0.0303227	1.88729	0.0522322	1.85024	0.097418	1.81657	0.0639621	1.8447	0.0271028	1.71209	0.0401377	1.6973	0.0512586	0.192	0.313	0.101	0.019	0.048	0.017	0.116	0.087	0.107	4.68293	4.11842	1.18824	0.5	0.510638	0.166667	1.38095	0.87	0.532338
10583	10583	ENSRNOG00000005263	LOC688906	1	-0.0635519	-0.0661955	-0.0937374	0.634758	0.637051	0.322991	2.63202	0.0114737	2.645	0.0195367	2.62839	0.0541514	2.65164	0.0107163	2.66687	0.0153549	2.65869	0.0317244	0.192	0.118	0.15	0.03	0.145	0.095	0.026	0.084	0.16	4.68293	1.55263	1.76471	0.789474	1.54255	0.931373	0.309524	0.84	0.79602
11908	11908	ENSRNOG00000047628	KHSRP	3	0.191783	0.186926	0.54057	0.562449	0.610682	0.0123971	2.15987	0.044472	2.24659	0.0920046	2.26883	0.14923	2.09107	0.0285349	2.18654	0.0790648	2.1173	0.049467	0.192	0.144	0.175	0.019	0.097	0.037	0.028	0.058	0.25	4.68293	1.89474	2.05882	0.5	1.03191	0.362745	0.333333	0.58	1.24378
13108	13108	ENSRNOG00000038140	WHSC1	1	0.40059	0.51479	0.635742	0.0953206	0.0310426	0.000682507	1.9788	0.0877461	1.9812	0.110688	1.99126	0.0857606	1.85227	0.0621497	1.81229	0.0582383	1.78435	0.066833	0.192	0.258	0.255	0.062	0.014	0.009	0.04	0.071	0.099	4.68293	3.39474	3	1.63158	0.148936	0.0882353	0.47619	0.71	0.492537
19986	19986	ENSRNOG00000046700	WBSCR27	1	-0.254445	-0.399746	-0.511479	0.437453	0.204215	0.023047	1.47024	0.0525566	1.34123	0.153959	1.4737	0.120765	1.56519	0.0298466	1.50518	0.0892915	1.65172	0.0704145	0.192	0.34	0.133	0.022	0.082	0.023	0.027	0.032	0.149	4.68293	4.47368	1.56471	0.578947	0.87234	0.22549	0.321429	0.32	0.741294
1126	1126	ENSRNOG00000014278	ZFP710	1	0.00309039	0.39982	0.67581	0.995955	0.220542	0.00306157	1.52879	0.047397	1.5564	0.129417	1.70104	0.141497	1.52779	0.0492584	1.4451	0.0634898	1.49124	0.115229	0.191	0.108	0.058	0.004	0.1	0.05	0.114	0.22	0.155	4.65854	1.42105	0.682353	0.105263	1.06383	0.490196	1.35714	2.2	0.771144
5272	5272	ENSRNOG00000018809	PSMD5	3	-0.152056	-0.0561928	-0.468307	0.341932	0.806148	9.52933e-06	2.49125	0.0426976	2.48183	0.0544203	2.38601	0.0697758	2.53935	0.0234543	2.50155	0.0460831	2.53586	0.0189767	0.191	0.057	0.235	0.018	0.047	0.028	0.009	0.083	0.332	4.65854	0.75	2.76471	0.473684	0.5	0.27451	0.107143	0.83	1.65174
9272	9272	ENSRNOG00000004442	RGD1311756	1	-0.0923201	-0.328728	-0.443594	0.792922	0.235632	0.0237644	1.92853	0.0909023	1.8444	0.0590974	1.98315	0.0893524	1.96935	0.0513034	1.95352	0.0584412	2.13449	0.0528429	0.191	0.151	0.17	0.034	0.038	0.043	0.108	0.173	0.092	4.65854	1.98684	2	0.894737	0.404255	0.421569	1.28571	1.73	0.457711
11949	11949	ENSRNOG00000048282	MPND	1	-0.103581	-0.301381	-0.327295	0.489515	0.011901	0.000456588	2.68936	0.0533424	2.62982	0.0272619	2.68744	0.0446952	2.72142	0.0538151	2.7246	0.0212696	2.78854	0.0337856	0.191	0.234	0.161	0.054	0.014	0.007	0.15	0.176	0.013	4.65854	3.07895	1.89412	1.42105	0.148936	0.0686275	1.78571	1.76	0.0646766
14954	14954	ENSRNOG00000027860	GGNBP2	1	-0.0746973	-0.0796761	-0.38203	0.686977	0.686062	0.000209062	2.65084	0.026407	2.66868	0.0411349	2.62843	0.0635981	2.67282	0.0368547	2.69554	0.046126	2.75048	0.0212758	0.191	0.07	0.18	0.015	0.069	0.048	0.039	0.167	0.221	4.65854	0.921053	2.11765	0.394737	0.734043	0.470588	0.464286	1.67	1.0995
5842	5842	ENSRNOG00000012798	TUBGCP4	1	0.135167	0.300873	0.32912	0.542791	0.0972482	0.0241723	1.86939	0.0448489	1.87387	0.0353892	1.85414	0.0329488	1.81826	0.0794122	1.78142	0.0248535	1.75594	0.0719111	0.19	0.166	0.213	0.082	0.036	0.028	0.113	0.131	0.041	4.63415	2.18421	2.50588	2.15789	0.382979	0.27451	1.34524	1.31	0.20398
9437	9437	ENSRNOG00000051722	AABR07065772.3	1	0.168523	0.730331	0.897877	0.741591	0.0791686	0.010164	0.688983	0.280751	0.955477	0.284023	1.07697	0.228608	0.63795	0.0868732	0.628942	0.0924206	0.479002	0.384054	0.19	0.111	0.127	0.012	0.053	0.054	0.098	0.237	0.118	4.63415	1.46053	1.49412	0.315789	0.56383	0.529412	1.16667	2.37	0.587065
10492	10492	ENSRNOG00000031269	RGD1304694	3	0.27093	0.179032	0.444868	0.14202	0.418428	0.00135956	2.45028	0.0539237	2.40126	0.0415988	2.45686	0.0618206	2.3661	0.0285735	2.34465	0.0251082	2.3193	0.0695243	0.19	0.065	0.43	0.063	0.029	0.033	0.016	0.07	0.104	4.63415	0.855263	5.05882	1.65789	0.308511	0.323529	0.190476	0.7	0.517413
12623	12623	ENSRNOG00000013733	PPP4R1	3	0.300187	0.207526	0.382186	0.0213951	0.159783	0.000290534	2.46967	0.0255928	2.42529	0.0485249	2.41738	0.0608538	2.37267	0.0495106	2.36014	0.0282983	2.30313	0.0360685	0.19	0.114	0.392	0.083	0.021	0.038	0.009	0.031	0.122	4.63415	1.5	4.61176	2.18421	0.223404	0.372549	0.107143	0.31	0.606965
14709	14709	ENSRNOG00000014618	MED31	1	-0.122837	-0.205632	-0.690683	0.718572	0.510002	0.000197795	1.64775	0.0809814	1.6862	0.0586491	1.60249	0.109807	1.6881	0.076706	1.75164	0.0528435	1.82701	0.0786473	0.19	0.05	0.246	0.02	0.032	0.059	0.036	0.247	0.12	4.63415	0.657895	2.89412	0.526316	0.340426	0.578431	0.428571	2.47	0.597015
17240	17240	ENSRNOG00000014422	GTF2E2	3	-0.243298	-0.227353	-0.40958	0.14407	0.193882	0.000894102	2.14749	0.063521	2.15301	0.0689195	2.10805	0.07428	2.22793	0.0161284	2.22487	0.0136425	2.23797	0.0370703	0.19	0.166	0.284	0.077	0.029	0.041	0.028	0.054	0.131	4.63415	2.18421	3.34118	2.02632	0.308511	0.401961	0.333333	0.54	0.651741
966	966	ENSRNOG00000021096	TMEM143	1	-0.0221738	-0.217382	-0.439701	0.948895	0.376565	0.00676177	1.93255	0.0381434	1.8872	0.0576884	1.85372	0.0801219	1.93959	0.0411626	1.95954	0.0595285	2.00148	0.0476346	0.189	0.128	0.095	0.011	0.079	0.05	0.101	0.225	0.122	4.60976	1.68421	1.11765	0.289474	0.840426	0.490196	1.20238	2.25	0.606965
2914	2914	ENSRNOG00000011875	SLC2A2	1	-0.116258	-0.490446	-0.552685	0.751372	0.0749052	0.00998441	3.50033	0.0740068	3.33886	0.129755	3.50265	0.162777	3.53921	0.0765927	3.51311	0.0992352	3.71646	0.0480787	0.189	0.214	0.09	0.013	0.069	0.039	0.117	0.157	0.112	4.60976	2.81579	1.05882	0.342105	0.734043	0.382353	1.39286	1.57	0.557214
4935	4935	ENSRNOG00000006231	PTPRO	1	0.286977	0.646147	0.759821	0.399544	0.0288741	0.00127819	1.51293	0.128027	1.54145	0.140617	1.59625	0.0564045	1.41955	0.120426	1.34591	0.0572059	1.32355	0.105546	0.189	0.178	0.217	0.048	0.013	0.02	0.11	0.168	0.057	4.60976	2.34211	2.55294	1.26316	0.138298	0.196078	1.30952	1.68	0.283582
5391	5391	ENSRNOG00000004740	MMADHC	3	-0.272159	-0.21942	-0.373764	0.0494876	0.152449	0.000573538	2.57081	0.0530728	2.57085	0.039886	2.55712	0.0837749	2.6588	0.0312797	2.64026	0.0113435	2.67853	0.0311802	0.189	0.102	0.426	0.081	0.026	0.053	0.015	0.057	0.051	4.60976	1.34211	5.01176	2.13158	0.276596	0.519608	0.178571	0.57	0.253731
8399	8399	ENSRNOG00000013092	LONRF3	2	0.138014	0.739855	0.507976	0.786328	0.0441435	0.124322	1.43955	0.0880316	1.61642	0.148883	1.52733	0.11098	1.33779	0.182256	1.32359	0.132322	1.23531	0.333922	0.189	0.181	0.104	0.032	0.085	0.053	0.097	0.155	0.104	4.60976	2.38158	1.22353	0.842105	0.904255	0.519608	1.15476	1.55	0.517413
8427	8427	ENSRNOG00000000164	LAMP2	2	-0.164627	-0.278832	-0.187452	0.375341	0.104675	0.201941	3.42528	0.0442113	3.44032	0.0579544	3.38802	0.108568	3.47858	0.0237514	3.53181	0.0149006	3.4571	0.0332021	0.189	0.214	0.147	0.056	0.146	0.067	0.049	0.063	0.069	4.60976	2.81579	1.72941	1.47368	1.55319	0.656863	0.583333	0.63	0.343284
13486	13486	ENSRNOG00000004756	SYT2	1	-0.12425	-0.769041	-0.916244	0.824062	0.0662393	0.00745507	0.729748	0.17187	0.324054	0.258842	0.654501	0.255907	0.8078	0.0837733	0.854142	0.127099	1.07733	0.195974	0.189	0.326	0.051	0.016	0.073	0.011	0.162	0.117	0.055	4.60976	4.28947	0.6	0.421053	0.776596	0.107843	1.92857	1.17	0.273632
15077	15077	ENSRNOG00000005575	ABI3	1	0.185485	0.583451	0.714931	0.622659	0.0504115	0.00188822	1.65624	0.101147	1.70649	0.126636	1.79843	0.116935	1.59352	0.0784008	1.52277	0.0698835	1.56821	0.085399	0.189	0.218	0.145	0.029	0.039	0.016	0.107	0.165	0.092	4.60976	2.86842	1.70588	0.763158	0.414894	0.156863	1.27381	1.65	0.457711
16918	16918	ENSRNOG00000019768	NCOA4	8	0.00213362	-0.240395	-0.368033	0.993192	0.0575081	7.33248e-05	3.2594	0.0383078	3.17884	0.0709988	3.15095	0.0522374	3.26034	0.0205775	3.2564	0.0191448	3.26637	0.0241074	0.189	0.148	0.082	0.008	0.045	0.026	0.146	0.276	0.08	4.60976	1.94737	0.964706	0.210526	0.478723	0.254902	1.7381	2.76	0.39801
18559	18559	ENSRNOG00000016643	LPCAT2	1	0.385354	0.548958	0.829536	0.242591	0.101607	0.00133715	1.42632	0.190999	1.36399	0.112662	1.39094	0.0629698	1.33665	0.108284	1.18451	0.106593	1.06581	0.155072	0.189	0.123	0.214	0.027	0.025	0.042	0.079	0.227	0.074	4.60976	1.61842	2.51765	0.710526	0.265957	0.411765	0.940476	2.27	0.368159
779	779	ENSRNOG00000021097	HPN	1	-0.222709	-0.24543	-0.279452	0.0178685	0.0109209	0.000198793	3.31821	0.0421001	3.24533	0.0346365	3.32131	0.0476768	3.38774	0.0235513	3.32169	0.028323	3.40884	0.0160753	0.188	0.245	0.303	0.114	0.021	0.018	0.024	0.044	0.043	4.58537	3.22368	3.56471	3	0.223404	0.176471	0.285714	0.44	0.21393
3283	3283	ENSRNOG00000020663	PYGO2	2	0.164468	0.323343	0.265119	0.453018	0.0939949	0.0973292	2.16969	0.0424972	2.1656	0.057042	2.12825	0.0914673	2.11728	0.0322919	2.05947	0.0293056	2.05463	0.058297	0.188	0.271	0.112	0.038	0.153	0.056	0.056	0.058	0.068	4.58537	3.56579	1.31765	1	1.62766	0.54902	0.666667	0.58	0.338308
8863	8863	ENSRNOG00000005678	LAMB1	1	0.330389	0.543496	0.946376	0.28985	0.0687882	1.46601e-05	2.08271	0.109263	2.06608	0.150937	2.1891	0.166504	1.97037	0.0995858	1.89229	0.0481695	1.90047	0.0459311	0.188	0.173	0.21	0.05	0.035	0.025	0.062	0.14	0.117	4.58537	2.27632	2.47059	1.31579	0.37234	0.245098	0.738095	1.4	0.58209
10172	10172	ENSRNOG00000009739	RGD1564420	4	-0.237981	-0.23193	-0.212677	0.0741877	0.0979116	0.0567818	2.68364	0.0263499	2.69666	0.030307	2.68946	0.090525	2.75683	0.0280517	2.76813	0.0290881	2.76299	0.0305297	0.188	0.191	0.259	0.111	0.082	0.115	0.007	0.012	0.035	4.58537	2.51316	3.04706	2.92105	0.87234	1.12745	0.0833333	0.12	0.174129
10388	10388	ENSRNOG00000046955	CBX6	1	0.0631168	0.338779	0.699309	0.898407	0.352849	0.00411474	1.50773	0.0733961	1.57275	0.123017	1.69169	0.144845	1.48453	0.0415274	1.48047	0.0581933	1.4735	0.119404	0.188	0.116	0.096	0.02	0.104	0.05	0.068	0.191	0.167	4.58537	1.52632	1.12941	0.526316	1.10638	0.490196	0.809524	1.91	0.830846
11774	11774	ENSRNOG00000032238	PLCD1	3	0.378394	0.350823	0.594986	0.30674	0.402266	0.0415796	1.42047	0.0874862	1.40122	0.0288476	1.43328	0.131795	1.27681	0.0646464	1.25746	0.12353	1.22995	0.0843439	0.188	0.181	0.257	0.083	0.053	0.039	0.04	0.052	0.107	4.58537	2.38158	3.02353	2.18421	0.56383	0.382353	0.47619	0.52	0.532338
17464	17464	ENSRNOG00000001602	LTN1	3	-0.174008	-0.105436	-0.340859	0.205269	0.530172	0.000532583	2.86532	0.0430711	2.91705	0.0417593	2.86401	0.0658141	2.9203	0.0228581	2.95278	0.0146161	2.97279	0.0274353	0.188	0.073	0.331	0.049	0.027	0.033	0.028	0.084	0.187	4.58537	0.960526	3.89412	1.28947	0.287234	0.323529	0.333333	0.84	0.930348
18442	18442	ENSRNOG00000027739	CNDP1	3	0.527336	0.51171	0.66491	0.048322	0.0701982	0.00165898	1.61978	0.0755642	1.59637	0.0565378	1.69975	0.0529067	1.43703	0.0965715	1.43108	0.0769129	1.47488	0.0833396	0.188	0.169	0.413	0.099	0.008	0.003	0.016	0.056	0.048	4.58537	2.22368	4.85882	2.60526	0.0851064	0.0294118	0.190476	0.56	0.238806
19989	19989	ENSRNOG00000001470	LIMK1	1	0.118703	0.215133	0.647613	0.788118	0.617352	0.0130848	1.37105	0.0748382	1.36541	0.0773264	1.362	0.161468	1.33607	0.0410889	1.27226	0.101433	1.16294	0.0925632	0.188	0.137	0.128	0.012	0.087	0.048	0.074	0.161	0.165	4.58537	1.80263	1.50588	0.315789	0.925532	0.470588	0.880952	1.61	0.820896
20244	20244	ENSRNOG00000000699	SELPLG	1	0.322785	0.715121	0.852803	0.448666	0.0678063	0.00565948	1.29235	0.219862	1.27638	0.128253	1.45619	0.14337	1.2095	0.117667	0.990887	0.0677256	1.13639	0.13572	0.188	0.162	0.157	0.052	0.021	0.018	0.155	0.216	0.031	4.58537	2.13158	1.84706	1.36842	0.223404	0.176471	1.84524	2.16	0.154229
5337	5337	ENSRNOG00000060408	AABR07051716.1	2	0.451691	1.71555	1.18372	0.25907	4.85151e-07	0.000406583	0.938734	0.11638	1.52081	0.442866	1.24497	0.32604	0.417234	0.244298	0.687103	0.347156	0.553801	0.369896	0.187	0.433	0.164	0.054	0.041	0.022	0.015	0.015	0.069	4.56098	5.69737	1.92941	1.42105	0.43617	0.215686	0.178571	0.15	0.343284
7327	7327	ENSRNOG00000010237	MAP7D1	3	0.538406	0.327176	0.816038	0.0161651	0.225093	6.16656e-06	2.56534	0.0651521	2.47823	0.0289091	2.55133	0.134294	2.38778	0.0442531	2.36316	0.0756421	2.29422	0.0914053	0.187	0.069	0.501	0.088	0.022	0.043	0.005	0.012	0.073	4.56098	0.907895	5.89412	2.31579	0.234043	0.421569	0.0595238	0.12	0.363184
8503	8503	ENSRNOG00000057464	FMR1	1	-0.0695032	-0.174175	-0.267227	0.800026	0.455503	0.0953328	2.27337	0.0583391	2.31025	0.0450211	2.27698	0.12671	2.29915	0.0270329	2.37035	0.0214494	2.36776	0.0777254	0.187	0.072	0.162	0.025	0.111	0.087	0.062	0.161	0.133	4.56098	0.947368	1.90588	0.657895	1.18085	0.852941	0.738095	1.61	0.661692
15883	15883	ENSRNOG00000020377	CIDEB	1	-0.0177465	-0.104409	-0.337427	0.931636	0.509113	0.000266376	2.97402	0.042208	2.89288	0.057178	2.89141	0.0472324	2.98167	0.0092829	2.929	0.0363398	2.99704	0.0170623	0.187	0.103	0.112	0.01	0.073	0.058	0.092	0.226	0.139	4.56098	1.35526	1.31765	0.263158	0.776596	0.568627	1.09524	2.26	0.691542
15959	15959	ENSRNOG00000015095	SPRYD7	1	-0.216869	-0.23891	-0.317533	0.2161	0.180088	0.0164514	2.37513	0.0399409	2.38962	0.0609871	2.34348	0.104711	2.4439	0.0454138	2.46656	0.0379364	2.45068	0.0323563	0.187	0.164	0.237	0.068	0.062	0.04	0.034	0.076	0.132	4.56098	2.15789	2.78824	1.78947	0.659574	0.392157	0.404762	0.76	0.656716
16603	16603	ENSRNOG00000054957	SFRP4	8	-0.0535913	0.0736222	0.363569	0.859882	0.845967	0.105918	0.11093	0.157005	0.248641	0.197384	0.634317	0.313527	0.144782	0.250771	0	0	0.042435	0.0948875	0.187	0.056	0.128	0.017	0.025	0.054	0.074	0.39	0.069	4.56098	0.736842	1.50588	0.447368	0.265957	0.529412	0.880952	3.9	0.343284
18701	18701	ENSRNOG00000011618	MMAA	1	-0.142531	-0.156409	-0.363487	0.523889	0.497615	0.0124482	1.98932	0.0367266	1.96057	0.0750572	1.92553	0.0931882	2.03515	0.0401327	2.02324	0.0442821	2.04098	0.0617877	0.187	0.155	0.163	0.024	0.085	0.042	0.046	0.108	0.19	4.56098	2.03947	1.91765	0.631579	0.904255	0.411765	0.547619	1.08	0.945274
18939	18939	ENSRNOG00000013014	CYBA	1	0.198949	0.273448	0.865798	0.577394	0.451536	0.000101624	1.82559	0.159022	1.7827	0.0928931	1.92057	0.071938	1.79283	0.0414378	1.69567	0.0643578	1.62323	0.0755873	0.187	0.029	0.218	0.012	0.035	0.067	0.04	0.315	0.097	4.56098	0.381579	2.56471	0.315789	0.37234	0.656863	0.47619	3.15	0.482587
20299	20299	ENSRNOG00000060048	EIF2S3Y	1	-0.135851	-0.21542	-0.246025	0.554688	0.320358	0.130081	2.49756	0.0597464	2.47505	0.055125	2.43082	0.122613	2.54539	0.00450581	2.54516	0.0402072	2.51961	0.0455529	0.187	0.136	0.172	0.044	0.105	0.064	0.041	0.114	0.137	4.56098	1.78947	2.02353	1.15789	1.11702	0.627451	0.488095	1.14	0.681592
1162	1162	ENSRNOG00000019426	FAM103A1	1	-0.160438	-0.25025	-0.569705	0.651231	0.461798	0.00888528	1.65443	0.102181	1.64436	0.0853976	1.59342	0.153796	1.71768	0.048805	1.73591	0.0327159	1.79079	0.103972	0.186	0.074	0.222	0.039	0.055	0.053	0.046	0.168	0.157	4.53659	0.973684	2.61176	1.02632	0.585106	0.519608	0.547619	1.68	0.781095
5782	5782	ENSRNOG00000010428	BAHD1	1	0.134464	0.144177	0.439123	0.570568	0.562545	0.00288548	2.14849	0.0306805	2.13183	0.0600477	2.17455	0.0966669	2.10361	0.0400758	2.09555	0.0216706	2.04764	0.0579407	0.186	0.082	0.23	0.025	0.06	0.057	0.032	0.11	0.218	4.53659	1.07895	2.70588	0.657895	0.638298	0.558824	0.380952	1.1	1.08458
6100	6100	ENSRNOG00000009528	SDCBP2	1	0.184729	0.306297	1.10075	0.619205		0.000122195	0.238117	0.245129	0.369721	0.302514	0.65502	0.155804	0.0761892	0.131964	0.195536	0.166887	0.048503	0.108456	0.186	0.093	0.206	0.006	0.046	0.048	0.04	0.156	0.219	4.53659	1.22368	2.42353	0.157895	0.489362	0.470588	0.47619	1.56	1.08955
7095	7095	ENSRNOG00000010512	YIPF1	1	-0.0695601	-0.232521	-0.255042	0.75224	0.161302	0.0491101	2.36854	0.0517545	2.38499	0.0361441	2.32154	0.057242	2.39241	0.0125721	2.45873	0.0381168	2.40496	0.0264017	0.186	0.199	0.126	0.035	0.047	0.033	0.129	0.175	0.07	4.53659	2.61842	1.48235	0.921053	0.5	0.323529	1.53571	1.75	0.348259
7662	7662	ENSRNOG00000016846	PIK3CD	1	0.029819	0.440046	0.612702	0.945376	0.111884	0.00283447	1.85352	0.0881767	1.92825	0.0677892	1.99743	0.132613	1.84725	0.047339	1.78879	0.0439571	1.81194	0.0667217	0.186	0.147	0.077	0.024	0.052	0.028	0.126	0.278	0.082	4.53659	1.93421	0.905882	0.631579	0.553191	0.27451	1.5	2.78	0.40796
8821	8821	ENSRNOG00000005492	HPCAL1	1	0.204037	0.27914	0.522364	0.572895	0.442364	0.0280583	1.54293	0.064509	1.49997	0.0828817	1.61542	0.110608	1.47716	0.0393242	1.40689	0.110667	1.44848	0.145019	0.186	0.14	0.129	0.033	0.105	0.038	0.077	0.09	0.202	4.53659	1.84211	1.51765	0.868421	1.11702	0.372549	0.916667	0.9	1.00498
15312	15312	ENSRNOG00000028521	PLEKHM1	1	0.111977	0.239442	0.242494	0.640861	0.254363	0.13343	2.39575	0.0341787	2.34028	0.0483298	2.37137	0.10367	2.36024	0.0480027	2.2664	0.0264439	2.30216	0.0852062	0.186	0.107	0.122	0.024	0.163	0.09	0.066	0.126	0.116	4.53659	1.40789	1.43529	0.631579	1.73404	0.882353	0.785714	1.26	0.577114
16727	16727	ENSRNOG00000019223	ATP5C1	3	-0.337257	-0.292375	-0.408304	0.0485784	0.120449	0.00329386	3.09175	0.0556564	3.12853	0.0779645	3.08551	0.118649	3.20163	0.0239364	3.22843	0.0191259	3.22813	0.0203902	0.186	0.191	0.288	0.079	0.056	0.041	0.018	0.027	0.114	4.53659	2.51316	3.38824	2.07895	0.595745	0.401961	0.214286	0.27	0.567164
18909	18909	ENSRNOG00000016509	USP10	3	0.191925	0.180722	0.27181	0.152742	0.19055	0.00892532	2.37581	0.0421493	2.37586	0.0327493	2.32011	0.0493525	2.31729	0.00238863	2.31763	0.0274264	2.24181	0.0363681	0.186	0.191	0.288	0.091	0.039	0.053	0.021	0.053	0.078	4.53659	2.51316	3.38824	2.39474	0.414894	0.519608	0.25	0.53	0.38806
1141	1141	ENSRNOG00000011683	FES	3	0.550919	0.494038	0.83029	0.0694609	0.143318	0.000695117	1.60956	0.184049	1.5724	0.0856896	1.67665	0.151526	1.45008	0.0528828	1.39724	0.0855922	1.4193	0.0576486	0.185	0.126	0.296	0.083	0.022	0.031	0.059	0.13	0.068	4.5122	1.65789	3.48235	2.18421	0.234043	0.303922	0.702381	1.3	0.338308
3376	3376	ENSRNOG00000021012	RFX5	1	0.242771	0.466506	0.557542	0.319784	0.0346269	0.00108502	1.8424	0.0557227	1.81717	0.0993211	1.85843	0.0436744	1.75479	0.0829703	1.65341	0.0779764	1.67294	0.0688814	0.185	0.319	0.18	0.046	0.009	0.007	0.092	0.083	0.079	4.5122	4.19737	2.11765	1.21053	0.0957447	0.0686275	1.09524	0.83	0.393035
6053	6053	ENSRNOG00000007972	RBBP9	1	-0.252978	-0.27692	-0.300009	0.151571	0.11581	0.0263006	2.11799	0.0527365	2.15379	0.055852	2.15574	0.0974656	2.20062	0.0289975	2.2434	0.0258781	2.25685	0.0212917	0.185	0.19	0.257	0.08	0.082	0.076	0.037	0.034	0.059	4.5122	2.5	3.02353	2.10526	0.87234	0.745098	0.440476	0.34	0.293532
6112	6112	ENSRNOG00000005766	TBC1D20	3	0.101819	0.0871338	0.261215	0.446931	0.548811	0.00283207	2.40186	0.0298765	2.39046	0.0354321	2.39216	0.0539458	2.37201	0.0156781	2.35956	0.0106637	2.31731	0.0246107	0.185	0.088	0.249	0.031	0.069	0.052	0.034	0.112	0.18	4.5122	1.15789	2.92941	0.815789	0.734043	0.509804	0.404762	1.12	0.895522
6938	6938	ENSRNOG00000060105	ASTN2	8	-0.0403029	0.4618	1.18311	0.946666	0.264095	3.81611e-05	1.19376	0.203904	1.48022	0.105754	1.4879	0.187969	1.22504	0.0920029	1.31772	0.0668146	1.07267	0.0775994	0.185	0.052	0.159	0.011	0.011	0.039	0.083	0.407	0.053	4.5122	0.684211	1.87059	0.289474	0.117021	0.382353	0.988095	4.07	0.263682
16469	16469	ENSRNOG00000017558	TUBB2A	1	0.0993718	0.735974	0.783655	0.84466	0.0366474	0.00749272	2.04822	0.0869009	2.25057	0.132877	1.86545	0.137861	1.95766	0.230922	1.97433	0.114149	1.52883	0.16031	0.185	0.201	0.157	0.06	0.02	0.029	0.126	0.184	0.038	4.5122	2.64474	1.84706	1.57895	0.212766	0.284314	1.5	1.84	0.189055
18944	18944	ENSRNOG00000056786	PIEZO1	3	0.753694	0.481116	0.9785	0.00282027	0.105018	3.82397e-06	2.09689	0.16322	2.04916	0.0573467	2.1051	0.149472	1.8619	0.0382576	1.88458	0.0339448	1.80353	0.047398	0.185	0.062	0.544	0.108	0.007	0.01	0.016	0.057	0.011	4.5122	0.815789	6.4	2.84211	0.0744681	0.0980392	0.190476	0.57	0.0547264
20164	20164	ENSRNOG00000001391	SDSL	3	-0.271461	-0.180157	-0.563495	0.276246	0.555034	0.00130645	1.72635	0.0810203	1.68049	0.0946651	1.68939	0.0931368	1.82065	0.0203141	1.75192	0.0524688	1.87086	0.0673995	0.185	0.126	0.273	0.039	0.041	0.033	0.038	0.063	0.202	4.5122	1.65789	3.21176	1.02632	0.43617	0.323529	0.452381	0.63	1.00498
1636	1636	ENSRNOG00000042592	RGS10	1	0.171277	0.185099	0.714529	0.672425	0.691971	0.00356266	1.33155	0.0701498	1.17413	0.100947	1.41395	0.0706663	1.2762	0.0622869	1.1136	0.0979118	1.13079	0.187498	0.184	0.067	0.185	0.013	0.077	0.048	0.044	0.143	0.239	4.4878	0.881579	2.17647	0.342105	0.819149	0.470588	0.52381	1.43	1.18905
3385	3385	ENSRNOG00000021100	TNFAIP8L2	3	0.419013	0.308921	0.736813	0.165282	0.391207	0.00126875	1.61682	0.0943426	1.52546	0.100569	1.68715	0.101248	1.47666	0.0679488	1.4239	0.0846859	1.42394	0.134072	0.184	0.105	0.327	0.05	0.03	0.026	0.024	0.07	0.184	4.4878	1.38158	3.84706	1.31579	0.319149	0.254902	0.285714	0.7	0.915423
7650	7650	ENSRNOG00000059686	SNORA21	1	-0.00292063	-0.401004	-0.757602		0.403418	0.0255034	0.952247	0.101272	1.13364	0.173941	0.902676	0.258196	1.08154	0.167441	1.32976	0.155441	1.23733	0.229238	0.184	0.138	0.176	0.036	0.079	0.074	0.062	0.114	0.137	4.4878	1.81579	2.07059	0.947368	0.840426	0.72549	0.738095	1.14	0.681592
8103	8103	ENSRNOG00000030118	MSN	3	0.658145	0.376677	0.624718	0.000497803	0.0938972	0.000126493	2.69069	0.12142	2.59426	0.0402696	2.63312	0.0487925	2.49295	0.0435131	2.47283	0.0335692	2.43358	0.0378628	0.184	0.069	0.589	0.098	0.001	0.001	0.008	0.04	0.01	4.4878	0.907895	6.92941	2.57895	0.0106383	0.00980392	0.0952381	0.4	0.0497512
8647	8647	ENSRNOG00000040110	FOXN2	2	-0.0899531	-0.239004	-0.183337	0.666211	0.143943	0.177711	2.31339	0.031978	2.34813	0.0350814	2.35618	0.053909	2.34264	0.0223066	2.42463	0.0316949	2.4132	0.0405885	0.184	0.257	0.104	0.037	0.124	0.041	0.099	0.075	0.079	4.4878	3.38158	1.22353	0.973684	1.31915	0.401961	1.17857	0.75	0.393035
9924	9924	ENSRNOG00000059744	ATXN7L3B	1	-0.0792199	-0.103312	-0.174227	0.687049	0.607186	0.182219	2.91831	0.0298282	2.91202	0.0566596	2.87674	0.102467	2.94352	0.0186331	2.94764	0.0263505	2.94056	0.0214721	0.184	0.108	0.107	0.023	0.109	0.07	0.06	0.124	0.215	4.4878	1.42105	1.25882	0.605263	1.15957	0.686275	0.714286	1.24	1.06965
13007	13007	ENSRNOG00000002207	GUF1	4	-0.334285	-0.315326	-0.302692	0.0794927	0.12163	0.0610702	2.35574	0.0569474	2.37756	0.0475163	2.3419	0.158839	2.46612	0.0172344	2.4818	0.0343823	2.45886	0.0240424	0.184	0.135	0.277	0.104	0.104	0.124	0.008	0.025	0.039	4.4878	1.77632	3.25882	2.73684	1.10638	1.21569	0.0952381	0.25	0.19403
1099	1099	ENSRNOG00000018531	MRPS11	1	-0.0223014	-0.123035	-0.346106	0.941281	0.626191	0.0187265	2.15794	0.0370756	2.11739	0.0508307	2.06376	0.0839883	2.16547	0.0297982	2.15143	0.0412985	2.17829	0.0454086	0.183	0.073	0.104	0.019	0.094	0.063	0.073	0.198	0.193	4.46341	0.960526	1.22353	0.5	1	0.617647	0.869048	1.98	0.960199
2593	2593	ENSRNOG00000048043	F2R	1	0.21062	0.315488	0.426016	0.473735	0.25911	0.0421006	1.88629	0.0582241	1.8829	0.0750483	1.83842	0.129945	1.81991	0.0482065	1.77366	0.0648234	1.71632	0.0368275	0.183	0.186	0.161	0.046	0.106	0.057	0.067	0.089	0.105	4.46341	2.44737	1.89412	1.21053	1.12766	0.558824	0.797619	0.89	0.522388
9953	9953	ENSRNOG00000006304	MDM2	8	0.0181233	-0.283082	-0.331607	0.955011	0.171774	0.033826	2.33417	0.0515085	2.25294	0.0440979	2.27055	0.0312123	2.33228	0.0135277	2.34252	0.0220504	2.37252	0.0455312	0.183	0.186	0.067	0.015	0.011	0.017	0.22	0.26	0.041	4.46341	2.44737	0.788235	0.394737	0.117021	0.166667	2.61905	2.6	0.20398
10454	10454	ENSRNOG00000008461	SMDT1	3	-0.170482	-0.14882	-0.346525	0.391267	0.498191	0.0114854	2.33358	0.0456545	2.34245	0.0376261	2.3064	0.08194	2.38893	0.0371444	2.39041	0.0258646	2.41888	0.0451553	0.183	0.066	0.317	0.048	0.051	0.061	0.035	0.111	0.128	4.46341	0.868421	3.72941	1.26316	0.542553	0.598039	0.416667	1.11	0.636816
10747	10747	ENSRNOG00000036833	ZFP385A	1	0.00544892	0.289167	0.907954	0.992347	0.424301	4.42297e-05	1.68359	0.0717489	1.69892	0.101478	1.85794	0.108038	1.67069	0.112857	1.60843	0.0803011	1.54204	0.152948	0.183	0.059	0.155	0.013	0.051	0.07	0.049	0.276	0.144	4.46341	0.776316	1.82353	0.342105	0.542553	0.686275	0.583333	2.76	0.716418
18179	18179	ENSRNOG00000013562	NDFIP1	2	-0.203439	-0.306548	-0.296739	0.226909	0.0567373	0.0196613	2.92114	0.0492856	2.94186	0.0532855	2.9448	0.0980537	2.98544	0.0428489	3.04102	0.030036	3.04637	0.0244134	0.183	0.23	0.206	0.071	0.074	0.051	0.047	0.088	0.05	4.46341	3.02632	2.42353	1.86842	0.787234	0.5	0.559524	0.88	0.248756
19485	19485	ENSRNOG00000000569	MGC112715	3	0.748022	0.712506	0.831533	0.000286356	0.00120658	3.00987e-06	2.1276	0.0857868	2.01866	0.0905452	2.04385	0.0522379	1.8927	0.0241367	1.781	0.070697	1.76688	0.0804259	0.183	0.288	0.417	0.078	0	0.002	0.001	0.003	0.028	4.46341	3.78947	4.90588	2.05263	0	0.0196078	0.0119048	0.03	0.139303
846	846	ENSRNOG00000021474	SIGLEC5	3	1.02764	0.816066	1.04533	2.56447e-05	0.0023877	1.30658e-06	2.19557	0.155277	2.07829	0.108289	2.14842	0.0894619	1.86817	0.0608006	1.79544	0.0815121	1.79455	0.085799	0.182	0.211	0.422	0.134	0.003	0.001	0.007	0.015	0.025	4.43902	2.77632	4.96471	3.52632	0.0319149	0.00980392	0.0833333	0.15	0.124378
1910	1910	ENSRNOG00000020669	OVOL1	1	0.0777504	0.120259	0.275851			0.0660858	0.217351	0.263398	0.329947	0.292134	0.34534	0.404263	0	0	0	0	0	0	0.182	0.176	0.164	0.064	0.089	0.056	0.071	0.091	0.107	4.43902	2.31579	1.92941	1.68421	0.946809	0.54902	0.845238	0.91	0.532338
4336	4336	ENSRNOG00000006858	PYURFL1	2	-0.106567	-0.307544	-0.277245	0.629534	0.0824542	0.0499544	2.22102	0.0691628	2.15777	0.0468918	2.16423	0.0983603	2.26026	0.0360943	2.25618	0.0368473	2.25724	0.0382194	0.182	0.176	0.13	0.045	0.085	0.045	0.112	0.143	0.082	4.43902	2.31579	1.52941	1.18421	0.904255	0.441176	1.33333	1.43	0.40796
6471	6471	ENSRNOG00000017404	PCMTD2	1	-0.298193	-0.35749	-0.40652	0.13503	0.0752211	0.00786613	2.34279	0.0793523	2.38953	0.0587048	2.4525	0.0799089	2.44339	0.0470858	2.50952	0.0234417	2.58418	0.0590877	0.182	0.206	0.249	0.119	0.04	0.043	0.063	0.068	0.03	4.43902	2.71053	2.92941	3.13158	0.425532	0.421569	0.75	0.68	0.149254
6864	6864	ENSRNOG00000033567	MUSK	1	-0.460727	-0.538137	-0.730368	0.266532	0.234022	0.0375959	0.835562	0.108715	0.764363	0.173006	0.850514	0.251168	1.06821	0.133343	1.01508	0.223512	1.20055	0.174254	0.182	0.205	0.227	0.057	0.058	0.034	0.038	0.046	0.153	4.43902	2.69737	2.67059	1.5	0.617021	0.333333	0.452381	0.46	0.761194
8209	8209	ENSRNOG00000002751	ZDHHC15	3	-0.294609	-0.261586	-0.425935	0.210667	0.313898	0.0187429	2.17605	0.0691669	2.16256	0.0976394	2.15211	0.107582	2.27646	0.0338202	2.25812	0.0603984	2.29762	0.0575107	0.182	0.193	0.201	0.06	0.057	0.045	0.036	0.058	0.168	4.43902	2.53947	2.36471	1.57895	0.606383	0.441176	0.428571	0.58	0.835821
9186	9186	ENSRNOG00000005061	DLST	1	-0.121599	-0.152789	-0.192198	0.259418	0.1522	0.0149307	2.90126	0.0331511	2.86658	0.0356024	2.87974	0.0456484	2.93933	0.0158501	2.91457	0.0126297	2.93966	0.0314443	0.182	0.178	0.22	0.066	0.065	0.046	0.06	0.074	0.109	4.43902	2.34211	2.58824	1.73684	0.691489	0.45098	0.714286	0.74	0.542289
11450	11450	ENSRNOG00000042903	COX7A2	2	-0.0590307	-0.142926	-0.0450527	0.630685	0.228915	0.00148279	2.38618	0.0551472	2.34982	0.0733717	2.31202	0.0746	2.40813	0.0237564	2.39915	0.0233405	2.44609	0.0386534	0.182	0.109	0.142	0.027	0.07	0.054	0.075	0.18	0.161	4.43902	1.43421	1.67059	0.710526	0.744681	0.529412	0.892857	1.8	0.800995
12221	12221	ENSRNOG00000003736	COL5A2	3	0.871904	0.82099	1.10217	0.000524631	0.00230118	2.59093e-07	2.42978	0.122233	2.26372	0.15319	2.40972	0.166035	2.1315	0.0996769	1.99566	0.0346915	2.06535	0.0556471	0.182	0.236	0.381	0.11	0.01	0.018	0.012	0.018	0.033	4.43902	3.10526	4.48235	2.89474	0.106383	0.176471	0.142857	0.18	0.164179
13168	13168	ENSRNOG00000008374	NIPSNAP1	3	-0.319285	-0.312904	-0.444504	0.0470002	0.0689597	0.000486496	3.15678	0.0516659	3.13083	0.0887487	3.1531	0.0889566	3.26039	0.014147	3.23798	0.0306237	3.29998	0.0299745	0.182	0.273	0.278	0.058	0.031	0.023	0.016	0.007	0.132	4.43902	3.59211	3.27059	1.52632	0.329787	0.22549	0.190476	0.07	0.656716
15455	15455	ENSRNOG00000003626	ATP5H	3	-0.1505	-0.100964	-0.356631	0.398384	0.643665	0.00321332	2.91878	0.0457138	2.91329	0.0723426	2.87058	0.0782613	2.96811	0.0223207	2.9519	0.0162421	2.987	0.0331471	0.182	0.12	0.201	0.031	0.049	0.037	0.045	0.081	0.254	4.43902	1.57895	2.36471	0.815789	0.521277	0.362745	0.535714	0.81	1.26368
15723	15723	ENSRNOG00000007895	PDHB	3	-0.126258	-0.112465	-0.480627	0.52591	0.616268	7.58817e-05	2.69772	0.0492166	2.73487	0.0457391	2.66576	0.103457	2.73761	0.0428246	2.77268	0.0267959	2.82745	0.0143094	0.182	0.051	0.279	0.012	0.046	0.057	0.033	0.175	0.165	4.43902	0.671053	3.28235	0.315789	0.489362	0.558824	0.392857	1.75	0.820896
17185	17185	ENSRNOG00000013391	SORBS2	8	-0.000778571	0.199099	0.285124	0.998801	0.26755	0.0270971	2.96225	0.0394203	3.03025	0.0253648	2.97149	0.0680874	2.96135	0.0437265	2.96851	0.0235536	2.88095	0.0867373	0.182	0.087	0.088	0.022	0.06	0.041	0.094	0.297	0.129	4.43902	1.14474	1.03529	0.578947	0.638298	0.401961	1.11905	2.97	0.641791
19200	19200	ENSRNOG00000029682	CLIC1	3	0.650371	0.467762	1.06128	0.0199555	0.154347	3.50039e-06	2.02353	0.135551	1.89403	0.167963	2.0537	0.0913689	1.8072	0.096803	1.74628	0.0585489	1.6813	0.104539	0.182	0.091	0.387	0.043	0.012	0.011	0.017	0.063	0.194	4.43902	1.19737	4.55294	1.13158	0.12766	0.107843	0.202381	0.63	0.965174
550	550	ENSRNOG00000033235	RELB	1	0.767798	0.83753	1.01548	0.0269511	0.0273335	0.00105631	1.60973	0.200964	1.58107	0.21553	1.61171	0.154844	1.29403	0.0814802	1.23923	0.0976907	1.19606	0.111073	0.181	0.296	0.287	0.077	0.012	0.01	0.027	0.042	0.068	4.41463	3.89474	3.37647	2.02632	0.12766	0.0980392	0.321429	0.42	0.338308
2178	2178	ENSRNOG00000015894	DOCK8	2	0.180821	0.270988	0.241842	0.414637	0.197309	0.150611	2.66384	0.0322421	2.67372	0.0615416	2.67224	0.0824172	2.60634	0.0233305	2.59021	0.038749	2.60221	0.0543153	0.181	0.245	0.147	0.046	0.145	0.068	0.033	0.042	0.093	4.41463	3.22368	1.72941	1.21053	1.54255	0.666667	0.392857	0.42	0.462687
2910	2910	ENSRNOG00000028156	PLD1	2	0.225683	0.658758	0.398098	0.407448	0.00262732	0.0469139	2.34771	0.0832723	2.4293	0.0982597	2.28356	0.0609136	2.27201	0.0850631	2.22227	0.0258093	2.1327	0.15319	0.181	0.27	0.106	0.041	0.082	0.043	0.121	0.099	0.057	4.41463	3.55263	1.24706	1.07895	0.87234	0.421569	1.44048	0.99	0.283582
4408	4408	ENSRNOG00000042499	TMSB10	8	-0.383141	0.491788	1.45871	0.345053	0.123436	5.05923e-06	2.27835	0.097651	2.18404	0.186444	2.30386	0.0901481	2.17992	0.0606375	2.03772	0.0450534	2.05265	0.0377503	0.181	0.234	0.174	0.026	0.027	0.024	0.058	0.102	0.174	4.41463	3.07895	2.04706	0.684211	0.287234	0.235294	0.690476	1.02	0.865672
7599	7599	ENSRNOG00000012163	PLEKHM2	1	0.0123528	0.202105	0.475078	0.975692	0.494471	0.0101526	2.02548	0.0817552	2.00601	0.0418719	2.06237	0.117634	2.02845	0.0417042	1.93708	0.0398814	1.92313	0.0671423	0.181	0.055	0.134	0.022	0.056	0.051	0.095	0.291	0.115	4.41463	0.723684	1.57647	0.578947	0.595745	0.5	1.13095	2.91	0.572139
10375	10375	ENSRNOG00000013076	CSNK1E	1	0.225226	0.273045	0.513972	0.513627	0.446116	0.0330483	1.95292	0.0733057	1.94137	0.092957	1.95538	0.12533	1.87529	0.0592573	1.85438	0.0392712	1.79232	0.0887899	0.181	0.11	0.218	0.049	0.065	0.062	0.04	0.115	0.16	4.41463	1.44737	2.56471	1.28947	0.691489	0.607843	0.47619	1.15	0.79602
10989	10989	ENSRNOG00000008757	TMEM218	3	-0.523212	-0.390708	-0.669446	0.062133	0.237928	0.00356365	1.91007	0.0820253	1.78691	0.164256	1.96399	0.208529	2.10063	0.0670923	1.95025	0.0888762	2.22448	0.107826	0.181	0.187	0.261	0.053	0.069	0.051	0.016	0.022	0.16	4.41463	2.46053	3.07059	1.39474	0.734043	0.5	0.190476	0.22	0.79602
12038	12038	ENSRNOG00000019511	MRPS18A	3	-0.332433	-0.319871	-0.320504	0.0194137	0.0312186	0.0073892	2.2402	0.0419588	2.22839	0.0483309	2.20152	0.0798606	2.34555	0.0145198	2.33327	0.0214813	2.30523	0.0245283	0.181	0.268	0.284	0.12	0.06	0.053	0.007	0.005	0.022	4.41463	3.52632	3.34118	3.15789	0.638298	0.519608	0.0833333	0.05	0.109453
13342	13342	ENSRNOG00000002640	SERPINB5	2	0.472981	0.806081	0.604022	0.241787	0.0502605	0.111459	0.812827	0.112555	0.783294	0.188678	0.72761	0.11616	0.55861	0.215754	0.363143	0.185726	0.312938	0.29353	0.181	0.302	0.197	0.059	0.044	0.035	0.06	0.069	0.053	4.41463	3.97368	2.31765	1.55263	0.468085	0.343137	0.714286	0.69	0.263682
17122	17122	ENSRNOG00000024411	CBR4	3	-0.353773	-0.353513	-0.484046	0.115212	0.141912	0.00610948	2.12882	0.0857993	2.06969	0.111816	2.13367	0.112875	2.25201	0.0252731	2.19906	0.0558881	2.29434	0.077432	0.181	0.246	0.209	0.067	0.05	0.048	0.036	0.033	0.13	4.41463	3.23684	2.45882	1.76316	0.531915	0.470588	0.428571	0.33	0.646766
20211	20211	ENSRNOG00000001172	RNF10	3	0.231876	0.195594	0.468132	0.420576	0.555668	0.0225712	2.68234	0.0534073	2.67278	0.0710761	2.67661	0.123171	2.60463	0.0400471	2.61024	0.036928	2.53171	0.0976963	0.181	0.104	0.23	0.041	0.084	0.07	0.033	0.085	0.172	4.41463	1.36842	2.70588	1.07895	0.893617	0.686275	0.392857	0.85	0.855721
20246	20246	ENSRNOG00000000701	ISCU	1	-0.0826682	-0.098126	-0.394369	0.700101	0.667418	0.00125188	2.73228	0.0405204	2.64372	0.0904137	2.67024	0.0668192	2.75985	0.0265886	2.67865	0.0615387	2.79702	0.0315341	0.181	0.127	0.1	0.009	0.092	0.032	0.081	0.113	0.265	4.41463	1.67105	1.17647	0.236842	0.978723	0.313725	0.964286	1.13	1.31841
21595	21595	LOC100360470	LOC102546977	9	0.137464	-0.198317	0.22459	0.803663	0.688821	0.403332	1.12634	0.0768258	1.04469	0.118727	1.04994	0.141807	1.19439	0.0210272	1.10391	0.102672	1.24257	0.118855	0.181	0.106	0.127	0.023	0.092	0.043	0.059	0.107	0.262	4.41463	1.39474	1.49412	0.605263	0.978723	0.421569	0.702381	1.07	1.30348
2543	2543	ENSRNOG00000030237	COX7C	3	-0.186134	-0.16969	-0.341143	0.350335	0.441218	0.0170226	2.91037	0.0448979	2.88054	0.0682103	2.86163	0.0861433	2.9722	0.0144414	2.9379	0.0317712	2.97406	0.0430186	0.18	0.172	0.232	0.039	0.058	0.038	0.037	0.058	0.186	4.39024	2.26316	2.72941	1.02632	0.617021	0.372549	0.440476	0.58	0.925373
4457	4457	ENSRNOG00000029401	ACTG2	1	0.518148	0.87061	1.59742	0.177412	0.0274578	5.61339e-07	1.27525	0.300104	1.36847	0.46654	1.51335	0.501463	0.90261	0.0355626	0.921798	0.193562	0.910439	0.228173	0.18	0.224	0.174	0.044	0.069	0.059	0.042	0.051	0.157	4.39024	2.94737	2.04706	1.15789	0.734043	0.578431	0.5	0.51	0.781095
4858	4858	ENSRNOG00000059538	CLEC2G	3	-0.424907	-0.421331	-0.425803	0.0334944	0.0487968	0.0119575	3.30592	0.07239	3.37797	0.0927115	3.39894	0.124316	3.4486	0.0223325	3.52336	0.0318145	3.54888	0.0450473	0.18	0.24	0.256	0.103	0.072	0.06	0.014	0.015	0.06	4.39024	3.15789	3.01176	2.71053	0.765957	0.588235	0.166667	0.15	0.298507
8671	8671	ENSRNOG00000005610	YIPF4	2	-0.258415	-0.360372	-0.273334	0.117871	0.0233135	0.0398645	2.30629	0.0415828	2.31197	0.0369096	2.31631	0.0889082	2.38826	0.0353857	2.42261	0.0443515	2.40705	0.0449777	0.18	0.27	0.2	0.102	0.099	0.059	0.024	0.03	0.036	4.39024	3.55263	2.35294	2.68421	1.05319	0.578431	0.285714	0.3	0.179104
11898	11898	ENSRNOG00000046834	C3	2	0.466426	0.687038	0.514993	0.00685446	3.56132e-05	0.000348845	5.28356	0.0477317	5.25127	0.0855692	5.23302	0.09308	5.13577	0.0388809	5.03673	0.0547349	5.07535	0.0637856	0.18	0.493	0.156	0.085	0.047	0.018	0.004	0.003	0.014	4.39024	6.48684	1.83529	2.23684	0.5	0.176471	0.047619	0.03	0.0696517
11971	11971	ENSRNOG00000012679	OARD1	1	-0.214068	-0.217535	-0.397409	0.298589	0.317193	0.00684608	2.09841	0.0605355	2.06504	0.0708747	2.06059	0.10979	2.17012	0.0218652	2.13692	0.0451724	2.19577	0.0354664	0.18	0.133	0.237	0.046	0.063	0.05	0.033	0.074	0.184	4.39024	1.75	2.78824	1.21053	0.670213	0.490196	0.392857	0.74	0.915423
13851	13851	ENSRNOG00000003653	FH	3	-0.34331	-0.285279	-0.411749	0.0857801	0.20089	0.0108617	2.99402	0.0623909	3.00778	0.101771	3.03119	0.121303	3.10811	0.0362765	3.11117	0.0240265	3.17798	0.0321381	0.18	0.181	0.275	0.058	0.06	0.035	0.024	0.029	0.158	4.39024	2.38158	3.23529	1.52632	0.638298	0.343137	0.285714	0.29	0.78607
16563	16563	ENSRNOG00000055512	HIST1H2BK	1	0.0172705	0.443646	1.40043	0.976756	0.279337	6.80896e-08	1.3238	0.120903	1.11671	0.281344	1.4766	0.0904658	1.32905	0.109451	0.970428	0.0915094	0.96807	0.134997	0.18	0.063	0.066	0.002	0.099	0.068	0.077	0.298	0.147	4.39024	0.828947	0.776471	0.0526316	1.05319	0.666667	0.916667	2.98	0.731343
16773	16773	ENSRNOG00000016538	ITGA8	3	0.767467	0.441903	1.26695	0.00680349	0.195498	1.20994e-07	1.60088	0.0834924	1.52066	0.141516	1.56518	0.146639	1.32895	0.0734762	1.37986	0.035491	1.11407	0.156607	0.18	0.053	0.541	0.052	0.002	0.011	0	0.006	0.155	4.39024	0.697368	6.36471	1.36842	0.0212766	0.107843	0	0.06	0.771144
17205	17205	ENSRNOG00000011420	MTMR7	1	-0.172548	-0.505988	-1.08137	0.729006	0.230054	0.00029202	1.8532	0.263309	1.68033	0.287674	1.74977	0.187454	2.01007	0.0535215	1.96765	0.130102	2.22769	0.0869948	0.18	0.188	0.185	0.03	0.026	0.02	0.092	0.139	0.14	4.39024	2.47368	2.17647	0.789474	0.276596	0.196078	1.09524	1.39	0.696517
17554	17554	ENSRNOG00000001689	ARL6	3	-0.325742	-0.303076	-0.501409	0.262814	0.328044	0.0263449	1.4651	0.0526813	1.49325	0.10452	1.36484	0.148289	1.56848	0.0825257	1.58549	0.0444158	1.54177	0.0831219	0.18	0.134	0.234	0.044	0.083	0.054	0.036	0.067	0.168	4.39024	1.76316	2.75294	1.15789	0.882979	0.529412	0.428571	0.67	0.835821
20698	20698	LOC102555233	ENSRNOG00000062274	9	0.00756974	-0.29715	0.49826		0.430585	0.19593	1.6688	0.109321	1.59792	0.152685	1.65985	0.155396	1.80458	0.0541279	1.73685	0.0338034	1.88983	0.0472971	0.18	0.175	0.246	0.054	0.042	0.028	0.047	0.067	0.161	4.39024	2.30263	2.89412	1.42105	0.446809	0.27451	0.559524	0.67	0.800995
20718	20718	LOC108349934	LOC102546359	8	0.0156309	-0.275448	-0.378233		0.619209	0.321016	0.524228	0.260996	0.298503	0.249209	0.367414	0.303664	0.810852	0.216189	0.527695	0.199311	1.04123	0.243198	0.18	0.087	0.288	0.032	0.036	0.035	0.04	0.117	0.185	4.39024	1.14474	3.38824	0.842105	0.382979	0.343137	0.47619	1.17	0.920398
1585	1585	ENSRNOG00000036711	SPN	1	0.313057	0.550541	0.718316	0.400466	0.113628	0.00718744	1.60814	0.0905556	1.62363	0.156927	1.70022	0.124029	1.48442	0.118664	1.44643	0.0999412	1.45504	0.0813943	0.179	0.216	0.194	0.052	0.035	0.029	0.072	0.102	0.121	4.36585	2.84211	2.28235	1.36842	0.37234	0.284314	0.857143	1.02	0.60199
2172	2172	ENSRNOG00000015232	PIP5K1B	3	0.538801	0.340746	1.31243	0.16321	0.517641	6.08102e-05	0.748368	0.145396	0.703147	0.128508	0.879637	0.238757	0.450819	0.0484472	0.552699	0.139374	0.325205	0.180861	0.179	0.062	0.45	0.047	0.012	0.016	0.009	0.017	0.208	4.36585	0.815789	5.29412	1.23684	0.12766	0.156863	0.107143	0.17	1.03483
3770	3770	ENSRNOG00000014059	ODF2L	1	-0.12086	-0.37132	-0.414839	0.722937	0.147104	0.0391137	1.55071	0.0594883	1.53568	0.0989029	1.51372	0.117891	1.58655	0.0518057	1.66687	0.0638834	1.66133	0.0338857	0.179	0.216	0.087	0.027	0.066	0.035	0.124	0.157	0.109	4.36585	2.84211	1.02353	0.710526	0.702128	0.343137	1.47619	1.57	0.542289
6026	6026	ENSRNOG00000007443	JAG1	1	0.0213123	0.265911	1.01245	0.961675	0.403418	1.18667e-07	2.01011	0.0722014	2.07535	0.0552869	2.21659	0.10219	1.98253	0.144415	1.97995	0.0920314	1.88381	0.0887447	0.179	0.035	0.231	0.011	0.019	0.056	0.029	0.313	0.127	4.36585	0.460526	2.71765	0.289474	0.202128	0.54902	0.345238	3.13	0.631841
8979	8979	ENSRNOG00000022738	AC098459.1	3	0.689773	0.572581	0.742353	0.0109538	0.0621181	0.0020441	2.19645	0.124493	2.08594	0.108101	1.97449	0.137402	1.96375	0.0656776	1.88691	0.0669321	1.70359	0.176711	0.179	0.166	0.335	0.104	0.048	0.075	0.014	0.028	0.051	4.36585	2.18421	3.94118	2.73684	0.510638	0.735294	0.166667	0.28	0.253731
11057	11057	ENSRNOG00000011361	SLC37A4	1	-0.260581	-0.442432	-0.529138	0.291584	0.0570908	0.00309658	3.20297	0.0844584	3.11825	0.136163	3.22574	0.124164	3.29519	0.0437172	3.27737	0.0730157	3.4141	0.0307234	0.179	0.278	0.162	0.042	0.053	0.02	0.066	0.07	0.13	4.36585	3.65789	1.90588	1.10526	0.56383	0.196078	0.785714	0.7	0.646766
15549	15549	ENSRNOG00000003259	C1QTNF1	3	0.555496	0.47187	0.524409	0.000776256	0.0069311	0.000181108	2.23512	0.0511952	2.16843	0.0166657	2.19317	0.0830361	2.059	0.0524405	2.01954	0.0319297	2.03633	0.0397367	0.179	0.176	0.344	0.246	0.012	0.033	0.003	0.007	0	4.36585	2.31579	4.04706	6.47368	0.12766	0.323529	0.0357143	0.07	0
15953	15953	ENSRNOG00000014509	SACS	1	0.50534	0.522035	0.606128	0.0204007	0.0225096	0.00100572	2.38561	0.0928729	2.40548	0.055976	2.25193	0.0309293	2.21546	0.105836	2.23235	0.0554734	2.04787	0.0833279	0.179	0.183	0.353	0.142	0.006	0.004	0.042	0.072	0.019	4.36585	2.40789	4.15294	3.73684	0.0638298	0.0392157	0.5	0.72	0.0945274
20291	20291	ENSRNOG00000060437	AC239701.1	3	0.170418	0.163572	0.336749	0.520042	0.543455	0.0595361	1.67663	0.0280814	1.70307	0.0477554	1.69725	0.0476812	1.61929	0.042307	1.63971	0.0686385	1.59467	0.0369062	0.179	0.245	0.2	0.044	0.035	0.014	0.041	0.051	0.191	4.36585	3.22368	2.35294	1.15789	0.37234	0.137255	0.488095	0.51	0.950249
3564	3564	ENSRNOG00000019017	GSTM6	1	0.253002	0.295721	0.738003	0.593628	0.574796	0.022812	0.951032	0.104363	0.874452	0.154978	1.12176	0.154741	0.845984	0.0666917	0.758312	0.147617	0.869629	0.127857	0.178	0.164	0.149	0.033	0.066	0.036	0.053	0.092	0.229	4.34146	2.15789	1.75294	0.868421	0.702128	0.352941	0.630952	0.92	1.1393
5494	5494	ENSRNOG00000009382	METTL8	3	-0.34846	-0.310571	-0.576632	0.149617	0.227455	0.00108502	1.65279	0.0605093	1.62996	0.155077	1.65467	0.122536	1.76974	0.0429749	1.77089	0.0615179	1.85384	0.0486312	0.178	0.3	0.203	0.04	0.033	0.018	0.029	0.027	0.172	4.34146	3.94737	2.38824	1.05263	0.351064	0.176471	0.345238	0.27	0.855721
6900	6900	ENSRNOG00000051164	RN60_5_0814.15	2	-0.360651	-0.944773	-0.467047	0.41602	0.0171438	0.232736	1.38345	0.138639	1.11509	0.259087	1.49513	0.392493	1.58936	0.0949117	1.65353	0.180608	1.76869	0.236337	0.178	0.334	0.069	0.024	0.208	0.039	0.045	0.036	0.067	4.34146	4.39474	0.811765	0.631579	2.21277	0.382353	0.535714	0.36	0.333333
8267	8267	ENSRNOG00000030330	PCDH11X	1	-0.31461	-0.328911	-0.447076	0.425174	0.420177	0.132819	1.09688	0.100742	1.19501	0.137717	1.17761	0.157283	1.2119	0.0622498	1.34004	0.0467499	1.36146	0.0762892	0.178	0.169	0.196	0.054	0.078	0.05	0.066	0.077	0.132	4.34146	2.22368	2.30588	1.42105	0.829787	0.490196	0.785714	0.77	0.656716
9475	9475	ENSRNOG00000029776	LOC100359978	1	0.260159	0.892274	1.06478	0.552655	0.0233024	0.00152383	0.435757	0.262965	0.849078	0.191273	0.821523	0.233411	0.213076	0.216716	0.43258	0.160338	0.329821	0.220272	0.178	0.226	0.186	0.068	0.025	0.023	0.087	0.151	0.056	4.34146	2.97368	2.18824	1.78947	0.265957	0.22549	1.03571	1.51	0.278607
10415	10415	ENSRNOG00000018803	MKL1	1	0.291221	0.346566	0.541187	0.382913	0.304645	0.0255104	1.80957	0.0947758	1.89582	0.0602033	1.86485	0.185201	1.70492	0.0543488	1.77842	0.0464524	1.72076	0.0832161	0.178	0.112	0.25	0.079	0.087	0.106	0.029	0.085	0.074	4.34146	1.47368	2.94118	2.07895	0.925532	1.03922	0.345238	0.85	0.368159
10455	10455	ENSRNOG00000008569	NDUFA6	2	-0.231186	-0.339365	-0.307397	0.19942	0.0510085	0.0273692	2.83058	0.0625307	2.81832	0.0681831	2.84031	0.0883286	2.90788	0.015537	2.93172	0.0166459	2.94142	0.0549512	0.178	0.258	0.193	0.061	0.092	0.067	0.043	0.056	0.052	4.34146	3.39474	2.27059	1.60526	0.978723	0.656863	0.511905	0.56	0.258706
12724	12724	ENSRNOG00000002146	PKD2	1	0.266801	0.283516	0.404095	0.270364	0.225314	0.0218946	1.75537	0.0400191	1.81053	0.0256973	1.78485	0.0970477	1.6619	0.0680736	1.72309	0.0330242	1.67024	0.0330771	0.178	0.127	0.33	0.107	0.049	0.075	0.034	0.075	0.025	4.34146	1.67105	3.88235	2.81579	0.521277	0.735294	0.404762	0.75	0.124378
12837	12837	ENSRNOG00000003392	GRSF1	1	-0.10346	-0.129376	-0.230256	0.390327	0.272655	0.00392415	2.70378	0.0334668	2.68307	0.0345207	2.71064	0.0440769	2.73635	0.0253686	2.72502	0.0235009	2.78096	0.0329718	0.178	0.136	0.213	0.048	0.046	0.051	0.062	0.117	0.149	4.34146	1.78947	2.50588	1.26316	0.489362	0.5	0.738095	1.17	0.741294
13811	13811	ENSRNOG00000046996	PEA15	3	0.342403	0.272596	0.463805	0.14499	0.319087	0.0129002	1.95347	0.0903785	1.8329	0.0684326	1.92377	0.068506	1.85418	0.0442737	1.74321	0.0292062	1.77688	0.040753	0.178	0.146	0.348	0.076	0.012	0.022	0.036	0.082	0.1	4.34146	1.92105	4.09412	2	0.12766	0.215686	0.428571	0.82	0.497512
19571	19571	ENSRNOG00000000588	SLC16A10	8	0.00056006	-0.591718	-0.638339	0.999509	0.0324831	0.00344113	2.1831	0.137909	2.06697	0.079688	2.23039	0.0925762	2.19841	0.0641333	2.27451	0.0627032	2.44866	0.0915137	0.178	0.195	0.113	0.031	0.015	0.014	0.181	0.243	0.03	4.34146	2.56579	1.32941	0.815789	0.159574	0.137255	2.15476	2.43	0.149254
245	245	ENSRNOG00000014582	MRPL18	1	-0.00465023	-0.139089	-0.41216	0.989251	0.574599	0.00453353	2.30468	0.0382269	2.23063	0.0620135	2.18714	0.132364	2.30605	0.0376442	2.2757	0.0461476	2.33103	0.0362923	0.177	0.058	0.09	0.006	0.087	0.074	0.075	0.259	0.174	4.31707	0.763158	1.05882	0.157895	0.925532	0.72549	0.892857	2.59	0.865672
9434	9434	ENSRNOG00000050944	AABR07065768.1	2	0.354613	1.00291	0.761024	0.394808	0.00857914	0.0342356	0.51964	0.288467	0.854397	0.133048	0.811197	0.193787	0.289441	0.200707	0.307282	0.18486	0.377186	0.322691	0.177	0.262	0.114	0.07	0.072	0.027	0.117	0.122	0.039	4.31707	3.44737	1.34118	1.84211	0.765957	0.264706	1.39286	1.22	0.19403
10203	10203	ENSRNOG00000056714	SLA	3	0.455085	0.315781	0.583911	0.136216	0.396894	0.0213444	1.73885	0.16038	1.66652	0.0454514	1.71692	0.0757976	1.61547	0.019571	1.55394	0.0683232	1.52063	0.0316978	0.177	0.101	0.361	0.072	0.008	0.014	0.046	0.15	0.071	4.31707	1.32895	4.24706	1.89474	0.0851064	0.137255	0.547619	1.5	0.353234
10757	10757	ENSRNOG00000005795	AASDHPPT	1	-0.105387	-0.130219	-0.255639	0.672403	0.61783	0.1177	2.44282	0.047454	2.41709	0.074074	2.36645	0.153741	2.47985	0.0149216	2.46174	0.0129146	2.46893	0.0240427	0.177	0.09	0.16	0.019	0.116	0.084	0.055	0.119	0.18	4.31707	1.18421	1.88235	0.5	1.23404	0.823529	0.654762	1.19	0.895522
12238	12238	ENSRNOG00000056246	GLS	1	0.286614	0.356243	0.812473	0.323529	0.213405	2.73947e-05	1.86564	0.155775	1.95868	0.0668451	2.07793	0.0948146	1.78577	0.096269	1.83647	0.0532852	1.81854	0.0476401	0.177	0.063	0.337	0.028	0.004	0.025	0.053	0.264	0.049	4.31707	0.828947	3.96471	0.736842	0.0425532	0.245098	0.630952	2.64	0.243781
12572	12572	ENSRNOG00000049437	GPC1	1	0.219754	0.287362	0.572532	0.587595	0.531066	0.0906479	0.928759	0.275285	0.735649	0.261466	1.0468	0.218646	0.56264	0.402921	0.152646	0.206314	0.39818	0.234168	0.177	0.248	0.223	0.085	0.01	0.014	0.092	0.107	0.044	4.31707	3.26316	2.62353	2.23684	0.106383	0.137255	1.09524	1.07	0.218905
13502	13502	ENSRNOG00000008425	NAV1	3	0.544263	0.502429	0.84347	0.102941	0.177811	0.00208555	1.85929	0.100109	1.80693	0.150696	1.84811	0.237295	1.66051	0.0127952	1.63987	0.0614242	1.61823	0.0517373	0.177	0.202	0.253	0.064	0.078	0.064	0.014	0.02	0.128	4.31707	2.65789	2.97647	1.68421	0.829787	0.627451	0.166667	0.2	0.636816
13982	13982	ENSRNOG00000003841	KCNH1	2	-0.220621	-1.29772	-0.718688	0.662438	0.000430082	0.0448794	0.886912	0.180138	0.563646	0.166399	0.690207	0.301775	1.04115	0.105641	1.17332	0.229739	1.09355	0.143491	0.177	0.408	0.055	0.023	0.084	0.005	0.128	0.092	0.028	4.31707	5.36842	0.647059	0.605263	0.893617	0.0490196	1.52381	0.92	0.139303
16057	16057	ENSRNOG00000011373	REEP4	2	-0.128788	-0.361846	-0.35869	0.631583	0.104675	0.0359321	2.00595	0.0571309	1.87793	0.0643173	1.9406	0.0896513	2.05025	0.0518025	1.99127	0.0592852	2.0609	0.0717823	0.177	0.198	0.14	0.034	0.073	0.047	0.089	0.143	0.099	4.31707	2.60526	1.64706	0.894737	0.776596	0.460784	1.05952	1.43	0.492537
16691	16691	ENSRNOG00000017672	AKR1C14	1	-0.51313	-0.553726	-0.615241	0.0183719	0.0154018	0.000688265	3.70225	0.0868179	3.68306	0.10911	3.73755	0.141101	3.88147	0.0201074	3.87062	0.085045	3.9554	0.0528837	0.177	0.269	0.275	0.096	0.043	0.034	0.012	0.015	0.079	4.31707	3.53947	3.23529	2.52632	0.457447	0.333333	0.142857	0.15	0.393035
17976	17976	ENSRNOG00000016874	ZFP521	1	0.187486	0.278602	0.976199	0.709094	0.593834	0.00196423	1.24289	0.0781215	1.23805	0.138966	1.28582	0.210047	1.14358	0.155609	1.13874	0.117312	0.896847	0.232508	0.177	0.067	0.212	0.023	0.067	0.058	0.034	0.146	0.216	4.31707	0.881579	2.49412	0.605263	0.712766	0.568627	0.404762	1.46	1.07463
19427	19427	ENSRNOG00000027859	TMEM26	3	0.504329	0.484907	0.685051	0.119538	0.154883	0.0118366	1.34211	0.131652	1.40264	0.0604545	1.31122	0.0931881	1.13621	0.19278	1.22818	0.0437856	1.0571	0.176011	0.177	0.071	0.35	0.118	0.021	0.051	0.058	0.125	0.029	4.31707	0.934211	4.11765	3.10526	0.223404	0.5	0.690476	1.25	0.144279
656	656	ENSRNOG00000046338	C030039L03RIK	1	-0.0862227	-0.206922	-0.477083	0.83006	0.574842	0.0346356	1.42628	0.0622679	1.34662	0.078584	1.36117	0.0744534	1.46036	0.0526107	1.43232	0.0721904	1.50527	0.0971857	0.176	0.154	0.124	0.019	0.067	0.043	0.101	0.168	0.148	4.29268	2.02632	1.45882	0.5	0.712766	0.421569	1.20238	1.68	0.736318
2365	2365	ENSRNOG00000014078	NDUFB8	3	-0.193237	-0.114866	-0.327349	0.367683	0.671805	0.034854	2.53033	0.05227	2.53989	0.0710733	2.51859	0.101784	2.59484	0.0169027	2.58304	0.0289899	2.6268	0.0675131	0.176	0.106	0.224	0.029	0.091	0.052	0.027	0.076	0.219	4.29268	1.39474	2.63529	0.763158	0.968085	0.509804	0.321429	0.76	1.08955
7096	7096	ENSRNOG00000010620	NDC1	3	0.504796	0.408754	0.741773	0.059705	0.177563	0.000673828	2.38091	0.0416498	2.36758	0.131886	2.35082	0.132852	2.19938	0.0554652	2.22728	0.117908	2.11066	0.0529936	0.176	0.222	0.286	0.059	0.017	0.018	0.011	0.007	0.204	4.29268	2.92105	3.36471	1.55263	0.180851	0.176471	0.130952	0.07	1.01493
10725	10725	ENSRNOG00000042094	PRR13	3	0.417921	0.223039	0.897077	0.108888	0.504882	7.80948e-06	1.80095	0.0903077	1.71793	0.0896422	1.77471	0.124391	1.67241	0.0483744	1.6617	0.0464636	1.48687	0.0770851	0.176	0.047	0.373	0.032	0.02	0.025	0.006	0.067	0.254	4.29268	0.618421	4.38824	0.842105	0.212766	0.245098	0.0714286	0.67	1.26368
10931	10931	ENSRNOG00000047053	THYN1	1	-0.135481	-0.301932	-0.424673	0.63932	0.227847	0.0196679	1.85537	0.0635984	1.77838	0.0419426	1.76008	0.106398	1.90446	0.0351707	1.86615	0.0754839	1.89866	0.0625946	0.176	0.157	0.154	0.027	0.077	0.05	0.076	0.14	0.143	4.29268	2.06579	1.81176	0.710526	0.819149	0.490196	0.904762	1.4	0.711443
12682	12682	ENSRNOG00000000064	ATP5I	3	-0.264471	-0.187301	-0.436267	0.183843	0.426768	0.00349414	2.65071	0.0560794	2.65547	0.0758176	2.64065	0.0931482	2.73681	0.0448709	2.72021	0.0536969	2.78477	0.0545361	0.176	0.147	0.238	0.05	0.041	0.048	0.037	0.053	0.21	4.29268	1.93421	2.8	1.31579	0.43617	0.470588	0.440476	0.53	1.04478
14134	14134	ENSRNOG00000008703	RNPS1	3	0.0848541	0.0277162	0.276729	0.675856	0.92495	0.0256869	2.46417	0.0295497	2.42854	0.0492433	2.44227	0.0623569	2.4391	0.0160876	2.4191	0.0308204	2.36101	0.0187092	0.176	0.063	0.148	0.025	0.102	0.046	0.056	0.093	0.291	4.29268	0.828947	1.74118	0.657895	1.08511	0.45098	0.666667	0.93	1.44776
17144	17144	ENSRNOG00000010610	HPGD	8	-0.192455	0.918264	1.13857	0.710885	0.0181543	0.000359562	0.781985	0.054347	1.07267	0.191726	1.10135	0.246428	0.828167	0.218451	0.715964	0.0416265	0.685569	0.0838796	0.176	0.148	0.044	0.014	0.019	0.023	0.206	0.319	0.051	4.29268	1.94737	0.517647	0.368421	0.202128	0.22549	2.45238	3.19	0.253731
17492	17492	ENSRNOG00000002032	IFNGR2	3	0.283391	0.2411	0.450156	0.178741	0.308244	0.00579491	2.20654	0.071298	2.12135	0.0931473	2.1382	0.0581582	2.12383	0.0360681	2.04241	0.0236719	1.99349	0.0620756	0.176	0.169	0.269	0.06	0.03	0.021	0.051	0.057	0.167	4.29268	2.22368	3.16471	1.57895	0.319149	0.205882	0.607143	0.57	0.830846
17858	17858	ENSRNOG00000050898	AABR07034730.2	1	0.596892	0.696367	0.872973	0.0985034	0.0662393	0.00349784	1.36839	0.139276	1.53942	0.151856	1.60528	0.203054	1.10912	0.0548241	1.26726	0.135705	1.30339	0.15266	0.176	0.258	0.271	0.081	0.045	0.051	0.019	0.024	0.075	4.29268	3.39474	3.18824	2.13158	0.478723	0.5	0.22619	0.24	0.373134
18616	18616	ENSRNOG00000004489	ADGRE5	3	0.616729	0.479769	0.747067	0.0105998	0.0781644	0.000213259	2.1753	0.149652	2.1518	0.0849499	2.20264	0.0987033	1.98978	0.040364	1.99517	0.0592222	1.96228	0.0487286	0.176	0.15	0.376	0.115	0.007	0.014	0.033	0.076	0.053	4.29268	1.97368	4.42353	3.02632	0.0744681	0.137255	0.392857	0.76	0.263682
19851	19851	ENSRNOG00000001317	ZFP68	3	-0.189364	-0.116209	-0.387182	0.303249	0.606372	0.00285155	2.41194	0.0347282	2.45614	0.0516529	2.35552	0.121679	2.46991	0.0466216	2.4965	0.035733	2.48871	0.0358511	0.176	0.09	0.239	0.038	0.062	0.071	0.027	0.108	0.189	4.29268	1.18421	2.81176	1	0.659574	0.696078	0.321429	1.08	0.940299
1424	1424	ENSRNOG00000058003	SPON1	1	0.694515	0.708663	1.23512	0.0577613	0.0874849	8.5766e-05	1.50304	0.091827	1.30442	0.332638	1.53423	0.260731	1.17632	0.125172	1.07442	0.0329898	1.06123	0.1647	0.175	0.174	0.246	0.059	0.034	0.024	0.016	0.015	0.257	4.26829	2.28947	2.89412	1.55263	0.361702	0.235294	0.190476	0.15	1.27861
2845	2845	ENSRNOG00000038902	RGD1565641	8	0.0120879	-0.221325	-0.401651	0.972946	0.324563	0.0093682	2.08224	0.0484838	2.06345	0.0523123	1.9998	0.132662	2.08035	0.0386839	2.1338	0.0335312	2.13247	0.0725299	0.175	0.091	0.081	0.009	0.079	0.066	0.081	0.271	0.147	4.26829	1.19737	0.952941	0.236842	0.840426	0.647059	0.964286	2.71	0.731343
4366	4366	ENSRNOG00000049829	IGKC	2	0.643823	1.16426	1.05887	0.0644729	0.000560766	0.000297251	3.16286	0.205057	3.42748	0.285119	3.56634	0.171482	2.89585	0.0814709	3.03173	0.0663967	3.15866	0.169042	0.175	0.34	0.205	0.054	0.026	0.021	0.045	0.062	0.072	4.26829	4.47368	2.41176	1.42105	0.276596	0.205882	0.535714	0.62	0.358209
8011	8011	ENSRNOG00000004322	SH3KBP1	3	0.437593	0.22156	0.94439	0.176104	0.60999	9.3711e-05	1.44214	0.151935	1.33879	0.149265	1.53716	0.078307	1.31484	0.0369018	1.28285	0.114288	1.2113	0.102817	0.175	0.075	0.234	0.019	0.05	0.028	0.035	0.103	0.281	4.26829	0.986842	2.75294	0.5	0.531915	0.27451	0.416667	1.03	1.39801
9024	9024	ENSRNOG00000004857	L2HGDH	1	-0.234118	-0.296968	-0.32044	0.271661	0.153239	0.0504121	2.13238	0.0769147	2.16509	0.0536197	2.08268	0.114797	2.21293	0.0253178	2.26181	0.0607616	2.19674	0.0437214	0.175	0.144	0.236	0.061	0.076	0.076	0.05	0.077	0.105	4.26829	1.89474	2.77647	1.60526	0.808511	0.745098	0.595238	0.77	0.522388
13937	13937	ENSRNOG00000002418	TGFB2	1	0.165326	0.414008	0.845955	0.751981	0.380139	0.00999048	1.24694	0.120442	1.29572	0.126311	1.35207	0.0929601	1.16107	0.156519	1.08804	0.193284	0.976598	0.122292	0.175	0.165	0.204	0.019	0.032	0.021	0.089	0.172	0.123	4.26829	2.17105	2.4	0.5	0.340426	0.205882	1.05952	1.72	0.61194
14573	14573	ENSRNOG00000004139	NDEL1	3	-0.29039	-0.208125	-0.411081	0.0722312	0.263617	0.0010094	2.57943	0.0558078	2.56952	0.0534906	2.6043	0.0705229	2.67247	0.0498606	2.63847	0.0411293	2.73416	0.0603686	0.175	0.118	0.319	0.078	0.032	0.057	0.025	0.064	0.132	4.26829	1.55263	3.75294	2.05263	0.340426	0.558824	0.297619	0.64	0.656716
17040	17040	ENSRNOG00000022565	LRRC25	1	0.808029	0.907819	0.970947	0.00826849	0.00388124	0.000186054	1.50436	0.171669	1.55979	0.112151	1.62399	0.133012	1.21362	0.152744	1.23862	0.101212	1.29626	0.0751877	0.175	0.274	0.25	0.155	0.006	0.008	0.059	0.05	0.023	4.26829	3.60526	2.94118	4.07895	0.0638298	0.0784314	0.702381	0.5	0.114428
19492	19492	ENSRNOG00000000563	ADAMTS14	1	0.156574	0.582506	0.929774	0.772092	0.185269	0.00537735	0.981331	0.162382	0.992893	0.247086	1.11247	0.216344	0.946968	0.0980035	0.747141	0.129783	0.758917	0.142631	0.175	0.157	0.121	0.022	0.057	0.045	0.142	0.156	0.125	4.26829	2.06579	1.42353	0.578947	0.606383	0.441176	1.69048	1.56	0.621891
2046	2046	ENSRNOG00000057569	AHNAK	3	0.528418	0.458604	0.701733	0.112091	0.227441	0.0122841	2.97354	0.0934165	2.96695	0.07648	3.038	0.165279	2.76625	0.0385005	2.79404	0.00991553	2.81173	0.035212	0.174	0.153	0.384	0.157	0.041	0.059	0.005	0.013	0.014	4.2439	2.01316	4.51765	4.13158	0.43617	0.578431	0.0595238	0.13	0.0696517
2474	2474	ENSRNOG00000017438	GFRA1	1	0.3289	0.849758	0.951935	0.382254	0.00845381	0.000340012	2.0826	0.101081	2.10526	0.177516	2.16262	0.0961083	1.94488	0.164787	1.76788	0.206621	1.81056	0.101674	0.174	0.333	0.151	0.033	0.02	0.012	0.113	0.096	0.068	4.2439	4.38158	1.77647	0.868421	0.212766	0.117647	1.34524	0.96	0.338308
4253	4253	ENSRNOG00000007707	ZFP467	3	-0.438086	-0.362918	-0.599721	0.111447	0.233671	0.0056175	1.81869	0.0815301	1.91633	0.110092	1.91253	0.144048	1.96896	0.0644017	2.04286	0.123269	2.13544	0.0720425	0.174	0.181	0.238	0.06	0.037	0.032	0.019	0.049	0.21	4.2439	2.38158	2.8	1.57895	0.393617	0.313725	0.22619	0.49	1.04478
7653	7653	ENSRNOG00000013498	PEX14	3	-0.217152	-0.209978	-0.302006	0.163577	0.205892	0.0116958	2.37796	0.0331518	2.33103	0.0420046	2.32791	0.0775339	2.44175	0.074642	2.39905	0.0235353	2.42876	0.028218	0.174	0.114	0.291	0.078	0.041	0.057	0.043	0.129	0.073	4.2439	1.5	3.42353	2.05263	0.43617	0.558824	0.511905	1.29	0.363184
7796	7796	ENSRNOG00000008329	NDUFB11	3	-0.183421	-0.156847	-0.312764	0.35551	0.482877	0.0280756	2.52308	0.0561342	2.51424	0.060646	2.52917	0.0969813	2.5854	0.00862797	2.56635	0.0549074	2.6345	0.0408172	0.174	0.148	0.211	0.038	0.069	0.055	0.045	0.062	0.198	4.2439	1.94737	2.48235	1	0.734043	0.539216	0.535714	0.62	0.985075
8898	8898	ENSRNOG00000006588	MEOX2	3	-0.683806	-0.66776	-0.77844	0.0332856	0.0578948	0.00524946	1.68433	0.0585796	1.77016	0.1979	1.82566	0.260841	1.95208	0.0663447	2.04469	0.161495	2.17868	0.0579071	0.174	0.262	0.28	0.043	0.062	0.044	0.006	0.006	0.123	4.2439	3.44737	3.29412	1.13158	0.659574	0.431373	0.0714286	0.06	0.61194
9805	9805	ENSRNOG00000038948	STAB2	1	0.176569	0.238013	0.429791	0.361842	0.206856	0.00113332	2.94654	0.0717119	2.96404	0.072395	2.97717	0.0511181	2.89598	0.0214333	2.8954	0.0290501	2.8447	0.0283329	0.174	0.133	0.231	0.028	0.028	0.025	0.063	0.138	0.18	4.2439	1.75	2.71765	0.736842	0.297872	0.245098	0.75	1.38	0.895522
11091	11091	ENSRNOG00000016397	TMPRSS13	1	0.00134503	0.0161752	0.0490242			0.560599	0.0536509	0.119967	0.150069	0.234696	0.20088	0.383721	0	0	0	0	0	0	0.174	0.104	0.092	0.007	0.151	0.071	0.084	0.137	0.18	4.2439	1.36842	1.08235	0.184211	1.60638	0.696078	1	1.37	0.895522
11259	11259	ENSRNOG00000011619	MYO9A	1	0.328072	0.610272	0.653086	0.1779	0.00478612	0.000211726	2.12711	0.123893	2.23378	0.129337	2.26158	0.0630317	2.03172	0.0352799	2.05583	0.0425621	2.04939	0.0563419	0.174	0.297	0.184	0.049	0.012	0.014	0.095	0.1	0.075	4.2439	3.90789	2.16471	1.28947	0.12766	0.137255	1.13095	1	0.373134
13020	13020	ENSRNOG00000038572	NCAPG	1	0.298672	0.688417	1.18997	0.505015	0.0999901	0.000348845	1.16436	0.216316	0.765866	0.540142	1.35486	0.156888	0.913845	0.383569	0.472727	0.11822	0.52803	0.344234	0.174	0.135	0.175	0.018	0.054	0.033	0.054	0.125	0.232	4.2439	1.77632	2.05882	0.473684	0.574468	0.323529	0.642857	1.25	1.15423
13790	13790	ENSRNOG00000004192	ARHGAP30	1	0.36263	0.394802	0.597724	0.213525	0.198504	0.00699659	1.85361	0.14755	1.83009	0.0886942	1.95062	0.0446397	1.75709	0.0182765	1.70525	0.057441	1.74494	0.0912538	0.174	0.132	0.264	0.056	0.02	0.023	0.074	0.17	0.087	4.2439	1.73684	3.10588	1.47368	0.212766	0.22549	0.880952	1.7	0.432836
13873	13873	ENSRNOG00000002695	TFB2M	1	-0.0433564	-0.21653	-0.272388	0.895825	0.383146	0.129966	2.11088	0.0516183	2.11039	0.0430671	2.07177	0.168606	2.12803	0.0307171	2.1779	0.0517465	2.18059	0.0514431	0.174	0.076	0.107	0.017	0.117	0.075	0.059	0.226	0.149	4.2439	1	1.25882	0.447368	1.24468	0.735294	0.702381	2.26	0.741294
17842	17842	ENSRNOG00000001707	VWA5B2	1	0.00564945	0.236486	0.258681			0.193774	0.0536509	0.119967	0.324108	0.254608	0.275463	0.29722	0	0	0	0	0.0469573	0.105	0.174	0.232	0.061	0.008	0.142	0.033	0.135	0.098	0.117	4.2439	3.05263	0.717647	0.210526	1.51064	0.323529	1.60714	0.98	0.58209
19318	19318	ENSRNOG00000001158	ABCG1	1	0.309291	0.410903	0.596646	0.224978	0.106585	0.00134537	2.16872	0.089924	2.12972	0.105092	2.24911	0.0929348	2.07137	0.0689089	2.00453	0.0836445	2.05613	0.0803246	0.174	0.179	0.21	0.043	0.051	0.035	0.058	0.101	0.149	4.2439	2.35526	2.47059	1.13158	0.542553	0.343137	0.690476	1.01	0.741294
19345	19345	ENSRNOG00000023210	TRAPPC10	3	0.125901	0.0468064	0.247882	0.341582	0.798343	0.00704114	2.62537	0.032091	2.63572	0.0392368	2.62574	0.0394098	2.58659	0.010452	2.62183	0.0364465	2.55162	0.0450861	0.174	0.088	0.222	0.028	0.063	0.036	0.038	0.057	0.294	4.2439	1.15789	2.61176	0.736842	0.670213	0.352941	0.452381	0.57	1.46269
757	757	ENSRNOG00000024309	COX6B1	3	-0.153989	-0.151339	-0.325245	0.678469	0.418428	0.0388154	2.3943	0.042579	2.33018	0.0658259	2.33426	0.0761005	2.42602	0.017617	2.3842	0.0423738	2.42701	0.041426	0.173	0.167	0.142	0.023	0.075	0.038	0.086	0.105	0.191	4.21951	2.19737	1.67059	0.605263	0.797872	0.372549	1.02381	1.05	0.950249
1212	1212	ENSRNOG00000022732	TMEM126B	1	-0.0682318	-0.153682	-0.452471	0.847137	0.649357	0.0195035	1.92608	0.068639	1.88153	0.0663778	1.83245	0.184813	1.95236	0.0503159	1.93233	0.032692	2.00454	0.0663308	0.173	0.042	0.173	0.021	0.07	0.086	0.049	0.221	0.165	4.21951	0.552632	2.03529	0.552632	0.744681	0.843137	0.583333	2.21	0.820896
2941	2941	ENSRNOG00000011949	NDUFB5	1	-0.184284	-0.196399	-0.2521	0.399006	0.398721	0.129814	2.69227	0.0483832	2.65855	0.0852454	2.64319	0.144621	2.75395	0.0154621	2.72907	0.0245375	2.74157	0.0258856	0.173	0.151	0.161	0.038	0.129	0.067	0.047	0.086	0.148	4.21951	1.98684	1.89412	1	1.37234	0.656863	0.559524	0.86	0.736318
4176	4176	ENSRNOG00000007918	TBXAS1	3	0.781461	0.503923	0.927762	0.00775951	0.15724	0.000325305	1.51807	0.159699	1.37427	0.0809138	1.48187	0.0854559	1.24017	0.162124	1.20166	0.0897773	1.15124	0.0763189	0.173	0.07	0.492	0.09	0.004	0.004	0.02	0.078	0.069	4.21951	0.921053	5.78824	2.36842	0.0425532	0.0392157	0.238095	0.78	0.343284
6243	6243	ENSRNOG00000015794	FAM83D	2	0.178585	0.841549	0.795213	0.673062	0.0136128	0.0119556	0.602945	0.131125	0.584498	0.435915	0.674927	0.322636	0.43582	0.268333	0	0	0.14256	0.218509	0.173	0.287	0.104	0.022	0.05	0.019	0.139	0.123	0.083	4.21951	3.77632	1.22353	0.578947	0.531915	0.186275	1.65476	1.23	0.412935
9075	9075	ENSRNOG00000005175	SGPP1	2	-0.00836819	-0.188819	-0.175728	0.98056	0.404889	0.316349	2.56988	0.0217688	2.60617	0.046567	2.59013	0.132001	2.5718	0.0261471	2.66726	0.0501045	2.66144	0.0355214	0.173	0.099	0.043	0.009	0.122	0.04	0.117	0.209	0.188	4.21951	1.30263	0.505882	0.236842	1.29787	0.392157	1.39286	2.09	0.935323
9784	9784	ENSRNOG00000008061	NUAK1	3	0.463287	0.402442	0.748583	0.113303	0.220455	0.00130645	2.32102	0.100352	2.31491	0.129698	2.30398	0.168255	2.16354	0.0358101	2.18305	0.0783334	2.06353	0.122079	0.173	0.145	0.279	0.066	0.065	0.045	0.023	0.05	0.154	4.21951	1.90789	3.28235	1.73684	0.691489	0.441176	0.27381	0.5	0.766169
10878	10878	ENSRNOG00000007649	DNM2	1	0.0426415	0.13829	0.175194	0.817577	0.344977	0.0979628	2.53854	0.033969	2.55121	0.02241	2.56135	0.0700284	2.52636	0.0218203	2.50759	0.0132977	2.51346	0.0237207	0.173	0.099	0.131	0.034	0.115	0.066	0.074	0.193	0.115	4.21951	1.30263	1.54118	0.894737	1.2234	0.647059	0.880952	1.93	0.572139
11581	11581	ENSRNOG00000011820	ACPP	1	0.399213	0.597485	0.645981	0.304729	0.124219	0.0409662	2.08816	0.161968	2.17789	0.071448	1.87857	0.254441	1.89883	0.220714	1.93814	0.0416416	1.58443	0.2906	0.173	0.088	0.247	0.095	0.056	0.099	0.048	0.129	0.065	4.21951	1.15789	2.90588	2.5	0.595745	0.970588	0.571429	1.29	0.323383
14094	14094	ENSRNOG00000007280	NAA60	1	-0.110747	-0.21464	-0.279914	0.562607	0.210063	0.0238507	2.78248	0.0441698	2.67764	0.0430348	2.78118	0.0728228	2.81659	0.0519487	2.7455	0.0394757	2.87235	0.0416698	0.173	0.139	0.179	0.047	0.055	0.055	0.095	0.171	0.086	4.21951	1.82895	2.10588	1.23684	0.585106	0.539216	1.13095	1.71	0.427861
17064	17064	ENSRNOG00000033318	RFXANK	1	-0.178285	-0.243575	-0.431042	0.464253	0.299606	0.00640712	1.74478	0.0457498	1.68642	0.080782	1.71312	0.0824332	1.80194	0.056696	1.77369	0.059426	1.85501	0.0498453	0.173	0.195	0.189	0.034	0.043	0.036	0.064	0.109	0.157	4.21951	2.56579	2.22353	0.894737	0.457447	0.352941	0.761905	1.09	0.781095
18513	18513	ENSRNOG00000016190	COQ9	3	-0.26758	-0.179174	-0.332914	0.0795059	0.315137	0.00579599	2.58617	0.0484514	2.59954	0.0403598	2.58617	0.069876	2.67107	0.0354428	2.65635	0.0385133	2.69314	0.0331032	0.173	0.111	0.351	0.073	0.027	0.04	0.028	0.056	0.141	4.21951	1.46053	4.12941	1.92105	0.287234	0.392157	0.333333	0.56	0.701493
21223	21223	LOC108350845	LOC102556416	7	-0.668432	0.142975	0.0176042	0.0775298			0.106251	0.152539	0.243687	0.111651	0.18019	0.335202	0	0	0	0	0.0520745	0.116442	0.173	0.144	0.118	0.035	0.18	0.081	0.065	0.105	0.099	4.21951	1.89474	1.38824	0.921053	1.91489	0.794118	0.77381	1.05	0.492537
2676	2676	ENSRNOG00000031995	SMIM15	8	0.00965398	-0.199517	-0.292476	0.979028	0.429771	0.0934216	2.37288	0.0395763	2.32953	0.0520619	2.33757	0.142462	2.37035	0.035471	2.39202	0.0365121	2.44506	0.0585983	0.172	0.078	0.075	0.005	0.087	0.074	0.087	0.27	0.152	4.19512	1.02632	0.882353	0.131579	0.925532	0.72549	1.03571	2.7	0.756219
3159	3159	ENSRNOG00000006655	PLRG1	3	0.194012	0.155563	0.302965	0.505922	0.65272	0.162949	2.45196	0.0290323	2.39216	0.107817	2.40529	0.182581	2.38866	0.0170042	2.34883	0.0262256	2.34279	0.039493	0.172	0.114	0.132	0.019	0.158	0.091	0.047	0.07	0.197	4.19512	1.5	1.55294	0.5	1.68085	0.892157	0.559524	0.7	0.9801
4544	4544	ENSRNOG00000017808	KLF15	2	-0.367992	-0.641683	-0.5614	0.125008	0.00419286	0.00266383	2.70161	0.0694415	2.61132	0.0839833	2.81514	0.092977	2.82025	0.0905101	2.82272	0.0939644	3.00848	0.0398583	0.172	0.383	0.157	0.056	0.019	0.02	0.089	0.064	0.04	4.19512	5.03947	1.84706	1.47368	0.202128	0.196078	1.05952	0.64	0.199005
5803	5803	ENSRNOG00000005006	NDUFAF1	3	-0.261491	-0.217923	-0.369288	0.16799	0.292626	0.0110063	2.15942	0.0706836	2.19244	0.0444302	2.11822	0.127932	2.24709	0.0351237	2.26004	0.0307082	2.248	0.0295257	0.172	0.088	0.336	0.072	0.052	0.086	0.021	0.092	0.081	4.19512	1.15789	3.95294	1.89474	0.553191	0.843137	0.25	0.92	0.402985
7684	7684	ENSRNOG00000030055	VAMP3	1	-0.0422543	-0.18604	-0.418772	0.868964	0.351023	0.000984425	2.34327	0.0473409	2.27173	0.078085	2.31222	0.0927245	2.35832	0.0372915	2.33397	0.0580648	2.4514	0.0236748	0.172	0.14	0.123	0.01	0.07	0.043	0.092	0.193	0.157	4.19512	1.84211	1.44706	0.263158	0.744681	0.421569	1.09524	1.93	0.781095
9440	9440	ENSRNOG00000059929	AABR07065774.1	3	0.32248	0.212744	0.808702	0.147646		0.000154223	0.453151	0.342338	0.360164	0.294793	0.678309	0.478276	0	0	0	0	0	0	0.172	0.103	0.384	0.069	0.026	0.044	0.027	0.069	0.106	4.19512	1.35526	4.51765	1.81579	0.276596	0.431373	0.321429	0.69	0.527363
10089	10089	ENSRNOG00000006118	KLF10	1	-0.410259	-0.414544	-0.494595	0.139286	0.162785	0.0285171	2.21648	0.0570675	2.24287	0.0929322	2.29657	0.124798	2.35123	0.0982103	2.38962	0.0607053	2.46779	0.104078	0.172	0.193	0.254	0.083	0.063	0.067	0.043	0.049	0.076	4.19512	2.53947	2.98824	2.18421	0.670213	0.656863	0.511905	0.49	0.378109
11239	11239	ENSRNOG00000008680	LOXL1	3	0.665221	0.62494	1.08169	0.0778809	0.153141	0.00122332	1.49318	0.189337	1.29099	0.191509	1.36773	0.283597	1.16085	0.249	0.964351	0.124756	0.920763	0.0945448	0.172	0.152	0.298	0.112	0.026	0.034	0.052	0.086	0.068	4.19512	2	3.50588	2.94737	0.276596	0.333333	0.619048	0.86	0.338308
13002	13002	ENSRNOG00000003887	LGI2	1	0.143422	0.172827	0.432006	0.664535	0.664621	0.121261	0.368079	0.292773	0.373234	0.232878	0.485518	0.345846	0.164025	0.166714	0.0797569	0.159514	0.0469573	0.105	0.172	0.107	0.208	0.051	0.052	0.049	0.099	0.139	0.123	4.19512	1.40789	2.44706	1.34211	0.553191	0.480392	1.17857	1.39	0.61194
13045	13045	ENSRNOG00000005302	SLC2A9	2	-0.262924	-0.454556	-0.416598	0.193094	0.015772	0.00622547	2.65898	0.0902367	2.62214	0.0668094	2.69724	0.0822223	2.74817	0.0523642	2.77324	0.0293234	2.83607	0.0395779	0.172	0.278	0.187	0.095	0.032	0.017	0.105	0.086	0.028	4.19512	3.65789	2.2	2.5	0.340426	0.166667	1.25	0.86	0.139303
13074	13074	ENSRNOG00000060665	AFAP1	2	0.280786	0.729896	0.649836	0.509956	0.0468056	0.0302087	1.25838	0.112314	1.30975	0.0906814	1.40163	0.16546	1.13983	0.152918	1.02275	0.0632589	1.19097	0.136096	0.172	0.273	0.116	0.073	0.07	0.042	0.105	0.101	0.048	4.19512	3.59211	1.36471	1.92105	0.744681	0.411765	1.25	1.01	0.238806
16793	16793	ENSRNOG00000000142	PLXDC2	8	-0.0876372	0.367579	0.845161	0.851856	0.324213	0.000567532	1.44224	0.0907754	1.50809	0.0576254	1.67104	0.159531	1.48256	0.0655538	1.37457	0.0972838	1.4065	0.0614901	0.172	0.063	0.058	0.003	0.041	0.045	0.128	0.417	0.073	4.19512	0.828947	0.682353	0.0789474	0.43617	0.441176	1.52381	4.17	0.363184
18699	18699	ENSRNOG00000018477	OTUD4	1	0.0822182	0.15475	0.380194	0.687396	0.394321	0.00112996	2.47971	0.0394139	2.51826	0.0660724	2.50379	0.0616924	2.45586	0.0336825	2.47366	0.0480782	2.38855	0.0481022	0.172	0.134	0.123	0.015	0.079	0.043	0.074	0.143	0.217	4.19512	1.76316	1.44706	0.394737	0.840426	0.421569	0.880952	1.43	1.0796
19368	19368	ENSRNOG00000001249	COL6A1	1	0.109005	0.235316	0.62543	0.759788	0.465531	0.00177871	2.58308	0.0671262	2.58592	0.0991738	2.70678	0.176962	2.54558	0.072175	2.51758	0.026999	2.53737	0.0476366	0.172	0.083	0.157	0.026	0.072	0.065	0.062	0.173	0.19	4.19512	1.09211	1.84706	0.684211	0.765957	0.637255	0.738095	1.73	0.945274
20254	20254	ENSRNOG00000059456	ADRBK2	3	0.360531	0.308606	0.693284	0.361543	0.50228	0.0211763	1.31961	0.082101	1.27754	0.149781	1.35442	0.166677	1.17545	0.0891893	1.17181	0.0774434	1.08842	0.210735	0.172	0.102	0.215	0.032	0.092	0.061	0.028	0.081	0.217	4.19512	1.34211	2.52941	0.842105	0.978723	0.598039	0.333333	0.81	1.0796
218	218	ENSRNOG00000016728	TIAM2	8	-0.0516157	0.437085	1.22523	0.929549	0.332376	0.000137251	0.335026	0.262428	0.536962	0.127345	0.778235	0.278325	0.412242	0.116737	0.199674	0.19265	0.163134	0.165084	0.171	0.077	0.082	0.009	0.016	0.027	0.147	0.427	0.044	4.17073	1.01316	0.964706	0.236842	0.170213	0.264706	1.75	4.27	0.218905
350	350	ENSRNOG00000060745	NLRP12	1	-0.292983	-0.516354	-0.623761	0.397068	0.113185	0.0128283	2.49187	0.0592872	2.38774	0.125961	2.52984	0.130418	2.59308	0.0942096	2.56659	0.154689	2.75177	0.113759	0.171	0.242	0.156	0.031	0.062	0.02	0.093	0.076	0.149	4.17073	3.18421	1.83529	0.815789	0.659574	0.196078	1.10714	0.76	0.741294
2277	2277	ENSRNOG00000016595	HHEX	2	-0.133661	-0.707557	-0.681864	0.739598	0.0131361	0.0036443	2.53926	0.0371347	2.48129	0.036546	2.52349	0.0923604	2.57362	0.112498	2.70493	0.152017	2.71792	0.215735	0.171	0.198	0.078	0.012	0.108	0.04	0.13	0.148	0.115	4.17073	2.60526	0.917647	0.315789	1.14894	0.392157	1.54762	1.48	0.572139
3399	3399	ENSRNOG00000031174	ARNT	3	-0.212026	-0.146415	-0.403498	0.144756	0.391138	8.59273e-05	2.33135	0.0579555	2.3063	0.0409293	2.34794	0.059575	2.39822	0.0303612	2.3552	0.0407852	2.47516	0.0312179	0.171	0.095	0.356	0.054	0.024	0.019	0.027	0.091	0.163	4.17073	1.25	4.18824	1.42105	0.255319	0.186275	0.321429	0.91	0.810945
4738	4738	ENSRNOG00000013547	SLC6A12	1	-0.287315	-0.367348	-0.417574	0.185955	0.0967192	0.0120533	2.34093	0.0717084	2.22187	0.0585015	2.34525	0.0603594	2.43332	0.0761763	2.34294	0.0396663	2.48246	0.0332612	0.171	0.221	0.268	0.101	0.011	0.004	0.077	0.113	0.034	4.17073	2.90789	3.15294	2.65789	0.117021	0.0392157	0.916667	1.13	0.169154
5406	5406	ENSRNOG00000055567	FMNL2	3	0.468063	0.342198	0.479646	0.0208951	0.133578	0.00503333	2.16812	0.0923882	2.14994	0.0569826	2.1422	0.0541949	2.02628	0.0243655	2.04099	0.0213396	1.98552	0.0532091	0.171	0.151	0.453	0.119	0.011	0.01	0.019	0.032	0.034	4.17073	1.98684	5.32941	3.13158	0.117021	0.0980392	0.22619	0.32	0.169154
5748	5748	ENSRNOG00000031760	FMN1	1	0.192376	0.709415	0.766272	0.709907	0.0922613	0.0268304	1.01329	0.148908	1.02502	0.113709	1.02425	0.280696	0.905671	0.220236	0.685401	0.0559629	0.764579	0.165362	0.171	0.193	0.096	0.06	0.1	0.033	0.118	0.157	0.072	4.17073	2.53947	1.12941	1.57895	1.06383	0.323529	1.40476	1.57	0.358209
7527	7527	ENSRNOG00000012804	C1QC	8	-0.160487	0.440255	0.72454	0.489903	0.0207733	2.59093e-07	2.60236	0.0987948	2.70542	0.0710735	2.84596	0.0631456	2.66247	0.0431073	2.56835	0.0568278	2.61903	0.0465669	0.171	0.056	0.053	0.001	0.018	0.025	0.157	0.497	0.022	4.17073	0.736842	0.623529	0.0263158	0.191489	0.245098	1.86905	4.97	0.109453
9093	9093	ENSRNOG00000007364	RAB15	1	0.124886	0.413685	0.515064			0.0448794	0.236769	0.182826	0.367659	0.195947	0.411535	0.32326	0.0761892	0.131964	0	0	0.114997	0.163712	0.171	0.243	0.112	0.069	0.109	0.057	0.082	0.094	0.063	4.17073	3.19737	1.31765	1.81579	1.15957	0.558824	0.97619	0.94	0.313433
9381	9381	ENSRNOG00000010872	CKB	8	-0.0456074	0.282682	0.988895	0.928231	0.462938	1.72104e-05	1.75204	0.0883491	1.77018	0.120473	1.9801	0.163286	1.77507	0.0550961	1.67773	0.11086	1.66599	0.0791888	0.171	0.063	0.064	0.005	0.08	0.081	0.088	0.309	0.139	4.17073	0.828947	0.752941	0.131579	0.851064	0.794118	1.04762	3.09	0.691542
9405	9405	ENSRNOG00000013927	JAG2	8	-0.0697422	0.671275	0.827812	0.91008	0.120796	0.0191226	0.711138	0.133317	0.878669	0.152797	1.03968	0.246377	0.741902	0.0999998	0.510708	0.0994683	0.683324	0.250703	0.171	0.156	0.031	0.007	0.06	0.016	0.19	0.26	0.109	4.17073	2.05263	0.364706	0.184211	0.638298	0.156863	2.2619	2.6	0.542289
12401	12401	ENSRNOG00000015408	VIL1	1	0.00277552	0.383981	1.59103	0.997182	0.378248	6.38865e-08	0.782071	0.428871	0.763138	0.474976	1.53953	0.397162	0.937381	0.373166	0.321859	0.23308	0.326012	0.21741	0.171	0.044	0.095	0.007	0.04	0.082	0.073	0.406	0.082	4.17073	0.578947	1.11765	0.184211	0.425532	0.803922	0.869048	4.06	0.40796
13750	13750	ENSRNOG00000002881	DDR2	1	0.0739593	0.358577	1.01025	0.903916	0.483398	0.0021036	1.02541	0.0961821	1.07747	0.102412	1.26216	0.25828	0.944379	0.208052	0.901045	0.112392	0.935428	0.0371769	0.171	0.092	0.203	0.043	0.041	0.056	0.07	0.203	0.121	4.17073	1.21053	2.38824	1.13158	0.43617	0.54902	0.833333	2.03	0.60199
14494	14494	ENSRNOG00000004159	FLII	1	0.0714247	0.105065	0.332668	0.73381	0.616797	0.00528508	2.56725	0.0290713	2.53656	0.036427	2.57686	0.0517561	2.54301	0.0454778	2.50484	0.0138516	2.47518	0.0524385	0.171	0.048	0.233	0.026	0.049	0.071	0.049	0.192	0.161	4.17073	0.631579	2.74118	0.684211	0.521277	0.696078	0.583333	1.92	0.800995
15038	15038	ENSRNOG00000002831	WFIKKN2	3	-0.256863	-0.093854	-1.17256	0.579814	0.896208	0.000488498	0.763989	0.16473	0.502186	0.349728	0.750231	0.356844	0.919342	0.225305	0.680704	0.162999	1.33701	0.290102	0.171	0.125	0.172	0.025	0.078	0.045	0.057	0.118	0.209	4.17073	1.64474	2.02353	0.657895	0.829787	0.441176	0.678571	1.18	1.0398
15461	15461	ENSRNOG00000003661	HN1	1	0.227422	0.462251	0.511339	0.310958	0.0162457	0.00126875	1.88801	0.0473635	1.9318	0.0937177	1.88111	0.0470977	1.80543	0.0939823	1.77773	0.0412861	1.71948	0.0753475	0.171	0.29	0.194	0.062	0.014	0.019	0.1	0.09	0.06	4.17073	3.81579	2.28235	1.63158	0.148936	0.186275	1.19048	0.9	0.298507
16314	16314	ENSRNOG00000026235	HK3	3	0.712784	0.495715	0.725244	0.0406598	0.246379	0.0245545	1.83931	0.242492	1.69351	0.0709075	1.74976	0.0986058	1.59671	0.114132	1.46866	0.0594883	1.43316	0.127598	0.171	0.117	0.373	0.133	0.009	0.013	0.056	0.118	0.01	4.17073	1.53947	4.38824	3.5	0.0957447	0.127451	0.666667	1.18	0.0497512
16410	16410	ENSRNOG00000039379	RGD1562963	1	-0.249067	-0.463368	-0.753342	0.432288	0.109396	0.000325055	1.47276	0.0948746	1.40347	0.153325	1.37579	0.106769	1.56081	0.0883381	1.55433	0.0674691	1.6351	0.0619404	0.171	0.19	0.196	0.029	0.039	0.025	0.082	0.126	0.142	4.17073	2.5	2.30588	0.763158	0.414894	0.245098	0.97619	1.26	0.706468
19535	19535	ENSRNOG00000000415	ASF1A	1	-0.124885	-0.299699	-0.364818	0.565367	0.0806332	0.00553882	1.91803	0.0685245	1.92398	0.0487052	1.91607	0.0763521	1.96561	0.0364019	2.02066	0.0546519	2.02937	0.0440628	0.171	0.246	0.162	0.056	0.042	0.031	0.086	0.128	0.078	4.17073	3.23684	1.90588	1.47368	0.446809	0.303922	1.02381	1.28	0.38806
20091	20091	ENSRNOG00000056889	VPS33A	3	-0.168051	-0.16214	-0.36044	0.32474	0.370654	0.00188085	2.1441	0.0717325	2.12878	0.03185	2.12372	0.0546578	2.20078	0.0318607	2.18271	0.0348148	2.23626	0.0325	0.171	0.082	0.33	0.073	0.019	0.044	0.028	0.141	0.112	4.17073	1.07895	3.88235	1.92105	0.202128	0.431373	0.333333	1.41	0.557214
927	927	ENSRNOG00000020714	TRPM4	3	0.467436	0.344313	1.07525	0.162015	0.391515	1.92158e-05	1.95486	0.066628	1.90644	0.127888	2.12843	0.147319	1.73612	0.187485	1.7908	0.0521482	1.75222	0.0955538	0.17	0.066	0.406	0.05	0.013	0.022	0.017	0.079	0.177	4.14634	0.868421	4.77647	1.31579	0.138298	0.215686	0.202381	0.79	0.880597
1521	1521	ENSRNOG00000013836	ARHGAP17	2	0.170087	0.406164	0.378791	0.508884	0.0577338	0.0284651	2.0832	0.0413978	2.12402	0.0775099	2.10546	0.104022	2.02515	0.0503904	2.00198	0.0413057	1.9978	0.0297268	0.17	0.295	0.123	0.035	0.082	0.031	0.077	0.095	0.092	4.14634	3.88158	1.44706	0.921053	0.87234	0.303922	0.916667	0.95	0.457711
2431	2431	ENSRNOG00000034078	MXI1	1	-0.0429539	-0.323303	-0.358532	0.895632	0.141653	0.0325934	2.26367	0.0283652	2.20063	0.0607153	2.23577	0.104554	2.2701	0.0808266	2.30921	0.0560247	2.36081	0.0278434	0.17	0.145	0.082	0.032	0.061	0.048	0.152	0.203	0.107	4.14634	1.90789	0.964706	0.842105	0.648936	0.470588	1.80952	2.03	0.532338
4840	4840	ENSRNOG00000005936	FOXM1	8	-0.10585	0.467348	1.07555	0.83828	0.253975	0.000161109	1.16583	0.0740489	1.206	0.212932	1.31884	0.163837	1.15562	0.199311	1.03283	0.0886285	0.941585	0.0697104	0.17	0.099	0.126	0.008	0.048	0.064	0.1	0.259	0.126	4.14634	1.30263	1.48235	0.210526	0.510638	0.627451	1.19048	2.59	0.626866
5476	5476	ENSRNOG00000058568	DHRS9	2	0.458987	0.841637	0.813364	0.246134	0.0271134	0.0116176	1.24497	0.161592	1.31435	0.174416	1.27971	0.226792	1.03162	0.192825	0.966202	0.0650403	0.956149	0.203872	0.17	0.209	0.197	0.077	0.076	0.048	0.095	0.087	0.041	4.14634	2.75	2.31765	2.02632	0.808511	0.470588	1.13095	0.87	0.20398
8355	8355	ENSRNOG00000019168	NXT2	2	-0.487771	-0.514112	-0.509713	0.066501	0.0668492	0.0221701	1.9021	0.119676	1.96046	0.0654928	1.98967	0.132362	2.07888	0.0743318	2.13921	0.0542904	2.16401	0.104905	0.17	0.164	0.269	0.138	0.067	0.076	0.041	0.044	0.031	4.14634	2.15789	3.16471	3.63158	0.712766	0.745098	0.488095	0.44	0.154229
11470	11470	ENSRNOG00000027728	IBTK	1	-0.20663	-0.231253	-0.30611	0.16701	0.13171	0.00717931	3.03759	0.03052	3.05163	0.069021	3.0186	0.035188	3.10112	0.0390085	3.129	0.0373967	3.11292	0.0447484	0.17	0.293	0.194	0.057	0.043	0.017	0.044	0.045	0.137	4.14634	3.85526	2.28235	1.5	0.457447	0.166667	0.52381	0.45	0.681592
20326	20326	ENSRNOG00000030700	MT-COX3	2	-0.0794859	-0.236056	-0.0236908	0.772343	0.291171	0.937129	4.40392	0.0278265	4.37089	0.0686025	4.39588	0.163981	4.42988	0.0249666	4.45131	0.0242342	4.42774	0.0112365	0.17	0.148	0.059	0.012	0.248	0.06	0.052	0.103	0.148	4.14634	1.94737	0.694118	0.315789	2.6383	0.588235	0.619048	1.03	0.736318
22870	22870	LOC103694229	LOC108352353	9	0.021449	-0.160899	0.0461985				0.161606	0.162012	0.249564	0.253857	0.165782	0.143809	0.439845	0.125723	0.377285	0.21628	0.676993	0.162703	0.17	0.11	0.275	0.031	0.031	0.014	0.018	0.041	0.31	4.14634	1.44737	3.23529	0.815789	0.329787	0.137255	0.214286	0.41	1.54229
23002	23002	LOC103694392	ENSRNOG00000062163	7	0.046739	-0.487575	-0.484801		0.287269	0.121872	0.456642	0.0962837	0.299259	0.224115	0.382373	0.33316	0.584631	0.170509	0.631369	0.093198	0.618163	0.212868	0.17	0.202	0.108	0.019	0.133	0.063	0.088	0.108	0.109	4.14634	2.65789	1.27059	0.5	1.41489	0.617647	1.04762	1.08	0.542289
2558	2558	ENSRNOG00000013673	MSH3	3	-0.061265	-0.0520423	-0.365723	0.802114	0.856751	0.00576536	2.28283	0.0326492	2.25474	0.0657264	2.21234	0.0616781	2.30262	0.0284774	2.26823	0.0465905	2.3306	0.0217505	0.169	0.093	0.119	0.013	0.102	0.052	0.056	0.126	0.27	4.12195	1.22368	1.4	0.342105	1.08511	0.509804	0.666667	1.26	1.34328
8860	8860	ENSRNOG00000005260	ACP1	3	-0.120801	-0.118454	-0.300851	0.589564	0.624657	0.0362614	2.07327	0.0455253	2.07337	0.0542642	2.03122	0.120086	2.11338	0.00559329	2.10787	0.0563661	2.13523	0.0402726	0.169	0.109	0.153	0.02	0.107	0.061	0.046	0.097	0.238	4.12195	1.43421	1.8	0.526316	1.1383	0.598039	0.547619	0.97	1.18408
9285	9285	ENSRNOG00000007089	LGMN	3	0.674873	0.500342	0.77147	0.000186415	0.0126713	4.09455e-07	2.92077	0.0969089	2.84086	0.0843918	2.86203	0.0904856	2.71348	0.0230192	2.6851	0.0280162	2.62101	0.0567247	0.169	0.135	0.5	0.13	0.003	0.007	0.009	0.011	0.036	4.12195	1.77632	5.88235	3.42105	0.0319149	0.0686275	0.107143	0.11	0.179104
9449	9449	ENSRNOG00000006333	AABR07065789.1	2	0.275571	0.749279	0.664984	0.560507	0.069938	0.06143	1.29846	0.209964	1.54688	0.275133	1.73464	0.0681807	1.14773	0.123883	1.26351	0.124702	1.3714	0.342903	0.169	0.18	0.144	0.033	0.081	0.05	0.082	0.126	0.135	4.12195	2.36842	1.69412	0.868421	0.861702	0.490196	0.97619	1.26	0.671642
11413	11413	ENSRNOG00000008356	MYO5C	1	0.235665	0.392869	1.43504	0.617794	0.421944	9.52933e-06	0.941186	0.187489	0.84136	0.263794	1.19922	0.400601	0.715796	0.297768	0.566371	0.13664	0.65945	0.208808	0.169	0.11	0.221	0.051	0.062	0.071	0.068	0.132	0.116	4.12195	1.44737	2.6	1.34211	0.659574	0.696078	0.809524	1.32	0.577114
11833	11833	ENSRNOG00000004085	TCAIM	3	-0.216636	-0.18795	-0.406946	0.287361	0.403101	0.00460905	2.13405	0.0468876	2.13366	0.0861169	2.13231	0.098386	2.20312	0.0351219	2.20219	0.0417904	2.27122	0.0213919	0.169	0.189	0.21	0.041	0.047	0.029	0.049	0.068	0.198	4.12195	2.48684	2.47059	1.07895	0.5	0.284314	0.583333	0.68	0.985075
12022	12022	ENSRNOG00000018420	SLC22A7	3	0.108916	0.0943288	0.442773	0.583312	0.679879	0.000221994	2.86971	0.0468454	2.81654	0.0364428	2.87081	0.0707667	2.83661	0.0341276	2.7861	0.0331999	2.73657	0.0412425	0.169	0.046	0.243	0.022	0.044	0.066	0.032	0.166	0.212	4.12195	0.605263	2.85882	0.578947	0.468085	0.647059	0.380952	1.66	1.05473
15037	15037	ENSRNOG00000002828	TOB1	3	-0.261886	-0.0119267	-0.690134	0.358264	0.981928	0.000416741	2.44037	0.0833368	2.55538	0.146554	2.47546	0.0961762	2.53313	0.0355944	2.57788	0.0744797	2.71397	0.0363586	0.169	0.093	0.195	0.013	0.051	0.019	0.019	0.046	0.395	4.12195	1.22368	2.29412	0.342105	0.542553	0.186275	0.22619	0.46	1.96517
16490	16490	ENSRNOG00000018281	UQCRFS1	2	-0.0998509	-0.286415	-0.221992	0.576706	0.0469723	0.0631915	2.98071	0.0540693	2.9504	0.0490266	2.94154	0.0756669	3.01537	0.00883994	3.04099	0.0167545	3.01467	0.0340601	0.169	0.238	0.115	0.051	0.113	0.046	0.105	0.105	0.058	4.12195	3.13158	1.35294	1.34211	1.20213	0.45098	1.25	1.05	0.288557
16975	16975	ENSRNOG00000012323	CHERP	1	0.0641339	0.282136	0.534705	0.856483	0.294078	0.00417882	1.95902	0.0572125	2.01392	0.0959856	2.01862	0.114537	1.93804	0.0418693	1.92471	0.0730298	1.8567	0.0642912	0.169	0.152	0.099	0.012	0.097	0.053	0.082	0.168	0.168	4.12195	2	1.16471	0.315789	1.03191	0.519608	0.97619	1.68	0.835821
19501	19501	ENSRNOG00000059445	AIFM2	1	0.281832	0.331056	0.387929	0.133258	0.086654	0.00956354	2.46576	0.0739452	2.40662	0.0651188	2.35619	0.0751539	2.38048	0.0585088	2.30157	0.0216698	2.23622	0.0621355	0.169	0.169	0.245	0.108	0.031	0.033	0.06	0.118	0.067	4.12195	2.22368	2.88235	2.84211	0.329787	0.323529	0.714286	1.18	0.333333
22053	22053	LOC108352204	LOC102547038	8	0.88656	-0.231992	-0.356852	0.0103169	0.695439	0.410483	0.595111	0.1063	0.501225	0.254549	0.469109	0.229768	0.69783	0.112611	0.67967	0.112194	0.745964	0.242709	0.169	0.148	0.113	0.018	0.129	0.063	0.084	0.103	0.173	4.12195	1.94737	1.32941	0.473684	1.37234	0.617647	1	1.03	0.860697
6539	6539	ENSRNOG00000008566	MRPL15	3	-0.26888	-0.253991	-0.331151	0.135862	0.191085	0.0213162	2.70101	0.0568659	2.67174	0.0774352	2.63989	0.0949551	2.78984	0.0223895	2.75746	0.0265781	2.75302	0.0219734	0.168	0.217	0.256	0.081	0.038	0.047	0.018	0.052	0.123	4.09756	2.85526	3.01176	2.13158	0.404255	0.460784	0.214286	0.52	0.61194
10414	10414	ENSRNOG00000018745	SGSM3	1	0.120857	0.203626	0.347593	0.60953	0.339057	0.0223249	2.04453	0.042563	2.0538	0.078439	2.00642	0.0780997	2.00848	0.0341211	1.98958	0.0230966	1.90598	0.0424635	0.168	0.168	0.135	0.032	0.088	0.036	0.068	0.126	0.179	4.09756	2.21053	1.58824	0.842105	0.93617	0.352941	0.809524	1.26	0.890547
12424	12424	ENSRNOG00000018975	ATG9A	1	-0.118833	-0.125355	-0.227787	0.494838	0.498191	0.0577085	2.7083	0.0373508	2.6775	0.0334263	2.68734	0.0530366	2.74656	0.0120065	2.71582	0.0407782	2.75906	0.0571405	0.168	0.128	0.19	0.038	0.081	0.065	0.045	0.096	0.189	4.09756	1.68421	2.23529	1	0.861702	0.637255	0.535714	0.96	0.940299
15482	15482	ENSRNOG00000006532	H3F3B	1	-0.190546	-0.288611	-0.327076	0.350985	0.056615	0.00504021	3.00418	0.0638986	3.0569	0.0382082	3.04569	0.0521337	3.10674	0.00636473	3.1482	0.0213292	3.14732	0.045156	0.168	0.177	0.334	0.173	0.03	0.053	0.019	0.028	0.018	4.09756	2.32895	3.92941	4.55263	0.319149	0.519608	0.22619	0.28	0.0895522
16019	16019	ENSRNOG00000013581	EXTL3	1	0.0972602	0.19449	0.411449	0.695246	0.382198	0.00562929	2.10726	0.0566245	2.06876	0.0604037	2.06579	0.0805503	2.07686	0.034761	2.00817	0.0382854	1.94423	0.0191846	0.168	0.145	0.182	0.025	0.049	0.048	0.067	0.175	0.141	4.09756	1.90789	2.14118	0.657895	0.521277	0.470588	0.797619	1.75	0.701493
16296	16296	ENSRNOG00000013564	DOK3	2	0.79279	0.938678	0.863188	0.0112975	0.00530388	0.00288548	1.27427	0.149748	1.18279	0.118824	1.18032	0.0771663	1.03495	0.014765	0.829375	0.0917056	0.874982	0.0653454	0.168	0.46	0.213	0.104	0	0	0.023	0.021	0.011	4.09756	6.05263	2.50588	2.73684	0	0	0.27381	0.21	0.0547264
17964	17964	ENSRNOG00000012597	RGD1311805	2	-0.0979797	-0.137031	-0.120219	0.598994	0.436257	0.409365	2.21802	0.0234064	2.22055	0.0271358	2.14646	0.0609557	2.2497	0.0219291	2.26196	0.0328972	2.18889	0.053549	0.168	0.142	0.15	0.036	0.126	0.097	0.057	0.087	0.137	4.09756	1.86842	1.76471	0.947368	1.34043	0.95098	0.678571	0.87	0.681592
18218	18218	ENSRNOG00000000158	CDO1	3	-0.402067	-0.379914	-0.579281	0.0851785	0.134563	0.00184355	3.74038	0.0674944	3.67647	0.148517	3.7885	0.11808	3.87712	0.0522537	3.81959	0.0819746	3.99241	0.0314476	0.168	0.283	0.221	0.051	0.023	0.022	0.027	0.022	0.183	4.09756	3.72368	2.6	1.34211	0.244681	0.215686	0.321429	0.22	0.910448
18947	18947	ENSRNOG00000014461	GALNS	2	0.354273	0.456266	0.422265	0.0961568	0.0312422	0.0141083	2.05583	0.0452165	2.02489	0.0588169	2.02795	0.0859666	1.93956	0.0589596	1.87382	0.071253	1.8992	0.0667228	0.168	0.335	0.214	0.094	0.069	0.032	0.021	0.025	0.042	4.09756	4.40789	2.51765	2.47368	0.734043	0.313725	0.25	0.25	0.208955
7539	7539	ENSRNOG00000014368	EIF4G3	1	0.206717	0.283325	0.322661	0.468004	0.311327	0.128379	2.50712	0.0755698	2.55822	0.0404936	2.51196	0.141845	2.4404	0.0430541	2.4664	0.0263081	2.42843	0.0709497	0.167	0.111	0.187	0.07	0.112	0.123	0.044	0.106	0.08	4.07317	1.46053	2.2	1.84211	1.19149	1.20588	0.52381	1.06	0.39801
10074	10074	ENSRNOG00000010408	POLR2K	1	-0.0286144	-0.291485	-0.367905	0.949693	0.368316	0.124173	1.86847	0.0850361	1.89777	0.0777691	1.79821	0.22408	1.87981	0.0762011	1.99822	0.0395204	1.94485	0.108841	0.167	0.07	0.123	0.015	0.069	0.083	0.065	0.252	0.156	4.07317	0.921053	1.44706	0.394737	0.734043	0.813725	0.77381	2.52	0.776119
13394	13394	ENSRNOG00000048922	AABR07020860.1	8	0.140511	-0.350667	-0.658804	0.797176	0.501763	0.0776715	0.648161	0.180849	0.402657	0.220665	0.321575	0.262088	0.617607	0.0383846	0.648127	0.0903676	0.698134	0.0823913	0.167	0.108	0.074	0.005	0.052	0.048	0.175	0.292	0.079	4.07317	1.42105	0.870588	0.131579	0.553191	0.470588	2.08333	2.92	0.393035
16544	16544	ENSRNOG00000057700	AABR07027752.3	1	0.62482	0.680785	1.19683	0.0806335	0.0921388	4.40086e-05	1.31438	0.170288	1.05547	0.28579	1.41598	0.103718	1.07688	0.193371	0.783303	0.094925	0.93462	0.180391	0.167	0.193	0.24	0.039	0.018	0.021	0.072	0.094	0.156	4.07317	2.53947	2.82353	1.02632	0.191489	0.205882	0.857143	0.94	0.776119
17310	17310	ENSRNOG00000017783	SFRP1	3	0.43265	0.418939	1.29491	0.293231	0.378248	2.43712e-05	1.12207	0.154802	1.12156	0.158608	1.3319	0.219761	0.873575	0.244488	0.938332	0.102311	0.856876	0.0987668	0.167	0.069	0.351	0.05	0.02	0.031	0.03	0.156	0.126	4.07317	0.907895	4.12941	1.31579	0.212766	0.303922	0.357143	1.56	0.626866
19691	19691	ENSRNOG00000000894	FRY	1	0.533315	0.547292	0.673111	0.149304	0.178363	0.0354824	1.72701	0.0944256	1.72254	0.117633	1.73098	0.157732	1.49537	0.053321	1.50545	0.0804416	1.48745	0.0619329	0.167	0.273	0.31	0.114	0.035	0.036	0.007	0.009	0.049	4.07317	3.59211	3.64706	3	0.37234	0.352941	0.0833333	0.09	0.243781
6402	6402	ENSRNOG00000049912	ATP5E	3	-0.135074	-0.124603	-0.3278	0.546742	0.623322	0.0269955	2.87391	0.0494375	2.85251	0.0605941	2.83767	0.0875012	2.92	0.018229	2.89473	0.0179263	2.94517	0.0581628	0.166	0.113	0.223	0.038	0.068	0.069	0.048	0.099	0.176	4.04878	1.48684	2.62353	1	0.723404	0.676471	0.571429	0.99	0.875622
7945	7945	ENSRNOG00000025910	HCCS	1	-0.160377	-0.229634	-0.282812	0.458603	0.255226	0.0624928	2.05064	0.0503018	2.06451	0.0269607	2.02686	0.0757731	2.10451	0.0165816	2.13099	0.0792992	2.11671	0.056435	0.166	0.179	0.144	0.053	0.089	0.055	0.065	0.076	0.173	4.04878	2.35526	1.69412	1.39474	0.946809	0.539216	0.77381	0.76	0.860697
8447	8447	ENSRNOG00000003984	APLN	3	0.541641	0.475323	0.801802	0.168738	0.308842	0.021611	1.25508	0.21837	1.11564	0.160845	1.04115	0.230579	1.07248	0.174213	0.87115	0.182491	0.675668	0.182796	0.166	0.144	0.212	0.063	0.036	0.048	0.077	0.127	0.127	4.04878	1.89474	2.49412	1.65789	0.382979	0.470588	0.916667	1.27	0.631841
9523	9523	ENSRNOG00000033619	APOF	3	-0.612459	-0.474885	-0.758416	0.0269865	0.13657	0.00118614	2.4652	0.0961098	2.42427	0.160007	2.55431	0.181913	2.68413	0.10991	2.61329	0.0887258	2.85106	0.0518154	0.166	0.195	0.299	0.082	0.025	0.03	0.026	0.036	0.141	4.04878	2.56579	3.51765	2.15789	0.265957	0.294118	0.309524	0.36	0.701493
11133	11133	ENSRNOG00000022980	SDHD	3	-0.211787	-0.204254	-0.369592	0.220243	0.270991	0.00367888	2.95757	0.06511	2.97183	0.0797009	2.96001	0.0898534	3.02845	0.0179397	3.0438	0.0242997	3.08354	0.0223574	0.166	0.161	0.236	0.049	0.054	0.028	0.05	0.081	0.175	4.04878	2.11842	2.77647	1.28947	0.574468	0.27451	0.595238	0.81	0.870647
11264	11264	ENSRNOG00000012438	LARP6	8	-0.0273947	0.130308	0.408636	0.944887		0.136015	0.0455459	0.101844	0.247952	0.28049	0.39232	0.325047	0	0	0.0918425	0.183685	0.132603	0.1349	0.166	0.154	0.059	0.008	0.162	0.037	0.092	0.125	0.197	4.04878	2.02632	0.694118	0.210526	1.7234	0.362745	1.09524	1.25	0.9801
13804	13804	ENSRNOG00000022884	CD84	1	0.61986	0.753693	0.756488	0.0798812	0.0441435	0.0153471	1.27663	0.0821004	1.22488	0.137394	1.2272	0.150192	1.01505	0.181475	0.956084	0.0704027	0.930314	0.193982	0.166	0.181	0.288	0.125	0.041	0.072	0.032	0.057	0.038	4.04878	2.38158	3.38824	3.28947	0.43617	0.705882	0.380952	0.57	0.189055
13953	13953	ENSRNOG00000003583	SMYD2	3	-0.375268	-0.27909	-0.417755	0.205521	0.43094	0.0923047	1.94727	0.0673256	1.90646	0.0968601	1.89817	0.0879126	2.08386	0.0267308	2.01036	0.0221054	2.04613	0.0587623	0.166	0.186	0.323	0.099	0.038	0.043	0.011	0.011	0.123	4.04878	2.44737	3.8	2.60526	0.404255	0.421569	0.130952	0.11	0.61194
16376	16376	ENSRNOG00000026564	PTPDC1	1	-0.364583	-0.446598	-0.601291	0.270487	0.171268	0.0164705	1.39274	0.175203	1.47396	0.0946346	1.36683	0.218001	1.54161	0.0856192	1.64719	0.0413721	1.61471	0.0736768	0.166	0.112	0.269	0.088	0.05	0.054	0.06	0.148	0.053	4.04878	1.47368	3.16471	2.31579	0.531915	0.529412	0.714286	1.48	0.263682
16834	16834	ENSRNOG00000002461	NID1	3	0.588223	0.555991	0.582871	0.000159769	0.000710821	1.31771e-05	2.70554	0.0753177	2.61018	0.0609303	2.60259	0.0850728	2.52325	0.0499729	2.43431	0.044357	2.42662	0.0378929	0.166	0.281	0.316	0.178	0.015	0.01	0.01	0.014	0.01	4.04878	3.69737	3.71765	4.68421	0.159574	0.0980392	0.119048	0.14	0.0497512
14	14	ENSRNOG00000016041	ZC3H12D	3	0.714548	0.626407	1.16145	0.0494876	0.139594	0.000288562	1.18694	0.242393	1.13966	0.194517	1.16224	0.238512	0.887833	0.165167	0.881709	0.118362	0.707422	0.139233	0.165	0.145	0.323	0.071	0.027	0.034	0.044	0.078	0.113	4.02439	1.90789	3.8	1.86842	0.287234	0.333333	0.52381	0.78	0.562189
3002	3002	ENSRNOG00000038218	NDUFC1	1	-0.147611	-0.171922	-0.333557	0.575484	0.534852	0.0610999	2.47979	0.057578	2.41898	0.121617	2.42647	0.114298	2.5308	0.0255787	2.48948	0.0411984	2.54486	0.0398034	0.165	0.188	0.098	0.018	0.089	0.043	0.076	0.073	0.25	4.02439	2.47368	1.15294	0.473684	0.946809	0.421569	0.904762	0.73	1.24378
4076	4076	ENSRNOG00000005698	NDUFA5	3	-0.211319	-0.202992	-0.338796	0.270793	0.316239	0.0159295	2.29223	0.0686693	2.33491	0.0544201	2.29632	0.0910222	2.36382	0.0241189	2.40357	0.0182317	2.40806	0.0544671	0.165	0.121	0.251	0.058	0.069	0.085	0.038	0.096	0.117	4.02439	1.59211	2.95294	1.52632	0.734043	0.833333	0.452381	0.96	0.58209
4304	4304	ENSRNOG00000008622	CREB5	1	0.302074	0.417506	0.638978	0.430827	0.321982	0.0613704	0.57361	0.281257	0.510809	0.277374	0.725285	0.214768	0.284546	0.178416	0.0882968	0.109107	0.250141	0.206491	0.165	0.222	0.243	0.074	0.028	0.025	0.086	0.084	0.073	4.02439	2.92105	2.85882	1.94737	0.297872	0.245098	1.02381	0.84	0.363184
5138	5138	ENSRNOG00000008749	COL5A1	3	0.436118	0.315809	0.808596	0.151731	0.387664	0.000591563	2.47738	0.0985374	2.41377	0.061917	2.50126	0.227488	2.32745	0.0646155	2.30326	0.0341509	2.29108	0.0444093	0.165	0.065	0.397	0.081	0.07	0.099	0.011	0.064	0.048	4.02439	0.855263	4.67059	2.13158	0.744681	0.970588	0.130952	0.64	0.238806
5169	5169	ENSRNOG00000015237	GLE1	2	-0.197513	-0.27702	-0.170695	0.408341	0.195498	0.362563	1.73988	0.0391493	1.77447	0.0715918	1.81163	0.093282	1.80074	0.036333	1.87373	0.034593	1.87727	0.0687345	0.165	0.236	0.124	0.06	0.16	0.055	0.049	0.055	0.096	4.02439	3.10526	1.45882	1.57895	1.70213	0.539216	0.583333	0.55	0.477612
5227	5227	ENSRNOG00000033835	DNM1	1	0.226118	0.415363	0.872536	0.647628	0.405411	0.013025	0.832444	0.104235	0.865734	0.109442	0.924867	0.408311	0.680584	0.122953	0.634975	0.158785	0.72307	0.0980449	0.165	0.177	0.147	0.026	0.149	0.099	0.036	0.097	0.104	4.02439	2.32895	1.72941	0.684211	1.58511	0.970588	0.428571	0.97	0.517413
9531	9531	ENSRNOG00000030597	ANKRD52	1	0.316414	0.353126	0.500249	0.310958	0.283131	0.0370226	2.22896	0.089459	2.24833	0.107033	2.24072	0.169789	2.1233	0.0364163	2.13159	0.0761657	2.10552	0.0660442	0.165	0.152	0.169	0.056	0.107	0.075	0.057	0.065	0.154	4.02439	2	1.98824	1.47368	1.1383	0.735294	0.678571	0.65	0.766169
12643	12643	ENSRNOG00000016724	EPB41L3	1	0.435003	0.446414	1.02766	0.272242	0.302715	0.00052781	1.2606	0.119586	1.32358	0.203871	1.50414	0.184747	1.07031	0.083714	1.16766	0.188374	1.14268	0.118291	0.165	0.209	0.24	0.04	0.032	0.022	0.022	0.039	0.231	4.02439	2.75	2.82353	1.05263	0.340426	0.215686	0.261905	0.39	1.14925
12953	12953	ENSRNOG00000002759	LIAS	3	-0.519178	-0.446817	-0.532129	0.005987	0.0285414	0.000694933	2.19031	0.101073	2.21863	0.0996292	2.27124	0.101761	2.36861	0.0228322	2.37787	0.021788	2.44969	0.0352976	0.165	0.254	0.34	0.119	0.021	0.025	0.014	0.012	0.05	4.02439	3.34211	4	3.13158	0.223404	0.245098	0.166667	0.12	0.248756
18492	18492	ENSRNOG00000012271	CNOT1	1	-0.110739	-0.167374	-0.237871	0.470309	0.246285	0.0217603	3.14128	0.0436761	3.17238	0.0427662	3.1593	0.0635812	3.17604	0.0326411	3.22703	0.0102058	3.2367	0.017777	0.165	0.143	0.213	0.056	0.055	0.05	0.074	0.142	0.102	4.02439	1.88158	2.50588	1.47368	0.585106	0.490196	0.880952	1.42	0.507463
19968	19968	ENSRNOG00000001448	HIP1	3	0.239995	0.206886	0.384554	0.202861	0.315557	0.00672789	2.35565	0.0629406	2.34124	0.0493703	2.33425	0.0913447	2.28362	0.0178363	2.2781	0.0423499	2.22012	0.0531751	0.165	0.135	0.26	0.063	0.05	0.08	0.038	0.073	0.136	4.02439	1.77632	3.05882	1.65789	0.531915	0.784314	0.452381	0.73	0.676617
20167	20167	ENSRNOG00000008706	TBX3	3	0.679131	0.490959	0.726547	0.0172367	0.139419	0.0036353	2.14931	0.0912588	2.06403	0.0645187	2.06452	0.129555	1.88982	0.131035	1.88192	0.081481	1.80187	0.17948	0.165	0.095	0.395	0.139	0.04	0.065	0.015	0.043	0.043	4.02439	1.25	4.64706	3.65789	0.425532	0.637255	0.178571	0.43	0.21393
20393	20393	LOC102552668	LOC100911506	8	0.130163	-0.274842	-0.448589	0.811964	0.552865	0.27242	1.25695	0.140941	1.32664	0.142628	1.19296	0.0520574	1.28747	0.0879399	1.45858	0.0725519	1.48189	0.0604865	0.165	0.115	0.186	0.014	0.035	0.046	0.078	0.249	0.112	4.02439	1.51316	2.18824	0.368421	0.37234	0.45098	0.928571	2.49	0.557214
1165	1165	ENSRNOG00000019662	TM6SF1	2	0.270939	0.385695	0.369247	0.506563	0.34125	0.26322	1.28331	0.0778704	1.25593	0.127754	1.25495	0.124549	1.1781	0.0912544	1.12661	0.0868289	1.07215	0.211626	0.164	0.146	0.167	0.046	0.107	0.062	0.052	0.092	0.164	4	1.92105	1.96471	1.21053	1.1383	0.607843	0.619048	0.92	0.81592
2956	2956	ENSRNOG00000012734	DCUN1D1	2	-0.032266	-0.348612	-0.296179	0.925804	0.107789	0.0855962	2.07032	0.0442397	2.0191	0.0554407	2.08308	0.116161	2.0781	0.0598324	2.12736	0.051145	2.18275	0.073345	0.164	0.12	0.086	0.019	0.096	0.046	0.151	0.193	0.125	4	1.57895	1.01176	0.5	1.02128	0.45098	1.79762	1.93	0.621891
4272	4272	ENSRNOG00000008816	GPNMB	3	0.37374	0.294528	0.569443	0.165732	0.34369	0.00710047	2.52972	0.102754	2.50098	0.0992065	2.5391	0.0530104	2.41366	0.0184511	2.40761	0.0700495	2.35028	0.0342823	0.164	0.174	0.281	0.048	0.022	0.013	0.034	0.071	0.193	4	2.28947	3.30588	1.26316	0.234043	0.127451	0.404762	0.71	0.960199
6951	6951	ENSRNOG00000023946	TMEM261	3	-0.218085	-0.110676	-0.34961	0.248173	0.649207	0.0121725	1.89391	0.0311532	1.89097	0.0575604	1.84174	0.0792663	1.96383	0.0207394	1.92409	0.0404044	1.95268	0.0328062	0.164	0.109	0.286	0.042	0.035	0.038	0.028	0.025	0.273	4	1.43421	3.36471	1.10526	0.37234	0.372549	0.333333	0.25	1.35821
9417	9417	ENSRNOG00000048402	IGH-1A	1	0.492044	0.931264	1.19367	0.226047	0.0187808	0.000267401	2.55769	0.302947	2.83601	0.402712	3.07541	0.205815	2.31595	0.0452876	2.51003	0.143487	2.5413	0.198226	0.164	0.192	0.185	0.035	0.035	0.026	0.077	0.094	0.192	4	2.52632	2.17647	0.921053	0.37234	0.254902	0.916667	0.94	0.955224
9916	9916	ENSRNOG00000003890	NAP1L1	3	0.337644	0.229874	0.478182	0.145118	0.408634	0.00878876	2.44941	0.0514537	2.4026	0.124113	2.42465	0.0300997	2.33998	0.0382503	2.33706	0.0529968	2.2647	0.0611699	0.164	0.191	0.267	0.041	0.02	0.004	0.012	0.023	0.278	4	2.51316	3.14118	1.07895	0.212766	0.0392157	0.142857	0.23	1.38308
13267	13267	ENSRNOG00000005464	LGALSL	1	0.356254	0.646673	0.669304	0.272936	0.033236	0.0070291	2.38819	0.0372559	2.45644	0.0936528	2.29286	0.179535	2.22405	0.184766	2.22667	0.0676932	2.07833	0.0775865	0.164	0.212	0.201	0.105	0.057	0.057	0.057	0.105	0.042	4	2.78947	2.36471	2.76316	0.606383	0.558824	0.678571	1.05	0.208955
13853	13853	ENSRNOG00000003778	OPN3	3	0.482863	0.391819	1.02938	0.221286	0.433091	0.00259294	0.711343	0.128164	0.575385	0.296494	0.888571	0.169665	0.406488	0.0739665	0.387716	0.125843	0.394895	0.220633	0.164	0.17	0.318	0.035	0.025	0.011	0.012	0.012	0.253	4	2.23684	3.74118	0.921053	0.265957	0.107843	0.142857	0.12	1.25871
14037	14037	ENSRNOG00000002635	DEXI	2	0.218289	0.533601	0.43864	0.370394	0.0100295	0.0121707	2.2087	0.0532813	2.18755	0.0785337	2.15458	0.0778751	2.14017	0.0558364	2.01175	0.0660214	2.01499	0.0774031	0.164	0.374	0.118	0.035	0.068	0.029	0.103	0.069	0.04	4	4.92105	1.38824	0.921053	0.723404	0.284314	1.22619	0.69	0.199005
16639	16639	ENSRNOG00000017791	ARHGAP12	3	-0.359577	-0.188049	-0.440327	0.0284292	0.356906	0.0008609	2.49239	0.0389145	2.57148	0.0665668	2.50487	0.086172	2.60527	0.0434911	2.63756	0.0148198	2.64969	0.0406808	0.164	0.095	0.409	0.072	0.017	0.034	0.007	0.025	0.177	4	1.25	4.81176	1.89474	0.180851	0.333333	0.0833333	0.25	0.880597
18239	18239	ENSRNOG00000018254	SNCAIP	1	0.460375	0.506455	0.604379	0.228705	0.251344	0.0970875	0.649951	0.208302	0.585436	0.186789	0.454256	0.283939	0.450819	0.0484472	0.303468	0.110605	0.143085	0.150059	0.164	0.219	0.191	0.061	0.074	0.067	0.053	0.08	0.091	4	2.88158	2.24706	1.60526	0.787234	0.656863	0.630952	0.8	0.452736
19215	19215	ENSRNOG00000000852	PRRC2A	1	0.207906	0.283098	0.547019	0.533758	0.402645	0.0153032	2.76267	0.0778008	2.79896	0.0706865	2.81354	0.181522	2.69131	0.0572369	2.70474	0.0459369	2.67099	0.0760692	0.164	0.115	0.208	0.046	0.099	0.075	0.053	0.134	0.106	4	1.51316	2.44706	1.21053	1.05319	0.735294	0.630952	1.34	0.527363
268	268	ENSRNOG00000012415	MPC1	1	-0.141059	-0.143612	-0.549909	0.633182	0.661075	0.00222433	2.89614	0.0566427	2.9205	0.0973951	2.87526	0.145509	2.93996	0.0696553	2.97637	0.0494099	3.07427	0.0446552	0.163	0.082	0.159	0.02	0.079	0.062	0.044	0.159	0.232	3.97561	1.07895	1.87059	0.526316	0.840426	0.607843	0.52381	1.59	1.15423
2090	2090	ENSRNOG00000020953	MS4A7	1	0.48126	0.494551	0.709568	0.228707	0.2856	0.0524957	0.888038	0.100434	0.697911	0.144133	0.804975	0.196451	0.617922	0.222684	0.358078	0.225948	0.420266	0.2542	0.163	0.226	0.217	0.078	0.055	0.038	0.053	0.069	0.101	3.97561	2.97368	2.55294	2.05263	0.585106	0.372549	0.630952	0.69	0.502488
2658	2658	ENSRNOG00000012354	TRIM23	2	-0.290919	-0.296347	-0.250205	0.0714358	0.0781644	0.0642618	2.32992	0.03377	2.33645	0.0489954	2.36809	0.106367	2.42179	0.0259258	2.42913	0.0387162	2.45519	0.0377517	0.163	0.203	0.231	0.101	0.115	0.1	0.007	0.014	0.066	3.97561	2.67105	2.71765	2.65789	1.2234	0.980392	0.0833333	0.14	0.328358
3529	3529	ENSRNOG00000012630	RHOC	3	0.365709	0.167299	0.60028	0.207711	0.677834	0.00830727	2.03676	0.0844561	1.96187	0.108743	1.97827	0.0598981	1.91555	0.0599741	1.9045	0.0703759	1.76442	0.0928984	0.163	0.083	0.268	0.031	0.03	0.023	0.03	0.075	0.297	3.97561	1.09211	3.15294	0.815789	0.319149	0.22549	0.357143	0.75	1.47761
4334	4334	ENSRNOG00000006646	VOPP1	1	0.293714	0.549353	0.704801	0.383131	0.0742122	0.00271627	1.53776	0.188427	1.56343	0.109472	1.64849	0.0895958	1.47326	0.076397	1.39117	0.0862471	1.41415	0.049307	0.163	0.177	0.206	0.045	0.014	0.025	0.109	0.206	0.055	3.97561	2.32895	2.42353	1.18421	0.148936	0.245098	1.29762	2.06	0.273632
5368	5368	ENSRNOG00000015145	PPP6C	7	0.00235057	-0.189953	-0.112102	0.992961	0.175794	0.371955	2.53091	0.0260249	2.51455	0.0327723	2.50427	0.0849153	2.53024	0.0289263	2.57182	0.0188521	2.54516	0.0251552	0.163	0.118	0.061	0.009	0.12	0.051	0.13	0.193	0.155	3.97561	1.55263	0.717647	0.236842	1.2766	0.5	1.54762	1.93	0.771144
6357	6357	ENSRNOG00000010993	DPM1	1	-0.0786524	-0.0871459	-0.258142	0.772267	0.768278	0.117398	2.49307	0.0460527	2.45772	0.0476685	2.48751	0.138387	2.52105	0.00385431	2.48761	0.02254	2.58445	0.0468991	0.163	0.057	0.183	0.018	0.107	0.091	0.029	0.151	0.201	3.97561	0.75	2.15294	0.473684	1.1383	0.892157	0.345238	1.51	1
7860	7860	ENSRNOG00000009071	GRIPAP1	2	0.132856	0.290309	0.237556	0.714236	0.359634	0.359224	1.96609	0.0167349	2.03129	0.0817785	2.01396	0.1714	1.91649	0.0507794	1.93707	0.0640119	1.97431	0.0475239	0.163	0.143	0.078	0.019	0.23	0.086	0.052	0.085	0.144	3.97561	1.88158	0.917647	0.5	2.44681	0.843137	0.619048	0.85	0.716418
12399	12399	ENSRNOG00000014956	SLC11A1	3	0.501246	0.358431	0.802142	0.0886047	0.306711	0.000639619	2.03422	0.191671	1.97112	0.116617	2.13745	0.0779413	1.89696	0.0509091	1.86035	0.0342768	1.85868	0.077451	0.163	0.046	0.355	0.035	0.022	0.022	0.04	0.163	0.154	3.97561	0.605263	4.17647	0.921053	0.234043	0.215686	0.47619	1.63	0.766169
13531	13531	ENSRNOG00000011063	DENND1B	3	0.293256	0.163258	0.376352	0.0239367	0.28846	0.000315606	2.28496	0.0280628	2.2397	0.0391	2.23746	0.065293	2.19271	0.0373325	2.18401	0.0268991	2.12565	0.0375118	0.163	0.101	0.417	0.087	0.015	0.05	0.011	0.023	0.133	3.97561	1.32895	4.90588	2.28947	0.159574	0.490196	0.130952	0.23	0.661692
14154	14154	ENSRNOG00000013429	TBL3	1	0.112601	0.137973	0.233764	0.603706	0.5106	0.117296	2.15688	0.0348388	2.20788	0.0364434	2.0982	0.0286815	2.12095	0.0342254	2.16257	0.0504587	2.02559	0.0794471	0.163	0.133	0.151	0.04	0.091	0.066	0.067	0.107	0.182	3.97561	1.75	1.77647	1.05263	0.968085	0.647059	0.797619	1.07	0.905473
15054	15054	ENSRNOG00000003897	COL1A1	3	1.44738	1.32697	1.7796	6.76618e-06	0.000279613	2.21041e-08	2.7487	0.306736	2.47558	0.368522	2.55698	0.444093	1.84717	0.21256	1.64663	0.128297	1.65107	0.181522	0.163	0.274	0.326	0.172	0.023	0.021	0.003	0.005	0.013	3.97561	3.60526	3.83529	4.52632	0.244681	0.205882	0.0357143	0.05	0.0646766
15728	15728	ENSRNOG00000009470	FLNB	1	0.136151	0.150432	0.311929	0.48065	0.457474	0.0169208	2.97771	0.0420821	2.96958	0.0362016	2.95025	0.079627	2.93484	0.0383693	2.9242	0.0164027	2.85835	0.0482634	0.163	0.081	0.263	0.049	0.062	0.086	0.04	0.142	0.114	3.97561	1.06579	3.09412	1.28947	0.659574	0.843137	0.47619	1.42	0.567164
16849	16849	ENSRNOG00000010558	PPIF	3	-0.21782	-0.00531957	-0.662903	0.249696	0.988925	8.80125e-08	2.26203	0.0400973	2.24439	0.0775948	2.28758	0.0726576	2.32878	0.0549956	2.24904	0.0459759	2.50028	0.0301251	0.163	0.027	0.238	0.006	0.059	0.031	0.004	0.077	0.395	3.97561	0.355263	2.8	0.157895	0.62766	0.303922	0.047619	0.77	1.96517
18567	18567	ENSRNOG00000012153	RBL2	3	-0.206066	-0.0807411	-0.511738	0.297287	0.771778	0.000148915	2.58177	0.0597155	2.57208	0.09135	2.59648	0.0900433	2.64856	0.0414087	2.60591	0.0617306	2.7666	0.0163753	0.163	0.104	0.202	0.021	0.05	0.031	0.033	0.074	0.322	3.97561	1.36842	2.37647	0.552632	0.531915	0.303922	0.392857	0.74	1.60199
280	280	ENSRNOG00000060438	AABR07001634.1	1	-0.209553	-0.278329	-0.852413	0.633687	0.53632	0.00164666	1.16984	0.125013	1.11526	0.160415	1.11358	0.123011	1.23586	0.148041	1.25549	0.0666271	1.42813	0.046416	0.162	0.116	0.21	0.024	0.036	0.055	0.066	0.209	0.122	3.95122	1.52632	2.47059	0.631579	0.382979	0.539216	0.785714	2.09	0.606965
1183	1183	ENSRNOG00000013506	ZFAND6	2	-0.0536116	-0.250305	-0.218481	0.818302	0.135448	0.105179	2.5707	0.0520913	2.5948	0.0436173	2.60596	0.0986351	2.58928	0.0318648	2.67627	0.0297734	2.68181	0.0406616	0.162	0.155	0.091	0.035	0.106	0.047	0.113	0.172	0.119	3.95122	2.03947	1.07059	0.921053	1.12766	0.460784	1.34524	1.72	0.59204
1778	1778	ENSRNOG00000020206	CTSD	1	0.0921366	0.121604	0.140529	0.473948	0.337354	0.132483	3.22151	0.0129493	3.20486	0.0310635	3.21047	0.0604606	3.19292	0.0272572	3.1691	0.0178229	3.1711	0.0181175	0.162	0.147	0.172	0.038	0.129	0.09	0.044	0.093	0.125	3.95122	1.93421	2.02353	1	1.37234	0.882353	0.52381	0.93	0.621891
2949	2949	ENSRNOG00000049819	DNAJC19	1	-0.126598	-0.127513	-0.376972	0.595265	0.626596	0.0119691	2.26059	0.0605006	2.2277	0.0633305	2.20086	0.115109	2.30324	0.0445627	2.2744	0.0313512	2.33211	0.0301389	0.162	0.075	0.187	0.034	0.071	0.069	0.059	0.153	0.19	3.95122	0.986842	2.2	0.894737	0.755319	0.676471	0.702381	1.53	0.945274
6129	6129	ENSRNOG00000008235	MYLK2	6	-0.0432323	-0.00726536	0.103566				0.562232	0.273329	0.403946	0.331281	0.783764	0.435079	0.415832	0.151414	0.103917	0.207835	0.274089	0.329645	0.162	0.144	0.119	0.029	0.08	0.058	0.102	0.146	0.16	3.95122	1.89474	1.4	0.763158	0.851064	0.568627	1.21429	1.46	0.79602
6733	6733	ENSRNOG00000008237	UNC13B	3	0.444744	0.363004	0.738528	0.196267	0.34922	0.00726409	1.53699	0.0899067	1.60646	0.182059	1.50822	0.16768	1.37205	0.0448695	1.49929	0.0374545	1.26697	0.10469	0.162	0.15	0.238	0.045	0.062	0.029	0.026	0.036	0.252	3.95122	1.97368	2.8	1.18421	0.659574	0.284314	0.309524	0.36	1.25373
7626	7626	ENSRNOG00000056374	ZFP933	1	-0.159621	-0.27379	-0.637414	0.684944	0.468323	0.00801097	1.73671	0.113423	1.69208	0.0763367	1.66002	0.16515	1.79819	0.0920979	1.79796	0.0528929	1.88741	0.131976	0.162	0.081	0.225	0.042	0.051	0.065	0.066	0.195	0.113	3.95122	1.06579	2.64706	1.10526	0.542553	0.637255	0.785714	1.95	0.562189
9048	9048	ENSRNOG00000004751	JKAMP	1	-0.0792926	-0.138415	-0.288707	0.702732	0.469066	0.0195174	2.07142	0.0322071	2.02427	0.0807671	1.99399	0.0626429	2.09672	0.0284006	2.06374	0.0314869	2.08058	0.0430443	0.162	0.168	0.11	0.02	0.111	0.031	0.075	0.103	0.22	3.95122	2.21053	1.29412	0.526316	1.18085	0.303922	0.892857	1.03	1.09453
11425	11425	ENSRNOG00000011925	FAM83B	1	0.178003	0.384923	0.616583	0.724739	0.415841	0.0659698	1.07593	0.0761273	1.04971	0.178781	1.12599	0.250923	0.988039	0.120132	0.899853	0.132033	0.924015	0.161423	0.162	0.134	0.127	0.028	0.114	0.065	0.056	0.13	0.184	3.95122	1.76316	1.49412	0.736842	1.21277	0.637255	0.666667	1.3	0.915423
12963	12963	ENSRNOG00000038722	TLR10	3	0.588501	0.571287	0.945978	0.0841541	0.135729	0.000832958	1.44235	0.111382	1.2965	0.103401	1.43024	0.174589	1.19137	0.193306	1.06922	0.146787	1.09684	0.118849	0.162	0.138	0.321	0.103	0.025	0.033	0.056	0.078	0.084	3.95122	1.81579	3.77647	2.71053	0.265957	0.323529	0.666667	0.78	0.41791
16276	16276	ENSRNOG00000012189	LECT2	2	-0.159077	-0.176245	-0.174589	0.539631	0.520273	0.406338	2.74052	0.0348457	2.75479	0.0678279	2.67208	0.12554	2.79339	0.0334141	2.81715	0.0416164	2.74324	0.0325006	0.162	0.149	0.161	0.035	0.134	0.085	0.044	0.069	0.161	3.95122	1.96053	1.89412	0.921053	1.42553	0.833333	0.52381	0.69	0.800995
16342	16342	ENSRNOG00000011684	AUH	2	-0.415221	-0.47331	-0.46389	0.013198	0.00545163	0.000715168	2.48844	0.0643304	2.42666	0.103688	2.52786	0.0946533	2.62378	0.0478307	2.59232	0.0242792	2.68054	0.05406	0.162	0.346	0.235	0.083	0.053	0.031	0.021	0.016	0.053	3.95122	4.55263	2.76471	2.18421	0.56383	0.303922	0.25	0.16	0.263682
16831	16831	ENSRNOG00000017803	APBB1IP	1	0.418058	0.490726	0.772762	0.289096	0.222234	0.0102284	1.13431	0.0816388	1.25813	0.140695	1.27147	0.184849	0.921279	0.134322	1.09957	0.0587091	1.02456	0.111091	0.162	0.118	0.308	0.091	0.039	0.068	0.035	0.054	0.125	3.95122	1.55263	3.62353	2.39474	0.414894	0.666667	0.416667	0.54	0.621891
17996	17996	ENSRNOG00000016671	DTNA	8	-0.0915678	0.235002	0.593442				0.455554	0.166676	0.531707	0.270124	0.759707	0.304189	0.444809	0.330624	0.136395	0.177602	0.162575	0.182948	0.162	0.127	0.11	0.021	0.036	0.05	0.132	0.284	0.078	3.95122	1.67105	1.29412	0.552632	0.382979	0.490196	1.57143	2.84	0.38806
18841	18841	ENSRNOG00000017724	SF3B3	1	0.117554	0.143665	0.325923	0.515887	0.433982	0.00559007	2.91617	0.034783	2.93997	0.0815193	2.90503	0.0673013	2.88012	0.0242777	2.89889	0.0469796	2.80793	0.0348131	0.162	0.19	0.121	0.017	0.077	0.033	0.07	0.079	0.251	3.95122	2.5	1.42353	0.447368	0.819149	0.323529	0.833333	0.79	1.24876
491	491	ENSRNOG00000015948	SLC1A5	3	0.776433	0.670182	0.762307	0.0214799	0.0875983	0.0164862	1.41284	0.244207	1.34712	0.0677922	1.30694	0.151797	1.17079	0.10314	1.06079	0.0999152	1.00604	0.158394	0.161	0.194	0.266	0.133	0.026	0.046	0.079	0.079	0.016	3.92683	2.55263	3.12941	3.5	0.276596	0.45098	0.940476	0.79	0.079602
2103	2103	ENSRNOG00000021013	STX3	3	0.730499	0.715414	0.799306	0.010971	0.0195257	0.00113194	1.63921	0.128382	1.63056	0.0938861	1.68878	0.085927	1.37003	0.124579	1.38135	0.0734486	1.4112	0.0904041	0.161	0.262	0.342	0.153	0.002	0.004	0.023	0.035	0.018	3.92683	3.44737	4.02353	4.02632	0.0212766	0.0392157	0.27381	0.35	0.0895522
2937	2937	ENSRNOG00000011057	MFN1	2	-0.0592145	-0.197538	-0.177488	0.692108	0.0832746	0.0513157	2.7989	0.0365285	2.78566	0.0419342	2.77901	0.0424356	2.8173	0.0144449	2.84948	0.0247879	2.83384	0.0254487	0.161	0.247	0.103	0.036	0.073	0.03	0.126	0.111	0.113	3.92683	3.25	1.21176	0.947368	0.776596	0.294118	1.5	1.11	0.562189
5951	5951	ENSRNOG00000006753	TGM3	8	-0.000120356	0.107624	0.135751			0.269851	0.0536509	0.119967	0.32613	0.368929	0.256252	0.403216	0	0	0	0	0	0	0.161	0.197	0.051	0.009	0.145	0.027	0.111	0.108	0.191	3.92683	2.59211	0.6	0.236842	1.54255	0.264706	1.32143	1.08	0.950249
8156	8156	ENSRNOG00000003596	ITGB1BP2	1	0.0578608	0.240887	0.589597	0.925804	0.658155	0.078116	0.973068	0.094151	1.03322	0.0599462	1.18318	0.0365006	0.924855	0.132071	0.925468	0.124777	0.938378	0.126686	0.161	0.1	0.176	0.038	0.039	0.065	0.082	0.202	0.137	3.92683	1.31579	2.07059	1	0.414894	0.637255	0.97619	2.02	0.681592
8565	8565	ENSRNOG00000004208	CRIM1	1	0.202135	0.253323	0.50974	0.516475	0.427223	0.0132562	2.08414	0.0769225	2.08603	0.0849118	2.26948	0.0739213	2.01562	0.0661237	2.00812	0.0602287	2.10562	0.0528436	0.161	0.13	0.216	0.032	0.043	0.044	0.07	0.14	0.164	3.92683	1.71053	2.54118	0.842105	0.457447	0.431373	0.833333	1.4	0.81592
9420	9420	ENSRNOG00000047785	AABR07065645.2	1	0.00429621	0.281946	0.649923	0.993683		0.0333011	0.227432	0.167541	0.334327	0.191817	0.571027	0.2242	0.206755	0.209009	0.106262	0.130886	0.191583	0.272146	0.161	0.097	0.129	0.045	0.075	0.05	0.103	0.239	0.101	3.92683	1.27632	1.51765	1.18421	0.797872	0.490196	1.22619	2.39	0.502488
9849	9849	ENSRNOG00000021892	CCDC38	1	-0.134261	-0.364807	-0.660837	0.774926	0.344344	0.0132562	1.18215	0.173697	1.20976	0.107679	1.19842	0.13097	1.24703	0.0920672	1.36457	0.0640731	1.43364	0.0887871	0.161	0.098	0.213	0.044	0.029	0.058	0.091	0.235	0.071	3.92683	1.28947	2.50588	1.15789	0.308511	0.568627	1.08333	2.35	0.353234
9875	9875	ENSRNOG00000004554	DCN	3	1.03999	0.776802	1.08967	0.00158794	0.0452002	0.000365651	2.33942	0.185939	2.20629	0.147207	2.32954	0.148805	1.87835	0.149192	1.8611	0.109435	1.87503	0.127889	0.161	0.16	0.476	0.154	0.002	0.003	0.008	0.01	0.026	3.92683	2.10526	5.6	4.05263	0.0212766	0.0294118	0.0952381	0.1	0.129353
10208	10208	ENSRNOG00000008209	ST3GAL1	3	0.526958	0.52398	0.547028	0.0044633	0.00678393	0.000499192	3.28378	0.0475663	3.2053	0.0872671	3.22554	0.138485	3.11555	0.0263398	3.04373	0.0195131	3.07311	0.0329892	0.161	0.254	0.279	0.126	0.069	0.071	0.001	0.006	0.033	3.92683	3.34211	3.28235	3.31579	0.734043	0.696078	0.0119048	0.06	0.164179
11390	11390	ENSRNOG00000059702	TEX9	1	-0.200578	-0.246943	-0.40292	0.447365	0.34982	0.0284651	1.85406	0.0472322	1.83914	0.0365532	1.78973	0.121554	1.91447	0.08592	1.92157	0.0416525	1.91386	0.114409	0.161	0.077	0.243	0.052	0.075	0.107	0.043	0.147	0.095	3.92683	1.01316	2.85882	1.36842	0.797872	1.04902	0.511905	1.47	0.472637
12150	12150	ENSRNOG00000016254	SEMA4C	8	-0.0302338	0.55442	0.898099	0.961088	0.17074	0.00262289	1.08754	0.105657	1.23428	0.168162	1.36452	0.175225	1.10286	0.0261582	1.01035	0.151353	1.06636	0.126345	0.161	0.152	0.044	0.004	0.064	0.05	0.181	0.235	0.109	3.92683	2	0.517647	0.105263	0.680851	0.490196	2.15476	2.35	0.542289
19613	19613	ENSRNOG00000000582	LOC100911156	1	-0.250262	-0.442774	-0.583619	0.411649	0.116724	0.00461615	1.68012	0.0938891	1.60474	0.0703205	1.67823	0.12218	1.7661	0.113036	1.75089	0.106352	1.87875	0.0762066	0.161	0.167	0.191	0.062	0.036	0.04	0.097	0.138	0.108	3.92683	2.19737	2.24706	1.63158	0.382979	0.392157	1.15476	1.38	0.537313
20431	20431	LOC102551889	LOC100909637	5	-0.000668842	-0.238363	0.43576		0.505186	0.238978	1.32007	0.0405087	1.33878	0.108119	1.33503	0.118879	1.31949	0.0412584	1.44059	0.0461326	1.47692	0.0836338	0.161	0.123	0.074	0.007	0.101	0.043	0.144	0.206	0.141	3.92683	1.61842	0.870588	0.184211	1.07447	0.421569	1.71429	2.06	0.701493
22130	22130	LOC103695157	LOC108348932	2	0.00611161	0.0811713	2.8542e-05				0.0455459	0.101844	0.172392	0.183932	0.213531	0.135461	0	0	0.0395686	0.0791372	0	0	0.161	0.184	0.102	0.015	0.072	0.03	0.105	0.136	0.195	3.92683	2.42105	1.2	0.394737	0.765957	0.294118	1.25	1.36	0.970149
1572	1572	ENSRNOG00000020000	TMEM219	3	-0.188682	-0.164868	-0.179466	0.1879	0.284907	0.123811	2.4593	0.0190684	2.47082	0.0443249	2.46177	0.0703153	2.51796	0.0344671	2.52589	0.0246956	2.52284	0.0297576	0.16	0.176	0.206	0.075	0.108	0.101	0.03	0.038	0.106	3.90244	2.31579	2.42353	1.97368	1.14894	0.990196	0.357143	0.38	0.527363
1678	1678	ENSRNOG00000018119	DHX32	1	-0.113402	-0.114567	-0.334515	0.571053	0.601088	0.00868989	2.27393	0.0350604	2.2296	0.0841462	2.19073	0.0584211	2.31009	0.0279991	2.2617	0.0529457	2.29545	0.0527957	0.16	0.142	0.117	0.025	0.1	0.029	0.058	0.09	0.279	3.90244	1.86842	1.37647	0.657895	1.06383	0.284314	0.690476	0.9	1.38806
8164	8164	ENSRNOG00000037951	NHSL2	2	0.453269	0.605885	0.471453	0.207935	0.0944854	0.129754	1.31915	0.0968899	1.34319	0.0612828	1.29194	0.201417	1.13544	0.0777719	1.11982	0.0675112	1.16666	0.0949632	0.16	0.202	0.165	0.144	0.127	0.136	0.018	0.023	0.025	3.90244	2.65789	1.94118	3.78947	1.35106	1.33333	0.214286	0.23	0.124378
10077	10077	ENSRNOG00000025504	ANKRD46	3	-0.633899	-0.450837	-0.767607	0.00641564	0.0935033	7.33248e-05	2.40353	0.0910707	2.42161	0.144683	2.51947	0.122332	2.62539	0.0611077	2.59676	0.0458251	2.79109	0.0294105	0.16	0.208	0.4	0.086	0.012	0.007	0.01	0.012	0.105	3.90244	2.73684	4.70588	2.26316	0.12766	0.0686275	0.119048	0.12	0.522388
10248	10248	ENSRNOG00000007475	GPIHBP1	1	0.231607	0.282439	0.741202	0.547225		0.0214569	0.399045	0.123559	0.435589	0.0982488	0.542377	0.304167	0.120521	0.208748	0.190819	0.168949	0.155731	0.170854	0.16	0.132	0.311	0.071	0.053	0.072	0.041	0.081	0.079	3.90244	1.73684	3.65882	1.86842	0.56383	0.705882	0.488095	0.81	0.393035
12047	12047	ENSRNOG00000019907	NFKBIE	1	0.487399	0.556545	0.593027	0.15715	0.132783	0.0454717	1.66845	0.130566	1.57475	0.0773308	1.57981	0.138381	1.47793	0.165524	1.35621	0.0912173	1.35523	0.185065	0.16	0.145	0.246	0.108	0.065	0.072	0.056	0.091	0.057	3.90244	1.90789	2.89412	2.84211	0.691489	0.705882	0.666667	0.91	0.283582
13911	13911	ENSRNOG00000003562	SUSD4	8	-0.0560849	0.193743	0.537609	0.876089		0.0341481	0.103472	0.146481	0.255645	0.196248	0.421053	0.205888	0.1142	0.1978	0.0487283	0.0974565	0	0	0.16	0.084	0.113	0.022	0.036	0.059	0.112	0.321	0.093	3.90244	1.10526	1.32941	0.578947	0.382979	0.578431	1.33333	3.21	0.462687
13995	13995	ENSRNOG00000045558	CD34	3	0.423217	0.27712	1.02737	0.312617	0.619608	0.00169035	1.09823	0.227262	1.02552	0.126172	1.28885	0.164668	0.927323	0.0763325	0.892012	0.169165	0.835911	0.195238	0.16	0.066	0.297	0.037	0.037	0.046	0.028	0.138	0.191	3.90244	0.868421	3.49412	0.973684	0.393617	0.45098	0.333333	1.38	0.950249
14679	14679	ENSRNOG00000019604	PLD2	1	0.267879	0.580662	0.630765	0.562045	0.166026	0.063846	1.28775	0.111973	1.37113	0.0880482	1.3106	0.286097	1.17262	0.105722	1.09029	0.193242	1.15302	0.146465	0.16	0.201	0.104	0.042	0.174	0.057	0.077	0.076	0.109	3.90244	2.64474	1.22353	1.10526	1.85106	0.558824	0.916667	0.76	0.542289
16023	16023	ENSRNOG00000014291	ELP3	3	-0.184332	-0.164721	-0.196149	0.0974295	0.161544	0.025602	2.45671	0.0286815	2.44087	0.0262742	2.45485	0.0358037	2.51244	0.0247644	2.49467	0.027636	2.51523	0.038229	0.16	0.211	0.268	0.111	0.059	0.054	0.032	0.04	0.065	3.90244	2.77632	3.15294	2.92105	0.62766	0.529412	0.380952	0.4	0.323383
17572	17572	ENSRNOG00000027797	NIT2	1	-0.295856	-0.305381	-0.361802	0.160914	0.171142	0.0321239	3.19964	0.075742	3.13143	0.0905687	3.20379	0.136339	3.30206	0.0187568	3.23833	0.0289799	3.33655	0.0326633	0.16	0.204	0.246	0.07	0.088	0.059	0.026	0.04	0.107	3.90244	2.68421	2.89412	1.84211	0.93617	0.578431	0.309524	0.4	0.532338
2059	2059	ENSRNOG00000028274	MYRF	1	0.0659076	0.161777	0.574394	0.889802	0.725056	0.0244696	2.16404	0.0474256	2.21973	0.112812	2.24863	0.189277	2.13764	0.0362239	2.179	0.0278237	2.08463	0.114498	0.159	0.066	0.094	0.014	0.131	0.062	0.051	0.16	0.263	3.87805	0.868421	1.10588	0.368421	1.39362	0.607843	0.607143	1.6	1.30846
2501	2501	ENSRNOG00000051496	AABR07007134.1	1	0.155273	0.193458	0.789396	0.678954		0.00747721	0.221553	0.230317	0.163306	0.168536	0.511282	0.199975	0.0714696	0.123789	0.0491268	0.0982537	0.0629226	0.140699	0.159	0.077	0.265	0.025	0.038	0.042	0.051	0.166	0.177	3.87805	1.01316	3.11765	0.657895	0.404255	0.411765	0.607143	1.66	0.880597
2533	2533	ENSRNOG00000051037	RN60_2_0094.1	8	-0.133313	0.248611	1.17053	0.717218		1.21682e-05	0.0607055	0.135742	0.202454	0.290417	0.742601	0.134441	0.14994	0.150266	0.0395686	0.0791372	0	0	0.159	0.014	0.046	0	0.095	0.116	0.026	0.431	0.113	3.87805	0.184211	0.541176	0	1.01064	1.13725	0.309524	4.31	0.562189
3355	3355	ENSRNOG00000052461	AABR07072759.1	8	-0.0114894	0.235295	0.314671			0.313421	0.0455459	0.101844	0.165897	0.179391	0.339188	0.170925	0	0	0	0	0.137895	0.138327	0.159	0.173	0.113	0.016	0.108	0.039	0.105	0.13	0.157	3.87805	2.27632	1.32941	0.421053	1.14894	0.382353	1.25	1.3	0.781095
10339	10339	ENSRNOG00000000186	TST	3	-0.418874	-0.167719	-0.677205	0.0413752	0.557779	2.71775e-05	3.24178	0.0811049	3.25914	0.0970025	3.21799	0.119438	3.3873	0.00799948	3.32236	0.0441254	3.45102	0.0261431	0.159	0.071	0.412	0.038	0.015	0.017	0.008	0.019	0.261	3.87805	0.934211	4.84706	1	0.159574	0.166667	0.0952381	0.19	1.29851
11075	11075	ENSRNOG00000014700	TTC36	1	-0.274533	-0.475313	-0.545959	0.241787	0.0307933	0.00139225	2.76099	0.079699	2.67569	0.107994	2.80541	0.0996484	2.85132	0.0765156	2.83792	0.0793031	2.99032	0.0502488	0.159	0.281	0.163	0.06	0.023	0.019	0.079	0.111	0.105	3.87805	3.69737	1.91765	1.57895	0.244681	0.186275	0.940476	1.11	0.522388
12093	12093	ENSRNOG00000012830	PAQR8	1	0.257888	0.575574	0.921261	0.570991	0.162271	0.00305046	1.20169	0.180588	1.18531	0.200729	1.27989	0.101591	1.13131	0.0766003	0.912442	0.239885	0.914518	0.12621	0.159	0.231	0.102	0.02	0.032	0.042	0.146	0.146	0.122	3.87805	3.03947	1.2	0.526316	0.340426	0.411765	1.7381	1.46	0.606965
13028	13028	ENSRNOG00000003095	FGFBP1	1	0.00426532	0.0257429	0.0476611			0.575316	0.084123	0.188105	0.205531	0.298824	0.289095	0.359676	0	0	0	0	0	0	0.159	0.138	0.114	0.03	0.106	0.064	0.097	0.115	0.177	3.87805	1.81579	1.34118	0.789474	1.12766	0.627451	1.15476	1.15	0.880597
13129	13129	ENSRNOG00000018412	SFI1	2	-0.297789	-0.302268	-0.174373	0.260588	0.27354	0.48435	1.95674	0.0540809	2.04072	0.0870133	2.0516	0.156824	2.04889	0.0780255	2.15405	0.0325015	2.13568	0.0460025	0.159	0.152	0.173	0.056	0.129	0.095	0.048	0.09	0.098	3.87805	2	2.03529	1.47368	1.37234	0.931373	0.571429	0.9	0.487562
14761	14761	ENSRNOG00000003121	RTN4RL1	1	0.115575	0.440438	0.556317	0.76583	0.137889	0.0158521	2.03344	0.0524904	2.04761	0.0997838	1.97847	0.0932518	1.98082	0.124293	1.90101	0.0999398	1.77866	0.151364	0.159	0.164	0.121	0.037	0.074	0.056	0.112	0.168	0.109	3.87805	2.15789	1.42353	0.973684	0.787234	0.54902	1.33333	1.68	0.542289
15733	15733	ENSRNOG00000006334	TXNDC16	3	-0.609569	-0.538647	-0.622866	0.0182572	0.0524804	0.00297985	1.42365	0.0880912	1.43297	0.105049	1.52599	0.0896187	1.63106	0.119134	1.63782	0.0318537	1.73786	0.0415357	0.159	0.277	0.29	0.151	0.01	0.01	0.034	0.035	0.034	3.87805	3.64474	3.41176	3.97368	0.106383	0.0980392	0.404762	0.35	0.169154
19350	19350	ENSRNOG00000001215	RGD1309594	4	-0.450624	-0.411589	-0.400799	0.00985782	0.0211942	0.00453725	1.76678	0.0623706	1.7773	0.0463775	1.81347	0.0714242	1.90421	0.0624068	1.91538	0.0311108	1.94148	0.0436191	0.159	0.239	0.285	0.195	0.027	0.027	0.026	0.032	0.01	3.87805	3.14474	3.35294	5.13158	0.287234	0.264706	0.309524	0.32	0.0497512
19483	19483	ENSRNOG00000000571	PSAP	1	0.245573	0.250195	0.253005	0.0190913	0.0228765	0.00363794	3.75856	0.0255641	3.70154	0.035966	3.7089	0.0243353	3.68286	0.0343735	3.62484	0.0312622	3.62982	0.0473679	0.159	0.272	0.283	0.126	0.029	0.035	0.019	0.026	0.051	3.87805	3.57895	3.32941	3.31579	0.308511	0.343137	0.22619	0.26	0.253731
20223	20223	ENSRNOG00000001204	ANKRD13A	1	0.0902356	0.112835	0.217474	0.501722	0.396858	0.0129378	2.63945	0.0287562	2.62161	0.0296453	2.64258	0.0395106	2.61187	0.0346226	2.58922	0.0258039	2.57669	0.0350192	0.159	0.106	0.217	0.047	0.049	0.054	0.064	0.134	0.17	3.87805	1.39474	2.55294	1.23684	0.521277	0.529412	0.761905	1.34	0.845771
1138	1138	ENSRNOG00000012357	UNC45A	1	0.152055	0.231766	0.266005	0.544414	0.328482	0.131605	2.14876	0.0464193	2.13924	0.0499081	2.15194	0.106705	2.09983	0.0398211	2.06697	0.0250471	2.07816	0.0523387	0.158	0.144	0.165	0.058	0.112	0.079	0.062	0.117	0.105	3.85366	1.89474	1.94118	1.52632	1.19149	0.77451	0.738095	1.17	0.522388
1389	1389	ENSRNOG00000013290	NRIP3	2	0.495151	0.747133	0.707503	0.191683	0.0488722	0.0251785	1.2995	0.139306	1.33297	0.184952	1.35789	0.15006	1.10448	0.0985946	1.03907	0.0739487	1.09612	0.106935	0.158	0.338	0.179	0.077	0.039	0.024	0.057	0.053	0.075	3.85366	4.44737	2.10588	2.02632	0.414894	0.235294	0.678571	0.53	0.373134
2425	2425	ENSRNOG00000011313	SORCS1	2	0.716096	1.03427	0.890504	0.0434352	0.00650209	0.0108112	0.830955	0.195916	0.969699	0.17543	0.809678	0.306436	0.296692	0.296863	0.451906	0.0665606	0.390306	0.287079	0.158	0.227	0.214	0.209	0.062	0.074	0.025	0.02	0.011	3.85366	2.98684	2.51765	5.5	0.659574	0.72549	0.297619	0.2	0.0547264
3642	3642	ENSRNOG00000011723	SLC44A3	1	0.530237	0.637054	0.784337	0.179804	0.144788	0.0276026	0.82839	0.153788	0.872977	0.194039	0.921222	0.232816	0.518053	0.124772	0.454607	0.28672	0.552545	0.294661	0.158	0.306	0.173	0.066	0.089	0.045	0.03	0.018	0.115	3.85366	4.02632	2.03529	1.73684	0.946809	0.441176	0.357143	0.18	0.572139
4236	4236	ENSRNOG00000029922	TPK1	1	-0.0446896	-0.121042	-0.162686	0.846594	0.548811	0.248242	2.14354	0.0400814	2.09845	0.0412746	2.09087	0.0792308	2.15911	0.0164459	2.13874	0.0431936	2.14695	0.0589031	0.158	0.092	0.106	0.025	0.125	0.066	0.096	0.139	0.193	3.85366	1.21053	1.24706	0.657895	1.32979	0.647059	1.14286	1.39	0.960199
7408	7408	ENSRNOG00000011054	LAPTM5	1	0.140024	0.230565	0.48031	0.639001	0.416331	0.00847996	2.13429	0.101538	2.12836	0.0718404	2.24775	0.0492223	2.09825	0.0414345	2.05947	0.0489103	2.09171	0.0588687	0.158	0.088	0.221	0.03	0.032	0.044	0.083	0.208	0.136	3.85366	1.15789	2.6	0.789474	0.340426	0.431373	0.988095	2.08	0.676617
8415	8415	ENSRNOG00000053813	NKAP	1	-0.0638172	-0.207392	-0.294581	0.784218	0.242053	0.0215318	2.02725	0.0391767	1.99773	0.0543163	1.99405	0.0431407	2.04751	0.0333742	2.06846	0.0583723	2.08646	0.018211	0.158	0.228	0.127	0.02	0.027	0.031	0.134	0.151	0.124	3.85366	3	1.49412	0.526316	0.287234	0.303922	1.59524	1.51	0.616915
9180	9180	ENSRNOG00000012094	LTBP2	3	0.712217	0.459768	1.19684	0.0422963	0.296754	6.08102e-05	1.38843	0.160294	1.28092	0.113155	1.416	0.230977	1.06528	0.205091	1.09238	0.096484	0.989688	0.129418	0.158	0.075	0.437	0.072	0.014	0.037	0.021	0.074	0.112	3.85366	0.986842	5.14118	1.89474	0.148936	0.362745	0.25	0.74	0.557214
11585	11585	ENSRNOG00000012962	NUDT16	3	-0.439939	-0.38806	-0.400664	0.0391152	0.0935033	0.0217964	1.86368	0.0465715	1.8612	0.0707492	1.95924	0.13222	2.00769	0.0236086	1.99306	0.042817	2.10568	0.03691	0.158	0.232	0.327	0.096	0.056	0.076	0.003	0.011	0.041	3.85366	3.05263	3.84706	2.52632	0.595745	0.745098	0.0357143	0.11	0.20398
15056	15056	ENSRNOG00000052113	PPP1R9B	1	0.0967308	0.219179	0.543029	0.759788	0.427819	0.0016425	2.0338	0.0986765	2.05006	0.0445772	2.15273	0.112812	2.01114	0.0498236	1.9825	0.0437786	1.99332	0.0494944	0.158	0.06	0.222	0.041	0.03	0.065	0.067	0.237	0.12	3.85366	0.789474	2.61176	1.07895	0.319149	0.637255	0.797619	2.37	0.597015
16828	16828	ENSRNOG00000031325	ABI1	3	-0.165058	-0.163995	-0.200317	0.377179	0.404327	0.157712	2.41283	0.0576062	2.46853	0.0291463	2.44574	0.112269	2.46888	0.0258459	2.52178	0.0169485	2.51632	0.051802	0.158	0.087	0.26	0.06	0.077	0.122	0.024	0.121	0.091	3.85366	1.14474	3.05882	1.57895	0.819149	1.19608	0.285714	1.21	0.452736
17794	17794	ENSRNOG00000001827	MASP1	3	0.390224	0.217684	0.478207	0.0231657	0.304184	0.000669823	3.23169	0.0635396	3.21354	0.0703691	3.21835	0.0913131	3.11205	0.0151531	3.14506	0.0635474	3.07587	0.0413748	0.158	0.139	0.332	0.065	0.02	0.031	0.018	0.021	0.216	3.85366	1.82895	3.90588	1.71053	0.212766	0.303922	0.214286	0.21	1.07463
22451	22451	LOC102556623	LOC102546302	3	-0.418978	-0.153315	-0.367838	0.217143	0.607033	0.317366	1.65138	0.0737433	1.71432	0.0621823	1.60013	0.105575	1.7115	0.0527455	1.77286	0.0418405	1.76587	0.0123548	0.158	0.083	0.271	0.036	0.04	0.039	0.043	0.15	0.18	3.85366	1.09211	3.18824	0.947368	0.425532	0.382353	0.511905	1.5	0.895522
1332	1332	ENSRNOG00000018551	OLR63	1	0.0472574	0.0876076	0.228831			0.299833	0.104327	0.147631	0.143447	0.144689	0.266217	0.208908	0	0	0.0544238	0.108848	0.0380937	0.08518	0.157	0.117	0.153	0.041	0.092	0.075	0.053	0.099	0.213	3.82927	1.53947	1.8	1.07895	0.978723	0.735294	0.630952	0.99	1.0597
4184	4184	ENSRNOG00000026748	DENND2A	4	0.549474	0.544884	0.51262	0.0242511	0.0390843	0.0149124	2.09509	0.102284	2.00906	0.0831427	2.09783	0.105848	1.92285	0.0263799	1.82257	0.079934	1.93323	0.0896332	0.157	0.285	0.215	0.123	0.053	0.054	0.023	0.024	0.066	3.82927	3.75	2.52941	3.23684	0.56383	0.529412	0.27381	0.24	0.328358
5061	5061	ENSRNOG00000012640	DPP7	2	0.271177	0.373767	0.3693	0.290123	0.134749	0.0657081	2.03996	0.0586131	2.02152	0.0706635	1.99216	0.0899398	1.95267	0.050082	1.90775	0.0525104	1.87702	0.0671336	0.157	0.221	0.198	0.082	0.088	0.05	0.043	0.067	0.094	3.82927	2.90789	2.32941	2.15789	0.93617	0.490196	0.511905	0.67	0.467662
5814	5814	ENSRNOG00000007584	EHD4	3	0.836814	0.661891	0.967145	0.000186415	0.00634057	5.22659e-07	2.15857	0.0780555	2.08076	0.144794	2.0839	0.0977084	1.88067	0.043094	1.86899	0.060162	1.76587	0.0688724	0.157	0.198	0.463	0.089	0.001	0.002	0	0	0.09	3.82927	2.60526	5.44706	2.34211	0.0106383	0.0196078	0	0	0.447761
6364	6364	ENSRNOG00000048433	TSHZ2	3	0.363482	0.237769	0.605611	0.304561	0.581302	0.0241438	1.42346	0.0993598	1.45341	0.0749651	1.46901	0.173863	1.2988	0.0593272	1.36631	0.0637201	1.28906	0.059763	0.157	0.09	0.297	0.062	0.048	0.09	0.03	0.071	0.155	3.82927	1.18421	3.49412	1.63158	0.510638	0.882353	0.357143	0.71	0.771144
7486	7486	ENSRNOG00000017087	MAN1C1	8	-0.00983598	0.178379	0.625701	0.983363	0.613335	0.00159409	1.84288	0.0518429	1.86759	0.0909208	1.97996	0.137165	1.84622	0.0456318	1.80532	0.0949263	1.79667	0.0630942	0.157	0.106	0.068	0.008	0.106	0.062	0.088	0.227	0.178	3.82927	1.39474	0.8	0.210526	1.12766	0.607843	1.04762	2.27	0.885572
9477	9477	ENSRNOG00000048384	AABR07065834.1	2	0.199579	1.11879	0.876339	0.668557	0.00181848	0.0100763	0.709621	0.150164	0.839393	0.473462	0.911675	0.206926	0.543206	0.233475	0.31177	0.197725	0.345032	0.2872	0.157	0.322	0.089	0.019	0.044	0.025	0.11	0.096	0.138	3.82927	4.23684	1.04706	0.5	0.468085	0.245098	1.30952	0.96	0.686567
11175	11175	ENSRNOG00000011381	ACSBG1	3	0.989951	0.624687	1.41913	0.00158794	0.0874849	6.80896e-08	1.37046	0.147013	1.41008	0.131378	1.57883	0.12511	0.955827	0.202916	1.19967	0.0676583	1.08148	0.114533	0.157	0.049	0.623	0.047	0.003	0	0.006	0.037	0.078	3.82927	0.644737	7.32941	1.23684	0.0319149	0	0.0714286	0.37	0.38806
11200	11200	ENSRNOG00000017193	LINGO1	1	0.00162754	0.051732	0.478687			0.0404101	0.0607055	0.135742	0.12905	0.198665	0.37792	0.225015	0	0	0.0575336	0.115067	0	0	0.157	0.069	0.154	0.01	0.084	0.051	0.049	0.14	0.286	3.82927	0.907895	1.81176	0.263158	0.893617	0.5	0.583333	1.4	1.42289
13117	13117	ENSRNOG00000017548	FAM53A	1	0.100191	0.210869	0.307304	0.738176	0.424954	0.101784	1.84407	0.0636188	1.83365	0.0606433	1.82254	0.080726	1.8145	0.00952602	1.76153	0.0213306	1.72733	0.0537454	0.157	0.145	0.155	0.043	0.068	0.067	0.086	0.161	0.118	3.82927	1.90789	1.82353	1.13158	0.723404	0.656863	1.02381	1.61	0.587065
16586	16586	ENSRNOG00000052594	HIST1H2AK	1	0.344974	0.520465	1.20716	0.437857	0.257012	0.000197795	1.11085	0.223307	0.8655	0.307541	1.20811	0.147823	1.0031	0.159505	0.625959	0.170585	0.668077	0.161004	0.157	0.149	0.163	0.015	0.047	0.048	0.065	0.181	0.175	3.82927	1.96053	1.91765	0.394737	0.5	0.470588	0.77381	1.81	0.870647
16961	16961	ENSRNOG00000010813	TSPAN14	1	0.604048	0.687087	0.765787	0.0122262	0.00550386	0.000153916	2.5189	0.061589	2.47066	0.121077	2.41397	0.143675	2.3007	0.128537	2.24703	0.0556195	2.17187	0.0845549	0.157	0.24	0.283	0.126	0.028	0.043	0.031	0.032	0.06	3.82927	3.15789	3.32941	3.31579	0.297872	0.421569	0.369048	0.32	0.298507
18483	18483	ENSRNOG00000013481	CDH11	1	0.341735	0.657635	0.72851	0.397283	0.0806332	0.0166312	1.49095	0.138031	1.50858	0.210255	1.50537	0.164107	1.37382	0.0753915	1.28274	0.0457488	1.24725	0.0950643	0.157	0.263	0.149	0.047	0.053	0.037	0.081	0.101	0.112	3.82927	3.46053	1.75294	1.23684	0.56383	0.362745	0.964286	1.01	0.557214
18552	18552	ENSRNOG00000014336	MCM5	1	0.39667	0.863175	1.17815	0.358142	0.0327184	0.000362517	1.3677	0.186955	1.08117	0.430175	1.40919	0.166736	1.20888	0.17598	0.770706	0.178164	0.8546	0.117178	0.157	0.252	0.143	0.017	0.041	0.023	0.07	0.122	0.175	3.82927	3.31579	1.68235	0.447368	0.43617	0.22549	0.833333	1.22	0.870647
19548	19548	ENSRNOG00000000815	SMPDL3A	5	-0.113474	-0.287427	0.0353435	0.645283	0.162022	0.890911	2.95894	0.026905	2.89717	0.0759748	2.93593	0.135264	2.99669	0.00664504	2.99523	0.0263059	2.94156	0.0303237	0.157	0.217	0.053	0.011	0.33	0.065	0.026	0.056	0.085	3.82927	2.85526	0.623529	0.289474	3.51064	0.637255	0.309524	0.56	0.422886
1232	1232	ENSRNOG00000012383	NDUFC2	1	-0.0126702	-0.199207	-0.391378	0.974291	0.461875	0.0266236	2.39454	0.0690038	2.38302	0.0606947	2.32461	0.155776	2.40083	0.0588756	2.44898	0.0279597	2.4678	0.0587042	0.156	0.05	0.136	0.03	0.078	0.07	0.07	0.265	0.145	3.80488	0.657895	1.6	0.789474	0.829787	0.686275	0.833333	2.65	0.721393
1577	1577	ENSRNOG00000020182	MVP	1	0.281308	0.360796	0.391704	0.212327	0.111639	0.0253391	2.71715	0.0777722	2.72832	0.0816872	2.72447	0.0957192	2.63263	0.0205071	2.61564	0.0361797	2.6078	0.0408384	0.156	0.24	0.193	0.079	0.065	0.049	0.074	0.044	0.1	3.80488	3.15789	2.27059	2.07895	0.691489	0.480392	0.880952	0.44	0.497512
2450	2450	ENSRNOG00000036576	ZDHHC6	2	-0.0403804	-0.116613	-0.0626806	0.830565	0.469844	0.66579	2.66074	0.0203538	2.63255	0.0302102	2.64736	0.0910527	2.67232	0.0235194	2.66836	0.0183403	2.67347	0.0305827	0.156	0.09	0.087	0.021	0.169	0.083	0.074	0.158	0.162	3.80488	1.18421	1.02353	0.552632	1.79787	0.813725	0.880952	1.58	0.80597
7553	7553	ENSRNOG00000016945	PLA2G2A	2	0.61967	1.33579	0.902046	0.081906	0.000119491	0.0083152	1.59786	0.281943	1.4887	0.574313	1.48151	0.365643	1.14801	0.197022	0.984016	0.115764	0.804252	0.273558	0.156	0.253	0.202	0.051	0.058	0.021	0.036	0.039	0.184	3.80488	3.32895	2.37647	1.34211	0.617021	0.205882	0.428571	0.39	0.915423
8989	8989	ENSRNOG00000038832	MIA2	2	-0.185505	-0.28168	-0.241255	0.282771	0.0875985	0.07045	2.74795	0.0503641	2.72172	0.0593964	2.71112	0.0808808	2.80712	0.0389339	2.81534	0.0246814	2.79261	0.0302596	0.156	0.222	0.184	0.065	0.091	0.055	0.072	0.075	0.08	3.80488	2.92105	2.16471	1.71053	0.968085	0.539216	0.857143	0.75	0.39801
12560	12560	ENSRNOG00000020254	PER2	1	-0.218634	-0.319155	-0.877184	0.624294	0.484774	0.00229495	2.25701	0.0933263	2.07128	0.194542	2.25597	0.194251	2.3445	0.126795	2.19269	0.204032	2.60674	0.162549	0.156	0.143	0.128	0.018	0.071	0.052	0.075	0.119	0.238	3.80488	1.88158	1.50588	0.473684	0.755319	0.509804	0.892857	1.19	1.18408
13077	13077	ENSRNOG00000008182	HTRA3	1	0.273068	0.360751	1.07381	0.554991	0.481657	0.0016174	1.02553	0.231747	1.02097	0.24869	1.27093	0.357533	0.861427	0.15558	0.830871	0.0617314	0.795687	0.242538	0.156	0.08	0.221	0.036	0.069	0.074	0.046	0.139	0.179	3.80488	1.05263	2.6	0.947368	0.734043	0.72549	0.547619	1.39	0.890547
13172	13172	ENSRNOG00000008786	AP1B1	3	0.0543744	0.0332775	0.156877	0.628548	0.806905	0.0218946	2.77407	0.00792552	2.76526	0.0292039	2.7859	0.0244855	2.75812	0.0178329	2.75765	0.0211819	2.73809	0.0235305	0.156	0.102	0.175	0.014	0.089	0.033	0.045	0.083	0.303	3.80488	1.34211	2.05882	0.368421	0.946809	0.323529	0.535714	0.83	1.50746
14166	14166	ENSRNOG00000014743	HAGH	3	-0.540636	-0.471926	-0.61882	0.0140157	0.0515592	0.000790723	2.90676	0.0593696	2.88303	0.144655	2.92918	0.11458	3.0915	0.0307718	3.06164	0.0426513	3.14447	0.0452751	0.156	0.283	0.316	0.085	0.021	0.009	0.002	0.002	0.126	3.80488	3.72368	3.71765	2.23684	0.223404	0.0882353	0.0238095	0.02	0.626866
14290	14290	ENSRNOG00000003980	TTC1	1	-0.195388	-0.256407	-0.284939	0.279217	0.140305	0.0346208	2.08351	0.0556293	2.06848	0.0473966	2.04915	0.0479056	2.14744	0.0347042	2.14593	0.0468418	2.12991	0.0777553	0.156	0.154	0.196	0.057	0.097	0.073	0.076	0.074	0.117	3.80488	2.02632	2.30588	1.5	1.03191	0.715686	0.904762	0.74	0.58209
14472	14472	ENSRNOG00000003170	NLRP3	1	0.324817	0.566282	0.712508	0.370172	0.0924551	0.00601456	1.57406	0.163215	1.66113	0.117054	1.73518	0.102585	1.46296	0.117082	1.47487	0.0477721	1.48995	0.097886	0.156	0.172	0.244	0.085	0.017	0.029	0.098	0.143	0.056	3.80488	2.26316	2.87059	2.23684	0.180851	0.284314	1.16667	1.43	0.278607
17600	17600	ENSRNOG00000039183	RGD1310335	1	0.0818563	0.729038	1.30053	0.888739	0.0791026	7.66222e-05	0.75229	0.174029	0.619127	0.466512	1.09851	0.15357	0.700345	0.24585	0.314719	0.0981762	0.461457	0.175192	0.156	0.138	0.102	0.004	0.07	0.055	0.109	0.204	0.162	3.80488	1.81579	1.2	0.105263	0.744681	0.539216	1.29762	2.04	0.80597
17711	17711	ENSRNOG00000001706	KALRN	8	0.00635878	-0.200911	-0.54932	0.986084	0.377015	9.62134e-05	2.56822	0.0622882	2.46979	0.0382068	2.48486	0.0797662	2.56151	0.0948746	2.53302	0.046262	2.66221	0.052395	0.156	0.036	0.174	0.025	0.023	0.062	0.072	0.387	0.065	3.80488	0.473684	2.04706	0.657895	0.244681	0.607843	0.857143	3.87	0.323383
18180	18180	ENSRNOG00000014096	NR3C1	3	-0.271956	-0.198847	-0.432924	0.200735	0.428361	0.000235623	3.08088	0.0739565	3.11475	0.0465204	3.10899	0.127377	3.17318	0.039115	3.17781	0.0571608	3.27189	0.0681877	0.156	0.093	0.298	0.059	0.049	0.071	0.028	0.094	0.152	3.80488	1.22368	3.50588	1.55263	0.521277	0.696078	0.333333	0.94	0.756219
19157	19157	ENSRNOG00000000431	ATF6B	2	0.26539	0.345103	0.293679	0.303901	0.176711	0.156856	2.18883	0.0409823	2.17905	0.0426144	2.19213	0.140002	2.09991	0.0590444	2.06114	0.055538	2.12119	0.0488859	0.156	0.201	0.162	0.068	0.145	0.117	0.042	0.046	0.063	3.80488	2.64474	1.90588	1.78947	1.54255	1.14706	0.5	0.46	0.313433
1246	1246	ENSRNOG00000015310	LRRC32	8	-0.0851663	0.406847	0.817708	0.828428	0.148701	3.48757e-05	1.62886	0.0903353	1.75259	0.113549	1.87111	0.104954	1.6581	0.0430694	1.63981	0.0512349	1.61199	0.0837076	0.155	0.059	0.077	0.007	0.045	0.06	0.126	0.371	0.1	3.78049	0.776316	0.905882	0.184211	0.478723	0.588235	1.5	3.71	0.497512
4159	4159	ENSRNOG00000013004	AKR1D1	3	-0.459524	-0.352054	-0.598212	0.0672541	0.224477	0.00368718	4.29069	0.0935708	4.30211	0.188848	4.27933	0.151401	4.45712	0.0316155	4.45397	0.0217807	4.49961	0.0558973	0.155	0.227	0.252	0.066	0.044	0.023	0.031	0.022	0.18	3.78049	2.98684	2.96471	1.73684	0.468085	0.22549	0.369048	0.22	0.895522
4845	4845	ENSRNOG00000006709	PZP	1	0.574597	0.587311	0.788235	0.024766	0.0322519	0.00019711	5.30063	0.0368624	5.15851	0.14143	5.21808	0.197184	5.10255	0.028429	4.97388	0.0630467	4.99343	0.061205	0.155	0.218	0.311	0.082	0.057	0.062	0.007	0.009	0.099	3.78049	2.86842	3.65882	2.15789	0.606383	0.607843	0.0833333	0.09	0.492537
4937	4937	ENSRNOG00000007134	STRAP	3	0.11628	0.0167232	0.252581	0.430247	0.946491	0.0111632	2.48586	0.0246441	2.48338	0.0600137	2.48056	0.036249	2.45045	0.0252353	2.47375	0.0281921	2.40245	0.0225677	0.155	0.102	0.185	0.026	0.058	0.014	0.04	0.068	0.352	3.78049	1.34211	2.17647	0.684211	0.617021	0.137255	0.47619	0.68	1.75124
4981	4981	ENSRNOG00000015848	LYRM5	1	-0.138953	-0.317796	-0.511156	0.675856	0.278933	0.0107088	1.80025	0.0802664	1.64424	0.144482	1.74212	0.121031	1.85398	0.0592553	1.7782	0.0532641	1.92096	0.0520285	0.155	0.225	0.121	0.023	0.073	0.035	0.114	0.117	0.137	3.78049	2.96053	1.42353	0.605263	0.776596	0.343137	1.35714	1.17	0.681592
5847	5847	ENSRNOG00000014573	CKMT1B	3	0.180468	0.0718767	0.759465	0.49413	0.864982	0.000430561	0.452608	0.486529	0.396301	0.230439	0.691409	0.67154	0.0714696	0.123789	0	0	0	0	0.155	0.079	0.343	0.059	0.036	0.07	0.049	0.162	0.047	3.78049	1.03947	4.03529	1.55263	0.382979	0.686275	0.583333	1.62	0.233831
6035	6035	ENSRNOG00000004874	FLRT3	1	0.0783895	0.288523	0.445983	0.867948	0.430082	0.083773	1.39036	0.0707456	1.59142	0.0944573	1.60973	0.0984019	1.35156	0.0501478	1.48895	0.109458	1.4568	0.12842	0.155	0.161	0.111	0.015	0.104	0.05	0.09	0.137	0.177	3.78049	2.11842	1.30588	0.394737	1.10638	0.490196	1.07143	1.37	0.880597
7165	7165	ENSRNOG00000013148	RAD54L	1	0.278027	0.322154	0.931276	0.512051	0.511638	0.00572353	0.63376	0.207576	0.445715	0.375727	0.836391	0.183996	0.482575	0.0901436	0.273844	0.154151	0.347818	0.190562	0.155	0.161	0.146	0.02	0.07	0.032	0.072	0.122	0.222	3.78049	2.11842	1.71765	0.526316	0.744681	0.313725	0.857143	1.22	1.10448
8403	8403	ENSRNOG00000009746	AKAP17B	3	-0.355579	-0.0923856	-0.687452	0.253518	0.846057	0.00236856	1.47839	0.0314498	1.60603	0.139993	1.45652	0.16616	1.59481	0.08997	1.6499	0.089991	1.71062	0.0744357	0.155	0.111	0.202	0.029	0.059	0.03	0.025	0.058	0.331	3.78049	1.46053	2.37647	0.763158	0.62766	0.294118	0.297619	0.58	1.64677
9476	9476	ENSRNOG00000049315	AABR07065827.1	2	0.253613	1.57606	1.15381	0.570025	2.66329e-06	0.000456884	0.788837	0.396159	1.3573	0.527841	1.29565	0.239559	0.623067	0.198572	0.548483	0.2784	0.524073	0.336697	0.155	0.29	0.087	0.022	0.034	0.028	0.179	0.141	0.064	3.78049	3.81579	1.02353	0.578947	0.361702	0.27451	2.13095	1.41	0.318408
9634	9634	ENSRNOG00000032546	DOT1L	3	0.249429	0.200052	0.855487	0.554852	0.693895	0.0025283	1.96408	0.0950085	2.02051	0.150174	2.00469	0.246638	1.86414	0.0458598	1.96448	0.0728356	1.76826	0.0655723	0.155	0.087	0.155	0.029	0.095	0.068	0.037	0.089	0.285	3.78049	1.14474	1.82353	0.763158	1.01064	0.666667	0.440476	0.89	1.41791
9649	9649	ENSRNOG00000016952	LOC686442	8	0.0380597	-0.0935251	-0.302242	0.860869	0.641244	0.00733215	2.66135	0.0270901	2.62778	0.0412184	2.5992	0.0480992	2.65056	0.0195812	2.65635	0.0228826	2.6935	0.0325202	0.155	0.062	0.056	0.007	0.089	0.075	0.102	0.335	0.119	3.78049	0.815789	0.658824	0.184211	0.946809	0.735294	1.21429	3.35	0.59204
10140	10140	ENSRNOG00000004401	MRPL13	3	-0.207225	-0.180288	-0.269794	0.300243	0.413626	0.0771852	2.04213	0.0475215	2.03266	0.0806022	2.0131	0.0826092	2.10989	0.0107338	2.088	0.0336683	2.10163	0.0409682	0.155	0.184	0.19	0.059	0.064	0.048	0.049	0.056	0.195	3.78049	2.42105	2.23529	1.55263	0.680851	0.470588	0.583333	0.56	0.970149
10152	10152	ENSRNOG00000006412	ZHX1	2	-0.120072	-0.171413	-0.128407	0.474406	0.283751	0.332466	2.5862	0.0325877	2.58988	0.0399151	2.57638	0.089922	2.62295	0.0299676	2.64231	0.017666	2.6239	0.0170182	0.155	0.148	0.159	0.048	0.124	0.103	0.041	0.103	0.119	3.78049	1.94737	1.87059	1.26316	1.31915	1.0098	0.488095	1.03	0.59204
13672	13672	ENSRNOG00000051105	RN60_13_0844.1	8	-0.0360924	0.140907	0.983918	0.93709		0.000376585	0.228925	0.173822	0.12905	0.198665	0.607983	0.162888	0.271202	0.176499	0	0	0.0469573	0.105	0.155	0.018	0.127	0.004	0.04	0.095	0.031	0.398	0.132	3.78049	0.236842	1.49412	0.105263	0.425532	0.931373	0.369048	3.98	0.656716
15947	15947	ENSRNOG00000012918	MTMR6	8	0.0248541	-0.117766	-0.269212	0.92334	0.554313	0.0280756	2.43198	0.0236296	2.40669	0.0488643	2.37563	0.0921765	2.42505	0.0271414	2.44711	0.0211217	2.4629	0.0510821	0.155	0.066	0.063	0.009	0.116	0.059	0.096	0.27	0.166	3.78049	0.868421	0.741176	0.236842	1.23404	0.578431	1.14286	2.7	0.825871
16943	16943	ENSRNOG00000058006	SNCG	1	0.196024	0.271181	0.915985	0.66528	0.593696	0.00571528	0.80204	0.170595	0.525247	0.419816	0.973746	0.356006	0.624289	0.142338	0.363622	0.229764	0.496043	0.283895	0.155	0.148	0.128	0.018	0.095	0.044	0.058	0.083	0.271	3.78049	1.94737	1.50588	0.473684	1.01064	0.431373	0.690476	0.83	1.34826
18571	18571	ENSRNOG00000028649	TOX3	3	0.554099	0.433839	0.697537	0.0792865	0.215363	0.00813638	1.43456	0.137736	1.46963	0.124823	1.45527	0.0409895	1.23266	0.149445	1.31833	0.0733271	1.19993	0.104677	0.155	0.128	0.345	0.1	0.012	0.018	0.041	0.083	0.118	3.78049	1.68421	4.05882	2.63158	0.12766	0.176471	0.488095	0.83	0.587065
435	435	ENSRNOG00000053828	PPP1R12C	3	0.136223	0.116945	0.4075	0.565635	0.66739	0.007207	2.29329	0.0575854	2.25509	0.0572467	2.28563	0.11025	2.25388	0.0276863	2.21514	0.0400422	2.17313	0.024661	0.154	0.084	0.181	0.03	0.077	0.079	0.049	0.145	0.201	3.7561	1.10526	2.12941	0.789474	0.819149	0.77451	0.583333	1.45	1
997	997	ENSRNOG00000014530	NAV2	1	0.587455	0.661959	0.687432	0.0478805	0.0358695	0.00710047	3.06795	0.112017	3.08053	0.15167	3.01998	0.17756	2.86067	0.018915	2.86222	0.0489457	2.80317	0.0822623	0.154	0.27	0.243	0.083	0.076	0.058	0.019	0.024	0.073	3.7561	3.55263	2.85882	2.18421	0.808511	0.568627	0.22619	0.24	0.363184
1319	1319	ENSRNOG00000020393	RHOG	1	0.186913	0.231794	0.459911	0.470309	0.382366	0.00710047	1.9812	0.0657883	1.92497	0.0286442	2.04356	0.070246	1.9196	0.0640995	1.8441	0.0752791	1.90399	0.0563156	0.154	0.139	0.237	0.054	0.035	0.042	0.082	0.144	0.113	3.7561	1.82895	2.78824	1.42105	0.37234	0.411765	0.97619	1.44	0.562189
1928	1928	ENSRNOG00000030616	SLC25A45	1	0.101071	0.300722	0.432111	0.843373	0.505009	0.178347	1.23708	0.0690801	1.26269	0.0594036	1.29304	0.177351	1.18394	0.0964493	1.15374	0.0592728	1.16876	0.0866873	0.154	0.107	0.169	0.038	0.081	0.097	0.077	0.143	0.134	3.7561	1.40789	1.98824	1	0.861702	0.95098	0.916667	1.43	0.666667
2209	2209	ENSRNOG00000016456	IL33	1	-0.152994	-0.245608	-0.320022	0.668042	0.479302	0.199274	3.14045	0.0748722	3.11851	0.112988	3.128	0.156438	3.19884	0.0412835	3.21322	0.0689232	3.25871	0.0313168	0.154	0.171	0.116	0.033	0.102	0.058	0.07	0.123	0.173	3.7561	2.25	1.36471	0.868421	1.08511	0.568627	0.833333	1.23	0.860697
2599	2599	ENSRNOG00000060714	AABR07007744.2	8	-0.0449682	0.105713	0.865783	0.903986		0.000219659	0.0932502	0.208514	0.0875017	0.19566	0.662139	0.244316	0.1142	0.1978	0	0	0	0	0.154	0.005	0.164	0.005	0.057	0.121	0.013	0.328	0.153	3.7561	0.0657895	1.92941	0.131579	0.606383	1.18627	0.154762	3.28	0.761194
2680	2680	ENSRNOG00000010701	DEPDC1B	8	-0.137782	0.367958	1.17936	0.786724	0.436491	0.000257043	0.462722	0.244601	0.417146	0.309358	0.741176	0.201588	0.543515	0.314323	0.17861	0.147213	0.10065	0.148513	0.154	0.065	0.127	0.012	0.039	0.08	0.101	0.331	0.091	3.7561	0.855263	1.49412	0.315789	0.414894	0.784314	1.20238	3.31	0.452736
3192	3192	ENSRNOG00000016451	CD1D1	3	-0.150171	-0.133089	-0.425389	0.516212	0.616268	0.0045088	2.54602	0.0622017	2.50006	0.102109	2.52861	0.100775	2.59776	0.0199046	2.55401	0.0477721	2.67348	0.0298154	0.154	0.138	0.172	0.025	0.073	0.031	0.062	0.104	0.241	3.7561	1.81579	2.02353	0.657895	0.776596	0.303922	0.738095	1.04	1.199
5891	5891	ENSRNOG00000008452	EID1	2	-0.170072	-0.362275	-0.272838	0.452363	0.0645808	0.0972363	2.47273	0.0832666	2.50572	0.0633796	2.47248	0.0832334	2.53452	0.0240089	2.6256	0.026686	2.5646	0.0216546	0.154	0.252	0.14	0.09	0.068	0.04	0.11	0.079	0.067	3.7561	3.31579	1.64706	2.36842	0.723404	0.392157	1.30952	0.79	0.333333
6219	6219	ENSRNOG00000024923	NNAT	3	0.211429	0.190788	0.697842	0.569972	0.68885	0.0225746	0.557184	0.209406	0.420435	0.248729	0.768854	0.339428	0.282945	0.172029	0.174306	0.156548	0.297303	0.236604	0.154	0.122	0.232	0.056	0.063	0.064	0.037	0.09	0.182	3.7561	1.60526	2.72941	1.47368	0.670213	0.627451	0.440476	0.9	0.905473
6939	6939	ENSRNOG00000010303	TRIM32	8	-0.0151546	0.19834	0.323423	0.965741	0.418685	0.0629614	1.83165	0.0413749	1.86388	0.0273744	1.83304	0.0505274	1.83455	0.035153	1.79994	0.0495086	1.7324	0.0352309	0.154	0.131	0.095	0.009	0.038	0.045	0.164	0.275	0.089	3.7561	1.72368	1.11765	0.236842	0.404255	0.441176	1.95238	2.75	0.442786
7798	7798	ENSRNOG00000007949	RGN	3	-0.197856	-0.161066	-0.616588	0.578113	0.704978	0.00842049	3.51504	0.113222	3.43115	0.130109	3.43093	0.0968697	3.59993	0.0774979	3.50301	0.0614693	3.65345	0.0288584	0.154	0.101	0.196	0.03	0.032	0.059	0.05	0.138	0.24	3.7561	1.32895	2.30588	0.789474	0.340426	0.578431	0.595238	1.38	1.19403
8789	8789	ENSRNOG00000004210	OSR1	3	0.353311	0.285654	0.940623	0.316612	0.539768	0.00280555	0.461923	0.334729	0.506457	0.250503	0.7991	0.237067	0.171026	0.172182	0.281156	0.160762	0.207305	0.238462	0.154	0.096	0.28	0.039	0.035	0.04	0.037	0.143	0.176	3.7561	1.26316	3.29412	1.02632	0.37234	0.392157	0.440476	1.43	0.875622
9709	9709	ENSRNOG00000022871	LOC691170	3	-0.291679	-0.23219	-0.266572	0.142889	0.292626	0.107871	2.0582	0.0481842	2.0766	0.0462054	2.06027	0.106753	2.15047	0.0325983	2.15031	0.0501682	2.15646	0.024936	0.154	0.147	0.265	0.085	0.08	0.086	0.035	0.044	0.104	3.7561	1.93421	3.11765	2.23684	0.851064	0.843137	0.416667	0.44	0.517413
9901	9901	ENSRNOG00000004527	LIN7A	2	0.269761	0.417864	0.348007	0.430555	0.202929	0.200582	1.81056	0.107515	1.81827	0.0745182	1.80696	0.172519	1.72852	0.0485481	1.66966	0.0509581	1.71403	0.0823826	0.154	0.17	0.148	0.059	0.125	0.089	0.073	0.084	0.098	3.7561	2.23684	1.74118	1.55263	1.32979	0.872549	0.869048	0.84	0.487562
10138	10138	ENSRNOG00000004328	DEPTOR	2	-0.190563	-0.330283	-0.268552	0.381958	0.0976714	0.0901419	2.27122	0.0393041	2.22173	0.0953993	2.38815	0.0794839	2.33161	0.0272692	2.34155	0.0284448	2.47884	0.0427173	0.154	0.365	0.109	0.038	0.101	0.024	0.047	0.029	0.133	3.7561	4.80263	1.28235	1	1.07447	0.235294	0.559524	0.29	0.661692
10805	10805	ENSRNOG00000009157	FUT4	3	0.520747	0.27602	0.697332	0.118636	0.53632	0.0120266	1.37527	0.115318	1.25018	0.168657	1.37229	0.13504	1.20587	0.054871	1.15686	0.038865	1.13973	0.0980045	0.154	0.115	0.281	0.057	0.038	0.038	0.032	0.048	0.237	3.7561	1.51316	3.30588	1.5	0.404255	0.372549	0.380952	0.48	1.1791
11445	11445	ENSRNOG00000025332	CD109	1	0.496075	0.539071	0.93331	0.206757	0.200522	0.00306157	1.03301	0.161897	1.15213	0.131485	1.1466	0.224435	0.780273	0.146456	0.927914	0.139584	0.825742	0.106553	0.154	0.154	0.301	0.091	0.038	0.056	0.033	0.066	0.107	3.7561	2.02632	3.54118	2.39474	0.404255	0.54902	0.392857	0.66	0.532338
12527	12527	ENSRNOG00000054529	SCARNA6	2	-0.590728	-0.845925	-0.597329	0.0161695	0.0112638	0.0438425	1.14585	0.163953	1.05528	0.098033	1.09054	0.138175	1.35499	0.0737614	1.35832	0.0934955	1.27306	0.197868	0.154	0.3	0.142	0.098	0.108	0.077	0.057	0.031	0.033	3.7561	3.94737	1.67059	2.57895	1.14894	0.754902	0.678571	0.31	0.164179
13044	13044	ENSRNOG00000028498	WDR1	3	0.180592	0.180564	0.265132	0.152452	0.169101	0.00580474	2.81694	0.0396812	2.81359	0.0558085	2.79834	0.0364742	2.76249	0.0289171	2.7597	0.0157441	2.71809	0.0278257	0.154	0.207	0.254	0.078	0.024	0.02	0.054	0.074	0.135	3.7561	2.72368	2.98824	2.05263	0.255319	0.196078	0.642857	0.74	0.671642
13733	13733	ENSRNOG00000032058	POGK	1	0.127749	0.295562	0.374245	0.56146	0.114888	0.00801097	2.52919	0.0548741	2.51193	0.0786153	2.51421	0.0906	2.49159	0.037258	2.41814	0.053303	2.40464	0.0407724	0.154	0.219	0.109	0.027	0.088	0.042	0.101	0.125	0.135	3.7561	2.88158	1.28235	0.710526	0.93617	0.411765	1.20238	1.25	0.671642
14063	14063	ENSRNOG00000003019	UBN1	3	0.202236	0.186699	0.317039	0.274097	0.352288	0.0219724	2.63571	0.048201	2.65191	0.0383091	2.6017	0.0914711	2.56981	0.0569653	2.59584	0.0169266	2.51014	0.0534699	0.154	0.075	0.289	0.072	0.054	0.104	0.038	0.107	0.107	3.7561	0.986842	3.4	1.89474	0.574468	1.01961	0.452381	1.07	0.532338
14407	14407	ENSRNOG00000000622	HINT1-PS1	8	0.0572736	-0.22318	-0.307999	0.806929	0.209667	0.0170249	2.60266	0.0635439	2.53863	0.0451096	2.54548	0.0766299	2.59007	0.0131583	2.60981	0.0287197	2.64294	0.0582986	0.154	0.114	0.072	0.014	0.052	0.059	0.135	0.295	0.105	3.7561	1.5	0.847059	0.368421	0.553191	0.578431	1.60714	2.95	0.522388
15307	15307	ENSRNOG00000003207	FMNL1	1	0.428321	0.53604	0.70687	0.240591	0.15787	0.0144309	1.58837	0.135033	1.54619	0.166107	1.65564	0.185887	1.43285	0.0981473	1.37318	0.0730335	1.42528	0.146509	0.154	0.161	0.194	0.052	0.074	0.053	0.059	0.086	0.167	3.7561	2.11842	2.28235	1.36842	0.787234	0.519608	0.702381	0.86	0.830846
16075	16075	ENSRNOG00000017481	SUCLA2	3	-0.312967	-0.272921	-0.311987	0.0781708	0.160035	0.0343429	2.77625	0.0664571	2.78402	0.0834013	2.80089	0.110185	2.88034	0.0140632	2.87865	0.032456	2.911	0.0201361	0.154	0.198	0.246	0.092	0.069	0.066	0.023	0.046	0.106	3.7561	2.60526	2.89412	2.42105	0.734043	0.647059	0.27381	0.46	0.527363
16111	16111	ENSRNOG00000011678	WBP4	1	-0.0125818	-0.103909	-0.417425	0.966473	0.660148	0.00139225	2.00611	0.0624295	2.0203	0.0602117	1.94305	0.0697534	2.01318	0.0341901	2.05116	0.0281613	2.07549	0.0394331	0.154	0.057	0.149	0.014	0.062	0.069	0.067	0.254	0.174	3.7561	0.75	1.75294	0.368421	0.659574	0.676471	0.797619	2.54	0.865672
17048	17048	ENSRNOG00000020030	CRLF1	1	0.145927	0.198544	1.05359	0.713369	0.665715	0.000166355	0.446394	0.24426	0.284169	0.337567	0.786177	0.150158	0.204698	0.354547	0.128884	0.165112	0	0	0.154	0.036	0.266	0.006	0.045	0.055	0.014	0.194	0.23	3.7561	0.473684	3.12941	0.157895	0.478723	0.539216	0.166667	1.94	1.14428
18201	18201	ENSRNOG00000018992	DPYSL3	2	0.3926	0.682474	0.613773	0.335063	0.086654	0.0649821	1.33542	0.161668	1.28162	0.177882	1.3233	0.212745	1.19971	0.0347927	0.97949	0.181007	1.11724	0.134112	0.154	0.246	0.114	0.036	0.144	0.038	0.094	0.066	0.108	3.7561	3.23684	1.34118	0.947368	1.53191	0.372549	1.11905	0.66	0.537313
18995	18995	ENSRNOG00000019169	RGD1562218	8	-0.0199292	0.157569	0.194881	0.922414	0.214633	0.0468454	2.3343	0.02266	2.39078	0.0249315	2.35041	0.0412944	2.33862	0.0282953	2.33914	0.0323216	2.28911	0.0326693	0.154	0.137	0.062	0.012	0.053	0.049	0.168	0.269	0.096	3.7561	1.80263	0.729412	0.315789	0.56383	0.480392	2	2.69	0.477612
20249	20249	ENSRNOG00000000704	CMKLR1	2	0.817987	0.997181	0.90062	0.00882887	0.00213125	0.00141151	1.61939	0.236173	1.60131	0.171872	1.5437	0.162498	1.37065	0.0348655	1.24426	0.082996	1.22676	0.0863041	0.154	0.323	0.197	0.119	0.03	0.023	0.075	0.046	0.033	3.7561	4.25	2.31765	3.13158	0.319149	0.22549	0.892857	0.46	0.164179
20257	20257	ENSRNOG00000000661	HPS4	2	-0.284123	-0.373193	-0.131119	0.440299	0.321931	0.74052	2.09412	0.0614038	2.05817	0.139007	2.17949	0.233303	2.19975	0.0684433	2.21314	0.0841305	2.29234	0.101473	0.154	0.187	0.12	0.04	0.157	0.092	0.057	0.084	0.109	3.7561	2.46053	1.41176	1.05263	1.67021	0.901961	0.678571	0.84	0.542289
23006	23006	LOC108349047	LOC108352932	7	0.00304639	-0.0228083	-0.000478598				0	0	0	0	0.0399757	0.0979202	0.0714696	0.123789	0.0882968	0.109107	0.228206	0.196324	0.154	0.069	0.197	0.042	0.079	0.077	0.055	0.158	0.169	3.7561	0.907895	2.31765	1.10526	0.840426	0.754902	0.654762	1.58	0.840796
1136	1136	ENSRNOG00000013057	PRC1	1	0.567786	0.946159	1.10565	0.144927	0.0174574	0.00111102	1.37085	0.181868	1.0778	0.448131	1.33909	0.121009	0.969851	0.33132	0.773989	0.056818	0.675166	0.114928	0.153	0.179	0.289	0.035	0.016	0.011	0.025	0.072	0.22	3.73171	2.35526	3.4	0.921053	0.170213	0.107843	0.297619	0.72	1.09453
3004	3004	ENSRNOG00000013035	RAB33B	1	-0.0590985	-0.0895044	-0.479209	0.798261	0.696155	4.66486e-05	2.34453	0.0468777	2.34567	0.0541528	2.29097	0.0872798	2.36046	0.048943	2.37626	0.0279255	2.44503	0.0488235	0.153	0.052	0.188	0.013	0.064	0.07	0.048	0.238	0.174	3.73171	0.684211	2.21176	0.342105	0.680851	0.686275	0.571429	2.38	0.865672
5768	5768	ENSRNOG00000005971	GPR176	3	0.718363	0.546073	1.06003	0.0376135	0.206655	0.00143675	0.777824	0.232709	0.587401	0.320694	0.710498	0.347787	0.368375	0.230517	0.281555	0.160671	0.137902	0.215571	0.153	0.133	0.296	0.073	0.031	0.043	0.022	0.066	0.183	3.73171	1.75	3.48235	1.92105	0.329787	0.421569	0.261905	0.66	0.910448
6739	6739	ENSRNOG00000039439	AC121204.1	8	-0.335684	0.468184	1.52348	0.391712	0.271902	8.90996e-07	0.14311	0.215938	0.370202	0.177685	0.83223	0.206037	0.410107	0.238997	0	0	0.0893923	0.126662	0.153	0.022	0.03	0.001	0	0.013	0.081	0.697	0.003	3.73171	0.289474	0.352941	0.0263158	0	0.127451	0.964286	6.97	0.0149254
11365	11365	ENSRNOG00000010362	ANXA2	3	1.00813	0.716976	1.11998	0.00151652	0.0568118	0.000103653	2.43348	0.196301	2.20572	0.189751	2.32514	0.124395	2.04666	0.0928259	1.93399	0.0486334	1.88718	0.0366716	0.153	0.15	0.507	0.073	0.002	0.001	0.007	0.033	0.074	3.73171	1.97368	5.96471	1.92105	0.0212766	0.00980392	0.0833333	0.33	0.368159
14677	14677	ENSRNOG00000019551	PSMB6	3	-0.17529	-0.15856	-0.206398	0.259994	0.340694	0.0875573	2.37872	0.0265339	2.38943	0.0636751	2.36672	0.0633627	2.43261	0.0275058	2.44292	0.026784	2.4344	0.0247918	0.153	0.235	0.185	0.054	0.077	0.042	0.034	0.054	0.166	3.73171	3.09211	2.17647	1.42105	0.819149	0.411765	0.404762	0.54	0.825871
14777	14777	ENSRNOG00000061270	GIT1	1	0.022951	0.138345	0.305075	0.935691	0.523237	0.0252065	2.28649	0.0485617	2.30961	0.0438628	2.32779	0.0697191	2.27667	0.050942	2.26891	0.00625301	2.23538	0.0733003	0.153	0.056	0.158	0.028	0.048	0.087	0.07	0.265	0.135	3.73171	0.736842	1.85882	0.736842	0.510638	0.852941	0.833333	2.65	0.671642
16585	16585	ENSRNOG00000056281	HIST3H3	1	0.0101812	0.2392	0.911296	0.424047	0.135524	6.85878e-07	0.758949	0.0841748	0.687061	0.287389	0.939553	0.188912	0.766221	0.0724141	0.595941	0.14459	0.528694	0.249822	0.153	0.088	0.035	0.003	0.156	0.044	0.096	0.222	0.203	3.73171	1.15789	0.411765	0.0789474	1.65957	0.431373	1.14286	2.22	1.00995
5159	5159	ENSRNOG00000014316	RAPGEF1	1	0.045598	0.14062	0.193779	0.87608	0.582309	0.272155	2.41439	0.0249587	2.4006	0.0803096	2.40006	0.0925371	2.40117	0.0237015	2.35966	0.018664	2.34973	0.0287201	0.152	0.137	0.08	0.014	0.149	0.053	0.083	0.13	0.202	3.70732	1.80263	0.941176	0.368421	1.58511	0.519608	0.988095	1.3	1.00498
6011	6011	ENSRNOG00000021273	CRLS1	1	-0.112348	-0.114183	-0.185341	0.662466	0.684392	0.313953	2.45414	0.0426487	2.47426	0.0409855	2.44871	0.141864	2.49142	0.0211326	2.50936	0.0387048	2.52429	0.0525632	0.152	0.067	0.176	0.024	0.119	0.082	0.049	0.142	0.189	3.70732	0.881579	2.07059	0.631579	1.26596	0.803922	0.583333	1.42	0.940299
6445	6445	ENSRNOG00000012477	EEF1A2	8	-0.183562	0.0742612	0.434361				0.630187	0.120958	0.594208	0.344133	1.2173	0.170309	0.779492	0.387022	0.25573	0.22997	0.465701	0.29453	0.152	0.077	0.069	0.005	0.044	0.102	0.113	0.362	0.076	3.70732	1.01316	0.811765	0.131579	0.468085	1	1.34524	3.62	0.378109
6936	6936	ENSRNOG00000058645	TNC	3	1.56031	0.857021	1.19557	1.73236e-08	0.0162457	0.000100377	1.6793	0.496773	1.26466	0.326288	1.19707	0.490685	0.561265	0.347925	0.25635	0.150373	0.199146	0.228452	0.152	0.253	0.323	0.2	0.017	0.023	0.012	0.016	0.004	3.70732	3.32895	3.8	5.26316	0.180851	0.22549	0.142857	0.16	0.0199005
10019	10019	ENSRNOG00000005034	ARHGEF25	1	0.272045	0.413353	0.749311	0.547775	0.36351	0.0218969	1.13968	0.110837	1.14285	0.0544447	1.10562	0.191326	1.01892	0.203581	0.980331	0.110985	0.790797	0.206236	0.152	0.072	0.255	0.047	0.04	0.062	0.068	0.2	0.104	3.70732	0.947368	3	1.23684	0.425532	0.607843	0.809524	2	0.517413
10213	10213	ENSRNOG00000025140	ZFAT	2	0.389846	0.573653	0.382769	0.193391	0.0483755	0.136858	1.73579	0.104781	1.76393	0.0975784	1.70128	0.101483	1.61381	0.0512712	1.56877	0.066365	1.56934	0.131413	0.152	0.296	0.122	0.077	0.11	0.059	0.056	0.052	0.076	3.70732	3.89474	1.43529	2.02632	1.17021	0.578431	0.666667	0.52	0.378109
10216	10216	ENSRNOG00000052426	7SK	2	0.0079119	0.239541	2.41735e-05	0.423934	0.0271511	0.000195981	0	0	0.261103	0.204837	0.386122	0.118668	0.0784701	0.135914	0	0	0	0	0.152	0.087	0.031	0	0.025	0.057	0.206	0.415	0.027	3.70732	1.14474	0.364706	0	0.265957	0.558824	2.45238	4.15	0.134328
10661	10661	ENSRNOG00000019653	CSRNP2	3	0.436248	0.287729	0.506998	0.145601	0.404889	0.0502967	1.42141	0.0996728	1.43324	0.0276849	1.31826	0.101249	1.2658	0.0633992	1.33082	0.0834562	1.08893	0.23969	0.152	0.07	0.366	0.063	0.046	0.102	0.013	0.079	0.109	3.70732	0.921053	4.30588	1.65789	0.489362	1	0.154762	0.79	0.542289
12525	12525	ENSRNOG00000017020	INPP5D	3	0.481772	0.369642	0.470031	0.0401509	0.155606	0.0162682	1.95856	0.097183	1.95808	0.0734115	1.99907	0.0995965	1.80605	0.0384904	1.84713	0.0367334	1.85807	0.0523643	0.152	0.155	0.356	0.121	0.027	0.053	0.025	0.038	0.073	3.70732	2.03947	4.18824	3.18421	0.287234	0.519608	0.297619	0.38	0.363184
13001	13001	ENSRNOG00000049244	SEPSECS	3	-0.227073	-0.190489	-0.337815	0.170227	0.297787	0.00705561	2.74577	0.0593325	2.78784	0.0493102	2.75967	0.089425	2.81823	0.0417539	2.85048	0.0229986	2.87275	0.0228208	0.152	0.106	0.341	0.069	0.044	0.058	0.027	0.099	0.104	3.70732	1.39474	4.01176	1.81579	0.468085	0.568627	0.321429	0.99	0.517413
13024	13024	ENSRNOG00000003253	QDPR	3	-0.388552	-0.196912	-0.634146	0.118636	0.54969	0.00105822	2.94003	0.0887876	2.97861	0.177814	2.97209	0.0988062	3.07866	0.0315886	3.07549	0.0621634	3.19085	0.0465769	0.152	0.21	0.234	0.048	0.019	0.008	0.03	0.029	0.27	3.70732	2.76316	2.75294	1.26316	0.202128	0.0784314	0.357143	0.29	1.34328
13561	13561	ENSRNOG00000002473	RGD1307830	3	-0.10638	-0.0575006	-0.224859	0.567837	0.804612	0.0623446	2.16189	0.0379533	2.18604	0.0562741	2.16029	0.0890688	2.1962	0.0112761	2.19826	0.0210607	2.23544	0.0297292	0.152	0.097	0.155	0.029	0.078	0.059	0.061	0.099	0.27	3.70732	1.27632	1.82353	0.763158	0.829787	0.578431	0.72619	0.99	1.34328
15012	15012	ENSRNOG00000000244	COIL	2	-0.06813	-0.275449	-0.222342	0.863808	0.368256	0.378356	1.50289	0.0729702	1.47865	0.073122	1.47984	0.138063	1.53227	0.0357452	1.58096	0.0372244	1.57405	0.0399218	0.152	0.165	0.108	0.041	0.088	0.061	0.103	0.144	0.138	3.70732	2.17105	1.27059	1.07895	0.93617	0.598039	1.22619	1.44	0.686567
16561	16561	ENSRNOG00000056411	HIST1H2AC	4	0.947722	0.415329	0.371232	0.487853	0.342069	0.0529587	0.571835	0.1669	0.453721	0.150544	0.497044	0.269205	0.386588	0.260584	0.134738	0.170021	0.115967	0.16839	0.152	0.169	0.181	0.075	0.049	0.064	0.113	0.125	0.072	3.70732	2.22368	2.12941	1.97368	0.521277	0.627451	1.34524	1.25	0.358209
16911	16911	ENSRNOG00000019630	HACL1	1	-0.361802	-0.40782	-0.411205	0.323529	0.299685	0.189461	3.03768	0.144356	2.95566	0.195752	3.21556	0.273259	3.19362	0.0960829	3.14551	0.0326874	3.4279	0.134572	0.152	0.142	0.206	0.053	0.108	0.074	0.063	0.084	0.118	3.70732	1.86842	2.42353	1.39474	1.14894	0.72549	0.75	0.84	0.587065
17430	17430	ENSRNOG00000051232	GBE1	3	-0.373956	-0.0940923	-0.524475	0.131494	0.814319	0.00783931	3.21215	0.0778863	3.23173	0.16355	3.19777	0.137182	3.34469	0.0196925	3.29108	0.034637	3.38947	0.0449611	0.152	0.156	0.201	0.043	0.036	0.03	0.031	0.026	0.325	3.70732	2.05263	2.36471	1.13158	0.382979	0.294118	0.369048	0.26	1.61692
17630	17630	ENSRNOG00000002041	BOC	3	0.33525	0.258839	0.794116	0.457248	0.65272	0.0223926	0.973472	0.0917698	0.959666	0.0723959	1.0999	0.266381	0.780709	0.173727	0.83277	0.0519082	0.836074	0.143468	0.152	0.056	0.359	0.063	0.037	0.113	0.019	0.111	0.09	3.70732	0.736842	4.22353	1.65789	0.393617	1.10784	0.22619	1.11	0.447761
18544	18544	ENSRNOG00000033451	RGD1561919	8	-0.117509	0.206202	1.01472	0.782584		0.000591563	0.207152	0.147983	0.213573	0.268899	0.640757	0.147792	0.291722	0.20092	0.0487283	0.0974565	0.0469573	0.105	0.152	0.032	0.08	0.002	0.067	0.114	0.059	0.389	0.105	3.70732	0.421053	0.941176	0.0526316	0.712766	1.11765	0.702381	3.89	0.522388
18968	18968	ENSRNOG00000017209	TUBB3	8	-0.128375	0.557142	1.6481	0.812055	0.20551	2.24004e-07	0.966674	0.243953	0.717205	0.556564	1.54993	0.174976	1.07609	0.273949	0.490131	0.175675	0.568421	0.182906	0.152	0.03	0.054	0	0.121	0.112	0.069	0.336	0.126	3.70732	0.394737	0.635294	0	1.28723	1.09804	0.821429	3.36	0.626866
153	153	ENSRNOG00000026501	SLC6A19	1	0.0950964	0.188468	0.88928	0.773378		9.88171e-05	0.240004	0.351806	0.260847	0.270935	0.652758	0.37988	0.195013	0.208454	0	0	0	0	0.151	0.068	0.183	0.033	0.038	0.066	0.07	0.289	0.102	3.68293	0.894737	2.15294	0.868421	0.404255	0.647059	0.833333	2.89	0.507463
1117	1117	ENSRNOG00000015086	PLIN1	8	-0.000952441	0.092227	0.676208	0.999062	0.834842	0.00550393	0.180947	0.299509	0.304325	0.305134	0.882656	0.411758	0.14994	0.150266	0.0971022	0.122271	0.265876	0.316138	0.151	0.069	0.134	0.021	0.071	0.075	0.068	0.252	0.159	3.68293	0.907895	1.57647	0.552632	0.755319	0.735294	0.809524	2.52	0.791045
1825	1825	ENSRNOG00000015911	LRP5	1	0.0991055	0.163422	0.388067	0.765628	0.621565	0.0520432	3.04163	0.074845	3.04054	0.0578448	3.03457	0.126497	3.01419	0.0173626	2.98973	0.0214246	2.90429	0.145659	0.151	0.055	0.166	0.02	0.068	0.113	0.049	0.211	0.167	3.68293	0.723684	1.95294	0.526316	0.723404	1.10784	0.583333	2.11	0.830846
2232	2232	ENSRNOG00000020705	RNLS	1	-0.031089	-0.147252	-0.31549	0.909562	0.486675	0.0203405	2.14705	0.058036	2.11167	0.0656081	2.0646	0.0800532	2.15911	0.0205647	2.16195	0.0195692	2.16817	0.0296822	0.151	0.106	0.116	0.019	0.07	0.055	0.101	0.218	0.164	3.68293	1.39474	1.36471	0.5	0.744681	0.539216	1.20238	2.18	0.81592
3237	3237	ENSRNOG00000058654	MEX3A	8	-0.245071	0.428037	1.18311	0.520042	0.283156	7.21901e-05	0.254491	0.199657	0.444834	0.272646	0.753406	0.276148	0.364379	0.364768	0.106262	0.130886	0.10065	0.148513	0.151	0.069	0.096	0.013	0.021	0.061	0.135	0.389	0.065	3.68293	0.907895	1.12941	0.342105	0.223404	0.598039	1.60714	3.89	0.323383
4469	4469	ENSRNOG00000032788	DYSF	3	0.279495	0.264525	0.319602	0.425237	0.500792	0.269376	2.07964	0.0710886	2.09724	0.0509655	2.10835	0.107921	1.97961	0.042014	2.00367	0.0546473	2.00475	0.0790913	0.151	0.116	0.258	0.097	0.081	0.097	0.044	0.056	0.1	3.68293	1.52632	3.03529	2.55263	0.861702	0.95098	0.52381	0.56	0.497512
5709	5709	ENSRNOG00000012262	DEPDC7	3	-0.474442	-0.300085	-0.512202	0.0240558	0.231735	0.00386625	2.88897	0.0911468	2.95907	0.122029	2.88836	0.130871	3.05378	0.022877	3.07368	0.0196701	3.07112	0.0146111	0.151	0.167	0.336	0.08	0.031	0.044	0.017	0.012	0.162	3.68293	2.19737	3.95294	2.10526	0.329787	0.431373	0.202381	0.12	0.80597
8253	8253	ENSRNOG00000004512	APOOL	2	-0.309752	-0.347569	-0.290132	0.152801	0.113168	0.10772	2.07537	0.101731	2.13624	0.069793	2.10383	0.144432	2.18643	0.021623	2.2535	0.0374424	2.21342	0.04025	0.151	0.167	0.223	0.096	0.083	0.097	0.052	0.059	0.072	3.68293	2.19737	2.62353	2.52632	0.882979	0.95098	0.619048	0.59	0.358209
10821	10821	ENSRNOG00000058606	SNORA1	1	-0.250666	-0.287409	-0.698702	0.564088	0.524721	0.0214923	1.10198	0.074773	1.16988	0.220917	0.943075	0.164915	1.20309	0.0914822	1.29049	0.118638	1.19711	0.13659	0.151	0.226	0.122	0.021	0.084	0.031	0.066	0.082	0.217	3.68293	2.97368	1.43529	0.552632	0.893617	0.303922	0.785714	0.82	1.0796
12410	12410	ENSRNOG00000017188	CYP27A1	2	-0.297761	-0.384981	-0.363634	0.155763	0.0680748	0.0303098	3.33502	0.0609751	3.25722	0.100018	3.41155	0.109582	3.43169	0.0626595	3.38754	0.0608164	3.5397	0.0358933	0.151	0.271	0.167	0.067	0.066	0.041	0.063	0.057	0.117	3.68293	3.56579	1.96471	1.76316	0.702128	0.401961	0.75	0.57	0.58209
12772	12772	ENSRNOG00000000081	ANTXR2	2	-0.163955	-0.239716	-0.142507	0.232004	0.0702175	0.212261	2.5068	0.0351547	2.43674	0.0518626	2.49691	0.0665564	2.55934	0.0120336	2.51753	0.0316198	2.54485	0.0327973	0.151	0.295	0.136	0.062	0.145	0.067	0.028	0.037	0.079	3.68293	3.88158	1.6	1.63158	1.54255	0.656863	0.333333	0.37	0.393035
12804	12804	ENSRNOG00000002433	G3BP2	3	0.230748	0.150859	0.413674	0.20258	0.492081	0.00202388	2.70056	0.0422633	2.67431	0.0824934	2.67287	0.0918326	2.62871	0.030563	2.62937	0.0292166	2.55246	0.0310605	0.151	0.161	0.218	0.044	0.055	0.046	0.028	0.07	0.227	3.68293	2.11842	2.56471	1.15789	0.585106	0.45098	0.333333	0.7	1.12935
15562	15562	ENSRNOG00000047367	CARD14	3	1.28746	0.629792	1.59422	0.00010702	0.150606	5.7611e-07	1.63783	0.125935	1.28654	0.28481	1.38044	0.329714	0.973183	0.168027	0.91223	0.317063	0.538294	0.313223	0.151	0.125	0.473	0.062	0.008	0.014	0.001	0.004	0.162	3.68293	1.64474	5.56471	1.63158	0.0851064	0.137255	0.0119048	0.04	0.80597
15668	15668	ENSRNOG00000027012	USP54	1	-0.229566	-0.325257	-0.355446	0.361543	0.175794	0.05603	2.18729	0.0703654	2.22398	0.0636047	2.19587	0.113703	2.26051	0.0747961	2.33234	0.0490049	2.32437	0.0355101	0.151	0.163	0.201	0.068	0.066	0.06	0.091	0.121	0.079	3.68293	2.14474	2.36471	1.78947	0.702128	0.588235	1.08333	1.21	0.393035
16064	16064	ENSRNOG00000013922	DOK2	1	0.00399263	0.582628	0.826033	0.995055	0.0876526	0.00128022	1.3123	0.178008	1.38632	0.146636	1.51615	0.0767051	1.34811	0.0985683	1.20108	0.110734	1.22647	0.106589	0.151	0.105	0.102	0.02	0.034	0.055	0.17	0.294	0.069	3.68293	1.38158	1.2	0.526316	0.361702	0.539216	2.02381	2.94	0.343284
16226	16226	ENSRNOG00000027229	SLC35D2	8	0.0591141	-0.273758	-0.606234	0.876253	0.360198	0.00202823	2.40272	0.0727304	2.24149	0.106492	2.19672	0.0995647	2.38623	0.0536798	2.33018	0.0958028	2.40237	0.0611204	0.151	0.095	0.06	0.006	0.066	0.069	0.135	0.274	0.144	3.68293	1.25	0.705882	0.157895	0.702128	0.676471	1.60714	2.74	0.716418
16598	16598	ENSRNOG00000054964	AOAH	3	1.52427	1.10679	1.2457	1.23284e-06	0.00256935	7.07273e-05	1.38718	0.298125	1.22664	0.137549	1.27287	0.104236	0.854123	0.0555369	0.713014	0.129659	0.743685	0.0963004	0.151	0.283	0.357	0.171	0	0	0.022	0.015	0.001	3.68293	3.72368	4.2	4.5	0	0	0.261905	0.15	0.00497512
17155	17155	ENSRNOG00000000108	AGA	2	-0.220765	-0.236094	-0.117942	0.266923	0.252199	0.542431	2.35232	0.0425916	2.34947	0.0401926	2.34523	0.129442	2.42377	0.0272659	2.42366	0.0305811	2.39661	0.0278489	0.151	0.134	0.204	0.066	0.159	0.145	0.025	0.056	0.06	3.68293	1.76316	2.4	1.73684	1.69149	1.42157	0.297619	0.56	0.298507
17588	17588	ENSRNOG00000001611	RPL24	2	-0.0868761	-0.176456	-0.15467	0.727516	0.432361	0.383472	3.00906	0.0286665	3.02567	0.03998	2.96803	0.113324	3.03432	0.0547157	3.08187	0.0403747	3.02617	0.0480127	0.151	0.089	0.136	0.036	0.115	0.096	0.061	0.149	0.167	3.68293	1.17105	1.6	0.947368	1.2234	0.941176	0.72619	1.49	0.830846
17967	17967	ENSRNOG00000011300	LAMA3	3	-0.619172	-0.549079	-0.599644	0.0175644	0.0577338	0.00840223	2.22714	0.0874421	2.1651	0.158224	2.23099	0.176207	2.44901	0.0859872	2.38507	0.0352061	2.45842	0.087051	0.151	0.241	0.243	0.109	0.071	0.054	0.017	0.028	0.086	3.68293	3.17105	2.85882	2.86842	0.755319	0.529412	0.202381	0.28	0.427861
18289	18289	ENSRNOG00000018461	PDGFRB	8	-0.0359613	0.40765	0.58425	0.930137	0.118248	0.00275636	2.34616	0.0532828	2.41557	0.0259723	2.3676	0.139392	2.33725	0.144977	2.27561	0.0700331	2.19004	0.0745643	0.151	0.105	0.144	0.053	0.037	0.046	0.137	0.251	0.076	3.68293	1.38158	1.69412	1.39474	0.393617	0.45098	1.63095	2.51	0.378109
600	600	ENSRNOG00000020417	GSK3A	2	0.198552	0.205399	0.197088	0.316284	0.30503	0.209823	2.06199	0.022589	2.0764	0.0538303	2.06709	0.0673838	1.99977	0.0304994	2.01032	0.0349402	2.00522	0.0896117	0.15	0.169	0.178	0.057	0.144	0.108	0.022	0.055	0.117	3.65854	2.22368	2.09412	1.5	1.53191	1.05882	0.261905	0.55	0.58209
627	627	ENSRNOG00000033164	CYP2B3	3	-0.236156	-0.151184	-0.396341	0.23901	0.541047	0.00822482	3.59439	0.0632171	3.54944	0.0715984	3.52249	0.0686159	3.67465	0.0322238	3.60282	0.0260218	3.65115	0.0382518	0.15	0.141	0.303	0.062	0.026	0.034	0.031	0.062	0.191	3.65854	1.85526	3.56471	1.63158	0.276596	0.333333	0.369048	0.62	0.950249
2109	2109	ENSRNOG00000021086	DTX4	1	0.177888	0.555104	0.617685	0.670921	0.0918637	0.0216295	1.53204	0.0399002	1.6394	0.153428	1.53967	0.160005	1.44829	0.112562	1.46903	0.115061	1.34299	0.0603325	0.15	0.242	0.131	0.032	0.068	0.028	0.095	0.092	0.162	3.65854	3.18421	1.54118	0.842105	0.723404	0.27451	1.13095	0.92	0.80597
3542	3542	ENSRNOG00000033162	CHIA	1	0.121598	0.124507	0.358975	0.504365		0.0258072	0.316747	0.266996	0.270652	0.267707	0.411435	0.452569	0	0	0	0	0	0	0.15	0.127	0.265	0.064	0.078	0.071	0.03	0.085	0.13	3.65854	1.67105	3.11765	1.68421	0.829787	0.696078	0.357143	0.85	0.646766
6336	6336	ENSRNOG00000007781	STAU1	1	-0.0747166	-0.0985664	-0.186239	0.647628	0.540764	0.071547	2.64191	0.0382505	2.6539	0.0462307	2.64746	0.0435972	2.66552	0.0244982	2.69021	0.0201333	2.70683	0.0402438	0.15	0.134	0.143	0.031	0.078	0.066	0.08	0.144	0.174	3.65854	1.76316	1.68235	0.815789	0.829787	0.647059	0.952381	1.44	0.865672
7150	7150	ENSRNOG00000043513	CYP4X1	3	-0.222761	-0.222485	-0.593442			0.038999	0.0455459	0.101844	0.155711	0.155981	0.0644709	0.157921	0.175528	0.304023	0.344799	0.0891156	0.413784	0.239728	0.15	0.096	0.227	0.048	0.05	0.058	0.081	0.182	0.108	3.65854	1.26316	2.67059	1.26316	0.531915	0.568627	0.964286	1.82	0.537313
10749	10749	ENSRNOG00000036829	NCKAP1L	3	0.461885	0.419282	0.652941	0.0424471	0.0884566	0.000291199	2.10036	0.141775	2.1067	0.0980069	2.19265	0.0400178	1.96703	0.0700339	1.98426	0.0362396	1.98154	0.0318225	0.15	0.112	0.386	0.046	0.004	0.016	0.04	0.148	0.098	3.65854	1.47368	4.54118	1.21053	0.0425532	0.156863	0.47619	1.48	0.487562
11721	11721	ENSRNOG00000033921	ALS2CL	2	0.0943028	0.630139	0.601811	0.838009	0.0493624	0.0239677	1.67379	0.114704	1.78236	0.0726413	1.6521	0.211012	1.64866	0.0473142	1.55805	0.0934476	1.48986	0.0948743	0.15	0.182	0.069	0.014	0.123	0.028	0.155	0.17	0.109	3.65854	2.39474	0.811765	0.368421	1.30851	0.27451	1.84524	1.7	0.542289
11739	11739	ENSRNOG00000008981	PDCD6IP	1	-0.0528906	-0.0563416	-0.164571	0.609785	0.605856	0.00927315	3.17279	0.030104	3.19213	0.0312947	3.16235	0.0281036	3.18992	0.00666295	3.21127	0.0161776	3.21209	0.0255986	0.15	0.114	0.156	0.029	0.065	0.067	0.082	0.128	0.209	3.65854	1.5	1.83529	0.763158	0.691489	0.656863	0.97619	1.28	1.0398
12732	12732	ENSRNOG00000002212	HSD17B13	1	-0.503867	-0.56565	-0.58999	0.0367553	0.0249347	0.00352679	3.15152	0.113068	3.2071	0.145102	3.14166	0.134784	3.32925	0.081754	3.41501	0.0807568	3.35462	0.043948	0.15	0.297	0.222	0.085	0.037	0.031	0.039	0.044	0.095	3.65854	3.90789	2.61176	2.23684	0.393617	0.303922	0.464286	0.44	0.472637
12797	12797	ENSRNOG00000022298	CXCL11	3	-0.537016	-0.41771	-0.644368	0.0460927	0.171	0.00394514	1.95956	0.134695	2.05263	0.142624	2.03917	0.14217	2.16649	0.0301669	2.22207	0.039876	2.27349	0.0688876	0.15	0.197	0.3	0.098	0.033	0.031	0.025	0.05	0.116	3.65854	2.59211	3.52941	2.57895	0.351064	0.303922	0.297619	0.5	0.577114
16193	16193	ENSRNOG00000010737	MBNL2	8	0.0331599	-0.199309	-0.390999	0.900047	0.28846	0.00196423	2.76875	0.0491348	2.75148	0.0332049	2.76726	0.0536267	2.75761	0.0584355	2.81206	0.0485608	2.88507	0.0768917	0.15	0.085	0.118	0.014	0.033	0.065	0.122	0.302	0.111	3.65854	1.11842	1.38824	0.368421	0.351064	0.637255	1.45238	3.02	0.552239
19280	19280	ENSRNOG00000000488	HMGA1	1	0.0894328	0.256148	0.797737	0.865382	0.606324	0.0061374	1.14713	0.110765	1.0136	0.159861	1.23949	0.106159	1.13399	0.0291421	0.956134	0.125678	0.941603	0.187389	0.15	0.074	0.101	0.005	0.126	0.046	0.081	0.224	0.193	3.65854	0.973684	1.18824	0.131579	1.34043	0.45098	0.964286	2.24	0.960199
284	284	ENSRNOG00000010529	THBS2	1	0.373167	0.547525	0.75756	0.278694	0.110645	0.00380735	2.03731	0.118711	2.01914	0.140119	2.02201	0.147429	1.8827	0.17574	1.83374	0.0585733	1.76893	0.074899	0.149	0.172	0.249	0.077	0.033	0.037	0.074	0.121	0.088	3.63415	2.26316	2.92941	2.02632	0.351064	0.362745	0.880952	1.21	0.437811
4814	4814	ENSRNOG00000031312	TNFRSF1A	3	0.386072	0.225355	0.524714	0.0920587	0.43316	0.00430526	2.96672	0.0618732	2.90056	0.0967984	2.92194	0.135147	2.84258	0.0233216	2.83189	0.0582812	2.7726	0.0419903	0.149	0.13	0.251	0.053	0.053	0.05	0.028	0.028	0.258	3.63415	1.71053	2.95294	1.39474	0.56383	0.490196	0.333333	0.28	1.28358
5456	5456	ENSRNOG00000005018	SCN2A	8	-0.181869	0.44041	1.34868	0.726837	0.368888	3.47564e-05	0.532262	0.27755	0.813959	0.155862	0.931232	0.213389	0.663545	0.174847	0.6228	0.166342	0.252899	0.203853	0.149	0.02	0.123	0.003	0.023	0.099	0.052	0.456	0.075	3.63415	0.263158	1.44706	0.0789474	0.244681	0.970588	0.619048	4.56	0.373134
7497	7497	ENSRNOG00000018576	RCAN3	8	-0.0541485	0.483599	0.642147	0.930004	0.259799	0.0526297	0.990596	0.116413	1.09481	0.0714853	1.08593	0.154722	0.994116	0.171367	0.905981	0.0959419	0.809167	0.244475	0.149	0.092	0.117	0.03	0.058	0.048	0.124	0.273	0.109	3.63415	1.21053	1.37647	0.789474	0.617021	0.470588	1.47619	2.73	0.542289
7585	7585	ENSRNOG00000009183	SZRD1	1	0.0170859	0.0959795	0.203239	0.927691	0.501763	0.0253391	2.76767	0.0420455	2.7296	0.0228685	2.72795	0.0338055	2.76342	0.0274692	2.69947	0.0173625	2.66666	0.0309744	0.149	0.077	0.18	0.022	0.034	0.071	0.095	0.286	0.086	3.63415	1.01316	2.11765	0.578947	0.361702	0.696078	1.13095	2.86	0.427861
9068	9068	ENSRNOG00000008292	HIF1A	2	-0.0403017	-0.257207	-0.226292	0.862704	0.111884	0.0820671	2.77007	0.0695427	2.75451	0.0371215	2.72497	0.0700957	2.78813	0.032733	2.8363	0.0257164	2.79903	0.0405953	0.149	0.151	0.136	0.055	0.06	0.035	0.15	0.187	0.077	3.63415	1.98684	1.6	1.44737	0.638298	0.343137	1.78571	1.87	0.383085
9624	9624	ENSRNOG00000019682	TIMM13	1	-0.0998296	-0.151815	-0.246196	0.572686	0.36468	0.0336704	2.44041	0.041848	2.42159	0.0584286	2.36935	0.0230638	2.47424	0.018269	2.46587	0.016755	2.44523	0.029234	0.149	0.204	0.181	0.043	0.03	0.029	0.085	0.104	0.175	3.63415	2.68421	2.12941	1.13158	0.319149	0.284314	1.0119	1.04	0.870647
10787	10787	ENSRNOG00000026821	ARHGAP42	3	-0.141614	-0.1041	-0.304841	0.497202	0.667418	0.0289721	2.42515	0.0668336	2.51921	0.0511388	2.43685	0.0347079	2.47025	0.0342336	2.5573	0.0167845	2.52527	0.0963816	0.149	0.061	0.235	0.048	0.054	0.089	0.051	0.148	0.165	3.63415	0.802632	2.76471	1.26316	0.574468	0.872549	0.607143	1.48	0.820896
12855	12855	ENSRNOG00000001990	UGT2B17	1	-0.159456	-0.289613	-0.526851	0.617794	0.325956	0.00910513	3.01159	0.124903	2.97305	0.083137	2.97698	0.151508	3.07684	0.069537	3.07408	0.058667	3.171	0.0601069	0.149	0.107	0.229	0.046	0.045	0.065	0.063	0.187	0.109	3.63415	1.40789	2.69412	1.21053	0.478723	0.637255	0.75	1.87	0.542289
14829	14829	ENSRNOG00000029570	FAM222B	2	0.32664	0.461109	0.147249	0.183783	0.0549578	0.563532	2.1709	0.0742575	2.16973	0.060145	2.0891	0.104279	2.06598	0.0312231	2.01721	0.0321256	2.04062	0.138041	0.149	0.208	0.119	0.073	0.22	0.132	0.032	0.026	0.041	3.63415	2.73684	1.4	1.92105	2.34043	1.29412	0.380952	0.26	0.20398
15266	15266	ENSRNOG00000020837	CD300LG	2	0.192923	1.22039	1.13129	0.678803	0.000575586	0.000567512	0.413029	0.299067	0.758527	0.154269	0.751766	0.119947	0.363016	0.0751556	0.106262	0.130886	0.218214	0.165845	0.149	0.332	0.028	0.012	0.002	0.001	0.302	0.17	0.004	3.63415	4.36842	0.329412	0.315789	0.0212766	0.00980392	3.59524	1.7	0.0199005
16782	16782	ENSRNOG00000051684	ST8SIA6	1	0.0278295	0.526226	0.953262	0.965602	0.251923	0.00583911	0.546599	0.158614	0.748845	0.158587	0.793814	0.146398	0.443084	0.318037	0.480039	0.20014	0.322542	0.191401	0.149	0.131	0.217	0.031	0.023	0.057	0.087	0.232	0.073	3.63415	1.72368	2.55294	0.815789	0.244681	0.558824	1.03571	2.32	0.363184
19846	19846	ENSRNOG00000028733	PRKAR1B	3	0.322976	0.294515	0.787409	0.326919	0.478579	0.00847996	0.452138	0.254947	0.319081	0.306947	0.573331	0.287081	0.1142	0.1978	0.0491268	0.0982537	0.0893923	0.126662	0.149	0.15	0.287	0.073	0.034	0.034	0.044	0.077	0.152	3.63415	1.97368	3.37647	1.92105	0.361702	0.333333	0.52381	0.77	0.756219
197	197	ENSRNOG00000019501	RMND1	3	-0.382102	-0.23701	-0.443955	0.0053112	0.13528	6.79313e-05	2.55629	0.042849	2.58524	0.0632275	2.55444	0.0803647	2.67637	0.0281439	2.66672	0.0264199	2.69747	0.0346537	0.148	0.163	0.436	0.097	0.013	0.024	0.005	0.006	0.108	3.60976	2.14474	5.12941	2.55263	0.138298	0.235294	0.0595238	0.06	0.537313
417	417	ENSRNOG00000016829	ISOC2B	1	-0.0794758	-0.155372	-0.380429	0.746141	0.483243	0.00644356	2.25257	0.0766806	2.2341	0.0492094	2.16066	0.0658154	2.28157	0.0257573	2.28781	0.0456341	2.28411	0.0174999	0.148	0.097	0.199	0.036	0.041	0.055	0.075	0.204	0.145	3.60976	1.27632	2.34118	0.947368	0.43617	0.539216	0.892857	2.04	0.721393
2752	2752	ENSRNOG00000013240	PTGER4	1	0.443604	0.443681	0.918809	0.283685	0.362934	0.00846073	0.858763	0.301075	0.934864	0.165577	0.962936	0.201004	0.709745	0.133003	0.706986	0.142029	0.532923	0.0993989	0.148	0.102	0.242	0.055	0.022	0.043	0.086	0.183	0.119	3.60976	1.34211	2.84706	1.44737	0.234043	0.421569	1.02381	1.83	0.59204
3768	3768	ENSRNOG00000060831	CLCA1	3	0.174107	0.0749317	0.722672	0.427614	0.830222	7.89331e-05	0.60239	0.682246	0.475877	0.492918	0.968169	0.883289	0.0714696	0.123789	0	0	0.0893923	0.126662	0.148	0.085	0.241	0.066	0.064	0.067	0.045	0.141	0.143	3.60976	1.11842	2.83529	1.73684	0.680851	0.656863	0.535714	1.41	0.711443
3791	3791	ENSRNOG00000016339	UOX	1	-0.0773268	-0.217043	-0.528153	0.788159	0.372997	0.00068602	3.98654	0.0576564	3.95833	0.0580261	3.93954	0.0963827	4.00871	0.0716242	4.0266	0.0675033	4.11657	0.0383206	0.148	0.082	0.165	0.015	0.043	0.054	0.093	0.232	0.168	3.60976	1.07895	1.94118	0.394737	0.457447	0.529412	1.10714	2.32	0.835821
4234	4234	ENSRNOG00000017911	TCAF1	8	-0.0371352	0.189637	0.746533	0.936326	0.604746	0.000499192	1.38219	0.0529971	1.44945	0.0988153	1.51433	0.0478683	1.38136	0.106773	1.39483	0.0723945	1.26788	0.083183	0.148	0.051	0.139	0.007	0.067	0.082	0.058	0.284	0.164	3.60976	0.671053	1.63529	0.184211	0.712766	0.803922	0.690476	2.84	0.81592
6746	6746	ENSRNOG00000016630	TLN1	3	0.110143	0.106688	0.227175	0.500957	0.548888	0.0406095	3.15159	0.0433376	3.19706	0.0359338	3.21949	0.0698946	3.11898	0.0183862	3.16626	0.0146262	3.15289	0.0536194	0.148	0.061	0.216	0.034	0.079	0.095	0.042	0.163	0.162	3.60976	0.802632	2.54118	0.894737	0.840426	0.931373	0.5	1.63	0.80597
8453	8453	ENSRNOG00000005352	ELF4	3	0.370518	0.261257	1.04432	0.313398	0.563873	5.89027e-05	1.33363	0.15178	1.2675	0.158875	1.46969	0.164944	1.21536	0.0543484	1.19859	0.0425354	1.12496	0.11312	0.148	0.052	0.286	0.027	0.041	0.05	0.035	0.116	0.245	3.60976	0.684211	3.36471	0.710526	0.43617	0.490196	0.416667	1.16	1.21891
9448	9448	ENSRNOG00000033376	AABR07065782.1	1	0.291884	0.630705	0.840831	0.510155	0.142182	0.0176707	0.695916	0.138445	0.849148	0.211263	1.05938	0.285588	0.402842	0.279196	0.515638	0.195273	0.690905	0.340046	0.148	0.161	0.196	0.076	0.082	0.068	0.062	0.065	0.142	3.60976	2.11842	2.30588	2	0.87234	0.666667	0.738095	0.65	0.706468
9473	9473	ENSRNOG00000050708	AABR07065823.2	2	0.435168	0.93655	0.654656	0.293832	0.0188619	0.0792374	0.937255	0.152053	1.17319	0.341185	1.18148	0.145242	0.486343	0.354167	0.794557	0.0917434	0.682191	0.438767	0.148	0.167	0.247	0.1	0.056	0.062	0.035	0.066	0.119	3.60976	2.19737	2.90588	2.63158	0.595745	0.607843	0.416667	0.66	0.59204
9728	9728	ENSRNOG00000004947	LOC100364912	1	-0.215266	-0.334701	-0.467805	0.494769	0.264243	0.0325684	2.42016	0.109444	2.51207	0.095078	2.49768	0.109452	2.50218	0.0360869	2.62971	0.088026	2.66814	0.0252229	0.148	0.183	0.2	0.049	0.043	0.033	0.097	0.117	0.13	3.60976	2.40789	2.35294	1.28947	0.457447	0.323529	1.15476	1.17	0.646766
9845	9845	ENSRNOG00000004494	LTA4H	3	0.51443	0.482998	0.508375	3.85513e-06	9.85787e-06	9.13907e-08	2.47576	0.0397414	2.46967	0.0484321	2.39962	0.0409868	2.31853	0.0233532	2.32236	0.0323991	2.24371	0.0198437	0.148	0.288	0.411	0.141	0	0	0	0.001	0.011	3.60976	3.78947	4.83529	3.71053	0	0	0	0.01	0.0547264
11793	11793	ENSRNOG00000018509	CX3CR1	3	0.509802	0.417787	0.662614	0.204384	0.402266	0.0739868	0.994087	0.290199	0.931386	0.109984	0.942674	0.225497	0.803729	0.0970124	0.689255	0.185325	0.58059	0.300091	0.148	0.108	0.234	0.057	0.063	0.069	0.074	0.131	0.116	3.60976	1.42105	2.75294	1.5	0.670213	0.676471	0.880952	1.31	0.577114
13390	13390	ENSRNOG00000058034	AABR07020815.1	1	0.105957	0.334574	0.494488	0.816995	0.352014	0.0923047	1.29843	0.0975793	1.41183	0.0779928	1.20388	0.115962	1.25742	0.0859524	1.29659	0.133959	1.02329	0.0820212	0.148	0.149	0.11	0.023	0.071	0.061	0.12	0.166	0.152	3.60976	1.96053	1.29412	0.605263	0.755319	0.598039	1.42857	1.66	0.756219
16488	16488	ENSRNOG00000061070	IRF4	1	0.0836428	0.41984	0.632691	0.885732	0.349482	0.05603	1.03118	0.142812	1.28407	0.140442	1.2988	0.174516	0.974706	0.170782	1.12252	0.119784	1.01451	0.323192	0.148	0.082	0.145	0.027	0.089	0.092	0.069	0.187	0.161	3.60976	1.07895	1.70588	0.710526	0.946809	0.901961	0.821429	1.87	0.800995
18533	18533	ENSRNOG00000019004	MT4	7	-0.001298	0.0503783	0.0420186	0.990925		0.637039	0.0536509	0.119967	0.342382	0.515239	0.289474	0.437928	0	0	0	0	0	0	0.148	0.198	0.038	0.006	0.162	0.03	0.126	0.097	0.195	3.60976	2.60526	0.447059	0.157895	1.7234	0.294118	1.5	0.97	0.970149
22746	22746	LOC102555870	ENSRNOG00000062147	9	-0.0135516	0.504351	-0.605355		0.271384	0.109121	0.891948	0.396239	0.985618	0.167216	1.13901	0.121291	0.895174	0.111914	0.799652	0.0936379	0.540687	0.186509	0.148	0.021	0.226	0.011	0.024	0.08	0.035	0.367	0.088	3.60976	0.276316	2.65882	0.289474	0.255319	0.784314	0.416667	3.67	0.437811
462	462	ENSRNOG00000047986	SULT2A1	3	-0.336666	-0.21411	-0.803281	0.304747	0.609395	0.000737025	3.62051	0.145314	3.50507	0.0589946	3.51487	0.178091	3.77328	0.0558996	3.58386	0.0251208	3.81352	0.112697	0.147	0.029	0.463	0.034	0.022	0.066	0.016	0.126	0.097	3.58537	0.381579	5.44706	0.894737	0.234043	0.647059	0.190476	1.26	0.482587
1130	1130	ENSRNOG00000025167	SEMA4B	3	0.0952886	0.0535473	0.378408	0.677829	0.852506	0.00486777	2.21201	0.0480707	2.20901	0.0529744	2.23735	0.0635141	2.1823	0.0310538	2.18968	0.0361158	2.12328	0.0521663	0.147	0.059	0.172	0.021	0.075	0.055	0.05	0.141	0.28	3.58537	0.776316	2.02353	0.552632	0.797872	0.539216	0.595238	1.41	1.39303
1979	1979	ENSRNOG00000021153	FKBP2	1	-0.0567238	-0.202873	-0.23106	0.82476	0.316367	0.122244	2.30112	0.036837	2.27103	0.0515625	2.30612	0.0749031	2.31892	0.0348713	2.33538	0.0521361	2.37917	0.0675288	0.147	0.156	0.088	0.021	0.125	0.05	0.11	0.139	0.164	3.58537	2.05263	1.03529	0.552632	1.32979	0.490196	1.30952	1.39	0.81592
4339	4339	ENSRNOG00000006893	PPM1K	3	-0.447032	-0.430198	-0.489288	0.0595647	0.0954134	0.0141083	2.71922	0.0654473	2.71852	0.164594	2.7355	0.117112	2.87409	0.0279362	2.88803	0.0558745	2.9109	0.0311963	0.147	0.343	0.218	0.059	0.043	0.022	0.017	0.006	0.145	3.58537	4.51316	2.56471	1.55263	0.457447	0.215686	0.202381	0.06	0.721393
4648	4648	ENSRNOG00000010349	GHRL	1	0.0446675	0.0526179	0.229533	0.787687		0.0739319	0.224809	0.266221	0.21384	0.302589	0.421773	0.510874	0	0	0.0395686	0.0791372	0.042435	0.0948875	0.147	0.09	0.177	0.038	0.094	0.099	0.047	0.105	0.203	3.58537	1.18421	2.08235	1	1	0.970588	0.559524	1.05	1.00995
5972	5972	ENSRNOG00000021231	LZTS3	3	-0.67242	-0.53369	-0.623207	0.0149492	0.0884566	0.010379	1.73529	0.0932703	1.78509	0.0864209	1.75781	0.1723	1.98463	0.0411555	1.97053	0.119959	1.99745	0.115007	0.147	0.178	0.356	0.12	0.043	0.044	0.009	0.009	0.094	3.58537	2.34211	4.18824	3.15789	0.457447	0.431373	0.107143	0.09	0.467662
7802	7802	ENSRNOG00000004150	SLC9A7	8	-0.0751924	0.363578	0.650082	0.809024	0.106176	6.85045e-05	1.98741	0.0799875	2.03975	0.09719	2.06203	0.0617204	2.01508	0.0608283	1.92254	0.0532538	1.8535	0.0841521	0.147	0.083	0.074	0.01	0.046	0.063	0.162	0.353	0.062	3.58537	1.09211	0.870588	0.263158	0.489362	0.617647	1.92857	3.53	0.308458
10802	10802	ENSRNOG00000008490	CWC15	2	-0.188603	-0.206566	-0.193609	0.208721	0.166533	0.0928128	2.15087	0.0274388	2.14478	0.01864	2.19158	0.0411901	2.21169	0.0334612	2.20481	0.02585	2.24626	0.0477357	0.147	0.187	0.25	0.134	0.078	0.1	0.032	0.034	0.038	3.58537	2.46053	2.94118	3.52632	0.829787	0.980392	0.380952	0.34	0.189055
12136	12136	ENSRNOG00000014162	PLEKHB2	1	-0.0305779	-0.110282	-0.171047	0.876576	0.495164	0.116781	2.75465	0.0344189	2.74575	0.0528043	2.7329	0.0763223	2.76522	0.0201977	2.78475	0.0137792	2.79125	0.031354	0.147	0.112	0.085	0.02	0.118	0.082	0.092	0.159	0.185	3.58537	1.47368	1	0.526316	1.25532	0.803922	1.09524	1.59	0.920398
13455	13455	ENSRNOG00000028493	PPP1R15B	2	-0.302182	-0.471423	-0.300037	0.0811275	0.00401853	0.0369535	3.0346	0.0434478	3.03839	0.0657056	3.12323	0.0732315	3.13072	0.03792	3.19227	0.029218	3.21935	0.0658886	0.147	0.408	0.136	0.077	0.133	0.036	0.021	0.018	0.024	3.58537	5.36842	1.6	2.02632	1.41489	0.352941	0.25	0.18	0.119403
15020	15020	ENSRNOG00000002456	HLF	2	-0.184908	-0.453198	-0.225597	0.551264	0.0921767	0.341093	1.85671	0.0689828	1.70452	0.0848786	1.92513	0.155084	1.91717	0.0867966	1.86644	0.0567584	2.02527	0.0525818	0.147	0.203	0.132	0.047	0.115	0.058	0.108	0.095	0.095	3.58537	2.67105	1.55294	1.23684	1.2234	0.568627	1.28571	0.95	0.472637
15078	15078	ENSRNOG00000006108	GNGT2	3	0.421136	0.418724	0.58811	0.183229	0.214498	0.0186165	1.59011	0.137627	1.59474	0.108764	1.66083	0.0659293	1.44788	0.105281	1.45488	0.0468831	1.44137	0.116538	0.147	0.124	0.301	0.079	0.023	0.026	0.068	0.125	0.107	3.58537	1.63158	3.54118	2.07895	0.244681	0.254902	0.809524	1.25	0.532338
17671	17671	ENSRNOG00000002721	LOC688963	1	-0.133072	-0.151533	-0.387021	0.628741	0.604353	0.0266153	2.40263	0.0682357	2.38752	0.0699629	2.33781	0.158833	2.44869	0.0583454	2.44094	0.0370586	2.48376	0.0398888	0.147	0.068	0.196	0.048	0.077	0.078	0.046	0.167	0.173	3.58537	0.894737	2.30588	1.26316	0.819149	0.764706	0.547619	1.67	0.860697
20846	20846	LOC102548358	ENSRNOG00000062024	1	-0.0232318	-0.529673	-0.607385	0.958364	0.157295	0.0404702	1.32849	0.191777	1.4848	0.148573	1.37486	0.222402	1.61516	0.0982548	1.71964	0.0192149	1.65261	0.0713467	0.147	0.153	0.339	0.129	0.029	0.069	0.037	0.052	0.045	3.58537	2.01316	3.98824	3.39474	0.308511	0.676471	0.440476	0.52	0.223881
95	95	ENSRNOG00000013304	ARG1	8	0.100344	-0.308375	-0.716372	0.779884	0.292788	0.000239912	3.82921	0.0403325	3.72211	0.0409513	3.7171	0.139242	3.78925	0.0774212	3.81373	0.109604	3.97296	0.0553988	0.146	0.048	0.052	0.003	0.069	0.091	0.09	0.412	0.089	3.56098	0.631579	0.611765	0.0789474	0.734043	0.892157	1.07143	4.12	0.442786
2875	2875	ENSRNOG00000012095	PKIA	1	0.0186062	0.282064	0.344407				1.24465	0.0984156	1.26218	0.0857842	1.30904	0.0943306	1.19043	0.171206	1.02805	0.12087	1.07293	0.101509	0.146	0.202	0.134	0.067	0.028	0.028	0.177	0.171	0.047	3.56098	2.65789	1.57647	1.76316	0.297872	0.27451	2.10714	1.71	0.233831
4027	4027	ENSRNOG00000005512	NDUFA4	3	-0.249672	-0.110385	-0.425619	0.244646	0.710359	0.00801097	3.02116	0.062091	3.03519	0.0718258	2.95961	0.154562	3.10623	0.0189337	3.07606	0.0185394	3.11687	0.0246561	0.146	0.051	0.316	0.033	0.046	0.068	0.017	0.068	0.255	3.56098	0.671053	3.71765	0.868421	0.489362	0.666667	0.202381	0.68	1.26866
5614	5614	ENSRNOG00000058658	MTCH2	3	-0.0398213	-0.034834	-0.331514	0.878948	0.912014	0.0150677	3.05823	0.0388436	3.01881	0.0676584	2.96892	0.130227	3.07233	0.0213445	3.03414	0.0208655	3.08873	0.0224195	0.146	0.057	0.102	0.016	0.125	0.071	0.067	0.167	0.249	3.56098	0.75	1.2	0.421053	1.32979	0.696078	0.797619	1.67	1.23881
8436	8436	ENSRNOG00000029885	STAG2	2	-0.0428243	-0.226827	-0.220174	0.861463	0.202155	0.113577	2.84485	0.0587787	2.86707	0.0380784	2.88603	0.102303	2.86028	0.0358575	2.9406	0.0186642	2.96321	0.037283	0.146	0.118	0.119	0.034	0.099	0.067	0.088	0.206	0.123	3.56098	1.55263	1.4	0.894737	1.05319	0.656863	1.04762	2.06	0.61194
9734	9734	ENSRNOG00000004572	ZFP472	1	-0.110177	-0.143932	-0.263998	0.782586	0.722911	0.308593	1.51025	0.056515	1.56061	0.0757057	1.5265	0.182536	1.54047	0.0566374	1.61574	0.0652331	1.64726	0.0343892	0.146	0.071	0.124	0.021	0.111	0.067	0.064	0.186	0.21	3.56098	0.934211	1.45882	0.552632	1.18085	0.656863	0.761905	1.86	1.04478
12694	12694	ENSRNOG00000002039	EVI5	1	-0.00512332	-0.101	-0.278406	0.983363	0.569	0.00804805	3.30575	0.0379619	3.32482	0.0482718	3.31678	0.051469	3.30781	0.0248453	3.35837	0.0320008	3.40525	0.017557	0.146	0.071	0.105	0.017	0.089	0.065	0.102	0.235	0.17	3.56098	0.934211	1.23529	0.447368	0.946809	0.637255	1.21429	2.35	0.845771
12801	12801	ENSRNOG00000002273	NAAA	1	0.0308199	0.533068	0.777784	0.956183	0.134416	0.00368081	1.31995	0.165164	1.43741	0.0999981	1.49638	0.154003	1.34238	0.0545857	1.25596	0.0538336	1.24595	0.0980839	0.146	0.102	0.105	0.022	0.039	0.026	0.182	0.308	0.07	3.56098	1.34211	1.23529	0.578947	0.414894	0.254902	2.16667	3.08	0.348259
13491	13491	ENSRNOG00000005807	PTPN7	3	0.649053	0.348776	0.977955	0.0492254	0.416605	0.000315606	1.23246	0.135512	1.15597	0.0756803	1.31077	0.113343	0.988372	0.129303	1.01639	0.146372	0.977416	0.0763885	0.146	0.086	0.406	0.081	0.012	0.009	0.019	0.063	0.178	3.56098	1.13158	4.77647	2.13158	0.12766	0.0882353	0.22619	0.63	0.885572
14033	14033	ENSRNOG00000002520	LITAF	1	0.0592563	0.284186	0.715962	0.899632	0.442124	0.0025707	2.68056	0.0624597	2.72044	0.0441291	2.5855	0.1655	2.6383	0.155082	2.6187	0.050201	2.30535	0.226557	0.146	0.038	0.244	0.028	0.039	0.074	0.052	0.288	0.091	3.56098	0.5	2.87059	0.736842	0.414894	0.72549	0.619048	2.88	0.452736
14619	14619	ENSRNOG00000060816	SNORA48	2	-0.00369054	-0.551971	-0.526945		0.0692488	0.0321239	3.13713	0.126373	3.21308	0.10413	3.20362	0.117688	3.3008	0.0784618	3.41632	0.0831475	3.36086	0.197501	0.146	0.197	0.192	0.093	0.12	0.085	0.044	0.063	0.06	3.56098	2.59211	2.25882	2.44737	1.2766	0.833333	0.52381	0.63	0.298507
14781	14781	ENSRNOG00000014285	SSH2	2	0.480971	0.496899	0.472593	0.00972603	0.00937433	0.00269595	2.48561	0.0770366	2.50072	0.0775387	2.47545	0.0680088	2.33559	0.0196278	2.34847	0.0475044	2.3297	0.0381317	0.146	0.323	0.3	0.136	0.011	0.016	0.011	0.009	0.048	3.56098	4.25	3.52941	3.57895	0.117021	0.156863	0.130952	0.09	0.238806
15452	15452	ENSRNOG00000003464	HID1	3	0.305923	0.258294	0.54404	0.393522	0.531066	0.0424242	1.69143	0.0739962	1.67783	0.138692	1.69195	0.177184	1.58503	0.0707872	1.59247	0.0646412	1.52695	0.12554	0.146	0.122	0.2	0.031	0.086	0.065	0.038	0.095	0.217	3.56098	1.60526	2.35294	0.815789	0.914894	0.637255	0.452381	0.95	1.0796
17865	17865	ENSRNOG00000049686	MRPL40	3	-0.329726	-0.307644	-0.31828	0.239686	0.298314	0.161822	1.45081	0.0674233	1.47314	0.0769321	1.48305	0.0983839	1.56506	0.0193629	1.573	0.0283638	1.58631	0.102557	0.146	0.164	0.264	0.09	0.08	0.107	0.024	0.034	0.091	3.56098	2.15789	3.10588	2.36842	0.851064	1.04902	0.285714	0.34	0.452736
20014	20014	ENSRNOG00000000903	ASL	1	-0.00450402	-0.122711	-0.333656	0.98919	0.619671	0.0203845	3.38289	0.0258852	3.33415	0.0471763	3.34007	0.0526856	3.38398	0.0276127	3.36962	0.0698653	3.44744	0.0236081	0.146	0.128	0.071	0.003	0.125	0.048	0.102	0.205	0.172	3.56098	1.68421	0.835294	0.0789474	1.32979	0.470588	1.21429	2.05	0.855721
20016	20016	ENSRNOG00000000917	NUPR1L	1	-0.296807	-0.307878	-0.566132	0.47402	0.510105	0.0677522	1.02721	0.135275	0.939403	0.0697494	0.96214	0.138469	1.1576	0.0633603	1.04633	0.0989801	1.15781	0.13614	0.146	0.103	0.248	0.068	0.053	0.075	0.054	0.091	0.162	3.56098	1.35526	2.91765	1.78947	0.56383	0.735294	0.642857	0.91	0.80597
512	512	ENSRNOG00000014256	FOXA3	8	-0.00625252	0.0543784	0.579567	0.987341	0.879857	0.000170404	2.7018	0.0619353	2.7259	0.0373488	2.79146	0.0667222	2.70431	0.045022	2.70033	0.084468	2.60295	0.0808461	0.145	0.062	0.104	0.011	0.099	0.094	0.049	0.253	0.183	3.53659	0.815789	1.22353	0.289474	1.05319	0.921569	0.583333	2.53	0.910448
597	597	ENSRNOG00000055650	POU2F2	3	0.909034	0.682203	1.52545	0.00946462	0.113478	1.68713e-06	1.02998	0.273966	0.775802	0.381524	1.18489	0.24234	0.598418	0.189389	0.551575	0.086176	0.576406	0.116492	0.145	0.125	0.34	0.05	0.024	0.021	0.018	0.053	0.224	3.53659	1.64474	4	1.31579	0.255319	0.205882	0.214286	0.53	1.11443
1915	1915	ENSRNOG00000020726	SIPA1	3	0.332615	0.257478	0.446833	0.145474	0.316763	0.0119615	2.08737	0.0593633	2.06627	0.0775202	2.10218	0.119248	1.97715	0.0639638	1.99242	0.0409365	1.9727	0.054674	0.145	0.115	0.289	0.077	0.059	0.066	0.024	0.061	0.164	3.53659	1.51316	3.4	2.02632	0.62766	0.647059	0.285714	0.61	0.81592
2407	2407	ENSRNOG00000020081	AS3MT	1	-0.12004	-0.190711	-0.338602	0.645283	0.445681	0.0421417	3.17422	0.0545061	3.21843	0.111041	3.17937	0.101482	3.21328	0.0427165	3.29128	0.0515669	3.2967	0.0381177	0.145	0.176	0.112	0.02	0.08	0.044	0.111	0.106	0.206	3.53659	2.31579	1.31765	0.526316	0.851064	0.431373	1.32143	1.06	1.02488
4107	4107	ENSRNOG00000007900	TSPAN33	2	0.0914896	0.467601	0.314221	0.75253	0.021888	0.0753528	1.97256	0.0323707	1.98356	0.070089	1.96063	0.0918512	1.93803	0.0605992	1.82696	0.0607304	1.86333	0.065336	0.145	0.315	0.055	0.02	0.107	0.022	0.162	0.116	0.058	3.53659	4.14474	0.647059	0.526316	1.1383	0.215686	1.92857	1.16	0.288557
4186	4186	ENSRNOG00000026616	NDUFB2	3	-0.177694	-0.175816	-0.261894	0.252404	0.284907	0.0234192	2.48104	0.0441829	2.46376	0.0506251	2.46972	0.0495761	2.53828	0.0263399	2.52081	0.0148429	2.55023	0.0508319	0.145	0.18	0.23	0.087	0.063	0.049	0.046	0.064	0.136	3.53659	2.36842	2.70588	2.28947	0.670213	0.480392	0.547619	0.64	0.676617
4239	4239	ENSRNOG00000006048	EZH2	8	-0.103532	0.55647	0.870697	0.804762	0.0540444	9.3711e-05	1.43811	0.0889998	1.58963	0.134829	1.58663	0.119862	1.48013	0.044502	1.3916	0.106374	1.30222	0.0617106	0.145	0.106	0.036	0.004	0.044	0.032	0.231	0.355	0.047	3.53659	1.39474	0.423529	0.105263	0.468085	0.313725	2.75	3.55	0.233831
4379	4379	ENSRNOG00000007272	RNF103	3	-0.234495	-0.118459	-0.273783	0.129724	0.553471	0.0253809	2.72302	0.0552708	2.76233	0.055124	2.74857	0.0661022	2.79848	0.0184402	2.8033	0.0313624	2.83732	0.0329299	0.145	0.121	0.293	0.072	0.042	0.049	0.029	0.049	0.2	3.53659	1.59211	3.44706	1.89474	0.446809	0.480392	0.345238	0.49	0.995025
8278	8278	ENSRNOG00000003929	PCDH19	8	-0.0227589	0.38525	0.676048	0.966507	0.357111	0.0398998	0.380671	0.188214	0.605322	0.204786	0.738295	0.323001	0.325467	0.249745	0.234592	0.19448	0.392561	0.244856	0.145	0.158	0.12	0.034	0.079	0.054	0.131	0.166	0.113	3.53659	2.07895	1.41176	0.894737	0.840426	0.529412	1.55952	1.66	0.562189
8330	8330	ENSRNOG00000030475	MUM1L1	8	-0.032074	0.489385	0.791639	0.96001	0.299182	0.0270271	0.839023	0.12033	1.1716	0.223275	1.01044	0.324294	0.82302	0.197263	0.91451	0.266801	0.621657	0.296522	0.145	0.141	0.064	0.023	0.11	0.048	0.12	0.201	0.148	3.53659	1.85526	0.752941	0.605263	1.17021	0.470588	1.42857	2.01	0.736318
8750	8750	ENSRNOG00000011394	KIF3C	1	0.256645	0.476565	0.75144	0.594111	0.315506	0.0369249	0.733175	0.161417	0.751147	0.183244	0.820819	0.144768	0.585958	0.17677	0.469133	0.257255	0.450836	0.233646	0.145	0.186	0.179	0.04	0.067	0.038	0.108	0.11	0.127	3.53659	2.44737	2.10588	1.05263	0.712766	0.372549	1.28571	1.1	0.631841
8872	8872	ENSRNOG00000008927	HBP1	3	-0.192925	-0.186429	-0.289183	0.255066	0.307488	0.0227958	2.85037	0.0448223	2.82324	0.0515243	2.85335	0.0981678	2.91197	0.0406513	2.88273	0.0514277	2.95197	0.0287261	0.145	0.155	0.245	0.046	0.065	0.073	0.058	0.078	0.135	3.53659	2.03947	2.88235	1.21053	0.691489	0.715686	0.690476	0.78	0.671642
10525	10525	ENSRNOG00000060120	SELO	1	-0.173509	-0.265798	-0.349209	0.215518	0.0432215	0.00037967	2.60972	0.0580834	2.60821	0.0755655	2.63799	0.0212041	2.66576	0.0211712	2.69808	0.045242	2.74532	0.0254543	0.145	0.299	0.189	0.041	0.012	0.009	0.094	0.082	0.129	3.53659	3.93421	2.22353	1.07895	0.12766	0.0882353	1.11905	0.82	0.641791
12039	12039	ENSRNOG00000019598	VEGFA	2	-0.104828	-0.334639	-0.319766	0.70391	0.124219	0.0635833	2.99043	0.0708589	2.9909	0.106215	3.01931	0.0977859	3.02865	0.0278455	3.11028	0.0514308	3.12698	0.0753726	0.145	0.216	0.093	0.016	0.105	0.048	0.122	0.11	0.145	3.53659	2.84211	1.09412	0.421053	1.11702	0.470588	1.45238	1.1	0.721393
12539	12539	ENSRNOG00000019316	SH3BP4	3	0.641376	0.632371	0.812247	0.0207812	0.0341104	0.00055629	2.20149	0.0631726	2.19751	0.18351	2.16028	0.110621	1.96817	0.0681885	1.99928	0.0905709	1.8855	0.0606213	0.145	0.3	0.31	0.062	0.006	0.002	0.006	0.005	0.164	3.53659	3.94737	3.64706	1.63158	0.0638298	0.0196078	0.0714286	0.05	0.81592
12800	12800	ENSRNOG00000022229	SDAD1	3	0.202301	0.0270911	0.525444	0.50605	0.958017	0.00951891	1.86809	0.0215889	1.85233	0.104664	1.89909	0.114475	1.79323	0.0623733	1.83736	0.118889	1.73182	0.0698875	0.145	0.126	0.139	0.024	0.082	0.019	0.057	0.043	0.365	3.53659	1.65789	1.63529	0.631579	0.87234	0.186275	0.678571	0.43	1.81592
13068	13068	ENSRNOG00000027623	LOC680039	3	-0.190393	-0.113489	-0.228917	0.0840572	0.385734	0.00731115	2.59039	0.04158	2.61416	0.046874	2.60798	0.0404633	2.64846	0.0279163	2.65634	0.00747561	2.67948	0.0330667	0.145	0.145	0.295	0.092	0.032	0.052	0.039	0.059	0.141	3.53659	1.90789	3.47059	2.42105	0.340426	0.509804	0.464286	0.59	0.701493
14032	14032	ENSRNOG00000058739	SNN	8	-0.0356823	0.123868	0.593068	0.932131	0.734227	0.00167853	1.5293	0.0765087	1.54498	0.0643634	1.66114	0.0560424	1.54851	0.0273117	1.50567	0.0589348	1.4732	0.0302411	0.145	0.026	0.109	0.003	0.077	0.11	0.055	0.333	0.142	3.53659	0.342105	1.28235	0.0789474	0.819149	1.07843	0.654762	3.33	0.706468
14534	14534	ENSRNOG00000003214	AABR07029742.1	2	0.310465	0.559439	0.285774	0.411659	0.0847625	0.393587	1.23806	0.115525	1.4258	0.0545434	1.20412	0.108206	1.1306	0.0738163	1.22936	0.0728499	1.06812	0.182967	0.145	0.176	0.163	0.088	0.127	0.068	0.085	0.088	0.06	3.53659	2.31579	1.91765	2.31579	1.35106	0.666667	1.0119	0.88	0.298507
15023	15023	ENSRNOG00000002474	TOM1L1	3	-0.341834	-0.338449	-0.382579	0.061935	0.0821538	0.00998441	2.24408	0.0502115	2.21435	0.0959585	2.2449	0.0958834	2.35104	0.0665152	2.33677	0.0332138	2.375	0.0424823	0.145	0.272	0.212	0.086	0.063	0.038	0.045	0.038	0.101	3.53659	3.57895	2.49412	2.26316	0.670213	0.372549	0.535714	0.38	0.502488
15347	15347	ENSRNOG00000006548	MRC2	1	0.404578	0.55969	0.884052	0.335063	0.198504	0.00681839	1.24451	0.202881	1.22758	0.153046	1.35272	0.284753	1.06665	0.135388	0.976484	0.0782049	1.07935	0.116909	0.145	0.151	0.202	0.074	0.079	0.08	0.062	0.114	0.093	3.53659	1.98684	2.37647	1.94737	0.840426	0.784314	0.738095	1.14	0.462687
17521	17521	ENSRNOG00000039850	PIGP	2	-0.253447	-0.441645	-0.213708	0.267854	0.0388742	0.275235	1.93115	0.0519172	1.83753	0.0755783	1.91322	0.110707	2.01332	0.0339366	1.98901	0.0484371	1.98375	0.0652432	0.145	0.328	0.108	0.04	0.184	0.07	0.036	0.04	0.049	3.53659	4.31579	1.27059	1.05263	1.95745	0.686275	0.428571	0.4	0.243781
18355	18355	ENSRNOG00000048704	RGD1562758	8	-0.241191	0.501654	1.39971	0.57351	0.235389	7.76788e-06	0.300646	0.218717	0.464007	0.413412	0.991544	0.131167	0.453474	0.278247	0.146266	0.188656	0.123705	0.180954	0.145	0.05	0.056	0	0.057	0.099	0.095	0.417	0.081	3.53659	0.657895	0.658824	0	0.606383	0.970588	1.13095	4.17	0.402985
19113	19113	ENSRNOG00000030676	RGD1562885	1	0.00287001	0.0240265	0.0347798				0.0455459	0.101844	0.146762	0.219679	0.158338	0.284777	0	0	0	0	0	0	0.145	0.124	0.065	0.017	0.164	0.055	0.1	0.133	0.197	3.53659	1.63158	0.764706	0.447368	1.74468	0.539216	1.19048	1.33	0.9801
19995	19995	ENSRNOG00000021611	CLIP2	3	0.402068	0.268535	0.782671	0.184419	0.467812	0.000609714	1.62903	0.110592	1.56205	0.0601883	1.6642	0.140869	1.49592	0.0918759	1.47402	0.0650896	1.42568	0.0660699	0.145	0.049	0.373	0.061	0.019	0.042	0.036	0.137	0.138	3.53659	0.644737	4.38824	1.60526	0.202128	0.411765	0.428571	1.37	0.686567
20683	20683	LOC102546998	ENSRNOG00000061977	1	-0.282011	-0.641059	-0.79046	0.376797	0.0727729	0.0064454	1.16643	0.0719095	0.938957	0.432113	1.23249	0.314105	1.3467	0.124479	1.32864	0.0727428	1.53297	0.0924875	0.145	0.351	0.096	0.022	0.11	0.032	0.063	0.036	0.145	3.53659	4.61842	1.12941	0.578947	1.17021	0.313725	0.75	0.36	0.721393
21559	21559	Ndufb1	LOC102547484	1	-0.0160958	-0.100232	-0.305495		0.777333	0.488704	2.22782	0.0836152	2.16976	0.085653	2.1028	0.133645	2.24775	0.0167201	2.20962	0.0324455	2.25249	0.0346398	0.145	0.07	0.11	0.02	0.075	0.095	0.068	0.207	0.21	3.53659	0.921053	1.29412	0.526316	0.797872	0.931373	0.809524	2.07	1.04478
21752	21752	LOC102556302	LOC103693106	2	0.00492848	0.0677646	2.8542e-05				0.0455459	0.101844	0.144976	0.146537	0.132786	0.21013	0	0	0	0	0	0	0.145	0.148	0.093	0.018	0.138	0.058	0.108	0.139	0.153	3.53659	1.94737	1.09412	0.473684	1.46809	0.568627	1.28571	1.39	0.761194
22548	22548	LOC102551991	LOC102549861	3	0.456326	0.0175987	0.138459	0.259705	0.983914	0.717919	0.563171	0.144238	0.651072	0.350284	0.62465	0.222938	0.790235	0.135843	0.721966	0.216061	1.16062	0.174267	0.145	0.133	0.197	0.016	0.04	0.019	0.022	0.042	0.386	3.53659	1.75	2.31765	0.421053	0.425532	0.186275	0.261905	0.42	1.9204
212	212	ENSRNOG00000018163	IPCEF1	2	0.0768562	0.477025	0.345763	0.890136	0.289952	0.426614	0.388335	0.215582	0.546012	0.0813061	0.66371	0.117212	0.330298	0.195926	0.28369	0.0909548	0.459667	0.268177	0.144	0.103	0.109	0.08	0.073	0.064	0.143	0.173	0.111	3.5122	1.35526	1.28235	2.10526	0.776596	0.627451	1.70238	1.73	0.552239
315	315	ENSRNOG00000043341	ZFP51	2	-0.272524	-0.348203	-0.272538	0.331433	0.18827	0.239711	1.65261	0.0807713	1.7549	0.049363	1.63167	0.122265	1.74516	0.0473415	1.86356	0.0428247	1.71795	0.123034	0.144	0.119	0.216	0.074	0.115	0.143	0.042	0.083	0.064	3.5122	1.56579	2.54118	1.94737	1.2234	1.40196	0.5	0.83	0.318408
731	731	ENSRNOG00000020762	ZFP260	3	0.206588	0.181112	0.227458	0.67266	0.757664	0.61105	0.95213	0.0762825	0.903134	0.0832053	0.867034	0.13021	0.877364	0.0628714	0.809967	0.0892991	0.744765	0.216913	0.144	0.096	0.161	0.03	0.141	0.094	0.03	0.14	0.164	3.5122	1.26316	1.89412	0.789474	1.5	0.921569	0.357143	1.4	0.81592
2459	2459	ENSRNOG00000016948	NHLRC2	1	-0.102169	-0.236389	-0.278383	0.636625	0.189906	0.0398409	2.59482	0.0396042	2.62015	0.0792829	2.63146	0.0641244	2.62546	0.044602	2.70435	0.0263629	2.7197	0.0493431	0.144	0.215	0.109	0.03	0.07	0.041	0.133	0.125	0.133	3.5122	2.82895	1.28235	0.789474	0.744681	0.401961	1.58333	1.25	0.661692
3072	3072	ENSRNOG00000010023	SLC33A1	1	-0.0121394	-0.0951166	-0.337333	0.965177	0.680791	0.00779423	2.94167	0.0531062	2.91338	0.0427926	2.89599	0.106397	2.9489	0.0103353	2.94399	0.0315969	3.01124	0.0245077	0.144	0.052	0.135	0.019	0.071	0.102	0.058	0.226	0.193	3.5122	0.684211	1.58824	0.5	0.755319	1	0.690476	2.26	0.960199
3509	3509	ENSRNOG00000018656	AMPD1	5	-0.00042932	-0.0129033	0.118254				0.728244	0.227163	0.468853	0.174542	0.749294	0.37844	0.479696	0.16879	0.287548	0.26415	0.282471	0.234917	0.144	0.082	0.225	0.042	0.054	0.07	0.057	0.111	0.215	3.5122	1.07895	2.64706	1.10526	0.574468	0.686275	0.678571	1.11	1.06965
4388	4388	ENSRNOG00000010284	ST3GAL5	3	0.298384	0.19431	0.4086	0.270364	0.553471	0.0468841	1.83192	0.0473963	1.79893	0.0802001	1.87994	0.084494	1.73181	0.0320119	1.73711	0.0411173	1.73765	0.103722	0.144	0.105	0.305	0.055	0.048	0.055	0.021	0.039	0.228	3.5122	1.38158	3.58824	1.44737	0.510638	0.539216	0.25	0.39	1.13433
6822	6822	ENSRNOG00000006807	ALDOB	3	-0.395962	-0.281423	-0.472968	0.0348651	0.195498	0.00214094	4.30474	0.0736794	4.30293	0.111249	4.31071	0.111787	4.4385	0.0216496	4.40491	0.0339903	4.47416	0.0264593	0.144	0.171	0.327	0.077	0.04	0.038	0.022	0.017	0.164	3.5122	2.25	3.84706	2.02632	0.425532	0.372549	0.261905	0.17	0.81592
7364	7364	ENSRNOG00000024259	TMEM54	1	0.0190908	0.0310784	0.189438			0.0944978	0.126935	0.182706	0.2031	0.218569	0.289474	0.437928	0	0	0.0395686	0.0791372	0	0	0.144	0.111	0.174	0.026	0.119	0.082	0.05	0.107	0.187	3.5122	1.46053	2.04706	0.684211	1.26596	0.803922	0.595238	1.07	0.930348
7491	7491	ENSRNOG00000017309	RSRP1	1	-0.063664	-0.25217	-0.277599	0.816367	0.228339	0.0820576	2.95213	0.0549597	2.97612	0.0570767	2.97146	0.0641351	2.97377	0.0352414	3.05678	0.0603085	3.05942	0.0648704	0.144	0.189	0.11	0.023	0.076	0.052	0.13	0.145	0.131	3.5122	2.48684	1.29412	0.605263	0.808511	0.509804	1.54762	1.45	0.651741
8950	8950	ENSRNOG00000004509	EAPP	2	-0.174825	-0.202902	-0.171466	0.254106	0.17301	0.168379	2.26425	0.0501626	2.29062	0.0223319	2.23938	0.062847	2.31788	0.0281402	2.35287	0.0317083	2.29153	0.0490302	0.144	0.153	0.22	0.088	0.093	0.088	0.052	0.079	0.083	3.5122	2.01316	2.58824	2.31579	0.989362	0.862745	0.619048	0.79	0.412935
9370	9370	ENSRNOG00000008145	TRAF3	3	0.430167	0.37848	0.525101	0.084986	0.162559	0.0101725	2.09027	0.0657491	2.10317	0.101254	2.05659	0.127232	1.94721	0.040319	1.97886	0.0834487	1.89742	0.0809029	0.144	0.211	0.238	0.076	0.065	0.055	0.02	0.025	0.166	3.5122	2.77632	2.8	2	0.691489	0.539216	0.238095	0.25	0.825871
9435	9435	ENSRNOG00000050859	AABR07065772.1	3	0.563792	0.56229	1.37119	0.136549	0.205759	2.82856e-05	0.882108	0.340203	0.96486	0.219335	1.24369	0.323461	0.54478	0.157332	0.549998	0.349066	0.667694	0.197404	0.144	0.226	0.202	0.058	0.038	0.032	0.063	0.085	0.152	3.5122	2.97368	2.37647	1.52632	0.404255	0.313725	0.75	0.85	0.756219
10103	10103	ENSRNOG00000056487	OXR1	8	0.0188029	-0.135187	-0.160614	0.93593	0.433316	0.197288	2.97379	0.0365447	2.94336	0.0341684	2.95812	0.0850041	2.96892	0.0256162	2.98574	0.0148125	3.01501	0.0177675	0.144	0.053	0.086	0.018	0.087	0.07	0.108	0.272	0.162	3.5122	0.697368	1.01176	0.473684	0.925532	0.686275	1.28571	2.72	0.80597
10192	10192	ENSRNOG00000061246	FAM49B	1	0.181468	0.219884	0.387476	0.47792	0.375276	0.0237811	1.89649	0.0829174	1.97536	0.0758641	1.95501	0.0671983	1.83778	0.0766455	1.90088	0.0455586	1.825	0.0690343	0.144	0.107	0.188	0.073	0.055	0.054	0.079	0.148	0.152	3.5122	1.40789	2.21176	1.92105	0.585106	0.529412	0.940476	1.48	0.756219
10596	10596	ENSRNOG00000053196	SLC48A1	1	0.0325544	0.149778	0.269543	0.89806	0.442218	0.0373862	2.24742	0.0478245	2.22519	0.0433528	2.25528	0.0459265	2.23921	0.0298922	2.18318	0.0315037	2.16947	0.0460844	0.144	0.103	0.146	0.029	0.061	0.061	0.094	0.217	0.145	3.5122	1.35526	1.71765	0.763158	0.648936	0.598039	1.11905	2.17	0.721393
10712	10712	ENSRNOG00000011573	CSAD	1	-0.0096403	-0.121716	-0.872085	0.985765	0.785857	5.82939e-05	3.01938	0.154893	3.04065	0.131109	2.72421	0.165911	3.05447	0.0465502	3.10315	0.0487831	3.04394	0.0687382	0.144	0.05	0.174	0.026	0.053	0.088	0.042	0.234	0.189	3.5122	0.657895	2.04706	0.684211	0.56383	0.862745	0.5	2.34	0.940299
12638	12638	ENSRNOG00000017237	LAMA1	1	0.14541	0.236501	0.595646	0.605498		0.00999048	0.289312	0.228712	0.24217	0.429828	0.541326	0.405696	0	0	0.0886954	0.109676	0.105358	0.153165	0.144	0.138	0.167	0.036	0.072	0.035	0.047	0.041	0.32	3.5122	1.81579	1.96471	0.947368	0.765957	0.343137	0.559524	0.41	1.59204
12835	12835	ENSRNOG00000003296	DCK	8	-0.0401215	0.237678	0.480818	0.931634	0.498191	0.0366057	1.42626	0.0649432	1.47281	0.0944798	1.50709	0.0836925	1.4398	0.0676647	1.38214	0.0597855	1.34667	0.0740301	0.144	0.107	0.062	0.019	0.069	0.077	0.158	0.241	0.123	3.5122	1.40789	0.729412	0.5	0.734043	0.754902	1.88095	2.41	0.61194
13693	13693	ENSRNOG00000003720	PRRX1	1	0.01655	0.500482	0.833706	0.976581	0.189906	0.00789416	0.477701	0.277196	0.541012	0.305869	0.794726	0.246081	0.436186	0.311507	0.0886954	0.109676	0.243662	0.118344	0.144	0.18	0.138	0.037	0.026	0.03	0.156	0.235	0.054	3.5122	2.36842	1.62353	0.973684	0.276596	0.294118	1.85714	2.35	0.268657
14395	14395	ENSRNOG00000008144	IRF1	8	-0.0545302	0.206743	0.576395	0.905524	0.602483	0.0156925	2.44385	0.0323448	2.50765	0.0856849	2.43619	0.0981325	2.4532	0.0966151	2.44361	0.0327641	2.23194	0.102952	0.144	0.058	0.105	0.019	0.071	0.082	0.078	0.292	0.151	3.5122	0.763158	1.23529	0.5	0.755319	0.803922	0.928571	2.92	0.751244
14428	14428	ENSRNOG00000002488	GALNT10	1	0.261456	0.473286	0.666949	0.41764	0.111884	0.00267065	1.7959	0.113067	1.79143	0.077401	1.84329	0.135755	1.70005	0.123904	1.63185	0.0530351	1.62643	0.11391	0.144	0.127	0.23	0.088	0.035	0.036	0.083	0.189	0.068	3.5122	1.67105	2.70588	2.31579	0.37234	0.352941	0.988095	1.89	0.338308
15396	15396	ENSRNOG00000003262	CACNG4	1	0.0409324	0.233649	1.14821	0.948134	0.690672	0.000606945	0.585092	0.174973	0.53896	0.257304	0.925366	0.0948444	0.573995	0.108126	0.464526	0.160715	0.409573	0.205272	0.144	0.057	0.093	0.005	0.109	0.092	0.054	0.234	0.212	3.5122	0.75	1.09412	0.131579	1.15957	0.901961	0.642857	2.34	1.05473
15887	15887	ENSRNOG00000020465	RIPK3	3	0.664185	0.339852	0.858849	0.0279882	0.384442	0.000640397	1.51654	0.136299	1.44968	0.095349	1.60826	0.0752487	1.27562	0.0970222	1.33089	0.0781396	1.30078	0.0899843	0.144	0.061	0.503	0.064	0.009	0.009	0.013	0.058	0.139	3.5122	0.802632	5.91765	1.68421	0.0957447	0.0882353	0.154762	0.58	0.691542
16047	16047	ENSRNOG00000018295	CCAR2	1	0.141114	0.194978	0.580682	0.764814	0.692869	0.0448285	1.78438	0.100602	1.86963	0.114207	1.98828	0.193791	1.72252	0.0735526	1.8041	0.0961356	1.81599	0.105551	0.144	0.083	0.142	0.026	0.091	0.069	0.062	0.154	0.229	3.5122	1.09211	1.67059	0.684211	0.968085	0.676471	0.738095	1.54	1.1393
16431	16431	ENSRNOG00000015522	TFAP2A	8	-0.0863431	0.218987	0.513045			0.0218946	0	0	0.229455	0.231907	0.402521	0.199321	0.0714696	0.123789	0	0	0	0	0.144	0.066	0.03	0.002	0.05	0.063	0.21	0.374	0.061	3.5122	0.868421	0.352941	0.0526316	0.531915	0.617647	2.5	3.74	0.303483
17848	17848	ENSRNOG00000029178	ABCC5	2	0.608772	0.773389	0.645005	0.0393924	0.00935079	0.0108918	1.82247	0.123854	1.87554	0.100959	1.85623	0.162332	1.6068	0.0638429	1.60563	0.0653175	1.64799	0.114992	0.144	0.307	0.224	0.119	0.088	0.05	0.025	0.022	0.021	3.5122	4.03947	2.63529	3.13158	0.93617	0.490196	0.297619	0.22	0.104478
18532	18532	ENSRNOG00000018958	MT3	1	0.00252844	0.010004	0.0210599				0.0455459	0.101844	0.0740495	0.16558	0.188385	0.229445	0	0	0	0	0	0	0.144	0.103	0.131	0.023	0.115	0.067	0.079	0.142	0.196	3.5122	1.35526	1.54118	0.605263	1.2234	0.656863	0.940476	1.42	0.975124
19245	19245	ENSRNOG00000000485	BAK1	1	0.330097	0.571544	0.656541	0.316864	0.0645808	0.00717931	1.41654	0.154299	1.43399	0.0957074	1.45459	0.0851939	1.32534	0.102848	1.22888	0.0805806	1.23608	0.0599479	0.144	0.241	0.171	0.075	0.009	0.018	0.134	0.164	0.044	3.5122	3.17105	2.01176	1.97368	0.0957447	0.176471	1.59524	1.64	0.218905
19860	19860	ENSRNOG00000008372	VAMP7	1	-0.0552784	-0.147652	-0.155414	0.776747	0.368888	0.196047	2.56988	0.0369582	2.50564	0.0518805	2.58476	0.0762059	2.5892	0.0182209	2.55023	0.0253605	2.63832	0.00867447	0.144	0.162	0.095	0.029	0.105	0.053	0.106	0.134	0.172	3.5122	2.13158	1.11765	0.763158	1.11702	0.519608	1.2619	1.34	0.855721
20097	20097	ENSRNOG00000001342	WDR66	1	0.0389523	0.212465	0.610153	0.930815		0.0399435	0.146043	0.146353	0.263813	0.204437	0.485198	0.147751	0.0761892	0.131964	0.0978551	0.119849	0.139843	0.199407	0.144	0.129	0.145	0.024	0.066	0.057	0.077	0.178	0.18	3.5122	1.69737	1.70588	0.631579	0.702128	0.558824	0.916667	1.78	0.895522
20689	20689	LOC108349914	LOC102553017	2	0.0400688	0.512441	0.0725627	0.943171		0.894034	0.423834	0.220342	0.623091	0.196186	0.381221	0.407026	0	0	0	0	0.0865966	0.123786	0.144	0.391	0.095	0.097	0.179	0.065	0.012	0.008	0.009	3.5122	5.14474	1.11765	2.55263	1.90426	0.637255	0.142857	0.08	0.0447761
2076	2076	ENSRNOG00000021338	TMEM132A	1	0.267947	0.278672	0.285518	0.227065	0.233899	0.115763	2.21168	0.0354618	2.1599	0.0784182	2.17102	0.0822848	2.12804	0.0264319	2.06663	0.0493518	2.08769	0.0600492	0.143	0.288	0.148	0.047	0.105	0.068	0.027	0.027	0.147	3.4878	3.78947	1.74118	1.23684	1.11702	0.666667	0.321429	0.27	0.731343
2607	2607	ENSRNOG00000055451	GCNT4	3	-0.385748	-0.352952	-0.896802	0.2358	0.320358	0.000137251	1.5506	0.211205	1.67401	0.135163	1.55743	0.163171	1.72503	0.059322	1.82508	0.0498788	1.88131	0.109931	0.143	0.098	0.336	0.066	0.031	0.039	0.041	0.13	0.116	3.4878	1.28947	3.95294	1.73684	0.329787	0.382353	0.488095	1.3	0.577114
2712	2712	ENSRNOG00000011383	NDUFS4	3	-0.108678	-0.0715038	-0.181443	0.527637	0.730415	0.136831	2.48249	0.0300359	2.49209	0.0315511	2.44471	0.0547128	2.5172	0.0216148	2.5169	0.0262929	2.49945	0.0488201	0.143	0.091	0.215	0.045	0.089	0.094	0.031	0.1	0.192	3.4878	1.19737	2.52941	1.18421	0.946809	0.921569	0.369048	1	0.955224
3220	3220	ENSRNOG00000027894	IQGAP3	1	0.333424	0.749039	1.01535	0.446834	0.0695894	0.00301776	1.12485	0.225125	0.770734	0.481211	1.17255	0.142314	0.96244	0.217793	0.403793	0.240908	0.545003	0.17977	0.143	0.199	0.15	0.01	0.045	0.034	0.093	0.144	0.182	3.4878	2.61842	1.76471	0.263158	0.478723	0.333333	1.10714	1.44	0.905473
3467	3467	ENSRNOG00000018835	NOTCH2	1	0.0349425	0.375812	0.495601	0.935279	0.187436	0.0203405	2.97249	0.0819993	3.07344	0.0414511	2.92608	0.129761	2.95366	0.11228	2.94516	0.057781	2.76341	0.114792	0.143	0.103	0.138	0.031	0.063	0.043	0.113	0.272	0.094	3.4878	1.35526	1.62353	0.815789	0.670213	0.421569	1.34524	2.72	0.467662
7048	7048	ENSRNOG00000011157	JAK1	2	-0.127415	-0.141296	-0.0846967	0.232498	0.196571	0.379058	3.34712	0.0273087	3.35362	0.0224085	3.37245	0.0513572	3.38658	0.0175288	3.39769	0.0115228	3.40007	0.0327187	0.143	0.156	0.178	0.081	0.159	0.128	0.031	0.06	0.064	3.4878	2.05263	2.09412	2.13158	1.69149	1.2549	0.369048	0.6	0.318408
8028	8028	ENSRNOG00000003686	TBL1X	1	-0.0665107	-0.16072	-0.21712	0.72954	0.312738	0.0589721	2.61821	0.0474079	2.63448	0.0719155	2.61457	0.0647004	2.6402	0.0127369	2.69413	0.0198927	2.68572	0.0342504	0.143	0.196	0.103	0.032	0.087	0.059	0.115	0.131	0.134	3.4878	2.57895	1.21176	0.842105	0.925532	0.578431	1.36905	1.31	0.666667
8692	8692	ENSRNOG00000034026	LCLAT1	1	-0.0438059	-0.12157	-0.274422	0.869621	0.614932	0.0620256	2.22824	0.050898	2.17695	0.0589846	2.14897	0.0787029	2.24483	0.0292713	2.22229	0.0230632	2.2397	0.0627274	0.143	0.103	0.122	0.019	0.087	0.081	0.083	0.184	0.178	3.4878	1.35526	1.43529	0.5	0.925532	0.794118	0.988095	1.84	0.885572
9812	9812	ENSRNOG00000005102	CCDC53	3	-0.241312	-0.211318	-0.410318	0.252685	0.376565	0.00843183	2.30016	0.0653735	2.2255	0.0910624	2.27234	0.0906027	2.37852	0.0667719	2.29948	0.0483367	2.40592	0.0559618	0.143	0.132	0.211	0.069	0.051	0.046	0.061	0.099	0.188	3.4878	1.73684	2.48235	1.81579	0.542553	0.45098	0.72619	0.99	0.935323
10220	10220	ENSRNOG00000024824	COL22A1	1	0.0541403	0.455871	0.744232	0.932511	0.344144	0.0392884	0.677767	0.247176	0.844072	0.102369	0.961539	0.209207	0.682427	0.149745	0.595493	0.137984	0.661959	0.182655	0.143	0.11	0.105	0.034	0.05	0.055	0.164	0.249	0.09	3.4878	1.44737	1.23529	0.894737	0.531915	0.539216	1.95238	2.49	0.447761
10708	10708	ENSRNOG00000010588	TNS2	2	-0.133721	-0.335157	-0.181463	0.621586	0.135961	0.373827	2.55893	0.0365548	2.53458	0.0466784	2.65487	0.116202	2.59635	0.0764116	2.64439	0.0247215	2.7265	0.0632257	0.143	0.174	0.102	0.047	0.137	0.083	0.095	0.114	0.105	3.4878	2.28947	1.2	1.23684	1.45745	0.813725	1.13095	1.14	0.522388
11093	11093	ENSRNOG00000016469	FXYD2	2	0.64659	0.717355	0.672863	0.0875225	0.0915493	0.0647122	1.00974	0.217193	1.02542	0.142912	1.04646	0.21836	0.680872	0.162213	0.660761	0.165463	0.73374	0.245925	0.143	0.217	0.244	0.118	0.065	0.069	0.035	0.061	0.048	3.4878	2.85526	2.87059	3.10526	0.691489	0.676471	0.416667	0.61	0.238806
11217	11217	ENSRNOG00000018816	COX5A	1	-0.025663	-0.0551916	-0.22477	0.90433	0.792479	0.0387374	2.71032	0.0389551	2.67672	0.0388281	2.64583	0.0327833	2.72051	0.0137611	2.69539	0.0100409	2.71295	0.0427835	0.143	0.085	0.145	0.029	0.07	0.079	0.072	0.181	0.196	3.4878	1.11842	1.70588	0.763158	0.744681	0.77451	0.857143	1.81	0.975124
12389	12389	ENSRNOG00000017206	IGFBP5	3	0.786667	0.59478	0.971737	0.0299302	0.18113	0.00498893	1.98477	0.25615	1.86957	0.191051	1.98917	0.260555	1.5207	0.136576	1.5029	0.0950379	1.51373	0.0921073	0.143	0.17	0.37	0.15	0.019	0.039	0.024	0.032	0.053	3.4878	2.23684	4.35294	3.94737	0.202128	0.382353	0.285714	0.32	0.263682
12711	12711	ENSRNOG00000002122	LRRC8C	2	0.405314	0.561404	0.554676	0.178653	0.0527923	0.0165763	1.74352	0.078377	1.82556	0.157915	1.89513	0.129642	1.60064	0.0366315	1.66313	0.0818722	1.7262	0.0584422	0.143	0.306	0.182	0.059	0.073	0.03	0.026	0.027	0.154	3.4878	4.02632	2.14118	1.55263	0.776596	0.294118	0.309524	0.27	0.766169
12851	12851	ENSRNOG00000046540	UGT2B15	3	-0.448852	-0.318908	-0.516026	0.025735	0.171	0.00209437	4.25302	0.0784658	4.28191	0.116673	4.29106	0.130084	4.40349	0.0496421	4.39747	0.0465561	4.47304	0.0361359	0.143	0.186	0.297	0.078	0.047	0.037	0.026	0.034	0.152	3.4878	2.44737	3.49412	2.05263	0.5	0.362745	0.309524	0.34	0.756219
13388	13388	ENSRNOG00000021586	GPR39	1	0.0872695	0.25358	0.718219	0.837033	0.470395	0.00196423	1.55377	0.137729	1.70698	0.0793924	1.61021	0.133858	1.53783	0.0502404	1.62881	0.0666807	1.3685	0.115894	0.143	0.043	0.157	0.031	0.055	0.09	0.069	0.281	0.131	3.4878	0.565789	1.84706	0.815789	0.585106	0.882353	0.821429	2.81	0.651741
14824	14824	ENSRNOG00000033101	MYO18A	3	0.33765	0.233321	0.535809	0.255784	0.520778	0.0195174	2.76871	0.0559366	2.73489	0.108311	2.87387	0.183312	2.64889	0.0517887	2.66163	0.0633897	2.72512	0.0902795	0.143	0.125	0.23	0.042	0.07	0.08	0.029	0.065	0.216	3.4878	1.64474	2.70588	1.10526	0.744681	0.784314	0.345238	0.65	1.07463
15182	15182	ENSRNOG00000014099	KRT15	8	-0.00156173	0.213245	0.501089	0.996922		0.0056175	0.17949	0.193863	0.341376	0.409203	0.40997	0.564762	0.14994	0.150266	0	0	0.048503	0.108456	0.143	0.128	0.072	0.006	0.119	0.052	0.133	0.172	0.175	3.4878	1.68421	0.847059	0.157895	1.26596	0.509804	1.58333	1.72	0.870647
16355	16355	ENSRNOG00000016915	BARX1	1	0.0438657	0.0835093	0.177121			0.27628	0.156476	0.157854	0.148291	0.220877	0.289363	0.25004	0	0	0	0	0	0	0.143	0.16	0.196	0.04	0.066	0.056	0.045	0.079	0.215	3.4878	2.10526	2.30588	1.05263	0.702128	0.54902	0.535714	0.79	1.06965
17015	17015	ENSRNOG00000018669	JAK3	3	0.795704	0.617179	0.936929	0.00390936	0.0500786	8.88759e-05	2.35337	0.113667	2.20672	0.148039	2.24533	0.168565	2.08006	0.0337096	1.98854	0.111061	1.92568	0.133263	0.143	0.187	0.386	0.086	0.026	0.033	0.012	0.012	0.115	3.4878	2.46053	4.54118	2.26316	0.276596	0.323529	0.142857	0.12	0.572139
17796	17796	ENSRNOG00000001821	ADIPOQ	1	0.0987999	0.333918	0.766606	0.818667	0.402266	0.00964355	0.555827	0.379447	0.733166	0.44542	1.18296	0.422481	0.362754	0.236401	0.290121	0.194899	0.529945	0.389699	0.143	0.152	0.157	0.021	0.067	0.063	0.107	0.149	0.141	3.4878	2	1.84706	0.552632	0.712766	0.617647	1.27381	1.49	0.701493
18747	18747	ENSRNOG00000017604	FAM65A	8	-0.0142103	0.32791	0.484069	0.973973	0.212552	0.0107933	1.89762	0.0856894	1.95023	0.0554914	2.00982	0.09968	1.90885	0.0200862	1.8461	0.0592109	1.86563	0.061433	0.143	0.116	0.083	0.017	0.053	0.034	0.178	0.284	0.092	3.4878	1.52632	0.976471	0.447368	0.56383	0.333333	2.11905	2.84	0.457711
18847	18847	ENSRNOG00000018950	FA2H	1	0.0428728	0.0672229	0.156826			0.348769	0.149873	0.150544	0.109879	0.245696	0.267848	0.258142	0	0	0.0395686	0.0791372	0	0	0.143	0.112	0.162	0.038	0.104	0.051	0.046	0.07	0.274	3.4878	1.47368	1.90588	1	1.10638	0.5	0.547619	0.7	1.36318
19824	19824	ENSRNOG00000057472	AC117065.2	1	0.0091929	0.0302112	0.124033				0.0455459	0.101844	0.101578	0.143791	0.243683	0.243988	0	0	0.0491268	0.0982537	0.0380937	0.08518	0.143	0.088	0.114	0.014	0.11	0.061	0.069	0.157	0.244	3.4878	1.15789	1.34118	0.368421	1.17021	0.598039	0.821429	1.57	1.21393
20044	20044	ENSRNOG00000000961	GLT1D1	1	-0.208939	-0.679876	-0.811566	0.594174	0.0312707	0.000838432	1.79788	0.110045	1.62769	0.176798	1.88972	0.193202	1.84671	0.189833	1.90185	0.10999	2.19852	0.0992502	0.143	0.201	0.127	0.035	0.037	0.031	0.168	0.18	0.078	3.4878	2.64474	1.49412	0.921053	0.393617	0.303922	2	1.8	0.38806
1545	1545	ENSRNOG00000018462	RABEP2	3	-0.195616	-0.175701	-0.245458	0.309585	0.404137	0.0897554	2.0384	0.0280569	2.01484	0.0449007	2.04577	0.0769968	2.09773	0.0355314	2.07182	0.0742275	2.13006	0.0543118	0.142	0.185	0.186	0.036	0.101	0.05	0.043	0.053	0.204	3.46341	2.43421	2.18824	0.947368	1.07447	0.490196	0.511905	0.53	1.01493
2559	2559	ENSRNOG00000013521	DHFR	3	-0.155867	-0.0869403	-0.347801	0.477514	0.758789	0.0199195	2.82571	0.0606016	2.79011	0.0571	2.78857	0.13237	2.87914	0.0240466	2.81967	0.0313126	2.9148	0.0219274	0.142	0.057	0.236	0.022	0.082	0.064	0.036	0.112	0.249	3.46341	0.75	2.77647	0.578947	0.87234	0.627451	0.428571	1.12	1.23881
3830	3830	ENSRNOG00000028319	CRYZ	3	-0.268546	-0.228914	-0.409255	0.200363	0.33026	0.0103998	2.27053	0.0831687	2.22861	0.100992	2.22021	0.103554	2.36263	0.0321593	2.31575	0.0486563	2.35956	0.0543255	0.142	0.184	0.225	0.053	0.057	0.048	0.055	0.058	0.178	3.46341	2.42105	2.64706	1.39474	0.606383	0.470588	0.654762	0.58	0.885572
4574	4574	ENSRNOG00000005686	SUCLG2	1	-0.0838085	-0.160886	-0.179568	0.668042	0.362182	0.169653	3.38307	0.0542669	3.36557	0.0565667	3.36042	0.0972698	3.41194	0.0221805	3.4197	0.0131389	3.42509	0.0207975	0.142	0.132	0.129	0.044	0.09	0.078	0.069	0.146	0.17	3.46341	1.73684	1.51765	1.15789	0.957447	0.764706	0.821429	1.46	0.845771
5766	5766	ENSRNOG00000045829	THBS1	3	0.405671	0.286891	1.12424	0.254996	0.515769	1.68974e-05	2.44502	0.253077	2.30892	0.152923	2.5365	0.114016	2.36397	0.0963917	2.20579	0.106022	2.11431	0.122378	0.142	0.042	0.247	0.012	0.045	0.074	0.026	0.237	0.175	3.46341	0.552632	2.90588	0.315789	0.478723	0.72549	0.309524	2.37	0.870647
6044	6044	ENSRNOG00000005958	RRBP1	1	0.310129	0.38035	0.492665	0.286542	0.201158	0.0267922	3.03996	0.0485722	3.11292	0.105482	3.16466	0.154804	2.92579	0.0648303	2.98551	0.0959394	3.02397	0.0691232	0.142	0.213	0.18	0.058	0.104	0.066	0.036	0.047	0.154	3.46341	2.80263	2.11765	1.52632	1.10638	0.647059	0.428571	0.47	0.766169
7104	7104	ENSRNOG00000011413	SCP2	1	-0.187403	-0.202194	-0.336659	0.354969	0.342069	0.0213162	3.84263	0.0723128	3.81713	0.0884134	3.81272	0.0815791	3.90794	0.0185078	3.88991	0.0214094	3.92426	0.037404	0.142	0.19	0.193	0.067	0.062	0.048	0.057	0.08	0.161	3.46341	2.5	2.27059	1.76316	0.659574	0.470588	0.678571	0.8	0.800995
7952	7952	ENSRNOG00000004249	TLR7	1	0.533743	0.604829	0.606144	0.0945905	0.0773292	0.0266863	1.69026	0.184821	1.64467	0.0842339	1.69024	0.151319	1.54026	0.0622115	1.41497	0.08106	1.49317	0.0687875	0.142	0.23	0.193	0.104	0.052	0.042	0.11	0.091	0.036	3.46341	3.02632	2.27059	2.73684	0.553191	0.411765	1.30952	0.91	0.179104
8514	8514	ENSRNOG00000060464	PLXNA3	1	0.0552891	0.579528	0.653163	0.917022	0.0857614	0.0154393	1.43479	0.10988	1.54496	0.123553	1.51235	0.16196	1.41641	0.102625	1.33685	0.0966993	1.30276	0.0726096	0.142	0.175	0.082	0.023	0.067	0.058	0.172	0.18	0.101	3.46341	2.30263	0.964706	0.605263	0.712766	0.568627	2.04762	1.8	0.502488
8632	8632	ENSRNOG00000015215	CRIPT	1	-0.0410163	-0.11009	-0.400927	0.895611	0.699849	0.0108112	2.22552	0.0479179	2.18491	0.0637471	2.11714	0.125807	2.23986	0.0402277	2.21643	0.0543244	2.25511	0.0413785	0.142	0.075	0.109	0.015	0.099	0.066	0.059	0.206	0.229	3.46341	0.986842	1.28235	0.394737	1.05319	0.647059	0.702381	2.06	1.1393
10123	10123	ENSRNOG00000004420	RAD21	2	-0.0623195	-0.120738	-0.0730272	0.693103	0.391207	0.553708	2.85597	0.0280249	2.86488	0.034842	2.84867	0.0670893	2.87568	0.021932	2.90257	0.0185539	2.87449	0.0431599	0.142	0.117	0.136	0.022	0.143	0.101	0.065	0.121	0.153	3.46341	1.53947	1.6	0.578947	1.52128	0.990196	0.77381	1.21	0.761194
10939	10939	ENSRNOG00000009892	ADAMTS15	3	0.70201	0.530773	1.10832	0.0583138	0.246152	0.000884668	1.17636	0.154275	1.07794	0.274055	1.22004	0.281326	0.81123	0.150542	0.85752	0.131444	0.811158	0.161211	0.142	0.161	0.268	0.081	0.046	0.056	0.022	0.03	0.194	3.46341	2.11842	3.15294	2.13158	0.489362	0.54902	0.261905	0.3	0.965174
12220	12220	ENSRNOG00000003357	COL3A1	2	0.757035	0.963814	0.90051	0.00860424	0.00113382	0.000310185	3.43905	0.121624	3.30969	0.203406	3.38164	0.198174	3.16089	0.129777	2.98984	0.0831175	3.10639	0.0453594	0.142	0.346	0.219	0.1	0.043	0.03	0.035	0.025	0.06	3.46341	4.55263	2.57647	2.63158	0.457447	0.294118	0.416667	0.25	0.298507
12331	12331	ENSRNOG00000011849	NDUFS1	3	-0.136683	-0.103221	-0.262467	0.454144	0.63259	0.0399435	2.90702	0.0398889	2.93973	0.0365347	2.83424	0.0975258	2.95082	0.0232974	2.97326	0.0163575	2.92353	0.0457664	0.142	0.069	0.276	0.036	0.073	0.092	0.015	0.116	0.181	3.46341	0.907895	3.24706	0.947368	0.776596	0.901961	0.178571	1.16	0.900498
13216	13216	ENSRNOG00000057816	SNORA5	1	-0.00905766	-0.505241	-0.608221	0.546902	0.222058	0.045935	0.557749	0.18232	0.585287	0.221164	0.505639	0.195014	0.72891	0.169168	0.850565	0.0347271	0.802275	0.210295	0.142	0.173	0.192	0.058	0.062	0.067	0.097	0.104	0.105	3.46341	2.27632	2.25882	1.52632	0.659574	0.656863	1.15476	1.04	0.522388
13586	13586	ENSRNOG00000002680	LAMC1	3	0.322243	0.172155	0.640875	0.126236	0.526403	4.51609e-05	2.68166	0.085374	2.61999	0.0756743	2.67523	0.0955633	2.58347	0.0492514	2.56804	0.0159746	2.47816	0.0615804	0.142	0.052	0.364	0.042	0.026	0.037	0.018	0.107	0.212	3.46341	0.684211	4.28235	1.10526	0.276596	0.362745	0.214286	1.07	1.05473
13913	13913	ENSRNOG00000022067	TLR5	1	-0.580511	-0.670092	-0.981234	0.128759	0.100813	0.00146958	0.950341	0.0807455	0.913061	0.431416	1.20753	0.243445	1.1918	0.171792	1.29321	0.228535	1.63482	0.126243	0.142	0.356	0.126	0.036	0.054	0.012	0.048	0.036	0.19	3.46341	4.68421	1.48235	0.947368	0.574468	0.117647	0.571429	0.36	0.945274
13998	13998	ENSRNOG00000008193	CR1L	3	-0.158583	-0.0363053	-0.259252	0.348595	0.89233	0.0355891	2.60872	0.0201625	2.60756	0.0337149	2.54707	0.0969021	2.65947	0.0127545	2.61722	0.0413319	2.63439	0.0456989	0.142	0.063	0.214	0.029	0.055	0.063	0.041	0.055	0.338	3.46341	0.828947	2.51765	0.763158	0.585106	0.617647	0.488095	0.55	1.68159
14919	14919	ENSRNOG00000037113	SLFN2	3	0.397934	0.274863	0.650046	0.151825	0.41019	0.00242632	2.04613	0.133834	2.01893	0.0988879	2.12806	0.0606384	1.92739	0.0450922	1.93697	0.0373067	1.90564	0.077521	0.142	0.084	0.356	0.045	0.017	0.035	0.027	0.124	0.17	3.46341	1.10526	4.18824	1.18421	0.180851	0.343137	0.321429	1.24	0.845771
19099	19099	ENSRNOG00000000816	PPP1R18	1	0.288582	0.319818	0.606337	0.323819	0.292878	0.00361017	1.70876	0.101651	1.6652	0.102542	1.76415	0.0865418	1.61766	0.0757732	1.56946	0.0843597	1.57505	0.0385858	0.142	0.148	0.221	0.05	0.026	0.026	0.059	0.121	0.207	3.46341	1.94737	2.6	1.31579	0.276596	0.254902	0.702381	1.21	1.02985
19609	19609	ENSRNOG00000000321	CD24	1	0.142386	0.683314	0.957108	0.796219	0.113185	0.00548434	1.1778	0.209517	1.16853	0.314167	1.36871	0.256633	1.13003	0.167403	0.860394	0.0636644	0.957352	0.138646	0.142	0.171	0.099	0.023	0.064	0.045	0.153	0.185	0.118	3.46341	2.25	1.16471	0.605263	0.680851	0.441176	1.82143	1.85	0.587065
19795	19795	ENSRNOG00000056585	FSCN1	3	0.651284	0.131504	1.42813	0.0513037	0.827994	2.24004e-07	1.43683	0.182922	1.21046	0.111919	1.43331	0.172111	1.2217	0.124195	1.15407	0.0868194	0.913063	0.0596454	0.142	0.008	0.402	0.006	0.022	0.03	0.004	0.097	0.289	3.46341	0.105263	4.72941	0.157895	0.234043	0.294118	0.047619	0.97	1.43781
1000	1000	ENSRNOG00000014829	PRMT3	3	0.197795	0.123941	0.471784	0.556877	0.765647	0.0388956	1.87665	0.0689938	1.92102	0.0796018	1.90567	0.143839	1.81236	0.0240274	1.85916	0.141032	1.75718	0.0979639	0.141	0.152	0.114	0.027	0.126	0.044	0.068	0.084	0.244	3.43902	2	1.34118	0.710526	1.34043	0.431373	0.809524	0.84	1.21393
2054	2054	ENSRNOG00000020440	FADS2	3	-0.457342	-0.245435	-0.864336	0.262967	0.665757	0.00998441	3.10316	0.177356	3.15344	0.366331	3.17192	0.159846	3.35742	0.109041	3.37871	0.074789	3.58832	0.0991508	0.141	0.22	0.226	0.045	0.021	0.009	0.045	0.06	0.233	3.43902	2.89474	2.65882	1.18421	0.223404	0.0882353	0.535714	0.6	1.1592
2055	2055	ENSRNOG00000020480	FADS1	9	-0.205515	0.10563	-0.785961	0.685371	0.881933	0.0222595	3.26934	0.145791	3.38096	0.249774	3.20887	0.155917	3.39172	0.0603694	3.37856	0.0990691	3.59154	0.114311	0.141	0.065	0.167	0.014	0.084	0.032	0.026	0.064	0.407	3.43902	0.855263	1.96471	0.368421	0.893617	0.313725	0.309524	0.64	2.02488
3240	3240	ENSRNOG00000019908	LAMTOR2	1	-0.131693	-0.147042	-0.213788	0.547105	0.523024	0.173495	2.52699	0.0497156	2.50343	0.0393264	2.5078	0.106424	2.57079	0.0416207	2.55119	0.0129869	2.5806	0.0608317	0.141	0.049	0.228	0.054	0.087	0.123	0.049	0.153	0.116	3.43902	0.644737	2.68235	1.42105	0.925532	1.20588	0.583333	1.53	0.577114
3645	3645	ENSRNOG00000012563	ARHGAP29	1	-0.11998	-0.242982	-0.473545	0.680504	0.352288	0.00688121	2.98922	0.0277012	3.00596	0.0632093	2.94938	0.0917506	3.01733	0.105204	3.07945	0.0998528	3.10527	0.073262	0.141	0.103	0.136	0.032	0.066	0.08	0.102	0.178	0.162	3.43902	1.35526	1.6	0.842105	0.702128	0.784314	1.21429	1.78	0.80597
4493	4493	ENSRNOG00000016813	TIA1	1	0.169611	0.443428	0.489943	0.678446	0.173907	0.0578242	1.44139	0.111483	1.5686	0.10967	1.57169	0.0868857	1.39114	0.0399561	1.41836	0.0948914	1.40854	0.084273	0.141	0.207	0.102	0.045	0.062	0.04	0.165	0.127	0.111	3.43902	2.72368	1.2	1.18421	0.659574	0.392157	1.96429	1.27	0.552239
4661	4661	ENSRNOG00000060175	TSEN2	2	0.135061	0.351483	0.334625	0.686417	0.195895	0.128631	1.57017	0.0658395	1.56027	0.0764018	1.56588	0.0537424	1.52991	0.0467654	1.44043	0.088832	1.45175	0.0864902	0.141	0.242	0.118	0.03	0.08	0.033	0.126	0.111	0.119	3.43902	3.18421	1.38824	0.789474	0.851064	0.323529	1.5	1.11	0.59204
5184	5184	ENSRNOG00000017513	FAM73B	2	0.153768	0.20653	0.19766	0.572412	0.435334	0.343576	2.0681	0.0278278	2.11098	0.0893544	2.04409	0.129295	2.01699	0.0191369	2.05041	0.0555141	2.00278	0.0297838	0.141	0.177	0.092	0.016	0.184	0.086	0.048	0.066	0.19	3.43902	2.32895	1.08235	0.421053	1.95745	0.843137	0.571429	0.66	0.945274
5751	5751	ENSRNOG00000008115	ARHGAP11A	1	0.739242	0.895278	0.952001	0.0356554	0.0165964	0.00264558	1.38642	0.119723	1.38578	0.262329	1.34449	0.0636076	1.02883	0.200453	1.06348	0.0615723	0.938898	0.0934748	0.141	0.249	0.342	0.098	0.002	0.006	0.02	0.036	0.106	3.43902	3.27632	4.02353	2.57895	0.0212766	0.0588235	0.238095	0.36	0.527363
7680	7680	ENSRNOG00000058186	ERRFI1	2	-0.187535	-0.606288	-0.491136	0.535904	0.0117419	0.0154393	3.8378	0.0648132	3.73987	0.106585	3.87982	0.0843465	3.89616	0.0899696	3.94789	0.083259	4.04503	0.0720171	0.141	0.339	0.103	0.028	0.049	0.019	0.168	0.103	0.05	3.43902	4.46053	1.21176	0.736842	0.521277	0.186275	2	1.03	0.248756
11220	11220	ENSRNOG00000019136	SCAMP2	3	0.214226	0.121867	0.236544	0.128329	0.488059	0.0392445	2.49271	0.0431044	2.43228	0.0557651	2.42408	0.0420241	2.4301	0.00739602	2.39134	0.00437574	2.34947	0.0773341	0.141	0.106	0.271	0.066	0.069	0.089	0.035	0.063	0.16	3.43902	1.39474	3.18824	1.73684	0.734043	0.872549	0.416667	0.63	0.79602
16383	16383	ENSRNOG00000016519	KDM1B	8	0.00667961	-0.177722	-0.290285	0.981023	0.307488	0.0165841	2.31629	0.0436869	2.28654	0.0347775	2.2587	0.0793254	2.31267	0.0428536	2.34358	0.0355596	2.35563	0.0450646	0.141	0.08	0.11	0.018	0.065	0.053	0.126	0.278	0.129	3.43902	1.05263	1.29412	0.473684	0.691489	0.519608	1.5	2.78	0.641791
16690	16690	ENSRNOG00000017531	AKR1C3	3	-0.35046	-0.166527	-0.761946	0.346552	0.749205	0.00604493	1.68264	0.119598	1.59859	0.216274	1.5586	0.156174	1.82347	0.108644	1.67893	0.161904	1.86068	0.0842881	0.141	0.147	0.16	0.039	0.046	0.024	0.063	0.071	0.309	3.43902	1.93421	1.88235	1.02632	0.489362	0.235294	0.75	0.71	1.53731
16801	16801	ENSRNOG00000016383	COMMD3	1	-0.113787	-0.218332	-0.227917	0.605498	0.263848	0.127433	2.4761	0.0628661	2.4473	0.0682842	2.45286	0.0968472	2.5163	0.0137509	2.51888	0.0399168	2.5304	0.042511	0.141	0.156	0.13	0.047	0.104	0.078	0.069	0.113	0.162	3.43902	2.05263	1.52941	1.23684	1.10638	0.764706	0.821429	1.13	0.80597
17723	17723	ENSRNOG00000001782	OSBPL11	3	-0.535806	-0.367071	-0.628544	0.0203064	0.173255	0.00111812	2.54921	0.0862012	2.57608	0.117722	2.56965	0.093284	2.72722	0.0972094	2.71271	0.0558508	2.78068	0.0808473	0.141	0.156	0.353	0.096	0.023	0.03	0.021	0.045	0.135	3.43902	2.05263	4.15294	2.52632	0.244681	0.294118	0.25	0.45	0.671642
155	155	ENSRNOG00000016923	CLPTM1L	4	0.219178	0.199919	0.196241	0.0676899	0.12298	0.0546067	2.97778	0.0369209	2.93515	0.0405471	2.89253	0.071056	2.91122	0.0249988	2.8733	0.0248874	2.83714	0.0317118	0.14	0.181	0.233	0.093	0.091	0.111	0.031	0.035	0.085	3.41463	2.38158	2.74118	2.44737	0.968085	1.08824	0.369048	0.35	0.422886
619	619	ENSRNOG00000020652	TGFB1	3	0.490149	0.461092	0.666128	0.132231	0.191361	0.0096789	1.52764	0.058212	1.5293	0.0532796	1.63687	0.171451	1.31783	0.129778	1.3661	0.0474317	1.43074	0.122482	0.14	0.12	0.348	0.155	0.059	0.1	0.017	0.037	0.024	3.41463	1.57895	4.09412	4.07895	0.62766	0.980392	0.202381	0.37	0.119403
1990	1990	ENSRNOG00000021179	NAA40	1	0.112164	0.290783	0.430063	0.740785	0.280746	0.0326148	1.59639	0.0975869	1.64586	0.0778725	1.6212	0.0611231	1.56185	0.0558051	1.54685	0.030064	1.49027	0.0440832	0.14	0.157	0.174	0.058	0.026	0.045	0.123	0.197	0.08	3.41463	2.06579	2.04706	1.52632	0.276596	0.441176	1.46429	1.97	0.39801
2064	2064	ENSRNOG00000020646	SDHAF2	3	-0.215091	-0.138037	-0.218542	0.209153	0.508454	0.118221	2.46156	0.0355882	2.44145	0.0483638	2.43413	0.110005	2.53035	0.0229369	2.48676	0.0122997	2.51154	0.0401953	0.14	0.086	0.273	0.061	0.086	0.12	0.021	0.066	0.147	3.41463	1.13158	3.21176	1.60526	0.914894	1.17647	0.25	0.66	0.731343
4045	4045	ENSRNOG00000054508	FOXP2	2	0.134708	0.527117	0.307177	0.805676	0.224853	0.462713	0.993967	0.0964579	1.17988	0.176876	1.07922	0.169441	0.8927	0.167688	0.998332	0.0990014	0.861462	0.396291	0.14	0.083	0.136	0.037	0.12	0.101	0.077	0.145	0.161	3.41463	1.09211	1.6	0.973684	1.2766	0.990196	0.916667	1.45	0.800995
5182	5182	ENSRNOG00000025185	NUP188	3	0.386644	0.340238	0.473994	0.114783	0.203333	0.0166128	2.07651	0.079825	2.06947	0.0991566	2.07021	0.133134	1.95227	0.0349178	1.96284	0.0426981	1.93522	0.0504237	0.14	0.183	0.23	0.083	0.084	0.072	0.034	0.054	0.12	3.41463	2.40789	2.70588	2.18421	0.893617	0.705882	0.404762	0.54	0.597015
8108	8108	ENSRNOG00000012294	HEPH	8	-0.0625771	0.350745	0.83639	0.914363	0.446446	0.00527058	1.35096	0.13211	1.29772	0.103214	1.45793	0.257139	1.40024	0.0410852	1.164	0.0725407	1.1946	0.110357	0.14	0.051	0.071	0.009	0.069	0.074	0.113	0.345	0.128	3.41463	0.671053	0.835294	0.236842	0.734043	0.72549	1.34524	3.45	0.636816
8961	8961	ENSRNOG00000007043	RGD1305089	3	-0.190886	-0.0886612	-0.353378	0.3688	0.749622	0.0164705	2.06005	0.0496193	2.09331	0.0395755	2.05917	0.10311	2.12171	0.0354748	2.1229	0.0485086	2.17967	0.0317982	0.14	0.076	0.249	0.04	0.055	0.068	0.039	0.095	0.238	3.41463	1	2.92941	1.05263	0.585106	0.666667	0.464286	0.95	1.18408
9255	9255	ENSRNOG00000004083	ZC3H14	3	-0.188047	-0.1619	-0.221122	0.0968945	0.171142	0.0119134	2.51253	0.0459042	2.5516	0.0450893	2.52271	0.0434701	2.56942	0.0373376	2.60764	0.0128433	2.59111	0.0297202	0.14	0.167	0.242	0.105	0.042	0.052	0.066	0.081	0.105	3.41463	2.19737	2.84706	2.76316	0.446809	0.509804	0.785714	0.81	0.522388
9551	9551	ENSRNOG00000022943	DGKA	1	-0.03182	-0.168065	-0.27579	0.922425	0.497924	0.0920821	2.26835	0.0601492	2.21148	0.0640979	2.24484	0.120042	2.28086	0.0339818	2.27188	0.036997	2.34671	0.0364952	0.14	0.087	0.129	0.023	0.082	0.072	0.099	0.183	0.185	3.41463	1.14474	1.51765	0.605263	0.87234	0.705882	1.17857	1.83	0.920398
9942	9942	ENSRNOG00000005362	RAB3IP	8	0.0229301	-0.0750398	-0.270773	0.90433	0.646956	0.0022682	2.41476	0.0380538	2.37784	0.0278303	2.3826	0.049315	2.40822	0.0171169	2.39878	0.0173647	2.46731	0.0271642	0.14	0.028	0.12	0.014	0.049	0.09	0.067	0.358	0.134	3.41463	0.368421	1.41176	0.368421	0.521277	0.882353	0.797619	3.58	0.666667
10682	10682	ENSRNOG00000025994	KRT80	8	-0.0867207	0.534975	1.05901	0.820968		4.57904e-05	0.129669	0.195173	0.416607	0.333301	0.68582	0.319164	0.242495	0.143262	0	0	0.048503	0.108456	0.14	0.096	0.041	0.004	0.031	0.041	0.2	0.384	0.063	3.41463	1.26316	0.482353	0.105263	0.329787	0.401961	2.38095	3.84	0.313433
10866	10866	ENSRNOG00000020710	RAVER1	1	0.170746	0.269314	0.346634	0.589564	0.371244	0.112381	2.08108	0.0802631	2.11688	0.0922023	2.12957	0.139594	2.02923	0.0272738	2.03889	0.0369127	2.03578	0.0960115	0.14	0.141	0.125	0.035	0.12	0.078	0.069	0.113	0.179	3.41463	1.85526	1.47059	0.921053	1.2766	0.764706	0.821429	1.13	0.890547
11149	11149	ENSRNOG00000011228	LAYN	1	0.0580061	0.434426	0.571964	0.916703	0.25019	0.0473545	1.2069	0.141307	1.33075	0.0598033	1.34553	0.0633602	1.16248	0.226055	1.17574	0.0537227	1.1353	0.130187	0.14	0.098	0.222	0.072	0.016	0.023	0.137	0.25	0.042	3.41463	1.28947	2.61176	1.89474	0.170213	0.22549	1.63095	2.5	0.208955
11896	11896	ENSRNOG00000055524	TRIP10	1	0.243113	0.264012	0.57343	0.516212	0.508454	0.0270271	1.52548	0.160712	1.56189	0.0825197	1.6117	0.0824457	1.46693	0.0369256	1.48056	0.0402995	1.40546	0.0907044	0.14	0.073	0.245	0.041	0.029	0.06	0.064	0.224	0.124	3.41463	0.960526	2.88235	1.07895	0.308511	0.588235	0.761905	2.24	0.616915
12235	12235	ENSRNOG00000012663	MFSD6	8	0.0134371	-0.118909	-0.331346	0.961871	0.596682	0.0116762	2.69827	0.0392793	2.65589	0.0565816	2.64618	0.0625329	2.69405	0.0371487	2.69644	0.0461585	2.75	0.0685108	0.14	0.086	0.071	0.01	0.096	0.07	0.104	0.254	0.169	3.41463	1.13158	0.835294	0.263158	1.02128	0.686275	1.2381	2.54	0.840796
13164	13164	ENSRNOG00000059061	UQCR10	8	0.0619216	-0.0539461	-0.288019	0.847922	0.846057	0.0325694	2.76756	0.0461525	2.74225	0.0564818	2.70172	0.0910939	2.79169	0.0190081	2.76189	0.0186779	2.79903	0.0267881	0.14	0.063	0.153	0.027	0.077	0.08	0.062	0.144	0.254	3.41463	0.828947	1.8	0.710526	0.819149	0.784314	0.738095	1.44	1.26368
15512	15512	ENSRNOG00000011459	RHBDF2	2	0.7765	0.866684	0.844174	0.0298085	0.0270736	0.0117745	1.9593	0.202554	1.94522	0.274525	1.86032	0.133642	1.62113	0.0647618	1.60713	0.0590091	1.46046	0.127824	0.14	0.283	0.288	0.092	0.009	0.011	0.016	0.028	0.133	3.41463	3.72368	3.38824	2.42105	0.0957447	0.107843	0.190476	0.28	0.661692
15927	15927	ENSRNOG00000010732	RGD1561590	7	0.0657664	-0.305863	-0.242551	0.825497	0.145253	0.164869	1.83478	0.0933911	1.82601	0.0392218	1.82823	0.0846491	1.82415	0.0398895	1.92068	0.0215693	1.91039	0.0405448	0.14	0.104	0.078	0.041	0.052	0.042	0.206	0.236	0.101	3.41463	1.36842	0.917647	1.07895	0.553191	0.411765	2.45238	2.36	0.502488
16061	16061	ENSRNOG00000012273	DMTN	2	-0.694349	-0.758086	-0.546704	0.0299536	0.0271511	0.0652808	1.4187	0.191919	1.38432	0.179472	1.51159	0.245483	1.72861	0.0346139	1.71574	0.088678	1.78085	0.066709	0.14	0.273	0.219	0.126	0.073	0.068	0.025	0.031	0.045	3.41463	3.59211	2.57647	3.31579	0.776596	0.666667	0.297619	0.31	0.223881
16827	16827	ENSRNOG00000017642	ACBD5	3	-0.365075	-0.238991	-0.443703	0.0199555	0.188018	0.0003942	2.34271	0.0486653	2.34536	0.0996117	2.36369	0.0784065	2.4589	0.0177133	2.43685	0.0332147	2.50806	0.0360903	0.14	0.226	0.321	0.071	0.018	0.018	0.009	0.006	0.191	3.41463	2.97368	3.77647	1.86842	0.191489	0.176471	0.107143	0.06	0.950249
18219	18219	ENSRNOG00000000157	ATG12	7	0.022272	-0.243693	-0.187696	0.932947	0.150015	0.180882	2.56987	0.0433742	2.49301	0.0518619	2.49227	0.10367	2.56411	0.0335344	2.56953	0.0327081	2.56002	0.0313941	0.14	0.113	0.078	0.018	0.102	0.05	0.117	0.209	0.173	3.41463	1.48684	0.917647	0.473684	1.08511	0.490196	1.39286	2.09	0.860697
22593	22593	LOC108352939	LOC108351055	9	-2.02686e-05	0.215961	-0.0183833				0.161606	0.162012	0.468628	0.101557	0.37795	0.130788	0.14994	0.150266	0.341961	0.0799018	0.0520745	0.116442	0.14	0.059	0.187	0.027	0.021	0.062	0.076	0.339	0.089	3.41463	0.776316	2.2	0.710526	0.223404	0.607843	0.904762	3.39	0.442786
504	504	ENSRNOG00000017699	MILL1	1	0.0187843	0.0450496	0.116652			0.52007	0.084123	0.188105	0.122355	0.17475	0.266132	0.21893	0	0	0	0	0	0	0.139	0.089	0.175	0.054	0.058	0.067	0.096	0.162	0.16	3.39024	1.17105	2.05882	1.42105	0.617021	0.656863	1.14286	1.62	0.79602
3234	3234	ENSRNOG00000019737	SEMA4A	3	0.810488	0.498061	1.17556	0.00574617	0.162093	2.33332e-06	2.26235	0.112626	2.12428	0.191133	2.26106	0.18726	1.96434	0.0614446	1.97205	0.0766571	1.85495	0.138333	0.139	0.112	0.42	0.066	0.015	0.017	0.009	0.009	0.213	3.39024	1.47368	4.94118	1.73684	0.159574	0.166667	0.107143	0.09	1.0597
5630	5630	ENSRNOG00000014429	ARFGAP2	1	0.214148	0.226197	0.248757	0.250579	0.248753	0.0947868	3.10319	0.051211	3.05723	0.0654688	3.05694	0.108912	3.03854	0.0156464	2.98884	0.0242638	2.99321	0.034603	0.139	0.158	0.194	0.052	0.149	0.094	0.033	0.073	0.108	3.39024	2.07895	2.28235	1.36842	1.58511	0.921569	0.392857	0.73	0.537313
7557	7557	ENSRNOG00000049402	NBL1	8	-0.0997959	0.463929	0.98794	0.863808	0.331073	0.00361017	1.05139	0.16619	1.16784	0.198706	1.32961	0.27068	1.11158	0.120448	0.97326	0.0470848	0.940008	0.171846	0.139	0.064	0.079	0.007	0.05	0.072	0.124	0.332	0.133	3.39024	0.842105	0.929412	0.184211	0.531915	0.705882	1.47619	3.32	0.661692
8955	8955	ENSRNOG00000045892	CFL2	3	-0.202093	-0.138297	-0.301066	0.470347	0.685698	0.150027	2.39448	0.0543988	2.45282	0.0568479	2.43101	0.129498	2.46032	0.0512325	2.50159	0.01582	2.54409	0.0332017	0.139	0.068	0.268	0.036	0.064	0.101	0.037	0.117	0.17	3.39024	0.894737	3.15294	0.947368	0.680851	0.990196	0.440476	1.17	0.845771
9260	9260	ENSRNOG00000004709	FOXN3	1	0.0229072	0.0819457	0.432725	0.940098	0.76969	0.00245104	2.40717	0.0544662	2.44361	0.0542111	2.44724	0.0711227	2.40183	0.0137111	2.42151	0.0416345	2.31436	0.0664618	0.139	0.055	0.103	0.015	0.103	0.087	0.061	0.235	0.202	3.39024	0.723684	1.21176	0.394737	1.09574	0.852941	0.72619	2.35	1.00498
9289	9289	ENSRNOG00000046085	LOC100233176	1	-0.114076	-0.213818	-0.371928	0.778311	0.574599	0.13608	1.67416	0.120116	1.69879	0.0827748	1.70468	0.162016	1.72683	0.0566868	1.78203	0.0335784	1.84818	0.0882018	0.139	0.071	0.177	0.046	0.086	0.073	0.084	0.187	0.137	3.39024	0.934211	2.08235	1.21053	0.914894	0.715686	1	1.87	0.681592
11158	11158	ENSRNOG00000025115	EXPH5	3	-0.380684	-0.136492	-0.624931	0.212666	0.762443	0.00799573	1.98398	0.0562093	2.00782	0.0951664	2.00923	0.108634	2.11814	0.0693672	2.05152	0.115173	2.23265	0.066343	0.139	0.103	0.271	0.034	0.027	0.026	0.018	0.034	0.348	3.39024	1.35526	3.18824	0.894737	0.287234	0.254902	0.214286	0.34	1.73134
11232	11232	ENSRNOG00000007687	SEMA7A	8	-0.0118788	0.245003	0.610043	0.984739	0.630095	0.078341	0.465424	0.26227	0.637178	0.314189	0.960791	0.197044	0.339643	0.239303	0.300854	0.253062	0.42548	0.236509	0.139	0.159	0.153	0.034	0.041	0.051	0.111	0.185	0.127	3.39024	2.09211	1.8	0.894737	0.43617	0.5	1.32143	1.85	0.631841
11753	11753	ENSRNOG00000010986	CMTM7	1	0.271429	0.335187	0.605445	0.390299	0.290634	0.00539174	1.53588	0.109722	1.51598	0.0624541	1.61	0.0861061	1.44516	0.0930524	1.39281	0.101289	1.41832	0.065736	0.139	0.159	0.228	0.068	0.021	0.029	0.093	0.155	0.108	3.39024	2.09211	2.68235	1.78947	0.223404	0.284314	1.10714	1.55	0.537313
11921	11921	ENSRNOG00000048320	NDUFA11	3	-0.313714	-0.211236	-0.314937	0.0307698	0.213405	0.00966768	2.74107	0.0492245	2.71064	0.0658621	2.6999	0.0859061	2.84224	0.019746	2.78055	0.0370233	2.80407	0.0290483	0.139	0.155	0.308	0.097	0.045	0.064	0.019	0.02	0.153	3.39024	2.03947	3.62353	2.55263	0.478723	0.627451	0.22619	0.2	0.761194
12632	12632	ENSRNOG00000025527	MTCL1	8	-0.171518	0.278565	1.07491	0.697624	0.562287	0.000675557	0.208685	0.314125	0.467821	0.211109	0.934913	0.240227	0.387881	0.274626	0.191848	0.098854	0.32804	0.192684	0.139	0.05	0.106	0.014	0.018	0.058	0.114	0.445	0.056	3.39024	0.657895	1.24706	0.368421	0.191489	0.568627	1.35714	4.45	0.278607
13488	13488	ENSRNOG00000005038	UBE2T	3	0.483614	0.474827	0.85947	0.149663	0.231143	0.00731406	0.564481	0.155741	0.271796	0.401202	0.596157	0.176497	0.19267	0.199186	0	0	0.0893923	0.126662	0.139	0.193	0.251	0.078	0.02	0.004	0.026	0.04	0.249	3.39024	2.53947	2.95294	2.05263	0.212766	0.0392157	0.309524	0.4	1.23881
13539	13539	ENSRNOG00000052604	ENSRNOG00000052604	3	-0.131901	-0.10132	-0.283652	0.620601	0.749344	0.117329	3.4632	0.0501283	3.44771	0.0379421	3.40545	0.173177	3.5078	0.0316663	3.48153	0.0166588	3.52005	0.0463914	0.139	0.027	0.274	0.027	0.072	0.107	0.02	0.169	0.165	3.39024	0.355263	3.22353	0.710526	0.765957	1.04902	0.238095	1.69	0.820896
13902	13902	ENSRNOG00000027690	EIF3E	5	-0.0763713	-0.210043	0.0371551	0.787638	0.379375	0.889796	2.51149	0.0292438	2.48271	0.0677455	2.49936	0.150371	2.53576	0.0305831	2.54796	0.072813	2.50638	0.0381003	0.139	0.13	0.056	0.007	0.233	0.077	0.072	0.106	0.18	3.39024	1.71053	0.658824	0.184211	2.47872	0.754902	0.857143	1.06	0.895522
14305	14305	ENSRNOG00000042980	ADAM19	1	0.166843	0.311505	0.657523	0.691102	0.427333	0.0116529	1.70024	0.138351	1.74	0.0895999	1.75907	0.173456	1.64987	0.0937027	1.63671	0.0395888	1.56091	0.0714977	0.139	0.069	0.198	0.038	0.046	0.074	0.073	0.247	0.116	3.39024	0.907895	2.32941	1	0.489362	0.72549	0.869048	2.47	0.577114
14354	14354	ENSRNOG00000003536	RUFY1	3	0.22204	0.202614	0.266573	0.140262	0.206655	0.0273809	2.25452	0.0515212	2.20679	0.0559411	2.18756	0.0473229	2.18873	0.0188827	2.14122	0.0282842	2.1091	0.0249852	0.139	0.219	0.225	0.101	0.039	0.04	0.048	0.046	0.143	3.39024	2.88158	2.64706	2.65789	0.414894	0.392157	0.571429	0.46	0.711443
15536	15536	ENSRNOG00000050205	AFMID	3	-0.320586	-0.130486	-0.533675	0.19767	0.712647	0.00488967	2.87374	0.064143	2.82728	0.16474	2.87173	0.117438	2.98085	0.069216	2.89645	0.04128	3.05357	0.0823906	0.139	0.175	0.176	0.036	0.07	0.027	0.045	0.048	0.284	3.39024	2.30263	2.07059	0.947368	0.744681	0.264706	0.535714	0.48	1.41294
15951	15951	ENSRNOG00000013876	MIPEP	3	-0.238838	-0.116737	-0.425411	0.195604	0.634578	0.00184682	2.56372	0.0705035	2.58858	0.0798863	2.50437	0.0968674	2.64293	0.0306491	2.63482	0.0231826	2.64724	0.0294841	0.139	0.093	0.261	0.051	0.046	0.051	0.034	0.071	0.254	3.39024	1.22368	3.07059	1.34211	0.489362	0.5	0.404762	0.71	1.26368
17041	17041	ENSRNOG00000019698	SSBP4	3	0.404292	0.320483	0.830999	0.19335	0.380205	0.000343159	1.60876	0.104272	1.51825	0.146095	1.67146	0.112009	1.47757	0.0915186	1.40837	0.11831	1.39869	0.0491909	0.139	0.157	0.263	0.029	0.037	0.02	0.035	0.083	0.237	3.39024	2.06579	3.09412	0.763158	0.393617	0.196078	0.416667	0.83	1.1791
17676	17676	ENSRNOG00000002471	POLQ	1	0.388745	0.551269	0.581898	0.339564	0.189309	0.0954526	1.17421	0.128344	1.06968	0.234822	0.99271	0.196853	1.06345	0.0277606	0.862015	0.134766	0.757593	0.195617	0.139	0.236	0.095	0.032	0.113	0.045	0.073	0.092	0.175	3.39024	3.10526	1.11765	0.842105	1.20213	0.441176	0.869048	0.92	0.870647
18604	18604	ENSRNOG00000003496	TBC1D9	3	0.200896	0.199296	0.534092	0.455956	0.484121	0.00288298	1.97916	0.0685148	2.01347	0.057727	2.01556	0.0918707	1.90542	0.0788087	1.95314	0.0790014	1.8494	0.0724464	0.139	0.116	0.241	0.046	0.049	0.064	0.051	0.093	0.201	3.39024	1.52632	2.83529	1.21053	0.521277	0.627451	0.607143	0.93	1
19704	19704	ENSRNOG00000000921	UBL3	1	-0.0487635	-0.169428	-0.182026	0.784534	0.216661	0.0817286	2.87255	0.0261524	2.86142	0.0336879	2.86415	0.0599969	2.88804	0.0293089	2.91463	0.0363103	2.92209	0.0303145	0.139	0.183	0.12	0.024	0.102	0.036	0.128	0.144	0.124	3.39024	2.40789	1.41176	0.631579	1.08511	0.352941	1.52381	1.44	0.616915
1673	1673	ENSRNOG00000017326	CTBP2	1	0.202536	0.261268	0.352569	0.51041	0.383452	0.084064	1.57116	0.0795846	1.58912	0.0490304	1.69836	0.0744286	1.51156	0.0476031	1.49927	0.04469	1.59008	0.0500318	0.138	0.165	0.222	0.081	0.042	0.044	0.09	0.126	0.092	3.36585	2.17105	2.61176	2.13158	0.446809	0.431373	1.07143	1.26	0.457711
2357	2357	ENSRNOG00000052607	SNORA12	2	-0.172813	-0.560048	-0.523813	0.730971	0.167663	0.118878	1.1795	0.173973	1.20131	0.10322	1.25007	0.219589	1.2637	0.146856	1.43582	0.102739	1.40565	0.267618	0.138	0.124	0.126	0.067	0.111	0.074	0.093	0.136	0.131	3.36585	1.63158	1.48235	1.76316	1.18085	0.72549	1.10714	1.36	0.651741
4195	4195	ENSRNOG00000012100	SSBP1	1	-0.0147962	-0.100551	-0.312278	0.965653	0.732013	0.0600991	1.97206	0.0484975	1.96342	0.0503358	1.90007	0.112846	1.97636	0.0373796	1.99641	0.0370777	2.00804	0.0484886	0.138	0.062	0.11	0.016	0.074	0.094	0.067	0.226	0.213	3.36585	0.815789	1.29412	0.421053	0.787234	0.921569	0.797619	2.26	1.0597
4354	4354	ENSRNOG00000054524	TNIP3	3	0.893484	0.712642	1.12759	0.00749522	0.0838342	0.000695117	1.13321	0.222492	1.02362	0.31402	1.13113	0.259035	0.464384	0.162829	0.593586	0.20509	0.378996	0.23383	0.138	0.156	0.457	0.104	0.003	0.008	0.001	0.006	0.127	3.36585	2.05263	5.37647	2.73684	0.0319149	0.0784314	0.0119048	0.06	0.631841
5144	5144	ENSRNOG00000010219	RALGDS	3	0.433071	0.384369	0.745875	0.161207	0.263617	0.00182502	1.81633	0.125711	1.79674	0.0978626	1.87671	0.158568	1.66678	0.111326	1.67518	0.058717	1.65138	0.0422455	0.138	0.091	0.298	0.088	0.033	0.056	0.04	0.111	0.145	3.36585	1.19737	3.50588	2.31579	0.351064	0.54902	0.47619	1.11	0.721393
5306	5306	ENSRNOG00000056393	AABR07051555.1	3	0.588979	0.476278	1.23252	0.0671451	0.241987	6.05156e-05	0.6021	0.408878	0.604328	0.29792	0.878021	0.383065	0.213076	0.216716	0.26054	0.145416	0.289632	0.15993	0.138	0.121	0.282	0.085	0.033	0.059	0.057	0.109	0.116	3.36585	1.59211	3.31765	2.23684	0.351064	0.578431	0.678571	1.09	0.577114
6791	6791	ENSRNOG00000009576	XPA	4	-0.529417	-0.442711	-0.383911	0.0495872	0.122525	0.0901419	1.27253	0.052603	1.30862	0.0647444	1.37556	0.124373	1.44386	0.076734	1.46723	0.0362955	1.50696	0.0738195	0.138	0.219	0.266	0.17	0.075	0.09	0.014	0.013	0.015	3.36585	2.88158	3.12941	4.47368	0.797872	0.882353	0.166667	0.13	0.0746269
7276	7276	ENSRNOG00000012595	AC124205.1	3	0.423094	0.177678	0.435137	0.313527	0.782142	0.285966	0.789119	0.104008	0.72946	0.187161	0.718236	0.173776	0.573995	0.108126	0.616183	0.158506	0.42083	0.332167	0.138	0.13	0.203	0.048	0.085	0.065	0.035	0.071	0.225	3.36585	1.71053	2.38824	1.26316	0.904255	0.637255	0.416667	0.71	1.1194
7706	7706	ENSRNOG00000011967	NPHP4	1	0.244789	0.298878	0.727661	0.617018	0.588094	0.0440578	0.735861	0.210238	0.81865	0.126839	0.89362	0.192498	0.642146	0.0587877	0.661169	0.165351	0.562153	0.194273	0.138	0.108	0.174	0.04	0.059	0.069	0.082	0.173	0.157	3.36585	1.42105	2.04706	1.05263	0.62766	0.676471	0.97619	1.73	0.781095
8084	8084	ENSRNOG00000046918	APOO	8	0.0006519	-0.183379	-0.375839	0.999474	0.536219	0.056044	1.72098	0.0797448	1.76123	0.0486587	1.64123	0.156438	1.72742	0.0126308	1.81455	0.0566453	1.77362	0.0732776	0.138	0.058	0.121	0.025	0.105	0.081	0.074	0.225	0.173	3.36585	0.763158	1.42353	0.657895	1.11702	0.794118	0.880952	2.25	0.860697
9790	9790	ENSRNOG00000008331	RGD1309995	3	-0.258593	-0.0949475	-0.312347	0.0554999	0.622819	0.00393768	2.98065	0.0288667	3.0098	0.062272	2.99581	0.084818	3.06056	0.0297875	3.04425	0.0277854	3.09918	0.0203557	0.138	0.097	0.309	0.053	0.035	0.05	0.027	0.028	0.263	3.36585	1.27632	3.63529	1.39474	0.37234	0.490196	0.321429	0.28	1.30846
10431	10431	ENSRNOG00000019383	TEF	1	-0.0351279	-0.558026	-0.652554	0.936139	0.0373778	0.00168533	2.68577	0.0836797	2.435	0.0695723	2.66454	0.10185	2.68022	0.159885	2.61935	0.0918475	2.89461	0.0453097	0.138	0.139	0.127	0.024	0.011	0.024	0.198	0.295	0.044	3.36585	1.82895	1.49412	0.631579	0.117021	0.235294	2.35714	2.95	0.218905
11180	11180	ENSRNOG00000013419	HYKK	3	-0.620837	-0.476689	-0.682613	0.0394894	0.172812	0.00912095	2.32176	0.136701	2.34909	0.180124	2.43355	0.194597	2.5721	0.0386306	2.54905	0.0992049	2.7137	0.049682	0.138	0.228	0.296	0.095	0.034	0.036	0.016	0.017	0.14	3.36585	3	3.48235	2.5	0.361702	0.352941	0.190476	0.17	0.696517
12413	12413	ENSRNOG00000052510	WNT10A	1	0.0287645	0.0785736	0.254834			0.13249	0.084123	0.188105	0.176632	0.185981	0.340193	0.281022	0	0	0.0491268	0.0982537	0.0380937	0.08518	0.138	0.104	0.154	0.031	0.08	0.081	0.075	0.15	0.187	3.36585	1.36842	1.81176	0.815789	0.851064	0.794118	0.892857	1.5	0.930348
13716	13716	ENSRNOG00000003038	SFT2D2	1	-0.253276	-0.257788	-0.345524	0.0869007	0.0976714	0.00273891	2.79346	0.0332986	2.78527	0.0673146	2.80254	0.0358244	2.87197	0.035545	2.86856	0.0651324	2.90965	0.0328912	0.138	0.333	0.236	0.054	0.019	0.003	0.023	0.025	0.169	3.36585	4.38158	2.77647	1.42105	0.202128	0.0294118	0.27381	0.25	0.840796
14750	14750	ENSRNOG00000002755	PAFAH1B1	1	-0.0961696	-0.105633	-0.20045	0.472123	0.443462	0.0254947	2.95087	0.0439829	2.98952	0.0330663	2.97868	0.0656976	2.98214	0.0203087	3.02413	0.0213052	3.04388	0.0171825	0.138	0.105	0.209	0.045	0.054	0.078	0.05	0.161	0.16	3.36585	1.38158	2.45882	1.18421	0.574468	0.764706	0.595238	1.61	0.79602
15157	15157	ENSRNOG00000009329	NR1D1	2	-0.794748	-1.10614	-0.827433	0.0173468	0.00123034	0.00657938	2.09149	0.098308	1.97818	0.213205	2.3193	0.183249	2.40629	0.187014	2.48934	0.0850408	2.6632	0.155607	0.138	0.495	0.126	0.117	0.044	0.01	0.04	0.02	0.01	3.36585	6.51316	1.48235	3.07895	0.468085	0.0980392	0.47619	0.2	0.0497512
15192	15192	ENSRNOG00000015787	P3H4	1	0.165486	0.327999	0.879314	0.754683	0.534704	0.0122383	0.881712	0.154433	0.707584	0.236489	0.875503	0.178095	0.787423	0.303777	0.540093	0.125665	0.415747	0.240496	0.138	0.076	0.189	0.029	0.054	0.068	0.068	0.217	0.161	3.36585	1	2.22353	0.763158	0.574468	0.666667	0.809524	2.17	0.800995
16409	16409	ENSRNOG00000023799	PAK1IP1	3	0.149547	0.0888352	0.595853	0.671055	0.840711	0.00669625	1.73151	0.10049	1.75752	0.0970475	1.71939	0.0890892	1.69331	0.044952	1.70875	0.119283	1.51994	0.0731582	0.138	0.11	0.124	0.014	0.109	0.074	0.069	0.136	0.226	3.36585	1.44737	1.45882	0.368421	1.15957	0.72549	0.821429	1.36	1.12438
17369	17369	ENSRNOG00000018233	GAS6	3	0.792274	0.383565	1.11665	0.00926709	0.339226	1.81237e-05	3.32592	0.128817	3.04113	0.207755	3.22078	0.153216	3.03709	0.0878149	2.92799	0.114016	2.81821	0.0985287	0.138	0.111	0.362	0.035	0.015	0.003	0.004	0.018	0.314	3.36585	1.46053	4.25882	0.921053	0.159574	0.0294118	0.047619	0.18	1.56219
18838	18838	ENSRNOG00000017932	ST3GAL2	3	0.636082	0.496426	0.681239	0.0712569	0.233173	0.0322978	1.56814	0.101675	1.51452	0.136762	1.53155	0.123976	1.30539	0.0684806	1.31187	0.0954254	1.26212	0.128554	0.138	0.194	0.347	0.124	0.023	0.03	0.011	0.016	0.117	3.36585	2.55263	4.08235	3.26316	0.244681	0.294118	0.130952	0.16	0.58209
19398	19398	ENSRNOG00000001302	ADORA2A	3	0.683813	0.325585	0.520692	0.00413137	0.292427	0.0176707	2.04773	0.131929	1.87205	0.0596318	1.91187	0.0863623	1.84302	0.0499963	1.75995	0.0484892	1.73157	0.0921601	0.138	0.073	0.424	0.15	0.018	0.057	0.018	0.057	0.065	3.36585	0.960526	4.98824	3.94737	0.191489	0.558824	0.214286	0.57	0.323383
19716	19716	ENSRNOG00000000955	LNX2	8	-0.130442	0.207258	0.650528	0.653032	0.442901	0.000115481	2.14814	0.0475071	2.30347	0.0708979	2.23336	0.103627	2.18197	0.0843121	2.24198	0.0580332	2.0279	0.0866163	0.138	0.05	0.1	0.009	0.058	0.087	0.075	0.359	0.124	3.36585	0.657895	1.17647	0.236842	0.617021	0.852941	0.892857	3.59	0.616915
22356	22356	Lnc134	LOC102549543	8	0.15146	-0.0313607	-0.141869		0.968977	0.703541	1.10554	0.0753218	0.990528	0.136036	0.907841	0.293352	1.09512	0.092147	1.00897	0.109449	1.17942	0.0836444	0.138	0.052	0.061	0.006	0.132	0.104	0.063	0.197	0.247	3.36585	0.684211	0.717647	0.157895	1.40426	1.01961	0.75	1.97	1.22886
1768	1768	ENSRNOG00000055996	MUC5AC	1	0.0276911	0.0378231	0.237146	0.86659	0.854743	0.0426064	0.588727	0.494426	0.412537	0.602096	0.775859	0.919722	0	0	0.0395686	0.0791372	0	0	0.137	0.11	0.223	0.054	0.077	0.061	0.027	0.078	0.233	3.34146	1.44737	2.62353	1.42105	0.819149	0.598039	0.321429	0.78	1.1592
1989	1989	ENSRNOG00000021177	COX8A	1	-0.175968	-0.272294	-0.304329	0.457372	0.224477	0.0719577	2.40739	0.073888	2.37098	0.0813946	2.41885	0.0932823	2.46903	0.0308643	2.46727	0.0253988	2.51961	0.0683768	0.137	0.186	0.161	0.058	0.106	0.068	0.067	0.103	0.114	3.34146	2.44737	1.89412	1.52632	1.12766	0.666667	0.797619	1.03	0.567164
2879	2879	ENSRNOG00000010084	YTHDF3	1	-0.0973387	-0.118211	-0.23943	0.616477	0.54911	0.0554583	2.77313	0.0341535	2.83196	0.0377855	2.7758	0.0905253	2.80286	0.0448676	2.8707	0.0217473	2.85629	0.0404098	0.137	0.059	0.205	0.049	0.079	0.088	0.054	0.177	0.152	3.34146	0.776316	2.41176	1.28947	0.840426	0.862745	0.642857	1.77	0.756219
3337	3337	ENSRNOG00000033499	AABR07012310.1	1	0.00213899	0.0205417	0.0244464				0.0498209	0.111403	0.17801	0.25702	0.158338	0.284777	0	0	0	0	0	0	0.137	0.168	0.076	0.013	0.176	0.054	0.078	0.098	0.2	3.34146	2.21053	0.894118	0.342105	1.87234	0.529412	0.928571	0.98	0.995025
3996	3996	ENSRNOG00000011008	BET1	1	-0.122976	-0.241012	-0.432565	0.708581	0.421466	0.0309157	2.47533	0.109557	2.52457	0.0939161	2.51057	0.133372	2.52713	0.0263466	2.60861	0.058603	2.66235	0.0786226	0.137	0.099	0.175	0.023	0.075	0.072	0.072	0.168	0.179	3.34146	1.30263	2.05882	0.605263	0.797872	0.705882	0.857143	1.68	0.890547
4228	4228	ENSRNOG00000017354	ZYX	1	0.148823	0.218693	0.414636	0.629814	0.469104	0.0369363	2.23911	0.103436	2.26147	0.0590552	2.29158	0.0974579	2.20318	0.00875204	2.18971	0.0304141	2.16472	0.065521	0.137	0.086	0.207	0.045	0.051	0.058	0.086	0.21	0.12	3.34146	1.13158	2.43529	1.18421	0.542553	0.568627	1.02381	2.1	0.597015
4855	4855	ENSRNOG00000061757	AABR07062154.2	1	0.00147972	0.00555316	0.0563172				0.0536509	0.119967	0.0461079	0.1031	0.26855	0.385772	0	0	0	0	0	0	0.137	0.028	0.191	0.009	0.087	0.104	0.043	0.178	0.223	3.34146	0.368421	2.24706	0.236842	0.925532	1.01961	0.511905	1.78	1.10945
5012	5012	ENSRNOG00000049378	DENND5B	8	0.0177897	-0.0535792	-0.22933	0.918812	0.728364	0.00468026	2.70041	0.0345226	2.68731	0.0293827	2.65317	0.014321	2.6957	0.0104434	2.70434	0.0179475	2.72389	0.029082	0.137	0.04	0.134	0.008	0.07	0.109	0.062	0.297	0.143	3.34146	0.526316	1.57647	0.210526	0.744681	1.06863	0.738095	2.97	0.711443
5986	5986	ENSRNOG00000021248	CDC25B	2	0.581251	0.808428	0.706176	0.135438	0.0488722	0.0492449	1.53347	0.162292	1.38144	0.3105	1.46422	0.158838	1.26344	0.0637091	0.980863	0.246635	1.11354	0.198269	0.137	0.401	0.144	0.047	0.053	0.021	0.044	0.025	0.128	3.34146	5.27632	1.69412	1.23684	0.56383	0.205882	0.52381	0.25	0.636816
6400	6400	ENSRNOG00000050697	CTSZ	3	0.689273	0.558916	0.662639	0.0022681	0.0252829	0.000752708	2.4626	0.129501	2.41088	0.0673413	2.41057	0.0748485	2.24751	0.0725748	2.22001	0.079264	2.19457	0.0515565	0.137	0.23	0.354	0.158	0.002	0.009	0.037	0.04	0.033	3.34146	3.02632	4.16471	4.15789	0.0212766	0.0882353	0.440476	0.4	0.164179
6425	6425	ENSRNOG00000060449	AC115322.4	1	-0.0356566	-0.0821874	-0.306206	0.916742	0.806711	0.084822	2.86852	0.0661691	2.80983	0.0861139	2.75375	0.140608	2.88387	0.0536012	2.84292	0.0196444	2.8669	0.0490158	0.137	0.058	0.111	0.016	0.105	0.11	0.073	0.159	0.231	3.34146	0.763158	1.30588	0.421053	1.11702	1.07843	0.869048	1.59	1.14925
7168	7168	ENSRNOG00000023320	TSPAN1	1	0.0215519	0.0419543	0.136895			0.248933	0.105501	0.235908	0.146762	0.219679	0.301235	0.348181	0	0	0	0	0	0	0.137	0.091	0.179	0.035	0.082	0.093	0.046	0.169	0.168	3.34146	1.19737	2.10588	0.921053	0.87234	0.911765	0.547619	1.69	0.835821
7400	7400	ENSRNOG00000012989	SERINC2	1	0.239454	0.516512	0.606798	0.577394	0.215491	0.0892199	0.630554	0.355884	0.706864	0.291629	0.758849	0.240012	0.456939	0.238751	0.280879	0.187005	0.309046	0.23924	0.137	0.179	0.14	0.076	0.052	0.041	0.138	0.139	0.098	3.34146	2.35526	1.64706	2	0.553191	0.401961	1.64286	1.39	0.487562
9438	9438	ENSRNOG00000051653	AABR07065772.2	2	0.259787	0.821133	0.638539	0.543709	0.0319561	0.0783212	0.525447	0.310322	0.794089	0.302049	0.860017	0.24655	0.336795	0.220139	0.339248	0.138326	0.454256	0.325015	0.137	0.211	0.161	0.061	0.063	0.053	0.097	0.131	0.086	3.34146	2.77632	1.89412	1.60526	0.670213	0.519608	1.15476	1.31	0.427861
11106	11106	ENSRNOG00000055909	APOA4	1	-0.036926	-0.258706	-0.402316	0.906706	0.239748	0.0102531	4.0117	0.0509204	3.84864	0.140562	3.84407	0.050313	4.02735	0.022097	3.94387	0.084452	3.97316	0.0306705	0.137	0.241	0.059	0.004	0.075	0.016	0.18	0.127	0.161	3.34146	3.17105	0.694118	0.105263	0.797872	0.156863	2.14286	1.27	0.800995
11144	11144	ENSRNOG00000010877	ALG9	1	0.120172	0.159059	0.298741	0.625917	0.512184	0.0642635	2.07696	0.0478442	2.06499	0.0674322	2.04585	0.0911194	2.04165	0.0391475	2.01188	0.0287529	1.95958	0.0415718	0.137	0.136	0.14	0.035	0.098	0.066	0.073	0.145	0.17	3.34146	1.78947	1.64706	0.921053	1.04255	0.647059	0.869048	1.45	0.845771
13071	13071	ENSRNOG00000006593	GRPEL1	1	-0.187669	-0.203327	-0.268919	0.261914	0.242607	0.032882	2.75738	0.065331	2.72491	0.0508735	2.75932	0.079084	2.81985	0.0372481	2.79077	0.0130925	2.84508	0.0549644	0.137	0.117	0.259	0.066	0.052	0.093	0.054	0.112	0.11	3.34146	1.53947	3.04706	1.73684	0.553191	0.911765	0.642857	1.12	0.547264
13819	13819	ENSRNOG00000008301	TAGLN2	3	0.690755	0.609034	0.736091	0.00231442	0.0139544	0.000156583	2.4466	0.131465	2.33324	0.113937	2.39245	0.0976194	2.22905	0.0775273	2.13706	0.0351324	2.15322	0.0716246	0.137	0.212	0.348	0.167	0.01	0.013	0.028	0.031	0.054	3.34146	2.78947	4.09412	4.39474	0.106383	0.127451	0.333333	0.31	0.268657
14778	14778	ENSRNOG00000014742	ANKRD13B	3	0.334059	0.115332	0.810006	0.457372	0.867746	0.0195775	0.97108	0.0756681	0.964791	0.207397	0.953727	0.200359	0.799443	0.0756738	0.953655	0.171027	0.632919	0.0996407	0.137	0.118	0.182	0.028	0.038	0.011	0.032	0.034	0.42	3.34146	1.55263	2.14118	0.736842	0.404255	0.107843	0.380952	0.34	2.08955
17094	17094	ENSRNOG00000013541	SH2D4A	3	-0.427111	-0.390138	-0.573559	0.0492254	0.0998088	0.000985658	2.53778	0.100074	2.58255	0.12593	2.63957	0.0905343	2.68736	0.0368934	2.72366	0.0746938	2.83397	0.0308863	0.137	0.244	0.284	0.083	0.009	0.018	0.032	0.04	0.153	3.34146	3.21053	3.34118	2.18421	0.0957447	0.176471	0.380952	0.4	0.761194
17372	17372	ENSRNOG00000017671	RASA3	2	0.369929	0.48643	0.475308	0.132724	0.0441435	0.0133806	1.89896	0.106046	1.91614	0.077369	1.94962	0.11431	1.78646	0.0661263	1.76025	0.0709904	1.80523	0.0579155	0.137	0.245	0.192	0.111	0.047	0.051	0.073	0.074	0.07	3.34146	3.22368	2.25882	2.92105	0.5	0.5	0.869048	0.74	0.348259
17789	17789	ENSRNOG00000001843	BCL6	2	0.149954	0.885413	0.356434	0.782074	0.0274898	0.413529	2.14044	0.165962	2.45696	0.23639	2.18354	0.24472	1.96853	0.257855	1.8477	0.326364	1.79362	0.425205	0.137	0.282	0.107	0.029	0.107	0.036	0.119	0.088	0.095	3.34146	3.71053	1.25882	0.763158	1.1383	0.352941	1.41667	0.88	0.472637
18711	18711	ENSRNOG00000012928	PRMT10	3	-0.230916	-0.0964606	-0.291491	0.153949	0.657176	0.0190384	2.07587	0.04733	2.09124	0.0405303	2.06119	0.0366197	2.14833	0.0223522	2.12815	0.0324882	2.15349	0.0425664	0.137	0.115	0.34	0.075	0.03	0.037	0.015	0.038	0.213	3.34146	1.51316	4	1.97368	0.319149	0.362745	0.178571	0.38	1.0597
19387	19387	ENSRNOG00000033389	SUSD2	1	-0.0245418	-0.02995	-0.545521	0.954798	0.956478	0.00565018	1.5451	0.0617266	1.4036	0.15028	1.50618	0.0913539	1.55767	0.0616969	1.41481	0.0574107	1.68817	0.0553732	0.137	0.103	0.086	0.012	0.155	0.066	0.061	0.134	0.246	3.34146	1.35526	1.01176	0.315789	1.64894	0.647059	0.72619	1.34	1.22388
19848	19848	ENSRNOG00000001314	FAM20C	3	-0.231962	-0.123616	-0.336776	0.255556	0.64283	0.0284315	2.40172	0.055158	2.41191	0.0596926	2.40739	0.0872138	2.47819	0.0115378	2.4512	0.0753588	2.52058	0.0573453	0.137	0.12	0.221	0.042	0.059	0.043	0.045	0.047	0.286	3.34146	1.57895	2.6	1.10526	0.62766	0.421569	0.535714	0.47	1.42289
564	564	ENSRNOG00000024630	IGSF23	3	0.00401861	0.00383882	0.0722686			0.336972	0.104327	0.147631	0.0541322	0.121043	0.256813	0.459448	0	0	0	0	0	0	0.136	0.034	0.207	0.02	0.092	0.106	0.031	0.153	0.221	3.31707	0.447368	2.43529	0.526316	0.978723	1.03922	0.369048	1.53	1.0995
1128	1128	ENSRNOG00000013949	IDH2	2	-0.245213	-0.304266	-0.275938	0.40045	0.304645	0.243124	2.64241	0.0585988	2.72179	0.103826	2.73623	0.0859654	2.72845	0.0323236	2.83477	0.0620314	2.83489	0.0444987	0.136	0.308	0.146	0.056	0.081	0.039	0.05	0.034	0.15	3.31707	4.05263	1.71765	1.47368	0.861702	0.382353	0.595238	0.34	0.746269
1671	1671	ENSRNOG00000017222	FAM175B	4	-0.348107	-0.268217	-0.256487	0.0089003	0.066601	0.026148	2.44552	0.0487463	2.46851	0.0485654	2.47323	0.0909818	2.55414	0.0403822	2.55766	0.0257166	2.56096	0.0201639	0.136	0.17	0.303	0.144	0.065	0.099	0.011	0.027	0.045	3.31707	2.23684	3.56471	3.78947	0.691489	0.970588	0.130952	0.27	0.223881
1698	1698	ENSRNOG00000006962	STK32C	3	0.316462	0.245787	0.995923	0.428774	0.652366	0.00291052	0.454625	0.259396	0.557226	0.12112	0.814286	0.228242	0.19199	0.204138	0.350983	0.291265	0.32826	0.227246	0.136	0.127	0.24	0.061	0.037	0.037	0.051	0.121	0.19	3.31707	1.67105	2.82353	1.60526	0.393617	0.362745	0.607143	1.21	0.945274
3105	3105	ENSRNOG00000053927	SCARNA7	3	-0.289956	-0.229432	-0.333722	0.234745	0.418165	0.0920889	2.83113	0.0939103	2.9186	0.102347	2.84523	0.112297	2.93519	0.0316137	3.00792	0.0253564	2.9576	0.088485	0.136	0.143	0.219	0.071	0.074	0.078	0.053	0.065	0.161	3.31707	1.88158	2.57647	1.86842	0.787234	0.764706	0.630952	0.65	0.800995
5212	5212	ENSRNOG00000008837	ASS1	3	-0.161665	-0.0282509	-0.673249	0.660942	0.962739	0.00280578	3.72396	0.117358	3.72358	0.180003	3.75527	0.147292	3.78759	0.0712642	3.75536	0.0890052	4.00583	0.059447	0.136	0.084	0.13	0.023	0.087	0.052	0.062	0.111	0.315	3.31707	1.10526	1.52941	0.605263	0.925532	0.509804	0.738095	1.11	1.56716
5739	5739	ENSRNOG00000005184	NOP10	1	-0.0343316	-0.0433195	-0.314109	0.912197	0.897331	0.0469226	2.08219	0.0454415	2.09027	0.071615	1.98934	0.114556	2.09698	0.00875169	2.10156	0.025839	2.10037	0.0173214	0.136	0.068	0.105	0.011	0.117	0.071	0.061	0.166	0.265	3.31707	0.894737	1.23529	0.289474	1.24468	0.696078	0.72619	1.66	1.31841
7300	7300	ENSRNOG00000007541	FHL3	1	0.167629	0.257188	0.50314	0.753959	0.657489	0.203629	1.18	0.159868	1.19825	0.154151	1.26149	0.141191	1.0675	0.130405	1.06533	0.101847	0.983945	0.136389	0.136	0.102	0.208	0.053	0.048	0.063	0.066	0.137	0.187	3.31707	1.34211	2.44706	1.39474	0.510638	0.617647	0.785714	1.37	0.930348
8787	8787	ENSRNOG00000049088	TTC32	8	0.0302875	-0.311902	-0.649338	0.952296	0.401585	0.0100763	1.55627	0.0735552	1.4823	0.0883609	1.32879	0.188489	1.53713	0.142849	1.59139	0.0378822	1.56478	0.118238	0.136	0.053	0.138	0.026	0.035	0.083	0.099	0.32	0.11	3.31707	0.697368	1.62353	0.684211	0.37234	0.813725	1.17857	3.2	0.547264
10133	10133	ENSRNOG00000008697	NOV	3	0.371834	0.267758	0.929705	0.394452	0.641131	0.00761795	0.974697	0.128883	0.933668	0.16749	1.12355	0.237312	0.712691	0.191264	0.822861	0.049652	0.68642	0.178618	0.136	0.043	0.375	0.046	0.024	0.046	0.015	0.091	0.224	3.31707	0.565789	4.41176	1.21053	0.255319	0.45098	0.178571	0.91	1.11443
11327	11327	ENSRNOG00000015019	SPG21	2	-0.224375	-0.269187	-0.177656	0.190511	0.122582	0.233496	2.63386	0.045447	2.57468	0.0567724	2.59981	0.0699086	2.70642	0.0336675	2.66176	0.0350026	2.65841	0.0576065	0.136	0.22	0.158	0.078	0.13	0.097	0.047	0.054	0.08	3.31707	2.89474	1.85882	2.05263	1.38298	0.95098	0.559524	0.54	0.39801
13253	13253	ENSRNOG00000005982	C1D	1	-0.0259577	-0.235932	-0.272747	0.942528	0.330038	0.131702	1.88833	0.0770861	1.94875	0.0215357	1.92914	0.103486	1.89961	0.0503026	2.02271	0.0429847	2.01662	0.0759483	0.136	0.078	0.136	0.034	0.076	0.075	0.111	0.224	0.13	3.31707	1.02632	1.6	0.894737	0.808511	0.735294	1.32143	2.24	0.646766
14120	14120	ENSRNOG00000047969	PRSS21	1	-0.341489	-0.379249	-0.505209	0.445175	0.457412	0.199287	0.525054	0.114881	0.471726	0.133967	0.582183	0.278393	0.662952	0.20711	0.662232	0.151625	0.844707	0.21118	0.136	0.125	0.19	0.057	0.085	0.072	0.071	0.122	0.142	3.31707	1.64474	2.23529	1.5	0.904255	0.705882	0.845238	1.22	0.706468
14224	14224	ENSRNOG00000020374	TMEM8A	2	0.226141	0.354368	0.273059	0.340995	0.116783	0.145888	1.92965	0.0766441	1.88335	0.042563	1.87665	0.0903141	1.85691	0.0713206	1.76557	0.0464723	1.79788	0.0563041	0.136	0.17	0.166	0.104	0.088	0.094	0.082	0.091	0.069	3.31707	2.23684	1.95294	2.73684	0.93617	0.921569	0.97619	0.91	0.343284
18313	18313	ENSRNOG00000018914	NAPG	3	-0.236082	-0.18151	-0.192193	0.135727	0.301479	0.149853	2.40322	0.045157	2.46279	0.0249575	2.44359	0.109298	2.47914	0.0348168	2.51793	0.0121072	2.51189	0.0408752	0.136	0.057	0.349	0.094	0.08	0.176	0.021	0.052	0.035	3.31707	0.75	4.10588	2.47368	0.851064	1.72549	0.25	0.52	0.174129
19218	19218	ENSRNOG00000000854	NCR3	1	0.304	0.351411	0.55221	0.510974	0.501763	0.152097	0.974759	0.115403	0.833478	0.194062	0.810803	0.17021	0.820555	0.211408	0.644522	0.141597	0.512671	0.249253	0.136	0.154	0.198	0.039	0.061	0.067	0.062	0.12	0.163	3.31707	2.02632	2.32941	1.02632	0.648936	0.656863	0.738095	1.2	0.810945
19547	19547	ENSRNOG00000000814	FABP7	3	0.0837915	0.0330787	0.845936	0.839414	0.954385	0.000105599	3.0344	0.0496265	3.11101	0.140909	3.05776	0.168107	3.00223	0.0659747	3.11863	0.0717786	2.78467	0.10905	0.136	0.047	0.094	0.006	0.154	0.052	0.046	0.125	0.34	3.31707	0.618421	1.10588	0.157895	1.6383	0.509804	0.547619	1.25	1.69154
21425	21425	LOC102551891	LOC103691244	7	0.724062	-0.0325913	-0.000101188	0.0208874			0	0	0	0	0.0434079	0.106327	0.0925556	0.160311	0.115381	0.144126	0.22507	0.241528	0.136	0.099	0.162	0.032	0.09	0.094	0.054	0.142	0.191	3.31707	1.30263	1.90588	0.842105	0.957447	0.921569	0.642857	1.42	0.950249
317	317	ENSRNOG00000058030	ZFP229	1	-0.13921	-0.221934	-0.604276	0.697287	0.498634	0.00453563	1.57362	0.0832123	1.63541	0.0682904	1.46366	0.118107	1.60786	0.136558	1.71966	0.0421883	1.66475	0.0869417	0.135	0.063	0.235	0.047	0.036	0.059	0.064	0.241	0.12	3.29268	0.828947	2.76471	1.23684	0.382979	0.578431	0.761905	2.41	0.597015
1168	1168	ENSRNOG00000019776	SH3GL3	4	0.335815	0.328355	0.275743	0.126502	0.159072	0.150027	2.10583	0.0715952	2.07603	0.0899962	2.05015	0.133509	2.00385	0.0121176	1.96861	0.053168	1.97553	0.0631683	0.135	0.168	0.168	0.073	0.146	0.107	0.036	0.045	0.122	3.29268	2.21053	1.97647	1.92105	1.55319	1.04902	0.428571	0.45	0.606965
1501	1501	ENSRNOG00000017277	IGSF6	3	1.05293	0.735131	0.880742	0.000151219	0.0211942	0.000625098	1.66513	0.156076	1.56689	0.0857747	1.57302	0.112923	1.30583	0.0632908	1.2949	0.0870706	1.25288	0.123093	0.135	0.181	0.436	0.207	0.004	0.016	0.005	0.007	0.009	3.29268	2.38158	5.12941	5.44737	0.0425532	0.156863	0.0595238	0.07	0.0447761
1558	1558	ENSRNOG00000019430	CORO1A	3	0.374462	0.21073	0.667737	0.253238	0.627339	0.00824008	1.95346	0.187406	1.91431	0.04131	1.99534	0.080498	1.85688	0.0495244	1.83558	0.0622501	1.76279	0.0619726	0.135	0.025	0.36	0.034	0.012	0.043	0.03	0.251	0.11	3.29268	0.328947	4.23529	0.894737	0.12766	0.421569	0.357143	2.51	0.547264
2417	2417	ENSRNOG00000020353	SH3PXD2A	1	0.164153	0.257519	0.668371	0.669708	0.494631	0.00481506	2.05482	0.121766	2.10296	0.0450482	2.08676	0.190159	2.00086	0.094055	2.00941	0.0823969	1.89967	0.0837631	0.135	0.056	0.211	0.044	0.051	0.08	0.065	0.22	0.138	3.29268	0.736842	2.48235	1.15789	0.542553	0.784314	0.77381	2.2	0.686567
[truncated: 21,890 more rows]
