# Supplementary material for: Rewiring of the Liver Transcriptome across Multiple Time-Scales Is Associated with the Weight Loss-Independent Resolution of NAFLD Following RYGB
Source: Metabolites. 2022 Apr 2;12(4):318. doi: 10.3390/metabo12040318 (PMC9025796; doi:10.3390/metabo12040318)
Supplement: Supplementary file 1 [file metabolites-12-00318-s001.zip › Supplemental_table_S2_Sham_data.xlsx]

## Sheet: 1 week
baseMean	log2FoldChange	lfcSE	stat	pvalue	padj	ensembl_gene_id		symbol
824.367	-0.180925	0.167514	-1.08005	0.280118	0.701308	ENSRNOG00000004101	2018-03-01	MARC1
4.27342	0.471457	0.270582	1.74238	0.0814421	0.420069	ENSRNOG00000026310	2018-03-01	MARCH1
764.479	-0.016132	0.0905352	-0.178184	0.858578	0.97675	ENSRNOG00000007769	2018-03-02	MARCH2
1584.76	-0.215586	0.128433	-1.67859	0.0932321	0.444931	ENSRNOG00000037850	2018-03-02	MARC2
405.388	-0.0250004	0.091137	-0.274316	0.783842	0.956985	ENSRNOG00000006241	2018-03-07	MARCH7
603.832	0.10736	0.108688	0.987781	0.32326	0.734415	ENSRNOG00000017396	2018-03-05	MARCH5
937.119	0.015579	0.0816004	0.190918	0.84859	0.976625	ENSRNOG00000011066	2018-03-06	MARCH6
934.609	0.125203	0.0824477	1.51858	0.128868	0.514362	ENSRNOG00000012297	2018-03-08	MARCH8
3.59622	0.358044	0.271598	1.31829	0.187408	0.601722	ENSRNOG00000046245	2018-03-09	MARCH9
0.12125	0.000265268	0.0448727	0.00591158	0.995283	NA	ENSRNOG00000007084	2018-03-10	MARCH10
16.0007	0.0641086	0.234857	0.272969	0.784877	0.957545	ENSRNOG00000017804	2018-09-01	SEPT1
533.575	0.121278	0.10678	1.13578	0.25605	0.678901	ENSRNOG00000017952	2018-09-02	SEPT2
2.82341	0.280066	0.264695	1.05807	0.290024	0.710355	ENSRNOG00000007686	2018-09-03	SEPT3
50.3674	-0.171526	0.176534	-0.971635	0.331232	0.741266	ENSRNOG00000007367	2018-09-04	SEPT4
6.02783	0.786547	0.258844	3.03869	0.00237607	0.0550008	ENSRNOG00000029912	2018-09-05	SEPT5
11.3405	0.355518	0.267024	1.33141	0.183055	0.594773	ENSRNOG00000043182	2018-09-06	SEPT6
279.755	0.114054	0.107235	1.06359	0.287513	0.708155	ENSRNOG00000006545	2018-09-07	SEPT7
24.0236	0.45567	0.24004	1.89831	0.057655	0.355373	ENSRNOG00000007462	2018-09-08	SEPT8
344.918	-0.275699	0.126743	-2.17527	0.0296101	0.256716	ENSRNOG00000002807	2018-09-09	SEPT9
102.489	-0.163275	0.140506	-1.16205	0.245213	0.671054	ENSRNOG00000049507	2018-09-10	SEPT10
155.875	0.000960294	0.152189	0.00630986	0.994965	0.999343	ENSRNOG00000002182	2018-09-11	SEPT11
0.034137	0.00058899	0.0448727	0.0131258	0.989527	NA	ENSRNOG00000038495	2018-09-14	SEPT14
1040.57	0.263335	0.124901	2.10835	0.0350011	0.279535	ENSRNOG00000055257	2018-09-15	SEPT15
53.2806	-0.00723182	0.149524	-0.0483658	0.961425	0.991923	ENSRNOG00000054669	0610010F05Rik	0610010F05RIK
9.06317	-0.310339	0.253897	-1.2223	0.221593	0.643654	ENSRNOG00000021268	1110034G24Rik	1110034G24RIK
0.306597	-0.0544723	0.118133	-0.461108	0.644721	NA	ENSRNOG00000060879	1500009L16Rik	1500009L16RIK
0.0704729	0.000588668	0.0448727	0.0131186	0.989533	NA	ENSRNOG00000046163	1700007B14Rik	1700007B14RIK
0.0321316	0.00058891	0.0448727	0.013124	0.989529	NA	ENSRNOG00000053136	1700016D06Rik	1700016D06RIK
0.192621	8.33217e-05	0.089616	0.000929763	0.999258	NA	ENSRNOG00000055506	1700020D05Rik	1700020D05RIK
106.472	-0.113118	0.140176	-0.806971	0.419683	0.80717	ENSRNOG00000059880	1700021K19Rik	1700021K19RIK
0.0850637	0.000394596	0.0448727	0.00879368	0.992984	NA	ENSRNOG00000061597	1700025F22Rik	1700025F22RIK
0.718206	0.284943	0.19765	1.44165	0.149401	0.546972	ENSRNOG00000048966	1700092M07Rik	1700092M07RIK
0.854674	0.0828873	0.202431	0.409459	0.682203	0.918314	ENSRNOG00000009135	1700109H08Rik	1700109H08RIK
3.31318	0.325404	0.258765	1.25753	0.208563	0.627302	ENSRNOG00000055769	1810024B03Rik	1810024B03RIK
0.0499885	-0.00306532	0.0448727	-0.0683114	0.945538	NA	ENSRNOG00000053179	1810065E05Rik	1810065E05RIK
2.33647	0.49898	0.256749	1.94345	0.0519615	0.33537	ENSRNOG00000060193	2310007L24Rik	2310007L24RIK
303.804	0.163421	0.15636	1.04516	0.29595	0.714261	ENSRNOG00000004032	2310067B10Rik	2310067B10RIK
17.7867	0.196933	0.213057	0.924322	0.355318	0.760292	ENSRNOG00000057815	2610015P09Rik	2610015P09RIK
773.173	-0.125059	0.138734	-0.901428	0.367361	0.770565	ENSRNOG00000052424	2900026A02Rik	2900026A02RIK
27.4888	0.279931	0.197996	1.41382	0.157415	0.558844	ENSRNOG00000052273	3110040N11Rik	3110040N11RIK
0.161182	0.00674644	0.0602476	0.111979	0.91084	NA	ENSRNOG00000020538	4732471J01Rik	4732471J01RIK
0.0951329	0.000390056	0.0448727	0.00869251	0.993064	NA	ENSRNOG00000007206	4930452B06Rik	4930452B06RIK
1.18574	0.114273	0.22858	0.499927	0.617127	0.899526	ENSRNOG00000026152	4930513O06Rik	4930513O06RIK
0.0512507	0.000524085	0.0448727	0.0116794	0.990681	NA	ENSRNOG00000055899	4930548H24Rik	4930548H24RIK
0.124056	0.00461009	0.0494823	0.0931664	0.925771	NA	ENSRNOG00000042579	4930562C15Rik	4930562C15RIK
0.0270888	0.00058883	0.0448727	0.0131222	0.98953	NA	ENSRNOG00000055405	5_8S_rRNA	5_8S_RRNA
0.0485072	0.000524005	0.0448727	0.0116776	0.990683	NA	ENSRNOG00000055987	5_8S_rRNA	5_8S_RRNA
0.0732535	0.000459421	0.0448727	0.0102383	0.991831	NA	ENSRNOG00000058979	5_8S_rRNA	5_8S_RRNA
171.873	-0.276209	0.272094	-1.01512	0.310047	0.725547	ENSRNOG00000020272	5330417C22Rik	5330417C22RIK
0.0367978	0.000588749	0.0448727	0.0131204	0.989532	NA	ENSRNOG00000035854	5S_rRNA	5S_RRNA
0.036386	0.000588749	0.0448727	0.0131204	0.989532	NA	ENSRNOG00000041675	5S_rRNA	5S_RRNA
0.218401	0.0116267	0.0800662	0.145213	0.884543	NA	ENSRNOG00000041847	5S_rRNA	5S_RRNA
0.0961865	0.000329207	0.0448727	0.00733647	0.994146	NA	ENSRNOG00000041857	5S_rRNA	5S_RRNA
0.500179	0.036438	0.15921	0.228867	0.818972	0.969868	ENSRNOG00000041894	5S_rRNA	5S_RRNA
0.0498792	0.000524085	0.0448727	0.0116794	0.990681	NA	ENSRNOG00000041968	5S_rRNA	5S_RRNA
0.206486	0.0114083	0.0800267	0.142557	0.88664	NA	ENSRNOG00000042007	5S_rRNA	5S_RRNA
0.350022	0.0217386	0.115724	0.187849	0.850995	NA	ENSRNOG00000043952	5S_rRNA	5S_RRNA
0.108784	0.0110846	0.0448727	0.247023	0.80489	NA	ENSRNOG00000044047	5S_rRNA	5S_RRNA
0.0934677	0.00756456	0.0448727	0.168578	0.866128	NA	ENSRNOG00000044267	5S_rRNA	5S_RRNA
0.130244	0.000330013	0.0448727	0.00735442	0.994132	NA	ENSRNOG00000044330	5S_rRNA	5S_RRNA
0.162676	-0.0084405	0.069709	-0.121082	0.903626	NA	ENSRNOG00000044429	5S_rRNA	5S_RRNA
0.174468	0.000122657	0.0608395	0.00201607	0.998391	NA	ENSRNOG00000044437	5S_rRNA	5S_RRNA
0.0849078	0.00058883	0.0448727	0.0131222	0.98953	NA	ENSRNOG00000044566	5S_rRNA	5S_RRNA
1.0031	-0.146666	0.213364	-0.687399	0.491831	0.840822	ENSRNOG00000044771	5S_rRNA	5S_RRNA
0.0503934	0.000524165	0.0448727	0.0116812	0.99068	NA	ENSRNOG00000044784	5S_rRNA	5S_RRNA
0.253537	0.0177399	0.0999239	0.177534	0.859089	NA	ENSRNOG00000044867	5S_rRNA	5S_RRNA
0.286209	0.114106	0.102506	1.11316	0.265639	NA	ENSRNOG00000044990	5S_rRNA	5S_RRNA
0.114169	-0.00332429	0.0448727	-0.0740828	0.940944	NA	ENSRNOG00000045251	5S_rRNA	5S_RRNA
0.0927755	0.000459179	0.0448727	0.0102329	0.991835	NA	ENSRNOG00000045369	5S_rRNA	5S_RRNA
0.0905818	0.00391447	0.0448727	0.0872351	0.930485	NA	ENSRNOG00000045491	5S_rRNA	5S_RRNA
0.160825	0.00877438	0.0691589	0.126873	0.899041	NA	ENSRNOG00000045755	5S_rRNA	5S_RRNA
0.0595984	0.000588749	0.0448727	0.0131204	0.989532	NA	ENSRNOG00000048971	5S_rRNA	5S_RRNA
0.0527059	-0.00306532	0.0448727	-0.0683114	0.945538	NA	ENSRNOG00000059281	5S_rRNA	5S_RRNA
3.91058	0.26573	0.271976	0.977032	0.328553	0.738878	ENSRNOG00000040024	6720489N17Rik	6720489N17RIK
4.0368	0.0201951	0.271957	0.0742586	0.940805	0.988141	ENSRNOG00000051406	7SK	7SK
0.251179	-0.0246412	0.11065	-0.222695	0.823773	NA	ENSRNOG00000051786	7SK	7SK
1.31671	0.126424	0.232762	0.543149	0.587027	0.882035	ENSRNOG00000051806	7SK	7SK
1.02347	0.138932	0.221514	0.627196	0.530531	0.860929	ENSRNOG00000051895	7SK	7SK
0.848017	-0.14581	0.211123	-0.690642	0.489791	0.84014	ENSRNOG00000051926	7SK	7SK
0.488809	0.0328325	0.16834	0.195036	0.845365	0.976625	ENSRNOG00000052042	7SK	7SK
0.0321768	0.00417385	0.0448727	0.0930155	0.925891	NA	ENSRNOG00000052090	7SK	7SK
0.0375552	-0.00300065	0.0448727	-0.0668704	0.946685	NA	ENSRNOG00000052261	7SK	7SK
0.926258	0.245624	0.221499	1.10892	0.267465	0.688277	ENSRNOG00000052317	7SK	7SK
1.58848	-0.096504	0.243293	-0.396658	0.69162	0.920853	ENSRNOG00000052355	7SK	7SK
0.50751	-0.0107046	0.153352	-0.0698042	0.94435	0.988318	ENSRNOG00000052426	7SK	7SK
0.157796	0.000247117	0.0785531	0.00314585	0.99749	NA	ENSRNOG00000052470	7SK	7SK
0.103989	0.00404412	0.0448727	0.0901244	0.928188	NA	ENSRNOG00000052483	7SK	7SK
0.0612373	0.00045918	0.0448727	0.0102329	0.991835	NA	ENSRNOG00000052638	7SK	7SK
2.52601	-0.339317	0.258067	-1.31484	0.188563	0.603517	ENSRNOG00000052970	7SK	7SK
0.926837	-0.162857	0.227195	-0.716817	0.473487	0.832405	ENSRNOG00000053008	7SK	7SK
0.0360271	-0.00300073	0.0448727	-0.0668722	0.946683	NA	ENSRNOG00000053046	7SK	7SK
4.62344	0.361933	0.253513	1.42767	0.153388	0.552883	ENSRNOG00000053066	7SK	7SK
0.0738953	0.000459341	0.0448727	0.0102365	0.991833	NA	ENSRNOG00000053355	7SK	7SK
0.22336	0.0358192	0.099693	0.359296	0.719374	NA	ENSRNOG00000053416	7SK	7SK
0.614331	-0.0165903	0.165317	-0.100354	0.920063	0.985438	ENSRNOG00000053525	7SK	7SK
0.546639	-0.121338	0.171563	-0.707251	0.47941	0.835176	ENSRNOG00000053604	7SK	7SK
6.31267	-0.237801	0.263668	-0.901894	0.367113	0.770447	ENSRNOG00000053636	7SK	7SK
0.196452	-0.00899637	0.0707547	-0.127149	0.898823	NA	ENSRNOG00000053678	7SK	7SK
0.64598	0.080434	0.189221	0.425079	0.670779	0.91688	ENSRNOG00000053714	7SK	7SK
0.271683	-0.0456297	0.10878	-0.419467	0.674875	NA	ENSRNOG00000053734	7SK	7SK
0.112421	0.000308305	0.0488188	0.0063153	0.994961	NA	ENSRNOG00000053752	7SK	7SK
0.289688	-0.0239262	0.107612	-0.222338	0.824051	NA	ENSRNOG00000053782	7SK	7SK
3.79585	0.307912	0.242201	1.2713	0.20362	0.622272	ENSRNOG00000053798	7SK	7SK
0.610243	-0.0267125	0.175829	-0.151923	0.879247	0.979975	ENSRNOG00000053909	7SK	7SK
2.60496	0.0012434	0.269477	0.00461412	0.996318	0.999561	ENSRNOG00000054241	7SK	7SK
0.0467303	0.000524246	0.0448727	0.011683	0.990679	NA	ENSRNOG00000054261	7SK	7SK
2.29126	-0.10955	0.26637	-0.411269	0.680875	0.918314	ENSRNOG00000054317	7SK	7SK
0.069492	0.000523844	0.0448727	0.011674	0.990686	NA	ENSRNOG00000054337	7SK	7SK
3.40387	-0.0904698	0.271054	-0.33377	0.738553	0.940101	ENSRNOG00000054456	7SK	7SK
6.32398	-0.310185	0.266547	-1.16372	0.244539	0.670296	ENSRNOG00000054586	7SK	7SK
0.0332569	0.00058891	0.0448727	0.013124	0.989529	NA	ENSRNOG00000054598	7SK	7SK
0.527177	0.0378614	0.163967	0.230909	0.817385	0.969393	ENSRNOG00000054615	7SK	7SK
0.359307	0.169941	0.136179	1.24792	0.21206	NA	ENSRNOG00000054666	7SK	7SK
0.0493458	-0.00306532	0.0448727	-0.0683114	0.945538	NA	ENSRNOG00000054738	7SK	7SK
0.436139	0.280565	0.159216	1.76217	0.0780412	NA	ENSRNOG00000054744	7SK	7SK
3.07807	-0.292547	0.270864	-1.08005	0.28012	0.701308	ENSRNOG00000054752	7SK	7SK
0.40357	-0.0512053	0.147779	-0.3465	0.728967	NA	ENSRNOG00000054908	7SK	7SK
0.362401	-0.0619537	0.164188	-0.377333	0.705926	NA	ENSRNOG00000054944	7SK	7SK
0.196759	-0.01354	0.0614627	-0.220296	0.825641	NA	ENSRNOG00000054997	7SK	7SK
0.108981	0.00749957	0.0448727	0.16713	0.867268	NA	ENSRNOG00000055697	7SK	7SK
1.29202	-0.226226	0.22615	-1.00033	0.317149	0.730131	ENSRNOG00000055744	7SK	7SK
0.800153	-0.0224279	0.1943	-0.115429	0.908105	0.983631	ENSRNOG00000055819	7SK	7SK
0.462396	0.0854645	0.15753	0.542527	0.587455	NA	ENSRNOG00000055859	7SK	7SK
0.103017	0.000394193	0.0448727	0.0087847	0.992991	NA	ENSRNOG00000055903	7SK	7SK
0.203421	0.0437979	0.0898462	0.487476	0.625921	NA	ENSRNOG00000055947	7SK	7SK
1.9352	-0.0486033	0.224729	-0.216276	0.828773	0.971858	ENSRNOG00000056103	7SK	7SK
0.105855	0.000301504	0.0483032	0.0062419	0.99502	NA	ENSRNOG00000056113	7SK	7SK
0.186623	-0.0133068	0.0606664	-0.219344	0.826382	NA	ENSRNOG00000056247	7SK	7SK
0.14014	0.00035699	0.0593947	0.00601047	0.995204	NA	ENSRNOG00000056613	7SK	7SK
4.80549	0.0696997	0.271975	0.256272	0.797741	0.961883	ENSRNOG00000056755	7SK	7SK
0.164102	0.00700102	0.0608396	0.115073	0.908387	NA	ENSRNOG00000056936	7SK	7SK
0.514624	0.22241	0.159704	1.39263	0.16373	0.569496	ENSRNOG00000056998	7SK	7SK
0.732161	0.0623348	0.176635	0.352902	0.724162	0.933635	ENSRNOG00000057006	7SK	7SK
0.116068	0.00384981	0.0448727	0.085794	0.93163	NA	ENSRNOG00000057015	7SK	7SK
0.0343402	0.00058899	0.0448727	0.0131258	0.989527	NA	ENSRNOG00000057073	7SK	7SK
0.0345674	0.00058899	0.0448727	0.0131258	0.989527	NA	ENSRNOG00000057154	7SK	7SK
0.327195	-0.0340748	0.127547	-0.267156	0.789349	NA	ENSRNOG00000057193	7SK	7SK
0.156144	-0.00834523	0.0693163	-0.120394	0.904171	NA	ENSRNOG00000057373	7SK	7SK
0.466142	0.034533	0.162947	0.211928	0.832164	NA	ENSRNOG00000057422	7SK	7SK
0.133266	0.006539	0.0588863	0.111045	0.911581	NA	ENSRNOG00000057698	7SK	7SK
0.218668	3.13505e-05	0.0712078	0.000440267	0.999649	NA	ENSRNOG00000057954	7SK	7SK
9.29876	-0.204721	0.259321	-0.789449	0.429849	0.813499	ENSRNOG00000058031	7SK	7SK
0.0925858	-0.00325979	0.0448727	-0.0726454	0.942088	NA	ENSRNOG00000058045	7SK	7SK
0.0458101	0.000523924	0.0448727	0.0116758	0.990684	NA	ENSRNOG00000058070	7SK	7SK
21.7961	0.0176007	0.230272	0.0764342	0.939074	0.987826	ENSRNOG00000058108	7SK	7SK
0.646602	0.0249095	0.17374	0.143372	0.885997	0.98139	ENSRNOG00000058145	7SK	7SK
0.140946	0.000459019	0.0448727	0.0102294	0.991838	NA	ENSRNOG00000058230	7SK	7SK
0.200209	-0.0233857	0.0802989	-0.291233	0.770873	NA	ENSRNOG00000058301	7SK	7SK
0.070304	0.00045918	0.0448727	0.0102329	0.991835	NA	ENSRNOG00000058514	7SK	7SK
16723.9	-0.0194138	0.110387	-0.175871	0.860395	0.97675	ENSRNOG00000058555	7SK	7SK
7.33277	-0.33695	0.260317	-1.29439	0.195532	0.611649	ENSRNOG00000058569	7SK	7SK
0.038128	0.000588749	0.0448727	0.0131204	0.989532	NA	ENSRNOG00000058640	7SK	7SK
5.32606	-0.17688	0.268547	-0.658657	0.510116	0.851006	ENSRNOG00000058749	7SK	7SK
16.2723	-0.197591	0.255848	-0.772298	0.439938	0.817149	ENSRNOG00000058789	7SK	7SK
0.0544902	0.00404412	0.0448727	0.0901244	0.928188	NA	ENSRNOG00000058964	7SK	7SK
0.172658	0.0116601	0.079481	0.146703	0.883366	NA	ENSRNOG00000059021	7SK	7SK
0.121216	0.000309703	0.0494671	0.00626078	0.995005	NA	ENSRNOG00000059031	7SK	7SK
0.103185	-0.00326425	0.0448727	-0.0727447	0.942009	NA	ENSRNOG00000059038	7SK	7SK
0.113343	0.00743499	0.0448727	0.165691	0.8684	NA	ENSRNOG00000059040	7SK	7SK
1.32729	0.0643441	0.233557	0.275497	0.782935	0.956492	ENSRNOG00000059141	7SK	7SK
2.00262	0.138233	0.255251	0.541559	0.588122	0.882906	ENSRNOG00000059193	7SK	7SK
0.200414	0.043337	0.0893817	0.484853	0.627781	NA	ENSRNOG00000059283	7SK	7SK
0.0281557	0.000588668	0.0448727	0.0131186	0.989533	NA	ENSRNOG00000059398	7SK	7SK
0.156633	0.000249948	0.0601205	0.00415744	0.996683	NA	ENSRNOG00000059617	7SK	7SK
6.32011	-0.00887224	0.269181	-0.0329601	0.973706	0.995155	ENSRNOG00000059651	7SK	7SK
0.0829597	0.0039793	0.0448727	0.0886797	0.929336	NA	ENSRNOG00000059719	7SK	7SK
0.0338361	0.00058891	0.0448727	0.013124	0.989529	NA	ENSRNOG00000059946	7SK	7SK
0.0397182	0.00417369	0.0448727	0.0930119	0.925894	NA	ENSRNOG00000059958	7SK	7SK
0.547704	0.151066	0.134993	1.11906	0.263114	0.684293	ENSRNOG00000060043	7SK	7SK
0.0669743	0.0040442	0.0448727	0.0901262	0.928187	NA	ENSRNOG00000060080	7SK	7SK
0.0496943	0.00410903	0.0448727	0.0915708	0.927039	NA	ENSRNOG00000060113	7SK	7SK
0.0509687	0.000524165	0.0448727	0.0116812	0.99068	NA	ENSRNOG00000060155	7SK	7SK
0.0304345	0.000588829	0.0448727	0.0131222	0.98953	NA	ENSRNOG00000060199	7SK	7SK
1.7526	0.316229	0.246643	1.28213	0.199797	0.617018	ENSRNOG00000060261	7SK	7SK
1.04885	0.158425	0.223512	0.708799	0.478449	0.834948	ENSRNOG00000060289	7SK	7SK
0.158804	0.000235867	0.0602453	0.00391511	0.996876	NA	ENSRNOG00000060313	7SK	7SK
53.2796	-0.193371	0.183492	-1.05384	0.291954	0.711141	ENSRNOG00000060332	7SK	7SK
0.0906999	0.000523924	0.0448727	0.0116758	0.990684	NA	ENSRNOG00000060704	7SK	7SK
0.077761	-0.00319489	0.0448727	-0.0711989	0.943239	NA	ENSRNOG00000060809	7SK	7SK
0.518293	0.0255477	0.158648	0.161033	0.872067	0.978339	ENSRNOG00000060855	7SK	7SK
0.367969	-0.0387835	0.131648	-0.294599	0.768301	NA	ENSRNOG00000060873	7SK	7SK
0.0553127	0.00410903	0.0448727	0.0915708	0.927039	NA	ENSRNOG00000060875	7SK	7SK
1.66166	0.232183	0.246021	0.943756	0.345295	0.752446	ENSRNOG00000061067	7SK	7SK
0.0613985	0.000459179	0.0448727	0.0102329	0.991835	NA	ENSRNOG00000061084	7SK	7SK
6.10258	-0.080814	0.267519	-0.302086	0.762586	0.949996	ENSRNOG00000061125	7SK	7SK
0.308966	-0.0372991	0.0979371	-0.380847	0.703317	NA	ENSRNOG00000061140	7SK	7SK
0.432631	0.0312271	0.145728	0.214284	0.830325	NA	ENSRNOG00000061148	7SK	7SK
0.237054	-0.0232936	0.109667	-0.212404	0.831792	NA	ENSRNOG00000061200	7SK	7SK
0.311633	-0.0462323	0.108896	-0.424557	0.67116	NA	ENSRNOG00000061207	7SK	7SK
0.268204	-0.00177299	0.108847	-0.0162888	0.987004	NA	ENSRNOG00000061235	7SK	7SK
2.33466	-0.0356819	0.23802	-0.149912	0.880834	0.980639	ENSRNOG00000061309	7SK	7SK
0.428651	0.0451994	0.167679	0.269558	0.7875	NA	ENSRNOG00000061581	7SK	7SK
1.01694	-0.190794	0.207664	-0.918763	0.35822	0.761769	ENSRNOG00000061722	7SK	7SK
4.05747	-0.0546747	0.255317	-0.214145	0.830434	0.972465	ENSRNOG00000061749	7SK	7SK
2.28357	-0.0708986	0.260006	-0.27268	0.785099	0.957545	ENSRNOG00000061808	7SK	7SK
24.3427	0.000958327	0.212891	0.00450149	0.996408	0.999561	ENSRNOG00000061829	7SK	7SK
1.82013	-0.00485445	0.25299	-0.0191883	0.984691	0.997802	ENSRNOG00000061873	7SK	7SK
2.58475	-0.116567	0.258828	-0.450364	0.652448	0.911405	ENSRNOG00000061887	7SK	7SK
8.75325	-0.22849	0.261639	-0.873306	0.382497	0.780103	ENSRNOG00000061908	7SK	7SK
2.30899	-0.514011	0.221561	-2.31996	0.0203432	0.20987	ENSRNOG00000004692	A1bg	A1BG
1696.98	-0.0610326	0.148697	-0.410451	0.681475	0.918314	ENSRNOG00000033195	A1cf	A1CF
0.0574166	0.00769405	0.0448727	0.171464	0.863859	NA	ENSRNOG00000028896	A2m	A2M
98.7273	0.408327	0.237506	1.71923	0.0855733	0.430203	ENSRNOG00000007247	A2ml1	A2ML1
11.8094	1.59335	0.270629	5.88756	3.91944e-09	2.48565e-06	ENSRNOG00000005935	A3galt2	A3GALT2
0.431979	-0.105652	0.156058	-0.677006	0.498402	NA	ENSRNOG00000056981	A430078G23Rik	A430078G23RIK
0.183915	1.14938e-05	0.0524297	0.000219223	0.999825	NA	ENSRNOG00000009736	A4galt	A4GALT
0.398629	0.0134893	0.0448731	0.300609	0.763713	NA	ENSRNOG00000042649	A4gnt	A4GNT
0.311808	7.01494e-05	0.0448727	0.0015633	0.998753	NA	ENSRNOG00000029745	A930016O22Rik	A930016O22RIK
1.25827	-0.00183001	0.0453114	-0.0403875	0.967784	0.993858	ENSRNOG00000042516	A930018M24Rik	A930018M24RIK
38.7449	0.0934513	0.164236	0.569004	0.569353	0.875016	ENSRNOG00000013445	Aaas	AAAS
9.07103	1.45652	0.266156	5.47242	4.43927e-08	1.52027e-05	ENSRNOG00000061316	AABR07000121.1	AABR07000121.1
8.80238	-0.278212	0.246559	-1.12838	0.25916	0.682328	ENSRNOG00000029897	AABR07000156.1	AABR07000156.1
1.55087	-0.0310772	0.180116	-0.17254	0.863013	0.976877	ENSRNOG00000053710	AABR07000159.2	AABR07000159.2
0.229609	-0.000416474	0.0799548	-0.00520887	0.995844	NA	ENSRNOG00000055508	AABR07000159.3	AABR07000159.3
0.126173	0.000329852	0.0448727	0.00735084	0.994135	NA	ENSRNOG00000055877	AABR07000159.4	AABR07000159.4
1.44027	-0.0459033	0.246094	-0.186528	0.852031	0.976625	ENSRNOG00000014431	AABR07000222.1	AABR07000222.1
0.611626	-0.118214	0.163305	-0.723883	0.469138	0.831464	ENSRNOG00000016624	AABR07000276.1	AABR07000276.1
2.51965	0.172024	0.240211	0.716139	0.473906	0.832405	ENSRNOG00000058425	AABR07000385.2	AABR07000385.2
0.0538639	0.000524005	0.0448727	0.0116776	0.990683	NA	ENSRNOG00000059898	AABR07000410.1	AABR07000410.1
1.54265	0.00887773	0.245798	0.036118	0.971188	0.994512	ENSRNOG00000055789	AABR07000411.1	AABR07000411.1
0.0733992	0.00762914	0.0448727	0.170018	0.864996	NA	ENSRNOG00000060284	AABR07000436.1	AABR07000436.1
2.05811	0.740997	0.258866	2.86247	0.00420353	0.0806918	ENSRNOG00000052189	AABR07000452.1	AABR07000452.1
0.701834	0.232032	0.186548	1.24382	0.213567	0.634258	ENSRNOG00000053291	AABR07000493.1	AABR07000493.1
1.7051	-0.275502	0.251939	-1.09353	0.274161	0.695	ENSRNOG00000046617	AABR07000550.1	AABR07000550.1
1.64195	0.3592	0.242707	1.47998	0.138879	0.52988	ENSRNOG00000051380	AABR07000611.1	AABR07000611.1
3.98685	0.597339	0.254644	2.34578	0.0189872	0.203546	ENSRNOG00000055111	AABR07000658.1	AABR07000658.1
0.14354	0.00655921	0.0594178	0.110391	0.912099	NA	ENSRNOG00000060376	AABR07000670.1	AABR07000670.1
0.0390138	0.00417369	0.0448727	0.0930119	0.925894	NA	ENSRNOG00000056484	AABR07000978.1	AABR07000978.1
0.0344016	0.00058883	0.0448727	0.0131222	0.98953	NA	ENSRNOG00000057928	AABR07001025.1	AABR07001025.1
0.050772	-0.00306548	0.0448727	-0.068315	0.945535	NA	ENSRNOG00000047117	AABR07001037.1	AABR07001037.1
3.25072	-0.131598	0.270545	-0.486418	0.626671	0.903645	ENSRNOG00000017678	AABR07001064.1	AABR07001064.1
0.194924	0.0138175	0.0615249	0.224584	0.822303	NA	ENSRNOG00000058077	AABR07001068.1	AABR07001068.1
66.8678	-0.000268421	0.181743	-0.00147693	0.998822	0.999963	ENSRNOG00000017963	AABR07001099.1	AABR07001099.1
0.0525938	0.000519625	0.0448727	0.01158	0.990761	NA	ENSRNOG00000054466	AABR07001207.1	AABR07001207.1
0.0338025	0.00058891	0.0448727	0.013124	0.989529	NA	ENSRNOG00000057057	AABR07001210.1	AABR07001210.1
0.384623	0.0678785	0.114072	0.595047	0.551812	NA	ENSRNOG00000053328	AABR07001233.1	AABR07001233.1
0.0785067	0.000394516	0.0448727	0.00879189	0.992985	NA	ENSRNOG00000053056	AABR07001358.1	AABR07001358.1
0.244323	-0.000249213	0.062775	-0.00396993	0.996832	NA	ENSRNOG00000060413	AABR07001416.3	AABR07001416.3
3.70018	0.0897663	0.271986	0.33004	0.74137	0.941595	ENSRNOG00000004144	AABR07001435.1	AABR07001435.1
0.6457	0.148364	0.185646	0.799174	0.42419	0.808932	ENSRNOG00000057561	AABR07001444.1	AABR07001444.1
0.0754163	-0.00678453	0.0448727	-0.151195	0.879822	NA	ENSRNOG00000053052	AABR07001464.1	AABR07001464.1
10.6056	0.42628	0.235681	1.80872	0.0704945	0.391146	ENSRNOG00000018935	AABR07001497.1	AABR07001497.1
1.47604	0.007568	0.241442	0.031345	0.974994	0.99528	ENSRNOG00000017412	AABR07001512.1	AABR07001512.1
0.035648	0.000588668	0.0448727	0.0131186	0.989533	NA	ENSRNOG00000055981	AABR07001516.1	AABR07001516.1
25.1771	-0.188116	0.207659	-0.905888	0.364995	0.768829	ENSRNOG00000055547	AABR07001519.1	AABR07001519.1
0.194059	-0.00338944	0.0448727	-0.0755346	0.939789	NA	ENSRNOG00000060475	AABR07001555.1	AABR07001555.1
0.190658	0.0203938	0.0614293	0.331988	0.739898	NA	ENSRNOG00000057484	AABR07001573.1	AABR07001573.1
3.21275	0.18403	0.271242	0.67847	0.497474	0.844955	ENSRNOG00000051938	AABR07001591.1	AABR07001591.1
0.0364218	0.00417385	0.0448727	0.0930155	0.925891	NA	ENSRNOG00000059913	AABR07001599.1	AABR07001599.1
15.3521	0.165197	0.23699	0.697065	0.485762	0.837803	ENSRNOG00000060438	AABR07001634.1	AABR07001634.1
0.0735422	0.000329449	0.0448727	0.00734187	0.994142	NA	ENSRNOG00000054834	AABR07001734.1	AABR07001734.1
0.159812	-0.00692294	0.0448727	-0.15428	0.877389	NA	ENSRNOG00000058989	AABR07001764.1	AABR07001764.1
18.3676	-0.136758	0.22653	-0.60371	0.546036	0.865404	ENSRNOG00000058436	AABR07001899.1	AABR07001899.1
0.268876	-0.0375195	0.099428	-0.377353	0.705911	NA	ENSRNOG00000057250	AABR07001905.1	AABR07001905.1
56.0825	-0.216185	0.206182	-1.04851	0.294402	0.712691	ENSRNOG00000051570	AABR07001910.1	AABR07001910.1
45.241	-0.291922	0.180746	-1.61509	0.106291	0.471823	ENSRNOG00000047884	AABR07001923.1	AABR07001923.1
0.883347	-0.0979332	0.217654	-0.449949	0.652747	0.911405	ENSRNOG00000059824	AABR07001929.1	AABR07001929.1
0.256819	0.0212733	0.110381	0.192726	0.847173	NA	ENSRNOG00000055124	AABR07001942.1	AABR07001942.1
3.88419	0.295115	0.271953	1.08517	0.277847	0.698925	ENSRNOG00000058538	AABR07002001.1	AABR07002001.1
29.1279	-0.406091	0.205463	-1.97646	0.0481023	0.322462	ENSRNOG00000056036	AABR07002008.1	AABR07002008.1
0.401268	-0.0567408	0.156747	-0.361989	0.71736	NA	ENSRNOG00000056327	AABR07002010.1	AABR07002010.1
0.0393966	0.00417377	0.0448727	0.0930137	0.925893	NA	ENSRNOG00000048100	AABR07002044.1	AABR07002044.1
6.58894	-0.448556	0.263206	-1.7042	0.0883433	0.435937	ENSRNOG00000050476	AABR07002247.1	AABR07002247.1
0.035741	0.00058891	0.0448727	0.013124	0.989529	NA	ENSRNOG00000051384	AABR07002337.1	AABR07002337.1
0.821725	-0.0971676	0.205548	-0.472725	0.636409	0.908112	ENSRNOG00000046037	AABR07002384.2	AABR07002384.2
0.103194	0.000329852	0.0448727	0.00735083	0.994135	NA	ENSRNOG00000061661	AABR07002493.1	AABR07002493.1
4.38547	-0.0708261	0.271826	-0.260557	0.794434	0.96043	ENSRNOG00000022227	AABR07002564.1	AABR07002564.1
0.0922734	-0.00319959	0.0448727	-0.0713037	0.943156	NA	ENSRNOG00000038251	AABR07002623.1	AABR07002623.1
25.8014	0.115397	0.252706	0.456646	0.647925	0.910683	ENSRNOG00000051483	AABR07002623.2	AABR07002623.2
0.0304262	0.00417377	0.0448727	0.0930137	0.925893	NA	ENSRNOG00000060587	AABR07002627.1	AABR07002627.1
3.22624	0.456328	0.271654	1.67981	0.0929938	0.444413	ENSRNOG00000059266	AABR07002674.1	AABR07002674.1
11.5135	0.21279	0.241824	0.879936	0.378894	0.777696	ENSRNOG00000060041	AABR07002677.2	AABR07002677.2
0.113238	0.00743029	0.0448727	0.165586	0.868483	NA	ENSRNOG00000056832	AABR07002682.1	AABR07002682.1
58.3043	0.0149616	0.180873	0.082719	0.934075	0.987689	ENSRNOG00000054609	AABR07002683.1	AABR07002683.1
53.4696	-0.0682458	0.138336	-0.493333	0.621777	0.901685	ENSRNOG00000055096	AABR07002768.1	AABR07002768.1
24.8182	-0.0384589	0.202864	-0.18958	0.849638	0.976625	ENSRNOG00000029805	AABR07002774.1	AABR07002774.1
1.78989	0.263811	0.246943	1.06831	0.285382	0.705572	ENSRNOG00000048765	AABR07002774.2	AABR07002774.2
0.0516629	0.000524005	0.0448727	0.0116776	0.990683	NA	ENSRNOG00000054614	AABR07002779.1	AABR07002779.1
0.161571	-0.00622445	0.0606417	-0.102643	0.918246	NA	ENSRNOG00000060634	AABR07002784.2	AABR07002784.2
0.03238	0.00417385	0.0448727	0.0930155	0.925891	NA	ENSRNOG00000056831	AABR07002805.1	AABR07002805.1
0.0610606	0.000459341	0.0448727	0.0102365	0.991833	NA	ENSRNOG00000057222	AABR07002868.2	AABR07002868.2
0.0780167	0.00045926	0.0448727	0.0102347	0.991834	NA	ENSRNOG00000055119	AABR07002882.1	AABR07002882.1
0.382726	-0.00619138	0.134219	-0.046129	0.963207	NA	ENSRNOG00000054776	AABR07002898.1	AABR07002898.1
0.0286301	-0.00300073	0.0448727	-0.0668722	0.946683	NA	ENSRNOG00000048484	AABR07002908.1	AABR07002908.1
0.0664359	0.000459341	0.0448727	0.0102365	0.991833	NA	ENSRNOG00000061774	AABR07002910.1	AABR07002910.1
0.263372	0.0254625	0.119657	0.212796	0.831486	NA	ENSRNOG00000061315	AABR07002928.1	AABR07002928.1
1.92326	0.163066	0.250054	0.652122	0.514322	0.853391	ENSRNOG00000037415	AABR07002938.1	AABR07002938.1
57.5166	-0.291268	0.166431	-1.75008	0.0801041	0.417668	ENSRNOG00000052945	AABR07002969.1	AABR07002969.1
13.7113	0.228627	0.224014	1.0206	0.307446	0.723551	ENSRNOG00000057350	AABR07002997.1	AABR07002997.1
2.27596	0.353436	0.266855	1.32445	0.185355	0.598722	ENSRNOG00000040273	AABR07003017.1	AABR07003017.1
0.285634	-0.0458399	0.108655	-0.421885	0.673109	NA	ENSRNOG00000037364	AABR07003049.1	AABR07003049.1
0.233863	0.0102736	0.0538537	0.190768	0.848707	NA	ENSRNOG00000055248	AABR07003056.1	AABR07003056.1
0.704434	0.155121	0.193069	0.803448	0.421716	0.808226	ENSRNOG00000060684	AABR07003186.3	AABR07003186.3
0.340225	-0.00484597	0.125957	-0.0384731	0.96931	NA	ENSRNOG00000037348	AABR07003187.2	AABR07003187.2
0.150701	0.000178008	0.0510517	0.00348682	0.997218	NA	ENSRNOG00000058637	AABR07003304.2	AABR07003304.2
0.0299298	0.000588829	0.0448727	0.0131222	0.98953	NA	ENSRNOG00000052766	AABR07003310.1	AABR07003310.1
0.157516	0.000313052	0.0694188	0.00450961	0.996402	NA	ENSRNOG00000036300	AABR07003344.1	AABR07003344.1
0.028068	0.000588749	0.0448727	0.0131204	0.989532	NA	ENSRNOG00000037133	AABR07003433.1	AABR07003433.1
0.176276	0.000137848	0.0608291	0.00226616	0.998192	NA	ENSRNOG00000021484	AABR07003537.1	AABR07003537.1
0.0378168	0.00058883	0.0448727	0.0131222	0.98953	NA	ENSRNOG00000061194	AABR07003751.1	AABR07003751.1
0.321627	-0.0338023	0.125516	-0.269306	0.787694	NA	ENSRNOG00000061295	AABR07004085.1	AABR07004085.1
0.0546974	0.000524085	0.0448727	0.0116794	0.990681	NA	ENSRNOG00000060733	AABR07004101.2	AABR07004101.2
2.41807	0.296318	0.266549	1.11168	0.266276	0.686867	ENSRNOG00000016498	AABR07004112.1	AABR07004112.1
4.65818	0.0513719	0.272199	0.18873	0.850305	0.976625	ENSRNOG00000059662	AABR07004228.1	AABR07004228.1
0.102597	0.000330093	0.0448727	0.00735621	0.994131	NA	ENSRNOG00000053709	AABR07004229.1	AABR07004229.1
0.755867	0.0967641	0.193331	0.500509	0.616717	0.899526	ENSRNOG00000054097	AABR07004232.2	AABR07004232.2
0.246189	-0.0230835	0.108324	-0.213097	0.831251	NA	ENSRNOG00000055864	AABR07004241.2	AABR07004241.2
0.0466582	0.000523924	0.0448727	0.0116758	0.990684	NA	ENSRNOG00000051426	AABR07004269.2	AABR07004269.2
0.0358968	0.00417385	0.0448727	0.0930155	0.925891	NA	ENSRNOG00000060667	AABR07004297.1	AABR07004297.1
0.158498	-0.0062727	0.0603142	-0.104	0.917169	NA	ENSRNOG00000030679	AABR07004397.1	AABR07004397.1
7.57473	-0.209876	0.271886	-0.771928	0.440157	0.817149	ENSRNOG00000054325	AABR07004397.2	AABR07004397.2
0.532578	-0.161926	0.160917	-1.00627	0.314285	0.72838	ENSRNOG00000060197	AABR07004404.1	AABR07004404.1
0.0684373	0.00045472	0.0448727	0.0101336	0.991915	NA	ENSRNOG00000061889	AABR07004428.1	AABR07004428.1
5.85258	0.088512	0.272191	0.325183	0.745043	0.943243	ENSRNOG00000056445	AABR07004530.1	AABR07004530.1
0.337139	0.0576877	0.12776	0.45153	0.651607	NA	ENSRNOG00000056733	AABR07004539.1	AABR07004539.1
5118.8	-0.26256	0.217128	-1.20924	0.226571	0.650607	ENSRNOG00000059330	AABR07004549.1	AABR07004549.1
15.4092	-0.555051	0.263444	-2.1069	0.0351262	0.280142	ENSRNOG00000054930	AABR07004572.1	AABR07004572.1
0.0347203	0.00058891	0.0448727	0.013124	0.989529	NA	ENSRNOG00000051568	AABR07004776.1	AABR07004776.1
0.0330567	0.00058899	0.0448727	0.0131258	0.989527	NA	ENSRNOG00000052460	AABR07004812.2	AABR07004812.2
0.307704	-0.0517991	0.154082	-0.33618	0.736735	NA	ENSRNOG00000057308	AABR07004868.2	AABR07004868.2
0.775103	0.172588	0.169359	1.01906	0.308173	0.724208	ENSRNOG00000018083	AABR07004876.1	AABR07004876.1
1.92981	-0.143467	0.25221	-0.568841	0.569464	0.875016	ENSRNOG00000052319	AABR07004881.1	AABR07004881.1
0.0793284	-0.00313022	0.0448727	-0.0697579	0.944386	NA	ENSRNOG00000056725	AABR07004888.1	AABR07004888.1
3.93372	-0.223387	0.269239	-0.829699	0.406709	0.797939	ENSRNOG00000028974	AABR07004894.1	AABR07004894.1
0.684531	0.0837312	0.182634	0.458464	0.646619	0.910386	ENSRNOG00000052236	AABR07004992.1	AABR07004992.1
3.95392	0.149177	0.260304	0.573088	0.566585	0.873708	ENSRNOG00000042292	AABR07004993.1	AABR07004993.1
0.365927	0.0310776	0.142222	0.218514	0.827029	NA	ENSRNOG00000054551	AABR07005004.1	AABR07005004.1
0.436928	0.0840976	0.156761	0.536469	0.591634	NA	ENSRNOG00000060924	AABR07005004.2	AABR07005004.2
0.299037	0.0582934	0.128307	0.454328	0.649593	NA	ENSRNOG00000054914	AABR07005040.1	AABR07005040.1
0.5507	0.0326821	0.150598	0.217015	0.828197	0.971851	ENSRNOG00000025122	AABR07005506.1	AABR07005506.1
1.08724	-0.0395201	0.216014	-0.182952	0.854836	0.976625	ENSRNOG00000061369	AABR07005508.1	AABR07005508.1
0.946371	0.14669	0.217772	0.673595	0.500569	0.847212	ENSRNOG00000020477	AABR07005533.1	AABR07005533.1
4.18177	0.247353	0.272027	0.909295	0.363194	0.766747	ENSRNOG00000051825	AABR07005535.1	AABR07005535.1
0.162393	-0.0171171	0.0692865	-0.247048	0.804871	NA	ENSRNOG00000051465	AABR07005565.1	AABR07005565.1
0.115691	0.00756432	0.0448727	0.168573	0.866133	NA	ENSRNOG00000054843	AABR07005593.1	AABR07005593.1
56.0066	0.10751	0.148134	0.725761	0.467986	0.831257	ENSRNOG00000061844	AABR07005618.1	AABR07005618.1
5.15941	0.24649	0.268225	0.918966	0.358113	0.761769	ENSRNOG00000055297	AABR07005633.1	AABR07005633.1
0.0493845	0.000524165	0.0448727	0.0116812	0.99068	NA	ENSRNOG00000057137	AABR07005752.1	AABR07005752.1
1.6594	-0.21246	0.242463	-0.876257	0.38089	0.778926	ENSRNOG00000054418	AABR07005779.2	AABR07005779.2
0.606917	0.0344062	0.170951	0.201263	0.840493	0.975911	ENSRNOG00000054961	AABR07005779.3	AABR07005779.3
14.4771	0.143538	0.256497	0.559611	0.575745	0.877459	ENSRNOG00000056571	AABR07005779.4	AABR07005779.4
0.0365798	0.00417385	0.0448727	0.0930155	0.925891	NA	ENSRNOG00000057003	AABR07005779.5	AABR07005779.5
0.58319	0.221565	0.16047	1.38073	0.167363	0.57338	ENSRNOG00000054067	AABR07005837.1	AABR07005837.1
1.42763	0.287939	0.247684	1.16253	0.245022	0.670853	ENSRNOG00000054093	AABR07005837.2	AABR07005837.2
32.2918	1.23183	0.257391	4.78582	1.70289e-06	0.000297536	ENSRNOG00000034038	AABR07005844.1	AABR07005844.1
0.0318658	0.00058883	0.0448727	0.0131222	0.98953	NA	ENSRNOG00000059505	AABR07005949.1	AABR07005949.1
0.0365035	0.00058883	0.0448727	0.0131222	0.98953	NA	ENSRNOG00000053950	AABR07005955.1	AABR07005955.1
0.0368431	-0.00659013	0.0448727	-0.146863	0.88324	NA	ENSRNOG00000059125	AABR07005985.2	AABR07005985.2
1.85293	0.251989	0.228982	1.10048	0.271124	0.69249	ENSRNOG00000061253	AABR07006038.2	AABR07006038.2
0.0459783	0.000523924	0.0448727	0.0116758	0.990684	NA	ENSRNOG00000048049	AABR07006049.2	AABR07006049.2
1.02121	0.301432	0.200027	1.50696	0.131822	0.518915	ENSRNOG00000016597	AABR07006081.1	AABR07006081.1
2.37739	-0.119604	0.249111	-0.480123	0.63114	0.906186	ENSRNOG00000057099	AABR07006097.1	AABR07006097.1
19.0358	0.0672029	0.208681	0.322036	0.747425	0.944932	ENSRNOG00000020409	AABR07006111.1	AABR07006111.1
0.477457	-0.198867	0.156713	-1.26899	0.204444	NA	ENSRNOG00000056396	AABR07006120.1	AABR07006120.1
0.403026	-0.00947497	0.150836	-0.0628164	0.949913	NA	ENSRNOG00000043478	AABR07006142.1	AABR07006142.1
0.827551	0.0284013	0.218101	0.130221	0.896391	0.982059	ENSRNOG00000017884	AABR07006160.1	AABR07006160.1
0.185843	0.018078	0.0705344	0.256301	0.797719	NA	ENSRNOG00000036633	AABR07006255.1	AABR07006255.1
0.0539916	0.000524246	0.0448727	0.011683	0.990679	NA	ENSRNOG00000028444	AABR07006258.1	AABR07006258.1
2.69463	-0.066536	0.264821	-0.251249	0.801622	0.962836	ENSRNOG00000056620	AABR07006263.1	AABR07006263.1
0.157707	0.0176395	0.0694386	0.25403	0.799472	NA	ENSRNOG00000050024	AABR07006267.1	AABR07006267.1
1.24923	0.170516	0.22574	0.755366	0.450029	0.822484	ENSRNOG00000020980	AABR07006278.1	AABR07006278.1
5.29174	-0.498102	0.267116	-1.86474	0.0622181	0.36781	ENSRNOG00000060420	AABR07006311.1	AABR07006311.1
0.155803	0.000247955	0.0600418	0.0041297	0.996705	NA	ENSRNOG00000059146	AABR07006328.1	AABR07006328.1
38.7189	-0.161729	0.15996	-1.01106	0.311987	0.727287	ENSRNOG00000050414	AABR07006333.1	AABR07006333.1
0.0528729	-0.00306548	0.0448727	-0.068315	0.945535	NA	ENSRNOG00000058581	AABR07006436.1	AABR07006436.1
0.211262	0.01473	0.0900312	0.16361	0.870038	NA	ENSRNOG00000029732	AABR07006451.1	AABR07006451.1
78.7231	0.0552903	0.127707	0.432947	0.665053	0.915459	ENSRNOG00000046420	AABR07006458.1	AABR07006458.1
2.25916	0.280307	0.255202	1.09837	0.272042	0.693025	ENSRNOG00000058389	AABR07006475.1	AABR07006475.1
0.290147	-0.000816542	0.0724532	-0.0112699	0.991008	NA	ENSRNOG00000031086	AABR07006504.1	AABR07006504.1
0.0940423	0.0075644	0.0448727	0.168575	0.866131	NA	ENSRNOG00000048390	AABR07006536.1	AABR07006536.1
0.0367193	0.00058883	0.0448727	0.0131222	0.98953	NA	ENSRNOG00000050486	AABR07006619.1	AABR07006619.1
0.0531772	0.00410903	0.0448727	0.0915708	0.927039	NA	ENSRNOG00000052384	AABR07006672.1	AABR07006672.1
0.220354	0.0271246	0.0710857	0.381577	0.702775	NA	ENSRNOG00000056566	AABR07006689.1	AABR07006689.1
4.26977	-0.137357	0.272311	-0.504414	0.61397	0.898458	ENSRNOG00000053728	AABR07006724.1	AABR07006724.1
1.36375	-0.0405366	0.233834	-0.173356	0.862371	0.976877	ENSRNOG00000052057	AABR07006727.1	AABR07006727.1
0.530014	-0.144741	0.177897	-0.813624	0.41586	0.80488	ENSRNOG00000061760	AABR07006736.1	AABR07006736.1
0.306951	0.0236113	0.118119	0.199895	0.841563	NA	ENSRNOG00000036287	AABR07006742.1	AABR07006742.1
1.67437	-0.252168	0.254493	-0.990866	0.321751	0.732918	ENSRNOG00000053424	AABR07006860.1	AABR07006860.1
20.8075	-0.645994	0.245941	-2.62662	0.00862382	0.129217	ENSRNOG00000055976	AABR07006866.1	AABR07006866.1
15.4555	-0.0308195	0.265935	-0.115891	0.907739	0.983631	ENSRNOG00000013993	AABR07007000.1	AABR07007000.1
0.051415	-0.00306548	0.0448727	-0.068315	0.945535	NA	ENSRNOG00000056577	AABR07007023.1	AABR07007023.1
0.0299464	0.00058883	0.0448727	0.0131222	0.98953	NA	ENSRNOG00000052188	AABR07007026.1	AABR07007026.1
4.15395	0.409408	0.270859	1.51152	0.130656	0.516918	ENSRNOG00000061365	AABR07007055.1	AABR07007055.1
0.0555916	0.00404412	0.0448727	0.0901244	0.928188	NA	ENSRNOG00000055729	AABR07007057.1	AABR07007057.1
0.0408168	0.000588588	0.0448727	0.0131168	0.989535	NA	ENSRNOG00000048681	AABR07007064.1	AABR07007064.1
1.23064	-0.0344982	0.196961	-0.175153	0.86096	0.97675	ENSRNOG00000034090	AABR07007092.1	AABR07007092.1
0.0560267	0.000523924	0.0448727	0.0116758	0.990684	NA	ENSRNOG00000056674	AABR07007095.1	AABR07007095.1
44.005	0.322468	0.191473	1.68414	0.092154	0.44382	ENSRNOG00000032668	AABR07007130.1	AABR07007130.1
5.12335	0.00394147	0.268766	0.0146651	0.988299	0.998689	ENSRNOG00000042665	AABR07007130.2	AABR07007130.2
0.928008	0.211695	0.207779	1.01884	0.308277	0.724208	ENSRNOG00000051496	AABR07007134.1	AABR07007134.1
0.500744	0.0165558	0.0448908	0.368801	0.712276	0.928747	ENSRNOG00000055064	AABR07007146.1	AABR07007146.1
0.0905287	0.00397508	0.0448727	0.0885857	0.929411	NA	ENSRNOG00000036436	AABR07007645.1	AABR07007645.1
0.0327988	0.00058883	0.0448727	0.0131222	0.98953	NA	ENSRNOG00000041423	AABR07007689.1	AABR07007689.1
0.271812	0.0165466	0.0993104	0.166615	0.867673	NA	ENSRNOG00000010615	AABR07007690.1	AABR07007690.1
0.202694	-0.0147489	0.0893537	-0.165062	0.868895	NA	ENSRNOG00000041749	AABR07007690.2	AABR07007690.2
5.26012	-0.0868702	0.269885	-0.321878	0.747545	0.944935	ENSRNOG00000060525	AABR07007717.3	AABR07007717.3
1.12762	0.00363858	0.232171	0.015672	0.987496	0.998576	ENSRNOG00000018045	AABR07007730.1	AABR07007730.1
0.99903	0.0698377	0.171267	0.407772	0.683441	0.919014	ENSRNOG00000060714	AABR07007744.2	AABR07007744.2
0.0603857	0.000459099	0.0448727	0.0102312	0.991837	NA	ENSRNOG00000046691	AABR07007758.1	AABR07007758.1
1.17405	0.258471	0.234071	1.10424	0.269489	0.690063	ENSRNOG00000051888	AABR07007775.1	AABR07007775.1
1.95587	-0.376101	0.252528	-1.48934	0.136397	0.524603	ENSRNOG00000053598	AABR07007789.1	AABR07007789.1
0.482365	0.0403687	0.166488	0.242472	0.808415	0.965246	ENSRNOG00000059761	AABR07007798.1	AABR07007798.1
0.292658	-0.00410037	0.13627	-0.03009	0.975995	NA	ENSRNOG00000061406	AABR07007799.1	AABR07007799.1
2.3182	-0.0222955	0.251131	-0.0887803	0.929257	0.986088	ENSRNOG00000056525	AABR07007853.1	AABR07007853.1
0.114226	0.000325312	0.0448727	0.00724966	0.994216	NA	ENSRNOG00000057995	AABR07007861.1	AABR07007861.1
0.289791	-0.00296448	0.11908	-0.0248948	0.980139	NA	ENSRNOG00000060901	AABR07007875.1	AABR07007875.1
0.0518388	0.000588749	0.0448727	0.0131204	0.989532	NA	ENSRNOG00000059628	AABR07007878.1	AABR07007878.1
7.75771	0.0481577	0.262204	0.183665	0.854276	0.976625	ENSRNOG00000050795	AABR07008016.1	AABR07008016.1
0.458328	-0.0579389	0.15418	-0.375787	0.707075	NA	ENSRNOG00000051672	AABR07008030.1	AABR07008030.1
0.364644	-0.0110094	0.15788	-0.0697328	0.944406	NA	ENSRNOG00000041930	AABR07008066.1	AABR07008066.1
3.44154	0.0357303	0.270216	0.132229	0.894803	0.981946	ENSRNOG00000047236	AABR07008066.2	AABR07008066.2
2.69458	0.773185	0.269327	2.8708	0.00409432	0.0793963	ENSRNOG00000026928	AABR07008097.1	AABR07008097.1
0.11641	0.000325312	0.0448727	0.00724966	0.994216	NA	ENSRNOG00000058955	AABR07008099.2	AABR07008099.2
0.120737	0.000309285	0.049433	0.00625665	0.995008	NA	ENSRNOG00000059665	AABR07008118.1	AABR07008118.1
0.0938356	0.00032961	0.0448727	0.00734545	0.994139	NA	ENSRNOG00000052551	AABR07008256.1	AABR07008256.1
0.0343498	0.00417385	0.0448727	0.0930155	0.925891	NA	ENSRNOG00000039481	AABR07008300.1	AABR07008300.1
0.697336	0.0225024	0.191685	0.117393	0.906549	0.983631	ENSRNOG00000058320	AABR07008420.2	AABR07008420.2
0.12665	0.000329042	0.0498429	0.00660159	0.994733	NA	ENSRNOG00000059568	AABR07008443.1	AABR07008443.1
0.0583989	0.000524005	0.0448727	0.0116776	0.990683	NA	ENSRNOG00000061419	AABR07008485.1	AABR07008485.1
0.224287	-0.0152238	0.0897752	-0.169577	0.865343	NA	ENSRNOG00000046150	AABR07008805.1	AABR07008805.1
0.250422	-0.0242238	0.0801069	-0.302393	0.762352	NA	ENSRNOG00000011997	AABR07008940.1	AABR07008940.1
0.159665	0.00030989	0.0693775	0.00446672	0.996436	NA	ENSRNOG00000061466	AABR07009031.1	AABR07009031.1
30.5527	-0.0331027	0.175917	-0.188172	0.850742	0.976625	ENSRNOG00000057159	AABR07009106.2	AABR07009106.2
0.0540756	0.00410911	0.0448727	0.0915726	0.927038	NA	ENSRNOG00000056029	AABR07009161.1	AABR07009161.1
0.195945	0.0181931	0.0708114	0.256923	0.797238	NA	ENSRNOG00000055758	AABR07009338.1	AABR07009338.1
0.0836339	0.000394757	0.0448727	0.00879727	0.992981	NA	ENSRNOG00000011429	AABR07009373.1	AABR07009373.1
0.299814	0.0222997	0.117564	0.189681	0.849559	NA	ENSRNOG00000055011	AABR07009377.1	AABR07009377.1
3.76449	-0.0882651	0.269712	-0.327257	0.743473	0.942303	ENSRNOG00000011827	AABR07009397.1	AABR07009397.1
0.0636598	0.000588749	0.0448727	0.0131204	0.989532	NA	ENSRNOG00000030152	AABR07009638.1	AABR07009638.1
0.177947	0.000207889	0.0797623	0.00260635	0.99792	NA	ENSRNOG00000053422	AABR07009639.1	AABR07009639.1
0.476143	0.0331542	0.168792	0.196421	0.844281	NA	ENSRNOG00000031378	AABR07009715.1	AABR07009715.1
0.0815619	0.0075644	0.0448727	0.168575	0.866131	NA	ENSRNOG00000056392	AABR07009824.1	AABR07009824.1
1.98301	0.104185	0.255453	0.407846	0.683386	0.919014	ENSRNOG00000061630	AABR07009834.1	AABR07009834.1
0.452676	-0.216171	0.160988	-1.34277	0.179346	NA	ENSRNOG00000011640	AABR07009931.1	AABR07009931.1
0.32631	-0.0244502	0.10847	-0.22541	0.821661	NA	ENSRNOG00000053688	AABR07009965.1	AABR07009965.1
0.172295	-0.0226285	0.0794469	-0.284825	0.775778	NA	ENSRNOG00000038552	AABR07009978.1	AABR07009978.1
0.0833342	0.000394516	0.0448727	0.00879189	0.992985	NA	ENSRNOG00000059906	AABR07010121.1	AABR07010121.1
1.44872	-0.197469	0.236777	-0.833989	0.404287	0.796467	ENSRNOG00000061390	AABR07010170.1	AABR07010170.1
0.0442554	0.000524004	0.0448727	0.0116776	0.990683	NA	ENSRNOG00000055930	AABR07010180.1	AABR07010180.1
2.0103	-0.0346206	0.19159	-0.180701	0.856602	0.976625	ENSRNOG00000052107	AABR07010385.1	AABR07010385.1
5.7448	0.219132	0.265447	0.825521	0.409076	0.800252	ENSRNOG00000061443	AABR07010460.1	AABR07010460.1
3.59042	0.187155	0.27211	0.687791	0.491585	0.840822	ENSRNOG00000048907	AABR07010563.1	AABR07010563.1
0.210768	0.00707996	0.062773	0.112787	0.9102	NA	ENSRNOG00000051881	AABR07010575.1	AABR07010575.1
0.0354807	0.00058891	0.0448727	0.013124	0.989529	NA	ENSRNOG00000054842	AABR07010587.1	AABR07010587.1
0.485289	-0.0200818	0.163063	-0.123154	0.901985	0.982732	ENSRNOG00000055580	AABR07010620.1	AABR07010620.1
0.0264204	0.000588749	0.0448727	0.0131204	0.989532	NA	ENSRNOG00000036425	AABR07010633.1	AABR07010633.1
0.411225	0.0410686	0.16253	0.252683	0.800513	NA	ENSRNOG00000032715	AABR07010705.1	AABR07010705.1
2.98031	-0.416402	0.26487	-1.5721	0.115927	0.492704	ENSRNOG00000052971	AABR07010777.1	AABR07010777.1
0.0560953	-0.0030654	0.0448727	-0.0683132	0.945536	NA	ENSRNOG00000053939	AABR07010787.1	AABR07010787.1
0.728381	-0.00169842	0.0573487	-0.0296157	0.976374	0.995515	ENSRNOG00000052016	AABR07010868.1	AABR07010868.1
0.0347408	-0.00300065	0.0448727	-0.0668704	0.946685	NA	ENSRNOG00000051664	AABR07010878.1	AABR07010878.1
0.4533	0.0834093	0.15594	0.534881	0.592732	NA	ENSRNOG00000057008	AABR07010985.1	AABR07010985.1
1.48781	0.197236	0.24534	0.803932	0.421436	0.808027	ENSRNOG00000054340	AABR07011013.1	AABR07011013.1
0.0385433	0.00417377	0.0448727	0.0930137	0.925893	NA	ENSRNOG00000060521	AABR07011084.2	AABR07011084.2
0.0481737	0.000524085	0.0448727	0.0116794	0.990681	NA	ENSRNOG00000054441	AABR07011085.1	AABR07011085.1
0.0519636	0.000523844	0.0448727	0.011674	0.990686	NA	ENSRNOG00000049459	AABR07011545.1	AABR07011545.1
2.53561	-0.326117	0.266357	-1.22436	0.220817	0.641945	ENSRNOG00000058126	AABR07011682.1	AABR07011682.1
3.11593	-0.152797	0.265163	-0.576239	0.564454	0.872242	ENSRNOG00000054429	AABR07011697.1	AABR07011697.1
3.80747	-0.339744	0.249992	-1.35902	0.17414	0.582953	ENSRNOG00000028120	AABR07011698.1	AABR07011698.1
0.0617277	0.000588668	0.0448727	0.0131186	0.989533	NA	ENSRNOG00000061687	AABR07011947.1	AABR07011947.1
1.96686	-0.0609205	0.25832	-0.235834	0.813562	0.967574	ENSRNOG00000034093	AABR07011951.1	AABR07011951.1
0.532995	-0.0124435	0.161926	-0.0768471	0.938745	0.987826	ENSRNOG00000054279	AABR07011991.1	AABR07011991.1
240.34	-0.254379	0.123007	-2.06801	0.0386389	0.293659	ENSRNOG00000061272	AABR07011996.1	AABR07011996.1
0.28689	0.016167	0.0982404	0.164566	0.869286	NA	ENSRNOG00000052251	AABR07011997.1	AABR07011997.1
0.491294	0.0244919	0.145395	0.16845	0.866229	0.97719	ENSRNOG00000061763	AABR07012039.1	AABR07012039.1
0.101945	0.00391495	0.0448727	0.0872459	0.930476	NA	ENSRNOG00000056501	AABR07012044.2	AABR07012044.2
31.8503	-0.502903	0.214455	-2.34503	0.0190255	0.203546	ENSRNOG00000061118	AABR07012047.1	AABR07012047.1
0.970357	0.0191942	0.217375	0.0883	0.929638	0.986088	ENSRNOG00000056112	AABR07012065.1	AABR07012065.1
0.598969	0.169157	0.162276	1.0424	0.297225	0.715405	ENSRNOG00000060439	AABR07012131.2	AABR07012131.2
0.304163	0.0428453	0.110054	0.389313	0.697045	NA	ENSRNOG00000047188	AABR07012133.1	AABR07012133.1
1.81764	0.0105948	0.0454283	0.233221	0.81559	0.968312	ENSRNOG00000059604	AABR07012274.1	AABR07012274.1
0.0688148	0.00404436	0.0448727	0.0901298	0.928184	NA	ENSRNOG00000029760	AABR07012291.1	AABR07012291.1
0.0491449	0.000524326	0.0448727	0.0116848	0.990677	NA	ENSRNOG00000052006	AABR07012295.1	AABR07012295.1
0.0981905	0.000330173	0.0448727	0.007358	0.994129	NA	ENSRNOG00000055916	AABR07012301.1	AABR07012301.1
0.235229	-0.000189022	0.0448727	-0.0042124	0.996639	NA	ENSRNOG00000009115	AABR07012302.1	AABR07012302.1
0.225486	0.00346174	0.0448727	0.0771457	0.938508	NA	ENSRNOG00000033499	AABR07012310.1	AABR07012310.1
0.0814882	0.000394757	0.0448727	0.00879727	0.992981	NA	ENSRNOG00000009445	AABR07012313.1	AABR07012313.1
0.133292	0.00378555	0.0448727	0.084362	0.932769	NA	ENSRNOG00000043111	AABR07012314.1	AABR07012314.1
14.7225	0.0342949	0.0897337	0.382185	0.702324	0.92379	ENSRNOG00000009602	AABR07012329.1	AABR07012329.1
0.0357821	0.000588829	0.0448727	0.0131222	0.98953	NA	ENSRNOG00000056468	AABR07012377.1	AABR07012377.1
37.7841	-0.245978	0.232931	-1.05602	0.290961	0.710951	ENSRNOG00000052421	AABR07012475.2	AABR07012475.2
0.273937	-0.00308996	0.127381	-0.0242577	0.980647	NA	ENSRNOG00000060042	AABR07012582.1	AABR07012582.1
62.1177	0.65973	0.226849	2.90823	0.00363479	0.0742704	ENSRNOG00000059093	AABR07012583.3	AABR07012583.3
21.8214	0.259769	0.222658	1.16668	0.243342	0.669303	ENSRNOG00000060366	AABR07012583.4	AABR07012583.4
0.0559505	-0.00306564	0.0448727	-0.0683186	0.945532	NA	ENSRNOG00000002223	AABR07012587.1	AABR07012587.1
0.106502	0.000265268	0.0448727	0.00591158	0.995283	NA	ENSRNOG00000037223	AABR07012592.1	AABR07012592.1
0.301396	0.0563494	0.126159	0.446653	0.655125	NA	ENSRNOG00000054483	AABR07012711.1	AABR07012711.1
0.123862	0.000264946	0.0448727	0.00590439	0.995289	NA	ENSRNOG00000053048	AABR07012728.1	AABR07012728.1
0.0761854	0.00404404	0.0448727	0.0901226	0.92819	NA	ENSRNOG00000061513	AABR07012728.2	AABR07012728.2
1.03836	0.118824	0.213876	0.555573	0.578503	0.87887	ENSRNOG00000053044	AABR07012775.1	AABR07012775.1
21.0617	-0.195414	0.220302	-0.887029	0.375063	0.775472	ENSRNOG00000017695	AABR07012795.1	AABR07012795.1
0.865459	0.601846	0.215739	2.7897	0.00527576	0.0936132	ENSRNOG00000055404	AABR07012826.1	AABR07012826.1
0.683926	-0.0699157	0.172104	-0.406242	0.684565	0.919014	ENSRNOG00000030847	AABR07012868.1	AABR07012868.1
0.108671	0.000330012	0.0448727	0.00735441	0.994132	NA	ENSRNOG00000052101	AABR07013023.1	AABR07013023.1
0.188436	0.0114854	0.0797395	0.144036	0.885472	NA	ENSRNOG00000053591	AABR07013085.1	AABR07013085.1
0.228766	-0.024053	0.0814058	-0.29547	0.767635	NA	ENSRNOG00000023365	AABR07013086.1	AABR07013086.1
2.09674	0.268393	0.227583	1.17932	0.238269	0.66318	ENSRNOG00000030575	AABR07013111.1	AABR07013111.1
0.339027	-0.00258914	0.0898957	-0.0288017	0.977023	NA	ENSRNOG00000053956	AABR07013116.1	AABR07013116.1
1.34178	0.28893	0.237127	1.21846	0.223048	0.646017	ENSRNOG00000060844	AABR07013165.1	AABR07013165.1
0.699552	0.093181	0.191783	0.485866	0.627062	0.9037	ENSRNOG00000030491	AABR07013200.1	AABR07013200.1
1.20564	-0.0976241	0.218434	-0.446926	0.654928	0.912402	ENSRNOG00000058153	AABR07013202.1	AABR07013202.1
0.0929835	0.000394274	0.0448727	0.00878651	0.992989	NA	ENSRNOG00000053168	AABR07013250.1	AABR07013250.1
3.94663	-0.064396	0.272104	-0.23666	0.812921	0.967448	ENSRNOG00000053387	AABR07013288.4	AABR07013288.4
1.96069	-0.0953079	0.224365	-0.42479	0.670989	0.916882	ENSRNOG00000055038	AABR07013302.1	AABR07013302.1
0.259799	0.0286067	0.0898139	0.318511	0.750097	NA	ENSRNOG00000023965	AABR07013464.1	AABR07013464.1
0.0968122	0.00391471	0.0448727	0.0872405	0.93048	NA	ENSRNOG00000041792	AABR07013488.1	AABR07013488.1
0.286576	-0.00227349	0.118739	-0.0191469	0.984724	NA	ENSRNOG00000056490	AABR07013566.1	AABR07013566.1
0.48898	0.121734	0.155092	0.784917	0.432502	0.814172	ENSRNOG00000059088	AABR07013653.1	AABR07013653.1
0.0723535	0.00410887	0.0448727	0.0915672	0.927042	NA	ENSRNOG00000057834	AABR07013701.1	AABR07013701.1
0.216619	-0.000900596	0.0895181	-0.0100605	0.991973	NA	ENSRNOG00000058696	AABR07013701.2	AABR07013701.2
135.054	-0.231436	0.190963	-1.21194	0.225536	0.649377	ENSRNOG00000059921	AABR07013746.1	AABR07013746.1
0.0804821	0.000394435	0.0448727	0.0087901	0.992987	NA	ENSRNOG00000051582	AABR07013747.1	AABR07013747.1
5.05848	-0.0917164	0.263067	-0.348643	0.727357	0.935166	ENSRNOG00000048082	AABR07013776.1	AABR07013776.1
0.404841	-0.0403897	0.100151	-0.403289	0.686735	NA	ENSRNOG00000030563	AABR07013798.1	AABR07013798.1
0.0549479	-0.0030654	0.0448727	-0.0683132	0.945536	NA	ENSRNOG00000050050	AABR07013801.1	AABR07013801.1
10.7054	-0.0574974	0.241346	-0.238236	0.811698	0.966664	ENSRNOG00000058222	AABR07013802.1	AABR07013802.1
0.0360048	0.00058891	0.0448727	0.013124	0.989529	NA	ENSRNOG00000060973	AABR07013843.1	AABR07013843.1
0.270377	0.0526047	0.120785	0.435525	0.663181	NA	ENSRNOG00000051010	AABR07013918.1	AABR07013918.1
0.180539	0.000139344	0.0611769	0.00227772	0.998183	NA	ENSRNOG00000051869	AABR07013931.1	AABR07013931.1
0.215698	-0.000253384	0.0805305	-0.00314643	0.99749	NA	ENSRNOG00000061742	AABR07013931.3	AABR07013931.3
1.14158	-0.223573	0.224953	-0.993863	0.32029	0.731208	ENSRNOG00000040213	AABR07014114.1	AABR07014114.1
0.209507	0.0354535	0.0992088	0.357363	0.72082	NA	ENSRNOG00000059950	AABR07014158.1	AABR07014158.1
0.033499	0.000588668	0.0448727	0.0131186	0.989533	NA	ENSRNOG00000039989	AABR07014177.1	AABR07014177.1
0.147912	0.000245654	0.0596312	0.00411955	0.996713	NA	ENSRNOG00000057936	AABR07014218.1	AABR07014218.1
0.352541	0.032089	0.143505	0.223608	0.823062	NA	ENSRNOG00000042166	AABR07014259.1	AABR07014259.1
0.0719828	0.00045918	0.0448727	0.0102329	0.991835	NA	ENSRNOG00000051753	AABR07014272.1	AABR07014272.1
0.0314912	0.000588668	0.0448727	0.0131186	0.989533	NA	ENSRNOG00000050982	AABR07014301.2	AABR07014301.2
0.803712	0.327876	0.176883	1.85363	0.0637919	0.371724	ENSRNOG00000057639	AABR07014304.1	AABR07014304.1
0.0535571	0.00410887	0.0448727	0.0915672	0.927042	NA	ENSRNOG00000051389	AABR07014424.1	AABR07014424.1
0.0304345	0.000588829	0.0448727	0.0131222	0.98953	NA	ENSRNOG00000057178	AABR07014512.1	AABR07014512.1
0.0353875	-0.00300073	0.0448727	-0.0668722	0.946683	NA	ENSRNOG00000049984	AABR07014547.1	AABR07014547.1
0.236344	-0.0190648	0.0992438	-0.1921	0.847664	NA	ENSRNOG00000052680	AABR07014630.1	AABR07014630.1
0.0528504	0.000459018	0.0448727	0.0102294	0.991838	NA	ENSRNOG00000036377	AABR07014722.1	AABR07014722.1
0.236394	0.0733815	0.0903154	0.812503	0.416503	NA	ENSRNOG00000047135	AABR07014756.2	AABR07014756.2
0.642332	-0.0282663	0.19646	-0.143878	0.885597	0.98139	ENSRNOG00000024829	AABR07014804.1	AABR07014804.1
12.946	-0.0879573	0.240863	-0.365175	0.714981	0.92909	ENSRNOG00000054855	AABR07014855.1	AABR07014855.1
0.0338023	0.00058883	0.0448727	0.0131222	0.98953	NA	ENSRNOG00000053058	AABR07014885.1	AABR07014885.1
23.1578	0.234407	0.203724	1.15061	0.249893	0.67395	ENSRNOG00000052298	AABR07014974.1	AABR07014974.1
19.9605	0.0421168	0.212291	0.198392	0.842739	0.9764	ENSRNOG00000021986	AABR07015006.1	AABR07015006.1
0.103815	0.00391439	0.0448727	0.0872333	0.930486	NA	ENSRNOG00000056503	AABR07015015.1	AABR07015015.1
0.189904	0.0115976	0.0799771	0.145012	0.884701	NA	ENSRNOG00000057505	AABR07015015.2	AABR07015015.2
10.1832	0.0154288	0.2479	0.0622378	0.950373	0.989007	ENSRNOG00000056778	AABR07015040.1	AABR07015040.1
0.107096	0.00391495	0.0448727	0.0872459	0.930476	NA	ENSRNOG00000061254	AABR07015042.1	AABR07015042.1
0.315103	-0.0203868	0.0996651	-0.204553	0.837921	NA	ENSRNOG00000060518	AABR07015057.1	AABR07015057.1
0.0341348	0.000588829	0.0448727	0.0131222	0.98953	NA	ENSRNOG00000054945	AABR07015081.2	AABR07015081.2
40.2507	0.247662	0.165467	1.49674	0.13446	0.522389	ENSRNOG00000057821	AABR07015165.1	AABR07015165.1
0.265701	-0.00121403	0.0895592	-0.0135556	0.989185	NA	ENSRNOG00000026134	AABR07015180.1	AABR07015180.1
0.0917148	-0.00319513	0.0448727	-0.0712043	0.943235	NA	ENSRNOG00000055911	AABR07015505.1	AABR07015505.1
0.0540616	0.00410903	0.0448727	0.0915708	0.927039	NA	ENSRNOG00000054521	AABR07015510.2	AABR07015510.2
0.958751	0.527418	0.194306	2.71437	0.00664026	0.109856	ENSRNOG00000055015	AABR07015559.1	AABR07015559.1
0.253393	-0.030898	0.0904999	-0.341415	0.732791	NA	ENSRNOG00000036375	AABR07015608.1	AABR07015608.1
0.316735	-0.0059008	0.144882	-0.0407282	0.967513	NA	ENSRNOG00000060489	AABR07015639.1	AABR07015639.1
0.857156	0.0834279	0.216269	0.385759	0.699675	0.923283	ENSRNOG00000005077	AABR07015719.1	AABR07015719.1
0.161984	0.000343156	0.0696681	0.00492559	0.99607	NA	ENSRNOG00000052531	AABR07015855.1	AABR07015855.1
0.594888	0.277541	0.173184	1.60257	0.109029	0.47808	ENSRNOG00000058434	AABR07015859.1	AABR07015859.1
0.606745	0.033321	0.17484	0.19058	0.848855	0.976625	ENSRNOG00000059624	AABR07015889.1	AABR07015889.1
0.0533529	0.00410903	0.0448727	0.0915708	0.927039	NA	ENSRNOG00000055280	AABR07015903.1	AABR07015903.1
0.0493481	0.000524326	0.0448727	0.0116848	0.990677	NA	ENSRNOG00000057861	AABR07015907.2	AABR07015907.2
0.186259	0.00687368	0.0613964	0.111956	0.910859	NA	ENSRNOG00000052037	AABR07015917.1	AABR07015917.1
0.117888	-0.00400492	0.0492169	-0.0813729	0.935145	NA	ENSRNOG00000058474	AABR07015941.1	AABR07015941.1
0.56918	-0.0718816	0.172404	-0.416936	0.676725	0.917916	ENSRNOG00000058316	AABR07015956.1	AABR07015956.1
4.49966	-0.348821	0.266463	-1.30908	0.190508	0.606483	ENSRNOG00000004090	AABR07016056.1	AABR07016056.1
0.288701	0.050642	0.119123	0.425124	0.670746	NA	ENSRNOG00000059123	AABR07016559.1	AABR07016559.1
194.161	0.284278	0.122074	2.32874	0.0198729	0.207688	ENSRNOG00000061005	AABR07016572.1	AABR07016572.1
0.032677	0.00417377	0.0448727	0.0930137	0.925893	NA	ENSRNOG00000054236	AABR07016573.1	AABR07016573.1
1.58982	-0.0628464	0.242489	-0.259172	0.795503	0.960809	ENSRNOG00000054531	AABR07016578.1	AABR07016578.1
1.57126	0.311248	0.252783	1.23129	0.218215	0.639833	ENSRNOG00000056722	AABR07016578.2	AABR07016578.2
40.6963	-0.390975	0.22856	-1.7106	0.0871544	0.433317	ENSRNOG00000061602	AABR07016592.1	AABR07016592.1
0.18087	0.0197998	0.0524169	0.377737	0.705626	NA	ENSRNOG00000053953	AABR07016672.1	AABR07016672.1
0.152069	0.00664458	0.059797	0.111119	0.911522	NA	ENSRNOG00000055024	AABR07016674.1	AABR07016674.1
0.0339401	0.000588749	0.0448727	0.0131204	0.989532	NA	ENSRNOG00000036370	AABR07016769.1	AABR07016769.1
0.107228	-0.00684935	0.0448727	-0.15264	0.878682	NA	ENSRNOG00000052764	AABR07016779.1	AABR07016779.1
0.129539	-0.0104386	0.0448727	-0.232627	0.816051	NA	ENSRNOG00000006051	AABR07016841.1	AABR07016841.1
2.89695	0.0053825	0.27032	0.0199116	0.984114	0.99771	ENSRNOG00000060365	AABR07016845.1	AABR07016845.1
2.59612	0.0949795	0.261128	0.363728	0.716061	0.929507	ENSRNOG00000061888	AABR07016856.1	AABR07016856.1
0.0896234	0.000523924	0.0448727	0.0116758	0.990684	NA	ENSRNOG00000053848	AABR07017048.1	AABR07017048.1
0.176158	4.9606e-05	0.0788517	0.000629105	0.999498	NA	ENSRNOG00000058491	AABR07017104.1	AABR07017104.1
4.73941	0.134985	0.272209	0.495887	0.619974	0.900692	ENSRNOG00000005869	AABR07017110.1	AABR07017110.1
0.0387958	0.000588749	0.0448727	0.0131204	0.989532	NA	ENSRNOG00000053511	AABR07017113.1	AABR07017113.1
3.256	-0.0284268	0.267529	-0.106257	0.915379	0.984306	ENSRNOG00000060863	AABR07017145.1	AABR07017145.1
2.97889	-0.455994	0.270051	-1.68855	0.0913061	0.442398	ENSRNOG00000060406	AABR07017159.1	AABR07017159.1
0.0838827	-0.00319505	0.0448727	-0.0712025	0.943237	NA	ENSRNOG00000057844	AABR07017176.1	AABR07017176.1
1.53745	0.293892	0.245192	1.19862	0.230676	0.655259	ENSRNOG00000057837	AABR07017236.1	AABR07017236.1
0.061096	-0.00306572	0.0448727	-0.0683204	0.945531	NA	ENSRNOG00000049670	AABR07017597.1	AABR07017597.1
0.0332895	0.000588588	0.0448727	0.0131168	0.989535	NA	ENSRNOG00000061833	AABR07017635.2	AABR07017635.2
0.0453552	0.000524165	0.0448727	0.0116812	0.99068	NA	ENSRNOG00000058787	AABR07017649.2	AABR07017649.2
0.0328988	0.00058899	0.0448727	0.0131258	0.989527	NA	ENSRNOG00000052828	AABR07017693.1	AABR07017693.1
0.0895383	0.000394757	0.0448727	0.00879727	0.992981	NA	ENSRNOG00000053791	AABR07017693.2	AABR07017693.2
0.0356283	0.000588588	0.0448727	0.0131168	0.989535	NA	ENSRNOG00000060201	AABR07017701.1	AABR07017701.1
0.0311451	0.00058883	0.0448727	0.0131222	0.98953	NA	ENSRNOG00000060541	AABR07017825.5	AABR07017825.5
0.0826816	0.000394355	0.0448727	0.0087883	0.992988	NA	ENSRNOG00000054812	AABR07017846.1	AABR07017846.1
0.082081	-0.00319473	0.0448727	-0.0711953	0.943242	NA	ENSRNOG00000055476	AABR07017868.3	AABR07017868.3
0.0512397	0.00410903	0.0448727	0.0915708	0.927039	NA	ENSRNOG00000056892	AABR07017868.4	AABR07017868.4
2.1731	0.120017	0.25224	0.475804	0.634214	0.907315	ENSRNOG00000061157	AABR07017999.1	AABR07017999.1
0.0594619	-0.00313038	0.0448727	-0.0697615	0.944384	NA	ENSRNOG00000045762	AABR07018048.1	AABR07018048.1
0.515295	-0.00849479	0.133378	-0.0636895	0.949218	0.989007	ENSRNOG00000057750	AABR07018058.1	AABR07018058.1
0.129955	0.000349186	0.0587092	0.00594773	0.995254	NA	ENSRNOG00000061921	AABR07018064.1	AABR07018064.1
0.0342891	0.000588668	0.0448727	0.0131186	0.989533	NA	ENSRNOG00000036381	AABR07018115.2	AABR07018115.2
0.03238	0.00417385	0.0448727	0.0930155	0.925891	NA	ENSRNOG00000060223	AABR07018115.4	AABR07018115.4
0.0401245	0.00417385	0.0448727	0.0930155	0.925891	NA	ENSRNOG00000051849	AABR07018128.1	AABR07018128.1
0.0343605	0.00417369	0.0448727	0.0930119	0.925894	NA	ENSRNOG00000013433	AABR07018165.1	AABR07018165.1
0.0945009	-0.00326003	0.0448727	-0.0726508	0.942084	NA	ENSRNOG00000061107	AABR07018170.1	AABR07018170.1
0.475553	0.0968859	0.170949	0.566754	0.570881	NA	ENSRNOG00000056292	AABR07018197.1	AABR07018197.1
0.0352542	0.000588749	0.0448727	0.0131204	0.989532	NA	ENSRNOG00000057138	AABR07018198.2	AABR07018198.2
4.54119	-0.00842631	0.245593	-0.0343101	0.97263	0.994824	ENSRNOG00000058011	AABR07018244.1	AABR07018244.1
7.26854	-0.161526	0.271917	-0.594027	0.552494	0.867489	ENSRNOG00000052442	AABR07018262.1	AABR07018262.1
4.02053	-0.215171	0.272301	-0.790194	0.429414	0.81319	ENSRNOG00000054573	AABR07018262.2	AABR07018262.2
87.2199	-0.350403	0.145243	-2.41252	0.0158425	0.185019	ENSRNOG00000052066	AABR07018269.2	AABR07018269.2
0.0342132	0.00417377	0.0448727	0.0930137	0.925893	NA	ENSRNOG00000051538	AABR07018321.2	AABR07018321.2
0.0368232	0.000523844	0.0448727	0.011674	0.990686	NA	ENSRNOG00000059143	AABR07018331.1	AABR07018331.1
1.45147	0.0984406	0.210255	0.468195	0.639645	0.909102	ENSRNOG00000057847	AABR07018459.1	AABR07018459.1
0.196111	-0.036449	0.0992862	-0.367111	0.713536	NA	ENSRNOG00000057059	AABR07018857.1	AABR07018857.1
0.156386	0.000312265	0.0693311	0.00450397	0.996406	NA	ENSRNOG00000008814	AABR07018970.1	AABR07018970.1
0.134699	0.0093803	0.05036	0.186265	0.852237	NA	ENSRNOG00000061933	AABR07019020.1	AABR07019020.1
19.7785	-0.0611855	0.205916	-0.297138	0.766361	0.951439	ENSRNOG00000024294	AABR07019083.1	AABR07019083.1
0.0637505	-0.00313022	0.0448727	-0.0697579	0.944386	NA	ENSRNOG00000045638	AABR07019083.2	AABR07019083.2
18.1495	-0.549652	0.224864	-2.44438	0.0145102	0.176337	ENSRNOG00000059113	AABR07019085.1	AABR07019085.1
0.438512	0.125753	0.152786	0.823068	0.410469	NA	ENSRNOG00000053968	AABR07019086.1	AABR07019086.1
1.52158	0.317727	0.245776	1.29275	0.196097	0.612621	ENSRNOG00000057291	AABR07019088.1	AABR07019088.1
0.117014	-0.00399609	0.049163	-0.0812823	0.935217	NA	ENSRNOG00000061423	AABR07019091.1	AABR07019091.1
0.223789	-0.0151954	0.089904	-0.169018	0.865782	NA	ENSRNOG00000032106	AABR07019102.1	AABR07019102.1
0.0356199	0.00058891	0.0448727	0.013124	0.989529	NA	ENSRNOG00000061694	AABR07019286.1	AABR07019286.1
0.148342	0.000243328	0.0593927	0.00409693	0.996731	NA	ENSRNOG00000059549	AABR07019306.1	AABR07019306.1
0.0565009	-0.00306548	0.0448727	-0.068315	0.945535	NA	ENSRNOG00000058766	AABR07019341.1	AABR07019341.1
0.0283825	0.000588829	0.0448727	0.0131222	0.98953	NA	ENSRNOG00000052579	AABR07019386.1	AABR07019386.1
6.65182	-0.117899	0.27223	-0.433088	0.664951	0.915459	ENSRNOG00000051611	AABR07019392.1	AABR07019392.1
0.367158	-0.00462455	0.131961	-0.0350449	0.972044	NA	ENSRNOG00000010144	AABR07019399.1	AABR07019399.1
0.0938026	0.00045934	0.0448727	0.0102365	0.991833	NA	ENSRNOG00000037886	AABR07019412.1	AABR07019412.1
47.3638	-0.172029	0.232947	-0.738488	0.460218	0.826683	ENSRNOG00000059922	AABR07019442.2	AABR07019442.2
0.32285	0.0157622	0.098914	0.159353	0.873391	NA	ENSRNOG00000061313	AABR07019443.1	AABR07019443.1
0.0664023	-0.0067197	0.0448727	-0.14975	0.880961	NA	ENSRNOG00000059711	AABR07019449.1	AABR07019449.1
0.0620017	0.00404404	0.0448727	0.0901226	0.92819	NA	ENSRNOG00000038033	AABR07019870.1	AABR07019870.1
0.085676	0.000394435	0.0448727	0.00879009	0.992987	NA	ENSRNOG00000059133	AABR07020537.1	AABR07020537.1
18.1949	-0.197092	0.209072	-0.942702	0.345833	0.752823	ENSRNOG00000058034	AABR07020815.1	AABR07020815.1
0.0839145	-0.00319489	0.0448727	-0.0711989	0.943239	NA	ENSRNOG00000049403	AABR07020847.1	AABR07020847.1
0.0354084	0.000588829	0.0448727	0.0131222	0.98953	NA	ENSRNOG00000056388	AABR07020859.1	AABR07020859.1
3.15155	-0.0567646	0.272275	-0.208483	0.834852	0.973931	ENSRNOG00000048922	AABR07020860.1	AABR07020860.1
0.0912642	0.000394193	0.0448727	0.00878471	0.992991	NA	ENSRNOG00000060611	AABR07020979.1	AABR07020979.1
2.60907	-0.0112216	0.257845	-0.0435209	0.965286	0.992897	ENSRNOG00000059225	AABR07020987.1	AABR07020987.1
0.0360316	0.00058891	0.0448727	0.013124	0.989529	NA	ENSRNOG00000026400	AABR07020999.1	AABR07020999.1
0.810573	-0.0346856	0.206198	-0.168215	0.866414	0.97719	ENSRNOG00000025964	AABR07021005.1	AABR07021005.1
0.216127	5.29989e-05	0.0808628	0.000655418	0.999477	NA	ENSRNOG00000029425	AABR07021022.1	AABR07021022.1
0.0981049	0.000325312	0.0448727	0.00724966	0.994216	NA	ENSRNOG00000048051	AABR07021054.1	AABR07021054.1
0.914841	0.0897755	0.203869	0.440358	0.659678	0.913719	ENSRNOG00000055999	AABR07021080.1	AABR07021080.1
0.121662	-0.00691402	0.0448727	-0.154081	0.877546	NA	ENSRNOG00000022174	AABR07021086.1	AABR07021086.1
0.0785087	0.000394837	0.0448727	0.00879906	0.992979	NA	ENSRNOG00000055995	AABR07021213.1	AABR07021213.1
3.97732	0.14571	0.269295	0.54108	0.588452	0.883074	ENSRNOG00000058486	AABR07021220.1	AABR07021220.1
0.0747153	0.0040442	0.0448727	0.0901262	0.928187	NA	ENSRNOG00000054544	AABR07021357.1	AABR07021357.1
0.21632	0.0292422	0.089988	0.324956	0.745214	NA	ENSRNOG00000052817	AABR07021419.1	AABR07021419.1
0.0712582	0.00045918	0.0448727	0.0102329	0.991835	NA	ENSRNOG00000051975	AABR07021430.1	AABR07021430.1
0.1763	0.00671568	0.0606278	0.110769	0.911799	NA	ENSRNOG00000054898	AABR07021433.1	AABR07021433.1
0.117686	-0.00332446	0.0448727	-0.0740864	0.940942	NA	ENSRNOG00000051559	AABR07021494.1	AABR07021494.1
12.4203	0.677047	0.239633	2.82536	0.00472283	0.0862769	ENSRNOG00000057851	AABR07021501.1	AABR07021501.1
0.0417485	0.000523924	0.0448727	0.0116758	0.990684	NA	ENSRNOG00000056444	AABR07021503.1	AABR07021503.1
0.146217	0.000264785	0.0448727	0.0059008	0.995292	NA	ENSRNOG00000057285	AABR07021544.1	AABR07021544.1
8.769	0.473944	0.270862	1.74976	0.0801593	0.417829	ENSRNOG00000055673	AABR07021558.1	AABR07021558.1
0.0901196	0.0111493	0.0448727	0.248464	0.803775	NA	ENSRNOG00000051371	AABR07021590.1	AABR07021590.1
0.200192	3.02382e-05	0.0708397	0.000426853	0.999659	NA	ENSRNOG00000052673	AABR07021596.1	AABR07021596.1
0.917244	0.0224827	0.214828	0.104654	0.91665	0.984435	ENSRNOG00000057699	AABR07021596.2	AABR07021596.2
0.0548173	0.00769389	0.0448727	0.17146	0.863862	NA	ENSRNOG00000056222	AABR07021636.1	AABR07021636.1
19.6563	0.218876	0.254948	0.858515	0.390608	0.786175	ENSRNOG00000058096	AABR07021704.1	AABR07021704.1
0.0303302	0.000588749	0.0448727	0.0131204	0.989532	NA	ENSRNOG00000056636	AABR07021734.1	AABR07021734.1
0.701189	0.241051	0.186237	1.29433	0.195552	0.611649	ENSRNOG00000059957	AABR07021734.2	AABR07021734.2
0.441664	-0.007589	0.134864	-0.0562713	0.955126	NA	ENSRNOG00000034300	AABR07021736.1	AABR07021736.1
8.45212	-0.311866	0.254761	-1.22415	0.220894	0.642059	ENSRNOG00000023269	AABR07021759.1	AABR07021759.1
0.0354785	0.000588749	0.0448727	0.0131204	0.989532	NA	ENSRNOG00000061853	AABR07021762.2	AABR07021762.2
7.21202	-0.31027	0.268494	-1.15559	0.247847	0.672885	ENSRNOG00000042990	AABR07021804.1	AABR07021804.1
140.589	-0.129765	0.118352	-1.09644	0.272887	0.693682	ENSRNOG00000004127	AABR07021840.1	AABR07021840.1
0.242085	-0.023766	0.0803219	-0.295884	0.767319	NA	ENSRNOG00000048479	AABR07021840.2	AABR07021840.2
0.519289	-0.121348	0.165274	-0.734224	0.462813	0.828081	ENSRNOG00000057677	AABR07021846.1	AABR07021846.1
2.91867	-0.364241	0.269003	-1.35404	0.175724	0.584166	ENSRNOG00000061007	AABR07021888.1	AABR07021888.1
13.8102	-0.100388	0.263146	-0.381493	0.702838	0.924065	ENSRNOG00000037928	AABR07021930.1	AABR07021930.1
0.033099	0.00058891	0.0448727	0.013124	0.989529	NA	ENSRNOG00000052859	AABR07021946.1	AABR07021946.1
0.755645	0.0304271	0.190437	0.159776	0.873058	0.978618	ENSRNOG00000061273	AABR07021972.1	AABR07021972.1
0.0871299	0.000389895	0.0448727	0.00868891	0.993067	NA	ENSRNOG00000051880	AABR07021996.1	AABR07021996.1
0.253041	0.0139934	0.0901779	0.155176	0.876683	NA	ENSRNOG00000059555	AABR07021998.1	AABR07021998.1
0.269315	-0.0541693	0.118538	-0.456978	0.647687	NA	ENSRNOG00000023547	AABR07022022.1	AABR07022022.1
0.0653473	0.000523924	0.0448727	0.0116758	0.990684	NA	ENSRNOG00000058959	AABR07022072.2	AABR07022072.2
0.0339076	0.000588749	0.0448727	0.0131204	0.989532	NA	ENSRNOG00000052739	AABR07022108.1	AABR07022108.1
0.581447	-0.000388768	0.0448727	-0.00866381	0.993087	0.999159	ENSRNOG00000053904	AABR07022113.1	AABR07022113.1
0.125928	0.000327807	0.0497967	0.00658291	0.994748	NA	ENSRNOG00000053694	AABR07022134.1	AABR07022134.1
0.736019	0.400433	0.183943	2.17694	0.0294852	0.256509	ENSRNOG00000053159	AABR07022162.1	AABR07022162.1
0.655995	0.16576	0.187501	0.884048	0.37667	0.776524	ENSRNOG00000059863	AABR07022168.1	AABR07022168.1
0.051192	0.000524165	0.0448727	0.0116812	0.99068	NA	ENSRNOG00000060454	AABR07022309.1	AABR07022309.1
19.2744	-0.107895	0.250378	-0.43093	0.66652	0.915966	ENSRNOG00000054846	AABR07022393.1	AABR07022393.1
0.621163	-0.0166901	0.162487	-0.102716	0.918188	0.984911	ENSRNOG00000055325	AABR07022429.1	AABR07022429.1
3.32003	0.0495684	0.23267	0.213041	0.831295	0.97295	ENSRNOG00000055837	AABR07022469.1	AABR07022469.1
0.123256	0.000265429	0.0448727	0.00591516	0.99528	NA	ENSRNOG00000057353	AABR07022476.1	AABR07022476.1
0.027099	0.000588829	0.0448727	0.0131222	0.98953	NA	ENSRNOG00000051784	AABR07022601.1	AABR07022601.1
0.138832	0.000338899	0.0505951	0.00669826	0.994656	NA	ENSRNOG00000055717	AABR07022926.1	AABR07022926.1
0.104212	0.00032969	0.0448727	0.00734724	0.994138	NA	ENSRNOG00000054818	AABR07023033.1	AABR07023033.1
0.902313	0.0210217	0.215589	0.097508	0.922323	0.985559	ENSRNOG00000054871	AABR07024058.3	AABR07024058.3
0.210337	-0.0235973	0.0799802	-0.295039	0.767964	NA	ENSRNOG00000053647	AABR07024131.1	AABR07024131.1
0.0710358	0.000459421	0.0448727	0.0102383	0.991831	NA	ENSRNOG00000051594	AABR07024203.1	AABR07024203.1
57.6803	-0.358872	0.19112	-1.87774	0.0604172	0.362608	ENSRNOG00000058484	AABR07024206.1	AABR07024206.1
1.71897	0.273832	0.237522	1.15287	0.248964	0.673894	ENSRNOG00000059374	AABR07024457.1	AABR07024457.1
0.447471	0.202681	0.166661	1.21613	0.223935	NA	ENSRNOG00000060607	AABR07024468.1	AABR07024468.1
0.751878	0.0309905	0.189834	0.163251	0.870321	0.978034	ENSRNOG00000056629	AABR07024500.1	AABR07024500.1
1.20793	0.339809	0.217917	1.55935	0.118914	0.498059	ENSRNOG00000058571	AABR07024542.1	AABR07024542.1
9.66487	-0.327521	0.250199	-1.30904	0.19052	0.606483	ENSRNOG00000048176	AABR07024593.2	AABR07024593.2
0.0357833	0.00058883	0.0448727	0.0131222	0.98953	NA	ENSRNOG00000055192	AABR07024641.1	AABR07024641.1
0.0371365	0.00417369	0.0448727	0.0930119	0.925894	NA	ENSRNOG00000051588	AABR07024669.1	AABR07024669.1
0.0690439	0.000459341	0.0448727	0.0102365	0.991833	NA	ENSRNOG00000050966	AABR07024757.1	AABR07024757.1
0.0364746	0.000588668	0.0448727	0.0131186	0.989533	NA	ENSRNOG00000059262	AABR07024786.1	AABR07024786.1
1.18971	-0.0688943	0.215655	-0.319465	0.749374	0.946004	ENSRNOG00000028958	AABR07024795.1	AABR07024795.1
2325.17	-0.517293	0.193361	-2.67527	0.007467	0.118387	ENSRNOG00000054077	AABR07024870.1	AABR07024870.1
0.0390003	-0.00300073	0.0448727	-0.0668722	0.946683	NA	ENSRNOG00000055634	AABR07024908.1	AABR07024908.1
0.134699	0.000264624	0.0448727	0.00589722	0.995295	NA	ENSRNOG00000059091	AABR07024932.1	AABR07024932.1
66.4102	-0.10962	0.194089	-0.564794	0.572214	0.876503	ENSRNOG00000049177	AABR07024972.1	AABR07024972.1
0.186717	0.00717642	0.0448727	0.159928	0.872937	NA	ENSRNOG00000057966	AABR07025048.2	AABR07025048.2
0.130827	0.000242515	0.0499349	0.00485662	0.996125	NA	ENSRNOG00000054322	AABR07025051.3	AABR07025051.3
0.407065	0.140126	0.160201	0.874689	0.381743	NA	ENSRNOG00000055838	AABR07025263.1	AABR07025263.1
13.6383	-0.135039	0.241212	-0.559836	0.575591	0.877459	ENSRNOG00000056947	AABR07025272.1	AABR07025272.1
0.979181	0.0247787	0.222145	0.111543	0.911186	0.983631	ENSRNOG00000043057	AABR07025284.1	AABR07025284.1
0.312628	-0.00220929	0.111775	-0.0197656	0.98423	NA	ENSRNOG00000060395	AABR07025301.1	AABR07025301.1
0.094917	-0.00684927	0.0448727	-0.152638	0.878684	NA	ENSRNOG00000059212	AABR07025303.1	AABR07025303.1
0.0340186	0.000588668	0.0448727	0.0131186	0.989533	NA	ENSRNOG00000055486	AABR07025316.1	AABR07025316.1
2.16606	0.39013	0.264163	1.47685	0.139716	0.530072	ENSRNOG00000043076	AABR07025328.1	AABR07025328.1
1.80047	0.155194	0.238951	0.649479	0.516029	0.853785	ENSRNOG00000054260	AABR07025385.1	AABR07025385.1
0.557851	-0.0808035	0.183038	-0.441458	0.658881	0.913604	ENSRNOG00000052230	AABR07025386.1	AABR07025386.1
3.41577	0.247706	0.269781	0.918176	0.358527	0.761769	ENSRNOG00000052518	AABR07025387.1	AABR07025387.1
0.332879	0.0568221	0.127838	0.444486	0.656691	NA	ENSRNOG00000033638	AABR07025743.1	AABR07025743.1
0.160057	0.018125	0.0448727	0.403921	0.686271	NA	ENSRNOG00000052681	AABR07025745.1	AABR07025745.1
4.51599	0.555716	0.271319	2.0482	0.0405406	0.298836	ENSRNOG00000053529	AABR07025757.1	AABR07025757.1
0.117146	0.000312675	0.0491727	0.0063587	0.994927	NA	ENSRNOG00000059962	AABR07025787.1	AABR07025787.1
0.0602483	-0.00300065	0.0448727	-0.0668704	0.946685	NA	ENSRNOG00000032977	AABR07025825.1	AABR07025825.1
1.37364	0.37797	0.241162	1.56729	0.117047	0.493525	ENSRNOG00000052858	AABR07025896.1	AABR07025896.1
0.0350706	-0.00300065	0.0448727	-0.0668704	0.946685	NA	ENSRNOG00000056660	AABR07025928.1	AABR07025928.1
0.0398348	0.00417369	0.0448727	0.0930119	0.925894	NA	ENSRNOG00000057980	AABR07025958.1	AABR07025958.1
21.4697	0.0713908	0.233855	0.305278	0.760154	0.94932	ENSRNOG00000022358	AABR07026002.1	AABR07026002.1
0.191342	0.0178257	0.0704137	0.253157	0.800147	NA	ENSRNOG00000056149	AABR07026002.3	AABR07026002.3
0.0722258	0.00762914	0.0448727	0.170018	0.864996	NA	ENSRNOG00000058010	AABR07026004.1	AABR07026004.1
0.141028	0.000394435	0.0448727	0.0087901	0.992987	NA	ENSRNOG00000055088	AABR07026021.1	AABR07026021.1
0.0615636	-0.0031303	0.0448727	-0.0697597	0.944385	NA	ENSRNOG00000054809	AABR07026032.1	AABR07026032.1
0.0531115	-0.00306524	0.0448727	-0.0683096	0.945539	NA	ENSRNOG00000059081	AABR07026032.3	AABR07026032.3
0.671064	0.0360372	0.180544	0.199604	0.84179	0.97595	ENSRNOG00000054950	AABR07026037.1	AABR07026037.1
1.42639	0.303503	0.2398	1.26565	0.205638	0.624425	ENSRNOG00000054467	AABR07026197.1	AABR07026197.1
0.0959676	-0.00319521	0.0448727	-0.0712061	0.943234	NA	ENSRNOG00000059687	AABR07026241.1	AABR07026241.1
0.0878273	0.00397978	0.0448727	0.0886905	0.929328	NA	ENSRNOG00000054991	AABR07026281.1	AABR07026281.1
0.128267	0.00385005	0.0448727	0.0857994	0.931626	NA	ENSRNOG00000050771	AABR07026300.1	AABR07026300.1
7.06964	0.0935324	0.261857	0.357189	0.72095	0.932319	ENSRNOG00000038375	AABR07026311.1	AABR07026311.1
0.111311	0.00391487	0.0448727	0.0872441	0.930478	NA	ENSRNOG00000054572	AABR07026361.2	AABR07026361.2
0.367502	-0.0745443	0.134552	-0.55402	0.579565	NA	ENSRNOG00000061180	AABR07026377.1	AABR07026377.1
0.944598	0.34452	0.218595	1.57607	0.11501	0.490928	ENSRNOG00000038106	AABR07026424.1	AABR07026424.1
0.417759	0.0775957	0.152291	0.509524	0.610385	NA	ENSRNOG00000057840	AABR07026473.1	AABR07026473.1
0.22512	0.0176028	0.0998837	0.176233	0.860111	NA	ENSRNOG00000054984	AABR07026483.1	AABR07026483.1
0.0449521	0.000524165	0.0448727	0.0116812	0.99068	NA	ENSRNOG00000061179	AABR07026509.1	AABR07026509.1
0.300343	-0.020189	0.0997651	-0.202365	0.839632	NA	ENSRNOG00000050993	AABR07026534.1	AABR07026534.1
1.69428	0.300846	0.198426	1.51616	0.129478	0.515141	ENSRNOG00000056791	AABR07026534.3	AABR07026534.3
0.3912	0.12392	0.15059	0.822894	0.410568	NA	ENSRNOG00000061488	AABR07026557.2	AABR07026557.2
0.169043	0.0355775	0.0700097	0.50818	0.611327	NA	ENSRNOG00000056874	AABR07026565.1	AABR07026565.1
0.319843	0.0184249	0.108019	0.170571	0.864561	NA	ENSRNOG00000059439	AABR07026565.2	AABR07026565.2
0.0280092	0.000588668	0.0448727	0.0131186	0.989533	NA	ENSRNOG00000056366	AABR07026614.1	AABR07026614.1
0.0494245	0.000523843	0.0448727	0.011674	0.990686	NA	ENSRNOG00000052556	AABR07026623.1	AABR07026623.1
1.22458	0.0736499	0.237343	0.31031	0.756325	0.947732	ENSRNOG00000018554	AABR07026797.1	AABR07026797.1
0.0295283	0.000588668	0.0448727	0.0131186	0.989533	NA	ENSRNOG00000045964	AABR07026892.1	AABR07026892.1
17.8059	0.116834	0.212101	0.55084	0.581743	0.88043	ENSRNOG00000050796	AABR07026893.1	AABR07026893.1
1.76869	-0.00248082	0.237245	-0.0104568	0.991657	0.999028	ENSRNOG00000060172	AABR07026912.2	AABR07026912.2
0.58387	0.28378	0.183052	1.55027	0.121077	0.501865	ENSRNOG00000053032	AABR07026921.1	AABR07026921.1
0.844259	-0.0234838	0.165133	-0.142211	0.886913	0.98139	ENSRNOG00000036402	AABR07026936.1	AABR07026936.1
8.46632	0.839128	0.252878	3.31832	0.000905621	0.0299018	ENSRNOG00000053948	AABR07026969.1	AABR07026969.1
0.0369168	-0.00300081	0.0448727	-0.066874	0.946682	NA	ENSRNOG00000056679	AABR07026972.1	AABR07026972.1
0.255631	-0.0231909	0.108179	-0.214375	0.830255	NA	ENSRNOG00000058482	AABR07026981.1	AABR07026981.1
1.04153	-0.0425679	0.224953	-0.18923	0.849913	0.976625	ENSRNOG00000052412	AABR07026984.1	AABR07026984.1
0.0339784	-0.00300073	0.0448727	-0.0668722	0.946683	NA	ENSRNOG00000055099	AABR07026984.2	AABR07026984.2
0.395843	0.149765	0.129579	1.15578	0.24777	NA	ENSRNOG00000057787	AABR07026986.1	AABR07026986.1
0.108359	0.000265188	0.0448727	0.00590978	0.995285	NA	ENSRNOG00000041433	AABR07027009.1	AABR07027009.1
0.03229	-0.00300065	0.0448727	-0.0668704	0.946685	NA	ENSRNOG00000023936	AABR07027010.1	AABR07027010.1
0.486237	0.0993644	0.172316	0.576639	0.564183	0.872242	ENSRNOG00000061562	AABR07027010.2	AABR07027010.2
0.715478	0.149031	0.19089	0.780718	0.434968	0.814728	ENSRNOG00000053981	AABR07027039.1	AABR07027039.1
0.0357833	0.00058883	0.0448727	0.0131222	0.98953	NA	ENSRNOG00000053171	AABR07027072.1	AABR07027072.1
2.33969	-0.266531	0.264343	-1.00828	0.313322	0.727287	ENSRNOG00000058611	AABR07027137.1	AABR07027137.1
0.0359234	0.000588668	0.0448727	0.0131186	0.989533	NA	ENSRNOG00000054413	AABR07027181.1	AABR07027181.1
0.0338361	0.00058891	0.0448727	0.013124	0.989529	NA	ENSRNOG00000057456	AABR07027192.1	AABR07027192.1
8.54001	-0.184265	0.262772	-0.701234	0.483157	0.836765	ENSRNOG00000057683	AABR07027212.1	AABR07027212.1
0.210615	0.0179792	0.0709649	0.253354	0.799995	NA	ENSRNOG00000057369	AABR07027240.1	AABR07027240.1
0.0289108	0.000588829	0.0448727	0.0131222	0.98953	NA	ENSRNOG00000055855	AABR07027254.1	AABR07027254.1
15.6274	0.297162	0.232986	1.27545	0.20215	0.620509	ENSRNOG00000051772	AABR07027272.1	AABR07027272.1
0.0347414	0.000588749	0.0448727	0.0131204	0.989532	NA	ENSRNOG00000051834	AABR07027287.1	AABR07027287.1
5.15446	-0.0105677	0.270814	-0.039022	0.968873	0.993931	ENSRNOG00000060680	AABR07027309.1	AABR07027309.1
0.403648	0.0438309	0.168357	0.260345	0.794598	NA	ENSRNOG00000056603	AABR07027371.1	AABR07027371.1
0.0516291	0.000524165	0.0448727	0.0116812	0.99068	NA	ENSRNOG00000060499	AABR07027377.1	AABR07027377.1
4.5817	0.0243538	0.270343	0.0900847	0.92822	0.98597	ENSRNOG00000031706	AABR07027388.1	AABR07027388.1
0.0322487	-0.00300073	0.0448727	-0.0668722	0.946683	NA	ENSRNOG00000036399	AABR07027390.1	AABR07027390.1
0.152053	0.014605	0.0448727	0.325476	0.744821	NA	ENSRNOG00000056672	AABR07027390.2	AABR07027390.2
0.459464	0.0481473	0.175179	0.274847	0.783434	NA	ENSRNOG00000057157	AABR07027390.3	AABR07027390.3
1.12633	0.0691936	0.234615	0.294924	0.768052	0.951755	ENSRNOG00000057161	AABR07027407.1	AABR07027407.1
23.4943	0.407803	0.258909	1.57509	0.115237	0.491579	ENSRNOG00000047534	AABR07027447.1	AABR07027447.1
2.29417	0.274404	0.243032	1.12909	0.258862	0.682328	ENSRNOG00000045599	AABR07027450.1	AABR07027450.1
3.3746	0.0198769	0.254389	0.0781357	0.93772	0.98779	ENSRNOG00000046284	AABR07027451.1	AABR07027451.1
0.0900755	0.000458938	0.0448727	0.0102276	0.99184	NA	ENSRNOG00000039120	AABR07027478.1	AABR07027478.1
9.95839	0.40698	0.268432	1.51614	0.129485	0.515141	ENSRNOG00000021752	AABR07027496.1	AABR07027496.1
1.62959	0.241864	0.227543	1.06294	0.287809	0.708343	ENSRNOG00000058289	AABR07027575.1	AABR07027575.1
0.271484	0.0135748	0.0903098	0.150314	0.880517	NA	ENSRNOG00000057433	AABR07027581.1	AABR07027581.1
0.0379733	0.000588749	0.0448727	0.0131204	0.989532	NA	ENSRNOG00000057345	AABR07027744.1	AABR07027744.1
0.0669968	0.000459421	0.0448727	0.0102383	0.991831	NA	ENSRNOG00000055739	AABR07027752.2	AABR07027752.2
13.7854	0.989793	0.253649	3.90222	9.53148e-05	0.00625316	ENSRNOG00000057700	AABR07027752.3	AABR07027752.3
0.907852	-0.0300416	0.186975	-0.160672	0.872352	0.978339	ENSRNOG00000046334	AABR07027753.1	AABR07027753.1
53.0627	0.079027	0.192606	0.410304	0.681583	0.918314	ENSRNOG00000047776	AABR07027753.2	AABR07027753.2
1.508	0.0436316	0.198578	0.21972	0.826089	0.971707	ENSRNOG00000058263	AABR07027753.4	AABR07027753.4
2.30382	-0.00748809	0.253723	-0.0295129	0.976456	0.995515	ENSRNOG00000056731	AABR07027799.1	AABR07027799.1
0.53756	0.304988	0.16643	1.83253	0.0668728	0.378863	ENSRNOG00000052845	AABR07027809.1	AABR07027809.1
0.0421122	0.000588749	0.0448727	0.0131204	0.989532	NA	ENSRNOG00000052340	AABR07027810.2	AABR07027810.2
0.409212	-0.00602967	0.132652	-0.0454548	0.963745	NA	ENSRNOG00000053408	AABR07027810.3	AABR07027810.3
0.0371732	0.00417377	0.0448727	0.0930137	0.925893	NA	ENSRNOG00000053995	AABR07027810.4	AABR07027810.4
4.01566	0.333343	0.256352	1.30033	0.193487	0.609687	ENSRNOG00000051758	AABR07027811.1	AABR07027811.1
9.84484	0.813455	0.267519	3.04073	0.00236003	0.0548645	ENSRNOG00000053155	AABR07027811.3	AABR07027811.3
14.8501	0.542067	0.260295	2.08251	0.037296	0.288257	ENSRNOG00000053845	AABR07027811.4	AABR07027811.4
0.0356843	0.00058899	0.0448727	0.0131258	0.989527	NA	ENSRNOG00000055437	AABR07027811.5	AABR07027811.5
30.7954	0.342371	0.203303	1.68404	0.0921734	0.44382	ENSRNOG00000058444	AABR07027811.6	AABR07027811.6
0.0879009	-0.00319935	0.0448727	-0.0712983	0.94316	NA	ENSRNOG00000031902	AABR07027819.1	AABR07027819.1
0.410685	0.0819178	0.154119	0.531521	0.595058	NA	ENSRNOG00000057759	AABR07027854.1	AABR07027854.1
0.906731	-0.209541	0.208767	-1.0037	0.315521	0.72957	ENSRNOG00000053140	AABR07027866.1	AABR07027866.1
0.103195	0.000329851	0.0448727	0.00735083	0.994135	NA	ENSRNOG00000050687	AABR07027869.1	AABR07027869.1
1.42825	0.0741506	0.23534	0.315078	0.752702	0.947058	ENSRNOG00000059510	AABR07027870.1	AABR07027870.1
5.76787	-0.0784033	0.27067	-0.289664	0.772073	0.952792	ENSRNOG00000055197	AABR07027872.1	AABR07027872.1
0.0421212	0.000584289	0.0448727	0.0130211	0.989611	NA	ENSRNOG00000050847	AABR07027902.1	AABR07027902.1
27.9473	0.0128941	0.183963	0.0700911	0.944121	0.988318	ENSRNOG00000053712	AABR07027910.1	AABR07027910.1
0.251748	0.0467458	0.0809634	0.57737	0.56369	NA	ENSRNOG00000058818	AABR07027961.1	AABR07027961.1
0.285037	-0.0642428	0.127217	-0.504985	0.61357	NA	ENSRNOG00000053341	AABR07027979.1	AABR07027979.1
19.1289	-0.223587	0.219491	-1.01866	0.308362	0.724208	ENSRNOG00000061359	AABR07028009.1	AABR07028009.1
11.3167	-0.0935239	0.242552	-0.385584	0.699805	0.923283	ENSRNOG00000053439	AABR07028012.1	AABR07028012.1
33.8646	0.177799	0.191562	0.92815	0.35333	0.758228	ENSRNOG00000021292	AABR07028027.1	AABR07028027.1
0.414184	0.0374479	0.157484	0.237789	0.812045	NA	ENSRNOG00000056249	AABR07028036.1	AABR07028036.1
5.06262	-0.352495	0.272487	-1.29362	0.195796	0.612239	ENSRNOG00000041870	AABR07028106.1	AABR07028106.1
0.0362769	-0.00659013	0.0448727	-0.146863	0.88324	NA	ENSRNOG00000060370	AABR07028113.1	AABR07028113.1
1.84165	-0.061813	0.185579	-0.333082	0.739072	0.940511	ENSRNOG00000018685	AABR07028237.1	AABR07028237.1
0.0710681	0.00404436	0.0448727	0.0901298	0.928184	NA	ENSRNOG00000041302	AABR07028477.1	AABR07028477.1
0.0529656	-0.0030654	0.0448727	-0.0683132	0.945536	NA	ENSRNOG00000045701	AABR07028477.2	AABR07028477.2
0.0731725	0.000524005	0.0448727	0.0116776	0.990683	NA	ENSRNOG00000040462	AABR07028478.1	AABR07028478.1
0.0516249	0.000524165	0.0448727	0.0116812	0.99068	NA	ENSRNOG00000048030	AABR07028478.2	AABR07028478.2
0.201411	-0.0149633	0.0903022	-0.165702	0.868391	NA	ENSRNOG00000056771	AABR07028478.3	AABR07028478.3
0.118233	0.00888225	0.0492279	0.180431	0.856814	NA	ENSRNOG00000059700	AABR07028478.4	AABR07028478.4
0.287436	0.0572739	0.0897424	0.638203	0.523342	NA	ENSRNOG00000041258	AABR07028479.1	AABR07028479.1
0.0810992	0.0040442	0.0448727	0.0901262	0.928187	NA	ENSRNOG00000041297	AABR07028479.2	AABR07028479.2
0.239147	0.0137275	0.0893157	0.153697	0.877849	NA	ENSRNOG00000047238	AABR07028479.3	AABR07028479.3
0.187444	9.16068e-05	0.0528041	0.00173484	0.998616	NA	ENSRNOG00000049616	AABR07028480.10	AABR07028480.10
0.390313	0.121481	0.131414	0.924415	0.35527	NA	ENSRNOG00000047277	AABR07028480.4	AABR07028480.4
0.330386	0.0150529	0.0990011	0.152048	0.879149	NA	ENSRNOG00000048189	AABR07028480.8	AABR07028480.8
0.116901	0.00397492	0.0448727	0.0885821	0.929414	NA	ENSRNOG00000047676	AABR07028491.1	AABR07028491.1
0.0471968	0.00410895	0.0448727	0.091569	0.92704	NA	ENSRNOG00000047791	AABR07028492.6	AABR07028492.6
0.0369144	0.000588749	0.0448727	0.0131204	0.989532	NA	ENSRNOG00000052052	AABR07028513.1	AABR07028513.1
0.0727906	0.000459099	0.0448727	0.0102311	0.991837	NA	ENSRNOG00000060508	AABR07028523.1	AABR07028523.1
0.0822609	0.000394435	0.0448727	0.0087901	0.992987	NA	ENSRNOG00000053515	AABR07028568.1	AABR07028568.1
0.0356207	0.00058883	0.0448727	0.0131222	0.98953	NA	ENSRNOG00000058428	AABR07028568.2	AABR07028568.2
1.19645	-0.0725985	0.181526	-0.399933	0.689206	0.920335	ENSRNOG00000060417	AABR07028668.1	AABR07028668.1
2.5388	-0.0120943	0.19904	-0.0607629	0.951548	0.989015	ENSRNOG00000030638	AABR07028748.1	AABR07028748.1
0.2011	-0.0547647	0.0994479	-0.550688	0.581848	NA	ENSRNOG00000056802	AABR07028749.1	AABR07028749.1
0.042762	-0.00300065	0.0448727	-0.0668704	0.946685	NA	ENSRNOG00000056540	AABR07028776.1	AABR07028776.1
0.197061	-0.000125664	0.0703502	-0.00178626	0.998575	NA	ENSRNOG00000016710	AABR07028779.1	AABR07028779.1
0.0375801	0.00058883	0.0448727	0.0131222	0.98953	NA	ENSRNOG00000054565	AABR07028792.1	AABR07028792.1
0.840777	-0.30915	0.203012	-1.52282	0.127805	0.513416	ENSRNOG00000061514	AABR07028795.1	AABR07028795.1
0.150462	0.000260962	0.0511134	0.00510554	0.995926	NA	ENSRNOG00000059656	AABR07028839.1	AABR07028839.1
0.330626	-0.0336605	0.126812	-0.265437	0.790673	NA	ENSRNOG00000057054	AABR07028907.1	AABR07028907.1
2.39607	0.0879408	0.263322	0.333967	0.738404	0.94009	ENSRNOG00000055317	AABR07028908.2	AABR07028908.2
0.0365371	0.00058899	0.0448727	0.0131258	0.989527	NA	ENSRNOG00000050873	AABR07028970.1	AABR07028970.1
5.53605	-0.127292	0.270786	-0.470086	0.638294	0.908564	ENSRNOG00000056130	AABR07028970.2	AABR07028970.2
0.145359	0.00737009	0.0448727	0.164244	0.869539	NA	ENSRNOG00000048064	AABR07029090.1	AABR07029090.1
0.0722371	0.00045918	0.0448727	0.0102329	0.991835	NA	ENSRNOG00000043856	AABR07029172.1	AABR07029172.1
1.21024	-0.145694	0.232668	-0.626187	0.531192	0.860929	ENSRNOG00000003401	AABR07029195.1	AABR07029195.1
5.0972	0.310958	0.271306	1.14615	0.251732	0.675612	ENSRNOG00000049077	AABR07029204.1	AABR07029204.1
1.8955	0.367035	0.251067	1.4619	0.143768	0.536956	ENSRNOG00000047205	AABR07029217.1	AABR07029217.1
0.0310337	0.000588749	0.0448727	0.0131204	0.989532	NA	ENSRNOG00000054610	AABR07029220.2	AABR07029220.2
1.02422	-0.0981334	0.203894	-0.481295	0.630307	0.906009	ENSRNOG00000029706	AABR07029262.1	AABR07029262.1
0.0394106	0.00417385	0.0448727	0.0930155	0.925891	NA	ENSRNOG00000053479	AABR07029417.1	AABR07029417.1
0.0424851	0.000588749	0.0448727	0.0131204	0.989532	NA	ENSRNOG00000053532	AABR07029467.1	AABR07029467.1
0.134884	-0.00338904	0.0448727	-0.0755257	0.939796	NA	ENSRNOG00000060998	AABR07029467.2	AABR07029467.2
0.0483676	0.000523924	0.0448727	0.0116758	0.990684	NA	ENSRNOG00000057519	AABR07029470.1	AABR07029470.1
0.090338	-0.00319481	0.0448727	-0.0711971	0.943241	NA	ENSRNOG00000058024	AABR07029470.2	AABR07029470.2
0.160628	0.000136001	0.0605688	0.00224539	0.998208	NA	ENSRNOG00000051759	AABR07029489.1	AABR07029489.1
0.152469	0.00683615	0.0601307	0.113688	0.909485	NA	ENSRNOG00000052198	AABR07029490.1	AABR07029490.1
0.0675627	0.000394515	0.0448727	0.00879189	0.992985	NA	ENSRNOG00000061927	AABR07029504.1	AABR07029504.1
0.0465301	0.000524085	0.0448727	0.0116794	0.990681	NA	ENSRNOG00000053102	AABR07029526.1	AABR07029526.1
10.7097	-0.089656	0.253797	-0.353259	0.723894	0.933635	ENSRNOG00000049032	AABR07029573.1	AABR07029573.1
0.147672	0.000230129	0.0595718	0.00386305	0.996918	NA	ENSRNOG00000054498	AABR07029732.1	AABR07029732.1
16.9688	-0.486764	0.211897	-2.29717	0.0216089	0.216507	ENSRNOG00000003214	AABR07029742.1	AABR07029742.1
0.489617	-0.0684653	0.165849	-0.412818	0.67974	0.918297	ENSRNOG00000049112	AABR07029804.1	AABR07029804.1
0.229537	0.000264705	0.0448727	0.00589902	0.995293	NA	ENSRNOG00000053014	AABR07029831.1	AABR07029831.1
0.0554403	-0.0030654	0.0448727	-0.0683132	0.945536	NA	ENSRNOG00000055817	AABR07029863.1	AABR07029863.1
0.106713	0.00032507	0.0448727	0.00724428	0.99422	NA	ENSRNOG00000057661	AABR07029863.2	AABR07029863.2
1.626	0.203286	0.245959	0.826504	0.408518	0.799618	ENSRNOG00000058245	AABR07029863.3	AABR07029863.3
0.0932674	0.000459582	0.0448727	0.0102419	0.991828	NA	ENSRNOG00000061193	AABR07029863.4	AABR07029863.4
0.231355	-0.000234466	0.0629646	-0.00372377	0.997029	NA	ENSRNOG00000057566	AABR07029878.1	AABR07029878.1
0.0515265	0.00769397	0.0448727	0.171462	0.86386	NA	ENSRNOG00000019814	AABR07029933.1	AABR07029933.1
0.0533651	0.000524085	0.0448727	0.0116794	0.990681	NA	ENSRNOG00000031525	AABR07029955.1	AABR07029955.1
5.81473	-0.0173338	0.268725	-0.0645039	0.948569	0.988957	ENSRNOG00000050113	AABR07030019.1	AABR07030019.1
0.0354909	0.000588749	0.0448727	0.0131204	0.989532	NA	ENSRNOG00000048517	AABR07030040.1	AABR07030040.1
0.128978	0.000323452	0.0500039	0.00646853	0.994839	NA	ENSRNOG00000057543	AABR07030050.1	AABR07030050.1
5.56466	0.0683215	0.270862	0.252237	0.800858	0.962462	ENSRNOG00000055755	AABR07030086.1	AABR07030086.1
3.4185	0.105075	0.271932	0.386401	0.6992	0.923283	ENSRNOG00000056575	AABR07030086.2	AABR07030086.2
14.7852	0.349927	0.262774	1.33166	0.182971	0.594724	ENSRNOG00000054016	AABR07030091.1	AABR07030091.1
0.197466	0.000162674	0.080616	0.00201789	0.99839	NA	ENSRNOG00000030217	AABR07030122.1	AABR07030122.1
2.28631	0.0207355	0.260257	0.0796731	0.936497	0.987754	ENSRNOG00000046186	AABR07030156.1	AABR07030156.1
4.03524	0.102148	0.272217	0.375245	0.707478	0.9263	ENSRNOG00000046383	AABR07030156.2	AABR07030156.2
75.0569	0.0342159	0.131896	0.259416	0.795314	0.960717	ENSRNOG00000052096	AABR07030254.1	AABR07030254.1
1.55897	0.422191	0.251401	1.67935	0.0930836	0.444594	ENSRNOG00000052162	AABR07030257.1	AABR07030257.1
0.628622	-0.0156352	0.163213	-0.0957962	0.923682	0.985702	ENSRNOG00000047340	AABR07030265.1	AABR07030265.1
0.0337076	0.000588749	0.0448727	0.0131204	0.989532	NA	ENSRNOG00000051945	AABR07030276.1	AABR07030276.1
0.114604	-0.00684927	0.0448727	-0.152638	0.878684	NA	ENSRNOG00000054653	AABR07030334.1	AABR07030334.1
0.780886	-0.0300393	0.12768	-0.23527	0.813999	0.967588	ENSRNOG00000054174	AABR07030351.1	AABR07030351.1
0.0790398	0.000389976	0.0448727	0.00869072	0.993066	NA	ENSRNOG00000022375	AABR07030375.1	AABR07030375.1
0.255105	0.0172664	0.100465	0.171865	0.863544	NA	ENSRNOG00000060404	AABR07030378.1	AABR07030378.1
0.720042	0.207736	0.182018	1.14129	0.253748	0.677385	ENSRNOG00000052962	AABR07030383.1	AABR07030383.1
0.036012	0.00775871	0.0448727	0.172905	0.862726	NA	ENSRNOG00000055324	AABR07030386.2	AABR07030386.2
0.0504844	0.000524246	0.0448727	0.011683	0.990679	NA	ENSRNOG00000052602	AABR07030423.1	AABR07030423.1
0.0429736	0.00417377	0.0448727	0.0930137	0.925893	NA	ENSRNOG00000055695	AABR07030450.1	AABR07030450.1
0.139973	0.000191363	0.0448727	0.00426458	0.996597	NA	ENSRNOG00000052682	AABR07030473.1	AABR07030473.1
0.229883	-0.000752478	0.100302	-0.00750212	0.994014	NA	ENSRNOG00000049929	AABR07030494.1	AABR07030494.1
0.0826493	-0.00319513	0.0448727	-0.0712043	0.943235	NA	ENSRNOG00000059149	AABR07030498.1	AABR07030498.1
0.227868	0.000264705	0.0448727	0.00589902	0.995293	NA	ENSRNOG00000055811	AABR07030501.1	AABR07030501.1
0.362386	0.0943898	0.132851	0.710493	0.477399	NA	ENSRNOG00000028427	AABR07030524.1	AABR07030524.1
1.60144	-0.0626173	0.254453	-0.246086	0.805616	0.964115	ENSRNOG00000059304	AABR07030529.1	AABR07030529.1
0.813389	-0.191576	0.190683	-1.00468	0.31505	0.728921	ENSRNOG00000051740	AABR07030566.1	AABR07030566.1
0.367513	0.125631	0.0999732	1.25665	0.208881	NA	ENSRNOG00000053962	AABR07030566.2	AABR07030566.2
0.0866192	0.000390056	0.0448727	0.00869251	0.993064	NA	ENSRNOG00000051841	AABR07030568.1	AABR07030568.1
0.234703	0.0149563	0.0914989	0.163459	0.870157	NA	ENSRNOG00000052490	AABR07030568.2	AABR07030568.2
0.10279	-0.00325987	0.0448727	-0.0726472	0.942087	NA	ENSRNOG00000052645	AABR07030568.3	AABR07030568.3
0.214175	0.0276838	0.0714184	0.387629	0.698291	NA	ENSRNOG00000055804	AABR07030568.4	AABR07030568.4
0.141132	0.0181897	0.0448727	0.405362	0.685212	NA	ENSRNOG00000056079	AABR07030568.5	AABR07030568.5
0.334048	0.1591	0.120953	1.31538	0.188381	NA	ENSRNOG00000056632	AABR07030568.6	AABR07030568.6
0.56825	0.0974347	0.164474	0.592401	0.553582	0.867904	ENSRNOG00000059036	AABR07030568.7	AABR07030568.7
0.0755767	0.0112142	0.0448727	0.249911	0.802656	NA	ENSRNOG00000061458	AABR07030568.8	AABR07030568.8
103.884	0.332586	0.172301	1.93026	0.0535749	0.341662	ENSRNOG00000045884	AABR07030590.1	AABR07030590.1
1.17457	0.0726703	0.231554	0.313838	0.753644	0.947119	ENSRNOG00000058343	AABR07030593.1	AABR07030593.1
0.317386	0.0184625	0.107337	0.172004	0.863434	NA	ENSRNOG00000052902	AABR07030598.1	AABR07030598.1
9.68931	-0.0101392	0.25267	-0.0401283	0.967991	0.993858	ENSRNOG00000050188	AABR07030603.1	AABR07030603.1
3.73621	0.244737	0.271518	0.901365	0.367394	0.770565	ENSRNOG00000052459	AABR07030603.2	AABR07030603.2
0.0986219	0.00032961	0.0448727	0.00734546	0.994139	NA	ENSRNOG00000052124	AABR07030630.1	AABR07030630.1
0.255992	0.0346177	0.0991024	0.349312	0.726855	NA	ENSRNOG00000057482	AABR07030657.1	AABR07030657.1
0.313299	0.0585349	0.128052	0.457119	0.647585	NA	ENSRNOG00000053677	AABR07030674.1	AABR07030674.1
0.0345539	0.00058883	0.0448727	0.0131222	0.98953	NA	ENSRNOG00000053652	AABR07030699.1	AABR07030699.1
0.459685	0.118424	0.129663	0.913326	0.361071	NA	ENSRNOG00000030224	AABR07030729.1	AABR07030729.1
0.0978874	0.00032961	0.0448727	0.00734545	0.994139	NA	ENSRNOG00000050974	AABR07030773.1	AABR07030773.1
1.00676	-0.107912	0.228825	-0.471591	0.637219	0.908191	ENSRNOG00000052940	AABR07030791.1	AABR07030791.1
0.149212	0.000246039	0.0596176	0.00412695	0.996707	NA	ENSRNOG00000059563	AABR07030796.1	AABR07030796.1
3.65562	0.141784	0.272175	0.520929	0.602416	0.89179	ENSRNOG00000045888	AABR07030798.1	AABR07030798.1
1.50584	0.0664782	0.243907	0.272555	0.785195	0.957545	ENSRNOG00000057734	AABR07030798.2	AABR07030798.2
0.445074	0.0407069	0.162547	0.250431	0.802254	NA	ENSRNOG00000046001	AABR07030823.1	AABR07030823.1
0.233307	-0.000964363	0.0994076	-0.00970109	0.99226	NA	ENSRNOG00000055043	AABR07030832.1	AABR07030832.1
0.421219	0.128364	0.133911	0.958581	0.33777	NA	ENSRNOG00000052569	AABR07030834.1	AABR07030834.1
0.0723762	0.00410895	0.0448727	0.091569	0.92704	NA	ENSRNOG00000051943	AABR07030854.2	AABR07030854.2
0.125179	0.00385013	0.0448727	0.0858012	0.931624	NA	ENSRNOG00000053005	AABR07030890.1	AABR07030890.1
0.254389	-0.0192869	0.0992818	-0.194265	0.845969	NA	ENSRNOG00000059401	AABR07030897.1	AABR07030897.1
0.0383505	0.000588668	0.0448727	0.0131186	0.989533	NA	ENSRNOG00000055889	AABR07030901.1	AABR07030901.1
0.604189	0.0950531	0.168741	0.563307	0.573226	0.876503	ENSRNOG00000032442	AABR07030911.1	AABR07030911.1
1.11023	0.384193	0.233438	1.6458	0.0998052	0.457799	ENSRNOG00000061432	AABR07030914.1	AABR07030914.1
0.73434	-0.0325682	0.200893	-0.162117	0.871214	0.978216	ENSRNOG00000058777	AABR07030919.1	AABR07030919.1
0.0324924	0.00058899	0.0448727	0.0131258	0.989527	NA	ENSRNOG00000030649	AABR07031138.1	AABR07031138.1
1.18195	0.288766	0.225341	1.28146	0.200031	0.61714	ENSRNOG00000058829	AABR07031150.1	AABR07031150.1
3.58007	-0.00479009	0.272338	-0.0175888	0.985967	0.998083	ENSRNOG00000058649	AABR07031166.1	AABR07031166.1
2.14272	0.319798	0.224842	1.42232	0.154933	0.555932	ENSRNOG00000055612	AABR07031168.1	AABR07031168.1
0.135163	-0.00874251	0.0504106	-0.173426	0.862317	NA	ENSRNOG00000041730	AABR07031182.1	AABR07031182.1
0.122945	0.00470918	0.0495894	0.0949635	0.924344	NA	ENSRNOG00000054469	AABR07031234.1	AABR07031234.1
0.122525	-0.0105034	0.0448727	-0.234072	0.814929	NA	ENSRNOG00000051767	AABR07031272.1	AABR07031272.1
1.13109	-0.138361	0.222183	-0.622735	0.533459	0.861737	ENSRNOG00000060302	AABR07031278.1	AABR07031278.1
2.24715	0.251865	0.230813	1.09121	0.27518	0.695999	ENSRNOG00000054849	AABR07031388.1	AABR07031388.1
26.1441	0.19986	0.252288	0.792191	0.428249	0.812009	ENSRNOG00000060341	AABR07031399.1	AABR07031399.1
0.467268	-0.0374152	0.126223	-0.29642	0.766909	NA	ENSRNOG00000061292	AABR07031485.1	AABR07031485.1
0.330807	-0.0190553	0.0972172	-0.196008	0.844604	NA	ENSRNOG00000052389	AABR07031489.1	AABR07031489.1
0.0704834	0.00404436	0.0448727	0.0901298	0.928184	NA	ENSRNOG00000053150	AABR07031526.1	AABR07031526.1
3.73439	0.132709	0.272143	0.487644	0.625802	0.903483	ENSRNOG00000046154	AABR07031674.2	AABR07031674.2
0.034137	0.00058899	0.0448727	0.0131258	0.989527	NA	ENSRNOG00000053248	AABR07031674.3	AABR07031674.3
15.7101	-0.0285074	0.230977	-0.123421	0.901774	0.982698	ENSRNOG00000042376	AABR07031734.2	AABR07031734.2
0.0577989	-0.0030654	0.0448727	-0.0683132	0.945536	NA	ENSRNOG00000047946	AABR07031734.3	AABR07031734.3
0.17841	0.000257856	0.0799694	0.00322443	0.997427	NA	ENSRNOG00000057082	AABR07031740.1	AABR07031740.1
4.65186	-0.034436	0.264448	-0.130219	0.896393	0.982059	ENSRNOG00000054852	AABR07031762.1	AABR07031762.1
0.143593	0.00737009	0.0448727	0.164244	0.869539	NA	ENSRNOG00000052952	AABR07031963.1	AABR07031963.1
1.40391	0.176144	0.240111	0.733593	0.463197	0.828201	ENSRNOG00000046899	AABR07031972.1	AABR07031972.1
1.49437	0.0599823	0.232874	0.257574	0.796736	0.961398	ENSRNOG00000061132	AABR07032045.1	AABR07032045.1
4.31088	0.0996746	0.25318	0.39369	0.69381	0.921367	ENSRNOG00000058709	AABR07032095.1	AABR07032095.1
11.8795	-0.196019	0.235637	-0.831869	0.405483	0.79715	ENSRNOG00000054920	AABR07032135.1	AABR07032135.1
0.459013	-0.064952	0.163093	-0.39825	0.690446	NA	ENSRNOG00000061355	AABR07032162.1	AABR07032162.1
0.291254	-0.00109824	0.0804791	-0.0136463	0.989112	NA	ENSRNOG00000028381	AABR07032255.1	AABR07032255.1
95.3969	0.0269301	0.187315	0.143769	0.885683	0.98139	ENSRNOG00000031591	AABR07032255.2	AABR07032255.2
0.217637	-0.0238213	0.0811116	-0.293685	0.768998	NA	ENSRNOG00000051724	AABR07032261.2	AABR07032261.2
0.171562	0.00681927	0.0606358	0.112463	0.910457	NA	ENSRNOG00000056368	AABR07032261.4	AABR07032261.4
0.0352681	0.000588749	0.0448727	0.0131204	0.989532	NA	ENSRNOG00000059754	AABR07032265.1	AABR07032265.1
0.150175	0.000335535	0.0600259	0.00558983	0.99554	NA	ENSRNOG00000057224	AABR07032277.2	AABR07032277.2
1.18783	-0.0918028	0.233755	-0.39273	0.694519	0.921525	ENSRNOG00000053900	AABR07032289.1	AABR07032289.1
0.194904	1.86823e-05	0.0613495	0.000304523	0.999757	NA	ENSRNOG00000036406	AABR07032343.1	AABR07032343.1
0.437888	0.0194446	0.119396	0.162859	0.87063	NA	ENSRNOG00000059170	AABR07032348.2	AABR07032348.2
0.166493	0.000186794	0.0695297	0.00268653	0.997856	NA	ENSRNOG00000055190	AABR07032393.1	AABR07032393.1
0.0313447	0.000588668	0.0448727	0.0131186	0.989533	NA	ENSRNOG00000059960	AABR07032407.1	AABR07032407.1
0.662259	0.0850194	0.193787	0.438727	0.66086	0.914105	ENSRNOG00000038592	AABR07032453.1	AABR07032453.1
0.396439	-0.0374831	0.129235	-0.290039	0.771787	NA	ENSRNOG00000015806	AABR07032457.1	AABR07032457.1
0.12639	0.00384981	0.0448727	0.085794	0.93163	NA	ENSRNOG00000057949	AABR07032480.1	AABR07032480.1
0.24509	0.0284899	0.0448727	0.634904	0.525491	NA	ENSRNOG00000038598	AABR07032503.1	AABR07032503.1
0.170823	0.000122958	0.0609132	0.00201857	0.998389	NA	ENSRNOG00000060022	AABR07032518.1	AABR07032518.1
0.12574	-0.00691426	0.0448727	-0.154086	0.877542	NA	ENSRNOG00000057598	AABR07032520.3	AABR07032520.3
1.43168	-0.030294	0.178891	-0.169343	0.865527	0.977186	ENSRNOG00000036405	AABR07032523.1	AABR07032523.1
0.262338	-0.0196828	0.0994534	-0.197909	0.843116	NA	ENSRNOG00000054472	AABR07032621.1	AABR07032621.1
0.134266	0.000334948	0.0503527	0.00665203	0.994692	NA	ENSRNOG00000051848	AABR07032622.1	AABR07032622.1
0.0592626	0.000519545	0.0448727	0.0115782	0.990762	NA	ENSRNOG00000049921	AABR07032657.1	AABR07032657.1
3.14714	0.210198	0.269756	0.779213	0.435854	0.815258	ENSRNOG00000060359	AABR07032751.1	AABR07032751.1
0.848951	-0.0250583	0.189316	-0.132362	0.894698	0.981946	ENSRNOG00000013622	AABR07032821.1	AABR07032821.1
0.497426	0.0462719	0.175385	0.26383	0.791911	0.958704	ENSRNOG00000018224	AABR07033020.1	AABR07033020.1
0.545944	-0.112903	0.159736	-0.706809	0.479685	0.835305	ENSRNOG00000000713	AABR07033045.1	AABR07033045.1
0.549423	0.114988	0.158542	0.725281	0.46828	0.831345	ENSRNOG00000030674	AABR07033162.1	AABR07033162.1
0.0955173	0.000394274	0.0448727	0.00878651	0.992989	NA	ENSRNOG00000036334	AABR07033229.1	AABR07033229.1
0.0718634	0.000523843	0.0448727	0.011674	0.990686	NA	ENSRNOG00000051555	AABR07033270.1	AABR07033270.1
0.0532203	0.000524165	0.0448727	0.0116812	0.99068	NA	ENSRNOG00000059180	AABR07033274.1	AABR07033274.1
0.0268461	0.000588668	0.0448727	0.0131186	0.989533	NA	ENSRNOG00000055793	AABR07033287.1	AABR07033287.1
0.684235	0.148098	0.191155	0.774754	0.438485	0.817149	ENSRNOG00000061099	AABR07033324.1	AABR07033324.1
0.425845	0.0968762	0.135512	0.714892	0.474676	NA	ENSRNOG00000055484	AABR07033465.1	AABR07033465.1
33.9715	-0.25616	0.183602	-1.39519	0.162958	0.568479	ENSRNOG00000059467	AABR07033564.1	AABR07033564.1
0.178128	0.000356097	0.0706844	0.00503785	0.99598	NA	ENSRNOG00000058863	AABR07033579.1	AABR07033579.1
0.16934	-0.0142459	0.0517202	-0.275442	0.782977	NA	ENSRNOG00000052451	AABR07033697.1	AABR07033697.1
0.466049	-0.0754359	0.172505	-0.437298	0.661895	NA	ENSRNOG00000057895	AABR07033745.2	AABR07033745.2
0.24042	-0.0011255	0.109162	-0.0103103	0.991774	NA	ENSRNOG00000056134	AABR07033757.1	AABR07033757.1
0.0689819	0.000459501	0.0448727	0.0102401	0.99183	NA	ENSRNOG00000031634	AABR07033920.1	AABR07033920.1
0.315358	-0.00328752	0.117828	-0.027901	0.977741	NA	ENSRNOG00000056146	AABR07033925.1	AABR07033925.1
0.0463651	0.00410903	0.0448727	0.0915708	0.927039	NA	ENSRNOG00000052255	AABR07034098.1	AABR07034098.1
0.0358358	0.000588829	0.0448727	0.0131222	0.98953	NA	ENSRNOG00000060133	AABR07034111.1	AABR07034111.1
0.0345991	0.000588588	0.0448727	0.0131168	0.989535	NA	ENSRNOG00000058877	AABR07034131.1	AABR07034131.1
0.0373692	0.000588749	0.0448727	0.0131204	0.989532	NA	ENSRNOG00000059216	AABR07034239.1	AABR07034239.1
25.908	-0.370353	0.251216	-1.47424	0.140416	0.530841	ENSRNOG00000053301	AABR07034260.1	AABR07034260.1
0.399894	-0.0530389	0.150627	-0.352122	0.724747	NA	ENSRNOG00000030809	AABR07034293.1	AABR07034293.1
0.0584944	0.00045918	0.0448727	0.0102329	0.991835	NA	ENSRNOG00000053435	AABR07034328.1	AABR07034328.1
1.89817	-0.00174324	0.200543	-0.00869262	0.993064	0.999159	ENSRNOG00000023917	AABR07034362.1	AABR07034362.1
0.281208	0.0711841	0.0997087	0.71392	0.475276	NA	ENSRNOG00000057765	AABR07034457.1	AABR07034457.1
0.98234	0.0196074	0.166451	0.117797	0.906229	0.983631	ENSRNOG00000052877	AABR07034498.1	AABR07034498.1
0.0515292	-0.0030654	0.0448727	-0.0683132	0.945536	NA	ENSRNOG00000036328	AABR07034502.1	AABR07034502.1
4.51408	0.105332	0.271693	0.387689	0.698246	0.922826	ENSRNOG00000001713	AABR07034532.1	AABR07034532.1
0.547481	0.142342	0.169772	0.838431	0.401789	0.795959	ENSRNOG00000056536	AABR07034573.2	AABR07034573.2
0.122159	0.000459179	0.0448727	0.0102329	0.991835	NA	ENSRNOG00000053105	AABR07034586.1	AABR07034586.1
0.0466232	-0.00306556	0.0448727	-0.0683168	0.945533	NA	ENSRNOG00000058711	AABR07034598.1	AABR07034598.1
0.110674	0.00385013	0.0448727	0.0858012	0.931624	NA	ENSRNOG00000056037	AABR07034636.1	AABR07034636.1
9.81088	0.18347	0.250194	0.73331	0.46337	0.828201	ENSRNOG00000056559	AABR07034669.1	AABR07034669.1
0.149079	0.000308612	0.0688739	0.00448083	0.996425	NA	ENSRNOG00000059680	AABR07034673.1	AABR07034673.1
4.13114	0.259196	0.265222	0.977279	0.328431	0.738797	ENSRNOG00000042193	AABR07034729.1	AABR07034729.1
0.0745454	0.000458938	0.0448727	0.0102276	0.99184	NA	ENSRNOG00000048042	AABR07034729.2	AABR07034729.2
22.8713	0.469618	0.250745	1.87289	0.0610837	0.364311	ENSRNOG00000050898	AABR07034730.2	AABR07034730.2
7.55158	0.269952	0.272115	0.99205	0.321173	0.732381	ENSRNOG00000057165	AABR07034730.3	AABR07034730.3
9.45205	0.09942	0.272107	0.365371	0.714834	0.92909	ENSRNOG00000058590	AABR07034739.1	AABR07034739.1
6.62166	-0.290301	0.269569	-1.07691	0.281522	0.701882	ENSRNOG00000001893	AABR07034742.1	AABR07034742.1
0.522361	-0.0680495	0.165583	-0.410969	0.681095	0.918314	ENSRNOG00000055204	AABR07034833.1	AABR07034833.1
0.0378555	0.000588749	0.0448727	0.0131204	0.989532	NA	ENSRNOG00000057612	AABR07034991.1	AABR07034991.1
0.0321768	0.00417385	0.0448727	0.0930155	0.925891	NA	ENSRNOG00000058796	AABR07035005.1	AABR07035005.1
1.85793	-0.240681	0.248238	-0.96956	0.332266	0.741966	ENSRNOG00000053067	AABR07035008.1	AABR07035008.1
0.310975	0.0690428	0.138721	0.497711	0.618687	NA	ENSRNOG00000054841	AABR07035008.2	AABR07035008.2
1.53332	0.347868	0.228483	1.52251	0.127881	0.513416	ENSRNOG00000061869	AABR07035012.1	AABR07035012.1
2.29579	0.158601	0.260606	0.608587	0.542798	0.865088	ENSRNOG00000061479	AABR07035065.1	AABR07035065.1
12.463	-0.0483992	0.25748	-0.187972	0.850898	0.976625	ENSRNOG00000028592	AABR07035074.1	AABR07035074.1
0.0308904	0.00058883	0.0448727	0.0131222	0.98953	NA	ENSRNOG00000059996	AABR07035083.1	AABR07035083.1
2.90258	-0.121598	0.251186	-0.484096	0.628317	0.904538	ENSRNOG00000000887	AABR07035098.1	AABR07035098.1
58.4112	-0.116456	0.158126	-0.736477	0.46144	0.82757	ENSRNOG00000000891	AABR07035107.1	AABR07035107.1
0.0322851	0.00417369	0.0448727	0.0930119	0.925894	NA	ENSRNOG00000051857	AABR07035193.1	AABR07035193.1
0.215514	0.0145367	0.0902417	0.161086	0.872026	NA	ENSRNOG00000055786	AABR07035194.1	AABR07035194.1
22.2286	0.155242	0.230683	0.672964	0.50097	0.847478	ENSRNOG00000055687	AABR07035273.1	AABR07035273.1
0.602937	0.138162	0.145607	0.948867	0.342688	0.751004	ENSRNOG00000045540	AABR07035289.1	AABR07035289.1
0.0338459	0.00417369	0.0448727	0.0930119	0.925894	NA	ENSRNOG00000060644	AABR07035307.1	AABR07035307.1
17.5232	-0.101416	0.258114	-0.392913	0.694384	0.921525	ENSRNOG00000054511	AABR07035309.1	AABR07035309.1
3.43569	-0.187549	0.265898	-0.705342	0.480597	0.835966	ENSRNOG00000054485	AABR07035412.2	AABR07035412.2
70.8014	-0.126384	0.138803	-0.910523	0.362547	0.766311	ENSRNOG00000056768	AABR07035428.1	AABR07035428.1
0.0295205	0.000588668	0.0448727	0.0131186	0.989533	NA	ENSRNOG00000041336	AABR07035475.1	AABR07035475.1
0.537349	0.0266057	0.175554	0.151553	0.879539	0.980173	ENSRNOG00000060512	AABR07035541.2	AABR07035541.2
0.178446	7.14367e-05	0.0448727	0.00159199	0.99873	NA	ENSRNOG00000061371	AABR07035541.3	AABR07035541.3
0.989436	0.135498	0.220371	0.614864	0.538645	0.863603	ENSRNOG00000051906	AABR07035561.2	AABR07035561.2
0.36285	0.0265801	0.131304	0.202433	0.839579	NA	ENSRNOG00000058864	AABR07035561.3	AABR07035561.3
0.14368	0.00497289	0.0509432	0.0976163	0.922237	NA	ENSRNOG00000057141	AABR07035641.1	AABR07035641.1
0.132938	0.00035102	0.058915	0.00595808	0.995246	NA	ENSRNOG00000060527	AABR07035717.1	AABR07035717.1
1.62235	0.049335	0.239275	0.206185	0.836646	0.974512	ENSRNOG00000056359	AABR07035722.1	AABR07035722.1
0.0663785	0.000459341	0.0448727	0.0102365	0.991833	NA	ENSRNOG00000046696	AABR07035751.1	AABR07035751.1
0.205781	0.0154814	0.0534574	0.289603	0.77212	NA	ENSRNOG00000054206	AABR07035778.1	AABR07035778.1
0.306489	0.0325055	0.0479767	0.677526	0.498072	NA	ENSRNOG00000055080	AABR07035778.2	AABR07035778.2
0.101047	0.0111494	0.0448727	0.248468	0.803772	NA	ENSRNOG00000055147	AABR07035779.1	AABR07035779.1
19.2588	0.763795	0.271866	2.80946	0.00496253	0.0897683	ENSRNOG00000056032	AABR07035780.1	AABR07035780.1
20.4635	0.786457	0.272003	2.89136	0.00383585	0.076523	ENSRNOG00000058123	AABR07035780.2	AABR07035780.2
15.9981	0.778114	0.272051	2.86018	0.00423404	0.0810956	ENSRNOG00000058398	AABR07035780.3	AABR07035780.3
0.0477566	0.00775871	0.0448727	0.172905	0.862726	NA	ENSRNOG00000058550	AABR07035780.4	AABR07035780.4
23.8855	0.935033	0.271823	3.43986	0.000582005	0.0221459	ENSRNOG00000058675	AABR07035780.5	AABR07035780.5
5.74846	1.32092	0.269617	4.89924	9.62104e-07	0.000179066	ENSRNOG00000061778	AABR07035780.6	AABR07035780.6
19.1818	0.797902	0.271979	2.93369	0.00334955	0.0694363	ENSRNOG00000057201	AABR07035782.1	AABR07035782.1
21.8184	-0.110763	0.213487	-0.518826	0.603882	0.892468	ENSRNOG00000057927	AABR07035796.1	AABR07035796.1
4.18261	-0.0529943	0.272253	-0.194651	0.845666	0.976625	ENSRNOG00000052918	AABR07035802.1	AABR07035802.1
34.8052	0.203638	0.17251	1.18044	0.237825	0.662806	ENSRNOG00000059116	AABR07035818.1	AABR07035818.1
0.0304767	0.000588749	0.0448727	0.0131204	0.989532	NA	ENSRNOG00000060799	AABR07035819.2	AABR07035819.2
8.04645	0.468731	0.263105	1.78154	0.0748249	0.404045	ENSRNOG00000053790	AABR07036007.1	AABR07036007.1
2.22079	0.0547103	0.262917	0.20809	0.835159	0.973931	ENSRNOG00000060882	AABR07036010.1	AABR07036010.1
48.4406	-0.213917	0.154227	-1.38703	0.165432	0.570135	ENSRNOG00000051442	AABR07036019.1	AABR07036019.1
0.222111	0.0101632	0.0535643	0.189738	0.849515	NA	ENSRNOG00000022784	AABR07036035.1	AABR07036035.1
0.127869	0.000329932	0.0448727	0.00735263	0.994134	NA	ENSRNOG00000059211	AABR07036301.1	AABR07036301.1
0.201313	1.92762e-05	0.0616118	0.000312865	0.99975	NA	ENSRNOG00000051554	AABR07036302.1	AABR07036302.1
6.28962	0.133479	0.269984	0.494396	0.621026	0.901261	ENSRNOG00000057941	AABR07036331.2	AABR07036331.2
1.28486	0.0341067	0.21996	0.155058	0.876775	0.979382	ENSRNOG00000056739	AABR07036336.1	AABR07036336.1
10.2422	0.0451303	0.245124	0.184112	0.853925	0.976625	ENSRNOG00000001347	AABR07036374.1	AABR07036374.1
0.218097	0.0143782	0.0903305	0.159173	0.873532	NA	ENSRNOG00000057023	AABR07036374.2	AABR07036374.2
0.080279	0.000394354	0.0448727	0.0087883	0.992988	NA	ENSRNOG00000055489	AABR07036391.1	AABR07036391.1
0.330009	0.0390822	0.106806	0.365916	0.714428	NA	ENSRNOG00000054311	AABR07036413.1	AABR07036413.1
0.284991	-0.0243367	0.109904	-0.221435	0.824754	NA	ENSRNOG00000058699	AABR07036452.1	AABR07036452.1
0.0627814	0.0040442	0.0448727	0.0901262	0.928187	NA	ENSRNOG00000059134	AABR07036513.2	AABR07036513.2
0.0343535	0.00058883	0.0448727	0.0131222	0.98953	NA	ENSRNOG00000036337	AABR07036526.1	AABR07036526.1
0.984906	-0.118725	0.196622	-0.603824	0.545961	0.865404	ENSRNOG00000056283	AABR07036556.1	AABR07036556.1
0.0722411	0.0112142	0.0448727	0.249913	0.802655	NA	ENSRNOG00000054829	AABR07036640.1	AABR07036640.1
0.071885	-0.00313006	0.0448727	-0.0697543	0.944389	NA	ENSRNOG00000050192	AABR07036642.1	AABR07036642.1
0.385935	-0.0654073	0.16519	-0.395953	0.69214	NA	ENSRNOG00000058250	AABR07036649.2	AABR07036649.2
0.141222	0.000200523	0.0448727	0.00446871	0.996434	NA	ENSRNOG00000060291	AABR07036723.1	AABR07036723.1
24.0097	0.107288	0.219326	0.48917	0.624721	0.903204	ENSRNOG00000057227	AABR07036732.1	AABR07036732.1
84.717	-0.399015	0.166316	-2.39915	0.0164334	0.187843	ENSRNOG00000056398	AABR07036855.1	AABR07036855.1
0.231469	-0.00935056	0.0714935	-0.130789	0.895942	NA	ENSRNOG00000030819	AABR07036974.1	AABR07036974.1
0.715929	-0.0225343	0.182398	-0.123545	0.901676	0.982698	ENSRNOG00000003789	AABR07037054.1	AABR07037054.1
0.0644249	0.000459501	0.0448727	0.0102401	0.99183	NA	ENSRNOG00000058059	AABR07037112.1	AABR07037112.1
1.36415	-0.0417349	0.232208	-0.179731	0.857364	0.976625	ENSRNOG00000028611	AABR07037203.1	AABR07037203.1
3.03142	0.10428	0.268547	0.388312	0.697785	0.922379	ENSRNOG00000048990	AABR07037356.1	AABR07037356.1
0.236977	-0.000774127	0.109845	-0.00704744	0.994377	NA	ENSRNOG00000030999	AABR07037412.1	AABR07037412.1
0.29431	0.0305708	0.135559	0.225517	0.821577	NA	ENSRNOG00000051689	AABR07037447.1	AABR07037447.1
47.4582	0.277339	0.187464	1.47943	0.139026	0.52996	ENSRNOG00000061366	AABR07037528.1	AABR07037528.1
2.02864	-0.0594697	0.261214	-0.227666	0.819906	0.970231	ENSRNOG00000056810	AABR07037536.1	AABR07037536.1
0.0325661	0.000588749	0.0448727	0.0131204	0.989532	NA	ENSRNOG00000060708	AABR07037545.1	AABR07037545.1
0.358532	-0.0503034	0.150907	-0.33334	0.738878	NA	ENSRNOG00000054904	AABR07037698.1	AABR07037698.1
4.18754	0.048816	0.272138	0.179379	0.85764	0.97668	ENSRNOG00000052695	AABR07037708.1	AABR07037708.1
0.0354882	0.000588749	0.0448727	0.0131204	0.989532	NA	ENSRNOG00000003342	AABR07037798.1	AABR07037798.1
0.0690498	0.000459018	0.0448727	0.0102293	0.991838	NA	ENSRNOG00000032797	AABR07037878.1	AABR07037878.1
0.0736059	0.000394435	0.0448727	0.0087901	0.992987	NA	ENSRNOG00000049961	AABR07037923.2	AABR07037923.2
1.0539	-0.0304017	0.21838	-0.139214	0.889281	0.981422	ENSRNOG00000054850	AABR07037927.1	AABR07037927.1
32.9771	0.177918	0.196889	0.903646	0.366183	0.769875	ENSRNOG00000051958	AABR07037943.1	AABR07037943.1
1.52839	0.0455736	0.238255	0.191281	0.848306	0.976625	ENSRNOG00000004319	AABR07038019.1	AABR07038019.1
1.56041	-0.204107	0.249358	-0.81853	0.413055	0.802808	ENSRNOG00000056631	AABR07038021.1	AABR07038021.1
0.0491352	0.00410903	0.0448727	0.0915708	0.927039	NA	ENSRNOG00000059697	AABR07038235.1	AABR07038235.1
1.28978	-0.196738	0.214519	-0.91711	0.359085	0.762193	ENSRNOG00000050081	AABR07038269.1	AABR07038269.1
0.52482	0.248117	0.168698	1.47078	0.14135	0.532212	ENSRNOG00000038383	AABR07038349.1	AABR07038349.1
0.0513047	0.000523844	0.0448727	0.011674	0.990686	NA	ENSRNOG00000061492	AABR07038464.1	AABR07038464.1
0.085347	-0.00319513	0.0448727	-0.0712043	0.943235	NA	ENSRNOG00000053721	AABR07039203.1	AABR07039203.1
0.0704161	0.0040442	0.0448727	0.0901262	0.928187	NA	ENSRNOG00000057427	AABR07039210.1	AABR07039210.1
8.27019	-0.0996693	0.249263	-0.399856	0.689262	0.920335	ENSRNOG00000055330	AABR07039234.1	AABR07039234.1
0.842817	-0.220681	0.20609	-1.0708	0.284261	0.704604	ENSRNOG00000047231	AABR07039471.1	AABR07039471.1
0.314929	-0.0288882	0.118297	-0.244201	0.807075	NA	ENSRNOG00000002321	AABR07039541.1	AABR07039541.1
0.178696	7.90871e-05	0.0891492	0.000887132	0.999292	NA	ENSRNOG00000002789	AABR07039648.1	AABR07039648.1
0.130985	0.00479862	0.0500559	0.0958652	0.923628	NA	ENSRNOG00000058861	AABR07039697.1	AABR07039697.1
0.0591147	0.00417369	0.0448727	0.0930119	0.925894	NA	ENSRNOG00000048235	AABR07039778.1	AABR07039778.1
0.0356199	0.00058891	0.0448727	0.013124	0.989529	NA	ENSRNOG00000037770	AABR07039936.1	AABR07039936.1
0.0662518	0.00769381	0.0448727	0.171459	0.863863	NA	ENSRNOG00000048605	AABR07039950.1	AABR07039950.1
0.166141	-0.0129707	0.0607085	-0.213655	0.830816	NA	ENSRNOG00000053601	AABR07040127.1	AABR07040127.1
0.951459	-0.0359987	0.197781	-0.182013	0.855573	0.976625	ENSRNOG00000047560	AABR07040288.1	AABR07040288.1
0.0304641	0.00417369	0.0448727	0.0930119	0.925894	NA	ENSRNOG00000037736	AABR07040565.1	AABR07040565.1
0.048694	0.000523924	0.0448727	0.0116758	0.990684	NA	ENSRNOG00000048304	AABR07040586.1	AABR07040586.1
1.24631	-0.226756	0.230293	-0.98464	0.324801	0.735537	ENSRNOG00000003194	AABR07040622.1	AABR07040622.1
0.836377	-0.137136	0.202275	-0.677965	0.497794	0.844968	ENSRNOG00000058183	AABR07040624.1	AABR07040624.1
0.121119	0.00468459	0.0494602	0.0947143	0.924542	NA	ENSRNOG00000055939	AABR07040690.1	AABR07040690.1
45.41	-0.256379	0.171119	-1.49825	0.134069	0.521862	ENSRNOG00000051669	AABR07040855.1	AABR07040855.1
0.483374	0.0891097	0.164735	0.540926	0.588558	0.883074	ENSRNOG00000053818	AABR07040906.1	AABR07040906.1
0.127934	-0.00697876	0.0448727	-0.155524	0.876408	NA	ENSRNOG00000052691	AABR07040908.1	AABR07040908.1
0.105266	0.00743499	0.0448727	0.165691	0.8684	NA	ENSRNOG00000051839	AABR07040918.2	AABR07040918.2
0.977907	0.197264	0.221479	0.890669	0.373107	0.774295	ENSRNOG00000005402	AABR07040938.1	AABR07040938.1
0.961144	-0.0908678	0.201017	-0.452041	0.65124	0.911405	ENSRNOG00000005430	AABR07040944.1	AABR07040944.1
0.0420522	0.000588668	0.0448727	0.0131186	0.989533	NA	ENSRNOG00000011100	AABR07040947.1	AABR07040947.1
2.8952	-0.138799	0.262424	-0.528913	0.596866	0.888321	ENSRNOG00000054795	AABR07041096.1	AABR07041096.1
2.28608	0.393383	0.265035	1.48427	0.137738	0.527982	ENSRNOG00000006459	AABR07041140.1	AABR07041140.1
0.680885	0.285843	0.189695	1.50686	0.131847	0.518915	ENSRNOG00000016400	AABR07041179.1	AABR07041179.1
0.246403	0.0249769	0.119664	0.208726	0.834662	NA	ENSRNOG00000030645	AABR07041247.1	AABR07041247.1
0.0780207	0.00404428	0.0448727	0.090128	0.928186	NA	ENSRNOG00000049682	AABR07041374.1	AABR07041374.1
0.116276	-0.00399347	0.0491086	-0.0813191	0.935188	NA	ENSRNOG00000057469	AABR07041403.1	AABR07041403.1
0.130109	0.000349082	0.0587199	0.00594486	0.995257	NA	ENSRNOG00000059746	AABR07041411.1	AABR07041411.1
0.0751551	-0.00306548	0.0448727	-0.068315	0.945535	NA	ENSRNOG00000038118	AABR07041604.1	AABR07041604.1
3.18802	-0.0781977	0.269056	-0.290637	0.771329	0.9526	ENSRNOG00000058115	AABR07041709.1	AABR07041709.1
8.02289	0.147334	0.266709	0.552416	0.580664	0.879807	ENSRNOG00000052130	AABR07041724.1	AABR07041724.1
1.75263	-0.263033	0.250596	-1.04963	0.29389	0.712008	ENSRNOG00000061916	AABR07041724.2	AABR07041724.2
0.0478154	0.000524004	0.0448727	0.0116776	0.990683	NA	ENSRNOG00000047856	AABR07041778.1	AABR07041778.1
0.232935	-0.0121495	0.0806027	-0.150734	0.880186	NA	ENSRNOG00000052271	AABR07041794.1	AABR07041794.1
0.0888169	0.000459179	0.0448727	0.0102329	0.991835	NA	ENSRNOG00000058507	AABR07041972.1	AABR07041972.1
0.0357241	-0.00300065	0.0448727	-0.0668704	0.946685	NA	ENSRNOG00000048494	AABR07042012.1	AABR07042012.1
0.10525	0.00032507	0.0448727	0.00724427	0.99422	NA	ENSRNOG00000032088	AABR07042039.1	AABR07042039.1
0.254563	0.0285378	0.0898311	0.317683	0.750726	NA	ENSRNOG00000002734	AABR07042077.1	AABR07042077.1
0.141885	0.00483436	0.0506574	0.0954324	0.923971	NA	ENSRNOG00000005681	AABR07042323.1	AABR07042323.1
0.136201	-0.00421053	0.0504522	-0.0834557	0.933489	NA	ENSRNOG00000051885	AABR07042359.1	AABR07042359.1
0.0348237	0.000588588	0.0448727	0.0131168	0.989535	NA	ENSRNOG00000056855	AABR07042397.1	AABR07042397.1
0.206609	0.0343058	0.0797576	0.430126	0.667104	NA	ENSRNOG00000061056	AABR07042514.3	AABR07042514.3
0.0865597	0.000394435	0.0448727	0.0087901	0.992987	NA	ENSRNOG00000049312	AABR07042633.1	AABR07042633.1
3.2247	0.557232	0.259742	2.14533	0.0319266	0.26877	ENSRNOG00000057797	AABR07042654.1	AABR07042654.1
0.0778991	0.00756432	0.0448727	0.168573	0.866133	NA	ENSRNOG00000051791	AABR07042668.1	AABR07042668.1
0.0278447	0.000588749	0.0448727	0.0131204	0.989532	NA	ENSRNOG00000031076	AABR07042669.1	AABR07042669.1
0.0289911	0.00058883	0.0448727	0.0131222	0.98953	NA	ENSRNOG00000061663	AABR07042690.1	AABR07042690.1
0.0357795	0.000588829	0.0448727	0.0131222	0.98953	NA	ENSRNOG00000023805	AABR07042789.1	AABR07042789.1
3.56513	0.0147073	0.271982	0.0540748	0.956876	0.990319	ENSRNOG00000060310	AABR07042792.1	AABR07042792.1
0.134392	0.00384997	0.0448727	0.0857976	0.931627	NA	ENSRNOG00000052398	AABR07042802.1	AABR07042802.1
0.42631	0.0826138	0.155794	0.530275	0.595921	NA	ENSRNOG00000054489	AABR07042821.1	AABR07042821.1
0.0537215	-0.00306532	0.0448727	-0.0683114	0.945538	NA	ENSRNOG00000061468	AABR07042825.1	AABR07042825.1
0.037028	0.00058891	0.0448727	0.013124	0.989529	NA	ENSRNOG00000061917	AABR07042840.1	AABR07042840.1
0.544523	0.0375772	0.159978	0.23489	0.814294	0.967737	ENSRNOG00000013826	AABR07042866.1	AABR07042866.1
0.27502	-0.0337527	0.128213	-0.263254	0.792355	NA	ENSRNOG00000030174	AABR07042903.1	AABR07042903.1
0.642884	0.438137	0.172426	2.54101	0.0110533	0.150156	ENSRNOG00000057776	AABR07042903.2	AABR07042903.2
0.0432105	-0.00300065	0.0448727	-0.0668704	0.946685	NA	ENSRNOG00000053115	AABR07042904.1	AABR07042904.1
1.67583	-0.442086	0.233039	-1.89705	0.0578212	0.356013	ENSRNOG00000054003	AABR07042989.1	AABR07042989.1
1.55367	0.343018	0.24718	1.38772	0.165221	0.569806	ENSRNOG00000058644	AABR07043030.2	AABR07043030.2
0.273453	0.0285659	0.129265	0.220987	0.825103	NA	ENSRNOG00000046982	AABR07043085.1	AABR07043085.1
0.377862	0.0247373	0.126115	0.19615	0.844493	NA	ENSRNOG00000054562	AABR07043098.1	AABR07043098.1
3.85807	-0.0255477	0.218991	-0.116661	0.907129	0.983631	ENSRNOG00000055046	AABR07043101.1	AABR07043101.1
0.127573	0.00391001	0.0448727	0.0871357	0.930564	NA	ENSRNOG00000055707	AABR07043133.1	AABR07043133.1
0.0732538	0.000459099	0.0448727	0.0102311	0.991837	NA	ENSRNOG00000057477	AABR07043167.3	AABR07043167.3
0.0528155	0.000524085	0.0448727	0.0116794	0.990681	NA	ENSRNOG00000060383	AABR07043167.4	AABR07043167.4
2.55899	-0.171664	0.266267	-0.644706	0.519118	0.85415	ENSRNOG00000024754	AABR07043169.1	AABR07043169.1
0.17726	0.0117334	0.0797245	0.147175	0.882994	NA	ENSRNOG00000036416	AABR07043169.2	AABR07043169.2
0.067939	-0.0067197	0.0448727	-0.14975	0.880961	NA	ENSRNOG00000055271	AABR07043190.1	AABR07043190.1
89.1137	-0.0347228	0.14106	-0.246156	0.805561	0.964115	ENSRNOG00000046533	AABR07043421.1	AABR07043421.1
0.0764037	-0.00313014	0.0448727	-0.0697561	0.944388	NA	ENSRNOG00000059075	AABR07043429.1	AABR07043429.1
0.0420673	0.000523924	0.0448727	0.0116758	0.990684	NA	ENSRNOG00000057214	AABR07043510.1	AABR07043510.1
0.113865	0.00397946	0.0448727	0.0886833	0.929334	NA	ENSRNOG00000059734	AABR07043564.1	AABR07043564.1
0.354404	0.108929	0.142686	0.76342	0.445213	NA	ENSRNOG00000042410	AABR07043601.1	AABR07043601.1
0.407291	-0.132765	0.146799	-0.904404	0.365781	NA	ENSRNOG00000049551	AABR07043601.3	AABR07043601.3
12.3837	0.0613593	0.250406	0.245039	0.806426	0.964458	ENSRNOG00000027022	AABR07043654.1	AABR07043654.1
3.70597	0.173047	0.272017	0.636163	0.52467	0.857854	ENSRNOG00000046621	AABR07043748.1	AABR07043748.1
15.7976	-0.0800996	0.225605	-0.355043	0.722557	0.933199	ENSRNOG00000055745	AABR07043748.2	AABR07043748.2
0.278407	-0.00298991	0.12841	-0.023284	0.981424	NA	ENSRNOG00000061467	AABR07043772.1	AABR07043772.1
36.0804	-0.0913853	0.249685	-0.366002	0.714363	0.928992	ENSRNOG00000051743	AABR07043822.1	AABR07043822.1
0.171547	-0.0112361	0.0789135	-0.142385	0.886776	NA	ENSRNOG00000049520	AABR07043829.1	AABR07043829.1
28.434	0.0788714	0.194923	0.40463	0.68575	0.919613	ENSRNOG00000051461	AABR07043829.2	AABR07043829.2
0.0486666	0.00410887	0.0448727	0.0915672	0.927042	NA	ENSRNOG00000059155	AABR07043844.1	AABR07043844.1
0.249187	-0.0668506	0.0724772	-0.922368	0.356337	NA	ENSRNOG00000055320	AABR07044001.2	AABR07044001.2
0.260283	0.0533452	0.0995191	0.53603	0.591938	NA	ENSRNOG00000056389	AABR07044001.3	AABR07044001.3
42.6766	-0.261693	0.272245	-0.961241	0.336431	0.745524	ENSRNOG00000058847	AABR07044001.4	AABR07044001.4
9.38378	0.113615	0.27221	0.41738	0.676401	0.917916	ENSRNOG00000056656	AABR07044049.1	AABR07044049.1
0.138463	0.00391447	0.0448727	0.0872351	0.930485	NA	ENSRNOG00000057071	AABR07044054.1	AABR07044054.1
0.0291956	0.00058883	0.0448727	0.0131222	0.98953	NA	ENSRNOG00000053910	AABR07044063.1	AABR07044063.1
94.7728	-0.167281	0.17736	-0.943173	0.345592	0.752605	ENSRNOG00000057601	AABR07044080.2	AABR07044080.2
67.5372	0.140363	0.184452	0.760974	0.446673	0.820783	ENSRNOG00000019773	AABR07044089.1	AABR07044089.1
0.0729823	0.00404436	0.0448727	0.0901298	0.928184	NA	ENSRNOG00000057718	AABR07044139.1	AABR07044139.1
0.313468	-0.00171421	0.107893	-0.015888	0.987324	NA	ENSRNOG00000061610	AABR07044148.1	AABR07044148.1
0.0536619	0.00410887	0.0448727	0.0915672	0.927042	NA	ENSRNOG00000055152	AABR07044173.1	AABR07044173.1
2.27054	-0.236481	0.262697	-0.900204	0.368012	0.771044	ENSRNOG00000000748	AABR07044273.1	AABR07044273.1
0.156158	0.000311674	0.0693172	0.00449634	0.996412	NA	ENSRNOG00000058490	AABR07044362.1	AABR07044362.1
0.162176	0.0133275	0.0604362	0.220522	0.825465	NA	ENSRNOG00000052301	AABR07044390.1	AABR07044390.1
0.0512367	0.000524165	0.0448727	0.0116812	0.99068	NA	ENSRNOG00000055272	AABR07044405.1	AABR07044405.1
0.196332	0.00896725	0.0705038	0.127188	0.898791	NA	ENSRNOG00000051805	AABR07044408.1	AABR07044408.1
0.604557	0.531657	0.125255	4.2446	2.18984e-05	0.00197351	ENSRNOG00000061483	AABR07044412.1	AABR07044412.1
0.355182	-0.062382	0.124015	-0.50302	0.61495	NA	ENSRNOG00000055766	AABR07044415.1	AABR07044415.1
0.26514	0.108365	0.121884	0.889087	0.373957	NA	ENSRNOG00000053516	AABR07044454.1	AABR07044454.1
0.0378643	0.00775871	0.0448727	0.172905	0.862726	NA	ENSRNOG00000053996	AABR07044492.1	AABR07044492.1
0.157928	0.00675824	0.0602926	0.112091	0.910752	NA	ENSRNOG00000048871	AABR07044495.1	AABR07044495.1
11.7744	-0.0911483	0.252756	-0.360618	0.718385	0.931181	ENSRNOG00000054555	AABR07044551.1	AABR07044551.1
0.0283456	0.000588749	0.0448727	0.0131204	0.989532	NA	ENSRNOG00000053658	AABR07044569.1	AABR07044569.1
0.0355831	0.00058891	0.0448727	0.013124	0.989529	NA	ENSRNOG00000051612	AABR07044570.1	AABR07044570.1
0.196019	0.0137477	0.0616773	0.222898	0.823615	NA	ENSRNOG00000060751	AABR07044574.1	AABR07044574.1
0.0378632	0.00417385	0.0448727	0.0930155	0.925891	NA	ENSRNOG00000030677	AABR07044581.1	AABR07044581.1
0.212887	0.0437616	0.109754	0.398724	0.690096	NA	ENSRNOG00000057037	AABR07044596.1	AABR07044596.1
3.29027	0.161278	0.269747	0.597884	0.549917	0.866718	ENSRNOG00000053588	AABR07044631.1	AABR07044631.1
0.440102	0.100643	0.146747	0.685827	0.492822	NA	ENSRNOG00000058683	AABR07044635.1	AABR07044635.1
0.668321	-0.0167091	0.162425	-0.102873	0.918064	0.984911	ENSRNOG00000026519	AABR07044711.1	AABR07044711.1
0.0700142	-0.00313022	0.0448727	-0.0697579	0.944386	NA	ENSRNOG00000053936	AABR07044714.1	AABR07044714.1
0.141056	0.00378036	0.0448727	0.0842464	0.932861	NA	ENSRNOG00000060396	AABR07044807.1	AABR07044807.1
1.29098	-0.160764	0.221161	-0.726909	0.467282	0.830499	ENSRNOG00000054712	AABR07044820.1	AABR07044820.1
0.048467	0.000524005	0.0448727	0.0116776	0.990683	NA	ENSRNOG00000052735	AABR07044837.1	AABR07044837.1
0.0847245	0.000394516	0.0448727	0.00879189	0.992985	NA	ENSRNOG00000060235	AABR07044837.2	AABR07044837.2
0.146635	0.000360533	0.059637	0.00604545	0.995176	NA	ENSRNOG00000000650	AABR07044838.1	AABR07044838.1
2.52193	-0.04846	0.268099	-0.180754	0.856561	0.976625	ENSRNOG00000026813	AABR07044933.1	AABR07044933.1
0.0550722	-0.0030654	0.0448727	-0.0683132	0.945536	NA	ENSRNOG00000056298	AABR07044959.1	AABR07044959.1
0.0830904	0.000394274	0.0448727	0.00878651	0.992989	NA	ENSRNOG00000056428	AABR07044962.1	AABR07044962.1
0.166756	0.000185537	0.0695552	0.00266747	0.997872	NA	ENSRNOG00000048535	AABR07044977.1	AABR07044977.1
0.222518	-0.0187259	0.0994994	-0.188201	0.850719	NA	ENSRNOG00000061835	AABR07044980.1	AABR07044980.1
0.133424	0.00655501	0.058897	0.111296	0.911381	NA	ENSRNOG00000053110	AABR07045047.1	AABR07045047.1
0.59537	0.115658	0.156008	0.741362	0.458474	0.826147	ENSRNOG00000061091	AABR07045071.1	AABR07045071.1
0.0453552	0.000524165	0.0448727	0.0116812	0.99068	NA	ENSRNOG00000054465	AABR07045217.1	AABR07045217.1
0.0516397	0.000524005	0.0448727	0.0116776	0.990683	NA	ENSRNOG00000041438	AABR07045391.1	AABR07045391.1
0.046804	-0.0030654	0.0448727	-0.0683132	0.945536	NA	ENSRNOG00000054538	AABR07045399.2	AABR07045399.2
4.62503	-0.118973	0.27079	-0.439356	0.660404	0.913855	ENSRNOG00000054936	AABR07045400.1	AABR07045400.1
20.4374	0.235859	0.224714	1.04959	0.293904	0.712008	ENSRNOG00000059487	AABR07045405.1	AABR07045405.1
1.16667	0.452089	0.207344	2.18038	0.0292294	0.255746	ENSRNOG00000049990	AABR07045411.1	AABR07045411.1
1.93232	0.501651	0.232934	2.15362	0.0312699	0.264673	ENSRNOG00000060212	AABR07045416.1	AABR07045416.1
1.11021	-0.233503	0.2289	-1.02011	0.307677	0.723774	ENSRNOG00000037628	AABR07045487.1	AABR07045487.1
0.0374521	0.000588829	0.0448727	0.0131222	0.98953	NA	ENSRNOG00000049150	AABR07045621.1	AABR07045621.1
9.2082	0.0161755	0.247996	0.0652247	0.947995	0.988711	ENSRNOG00000031969	AABR07045632.1	AABR07045632.1
0.055507	0.000523924	0.0448727	0.0116758	0.990684	NA	ENSRNOG00000055472	AABR07045658.1	AABR07045658.1
9.39092	-0.444473	0.256279	-1.73433	0.0828593	0.423255	ENSRNOG00000056040	AABR07045680.1	AABR07045680.1
0.0861374	0.000459421	0.0448727	0.0102383	0.991831	NA	ENSRNOG00000055358	AABR07045996.1	AABR07045996.1
0.0547901	0.00410879	0.0448727	0.0915654	0.927043	NA	ENSRNOG00000061813	AABR07046141.1	AABR07046141.1
0.114827	0.00404412	0.0448727	0.0901244	0.928188	NA	ENSRNOG00000059312	AABR07046231.1	AABR07046231.1
1.76936	-0.20993	0.24007	-0.874453	0.381871	0.779726	ENSRNOG00000047780	AABR07046635.1	AABR07046635.1
0.0449846	-0.00306556	0.0448727	-0.0683168	0.945533	NA	ENSRNOG00000053388	AABR07046725.1	AABR07046725.1
0.117483	0.000329932	0.0448727	0.00735263	0.994134	NA	ENSRNOG00000052848	AABR07046745.1	AABR07046745.1
0.151144	-0.0125459	0.0599907	-0.20913	0.834347	NA	ENSRNOG00000059973	AABR07046763.1	AABR07046763.1
0.0770789	0.000454639	0.0448727	0.0101318	0.991916	NA	ENSRNOG00000058589	AABR07046778.1	AABR07046778.1
0.185397	-0.00883181	0.070519	-0.12524	0.900333	NA	ENSRNOG00000060950	AABR07046961.1	AABR07046961.1
13.6842	-0.0309544	0.222796	-0.138936	0.889501	0.981422	ENSRNOG00000008861	AABR07047011.1	AABR07047011.1
0.164665	-0.00628293	0.0603565	-0.104097	0.917092	NA	ENSRNOG00000061874	AABR07047036.1	AABR07047036.1
0.183163	0.00901142	0.0702786	0.128224	0.897972	NA	ENSRNOG00000054679	AABR07047054.1	AABR07047054.1
0.050578	0.00410895	0.0448727	0.091569	0.92704	NA	ENSRNOG00000058921	AABR07047054.2	AABR07047054.2
0.362535	-0.00278109	0.114755	-0.024235	0.980665	NA	ENSRNOG00000055063	AABR07047089.1	AABR07047089.1
0.181753	-0.0177553	0.0702348	-0.252799	0.800423	NA	ENSRNOG00000048776	AABR07047094.1	AABR07047094.1
1.83139	-0.00806686	0.256766	-0.0314171	0.974937	0.99528	ENSRNOG00000033979	AABR07047140.1	AABR07047140.1
0.0744927	0.00404412	0.0448727	0.0901244	0.928188	NA	ENSRNOG00000057656	AABR07047174.2	AABR07047174.2
2.04431	0.0488638	0.246877	0.197928	0.843102	0.976556	ENSRNOG00000053937	AABR07047189.1	AABR07047189.1
5.12673	0.0623333	0.272297	0.228917	0.818934	0.969868	ENSRNOG00000061754	AABR07047212.2	AABR07047212.2
0.0857079	-0.00319943	0.0448727	-0.0713001	0.943159	NA	ENSRNOG00000055469	AABR07047213.1	AABR07047213.1
3.84779	-0.0839929	0.270279	-0.310764	0.75598	0.947732	ENSRNOG00000048760	AABR07047219.1	AABR07047219.1
1.09016	0.118395	0.191357	0.618712	0.536106	0.863126	ENSRNOG00000059459	AABR07047256.1	AABR07047256.1
4.7405	0.0600499	0.270868	0.221694	0.824552	0.971366	ENSRNOG00000055292	AABR07047262.1	AABR07047262.1
0.127558	0.000265026	0.0448727	0.00590619	0.995288	NA	ENSRNOG00000055329	AABR07047528.1	AABR07047528.1
0.166384	0.017878	0.0698497	0.25595	0.79799	NA	ENSRNOG00000048750	AABR07047576.1	AABR07047576.1
0.206065	-0.0236576	0.0804895	-0.293922	0.768818	NA	ENSRNOG00000006971	AABR07047593.1	AABR07047593.1
0.0718266	0.000459421	0.0448727	0.0102383	0.991831	NA	ENSRNOG00000053101	AABR07047694.1	AABR07047694.1
0.365181	-0.00721319	0.139447	-0.0517271	0.958746	NA	ENSRNOG00000023101	AABR07047835.1	AABR07047835.1
0.0320861	0.000588829	0.0448727	0.0131222	0.98953	NA	ENSRNOG00000060050	AABR07048046.1	AABR07048046.1
46.2076	-0.0245361	0.157596	-0.15569	0.876278	0.979382	ENSRNOG00000013579	AABR07048064.1	AABR07048064.1
0.0337941	0.000588749	0.0448727	0.0131204	0.989532	NA	ENSRNOG00000054196	AABR07048228.1	AABR07048228.1
0.0353712	0.00417361	0.0448727	0.0930101	0.925896	NA	ENSRNOG00000005694	AABR07048253.1	AABR07048253.1
0.345058	0.0247251	0.125855	0.196457	0.844253	NA	ENSRNOG00000033271	AABR07048271.1	AABR07048271.1
0.136473	0.00391479	0.0448727	0.0872423	0.930479	NA	ENSRNOG00000017640	AABR07048280.1	AABR07048280.1
1.84162	0.0964135	0.253407	0.380469	0.703597	0.924287	ENSRNOG00000031590	AABR07048308.1	AABR07048308.1
0.0358812	0.000588749	0.0448727	0.0131204	0.989532	NA	ENSRNOG00000051572	AABR07048342.1	AABR07048342.1
10.0725	-0.288266	0.247832	-1.16315	0.244768	0.670586	ENSRNOG00000038905	AABR07048397.1	AABR07048397.1
0.18271	-0.0113461	0.0799882	-0.141847	0.887201	NA	ENSRNOG00000049085	AABR07048397.2	AABR07048397.2
0.0551928	0.00410903	0.0448727	0.0915708	0.927039	NA	ENSRNOG00000047870	AABR07048510.1	AABR07048510.1
34.2511	0.0155587	0.171845	0.0905393	0.927859	0.98597	ENSRNOG00000060051	AABR07049038.1	AABR07049038.1
4.40745	0.29673	0.271894	1.09134	0.275122	0.695999	ENSRNOG00000047278	AABR07049043.1	AABR07049043.1
0.268516	-0.0463132	0.109458	-0.423113	0.672213	NA	ENSRNOG00000054330	AABR07049048.1	AABR07049048.1
2.61083	0.17638	0.266818	0.661051	0.50858	0.851006	ENSRNOG00000006721	AABR07049064.1	AABR07049064.1
0.158736	-0.00926595	0.0513878	-0.180314	0.856906	NA	ENSRNOG00000047771	AABR07049119.1	AABR07049119.1
0.144374	0.000331196	0.0596659	0.00555083	0.995571	NA	ENSRNOG00000051484	AABR07049134.1	AABR07049134.1
0.0536903	0.00410919	0.0448727	0.0915744	0.927036	NA	ENSRNOG00000052145	AABR07049134.3	AABR07049134.3
0.199145	-0.000151127	0.0798559	-0.0018925	0.99849	NA	ENSRNOG00000052948	AABR07049134.4	AABR07049134.4
0.109912	-0.00684895	0.0448727	-0.152631	0.878689	NA	ENSRNOG00000055285	AABR07049148.1	AABR07049148.1
0.287896	0.0672187	0.111566	0.602501	0.546841	NA	ENSRNOG00000024197	AABR07049149.1	AABR07049149.1
0.0346823	0.00417385	0.0448727	0.0930155	0.925891	NA	ENSRNOG00000051401	AABR07049156.1	AABR07049156.1
1.35051	0.0742119	0.210671	0.352265	0.72464	0.933635	ENSRNOG00000056007	AABR07049228.1	AABR07049228.1
0.157313	0.00024981	0.0601347	0.00415416	0.996685	NA	ENSRNOG00000054667	AABR07049288.1	AABR07049288.1
0.0309072	0.000588668	0.0448727	0.0131186	0.989533	NA	ENSRNOG00000036475	AABR07049302.1	AABR07049302.1
0.0959999	0.000329932	0.0448727	0.00735263	0.994134	NA	ENSRNOG00000041523	AABR07049316.1	AABR07049316.1
0.328124	0.105564	0.120891	0.873212	0.382547	NA	ENSRNOG00000008914	AABR07049348.1	AABR07049348.1
2.46361	-0.204653	0.269189	-0.760258	0.447101	0.820997	ENSRNOG00000008953	AABR07049353.1	AABR07049353.1
0.334765	-0.0351154	0.128541	-0.273183	0.784712	NA	ENSRNOG00000037974	AABR07049405.1	AABR07049405.1
11.033	-0.145334	0.254991	-0.569955	0.568708	0.874617	ENSRNOG00000059476	AABR07049503.1	AABR07049503.1
7.43847	-0.163825	0.259512	-0.631278	0.527859	0.859631	ENSRNOG00000052641	AABR07049510.1	AABR07049510.1
0.104611	0.000329691	0.0448727	0.00734725	0.994138	NA	ENSRNOG00000049469	AABR07049554.2	AABR07049554.2
1.02166	-0.275017	0.21858	-1.2582	0.20832	0.627163	ENSRNOG00000056344	AABR07049578.1	AABR07049578.1
1.9742	0.137443	0.246268	0.558101	0.576776	0.877956	ENSRNOG00000050523	AABR07049579.2	AABR07049579.2
0.215645	3.06595e-05	0.0714169	0.000429303	0.999657	NA	ENSRNOG00000051636	AABR07049695.2	AABR07049695.2
0.318422	-0.0469639	0.145671	-0.322398	0.747151	NA	ENSRNOG00000052757	AABR07049695.3	AABR07049695.3
0.0447701	0.00410911	0.0448727	0.0915726	0.927038	NA	ENSRNOG00000057688	AABR07049695.4	AABR07049695.4
0.170246	-0.00855262	0.0696368	-0.122817	0.902252	NA	ENSRNOG00000044644	AABR07049760.1	AABR07049760.1
0.0278447	0.000588749	0.0448727	0.0131204	0.989532	NA	ENSRNOG00000057488	AABR07049768.1	AABR07049768.1
0.137646	0.00019996	0.0448727	0.00445616	0.996445	NA	ENSRNOG00000053773	AABR07049792.1	AABR07049792.1
0.750903	0.0902415	0.188488	0.478765	0.632106	0.906581	ENSRNOG00000054301	AABR07049799.1	AABR07049799.1
0.0688018	0.00762939	0.0448727	0.170023	0.864992	NA	ENSRNOG00000061027	AABR07049862.2	AABR07049862.2
1.74999	0.300022	0.241067	1.24456	0.213293	0.634173	ENSRNOG00000047686	AABR07049887.1	AABR07049887.1
0.0332765	0.000588749	0.0448727	0.0131204	0.989532	NA	ENSRNOG00000057914	AABR07049903.1	AABR07049903.1
0.22316	-0.000520603	0.0898585	-0.00579359	0.995377	NA	ENSRNOG00000056863	AABR07050116.1	AABR07050116.1
0.0950575	0.000329771	0.0448727	0.00734903	0.994136	NA	ENSRNOG00000022457	AABR07050176.1	AABR07050176.1
0.653342	-0.188947	0.16238	-1.16361	0.244584	0.670296	ENSRNOG00000054390	AABR07050283.1	AABR07050283.1
1.04543	-0.220779	0.225515	-0.979002	0.327579	0.738041	ENSRNOG00000061263	AABR07050283.2	AABR07050283.2
0.143102	0.00669683	0.0595852	0.112391	0.910514	NA	ENSRNOG00000060917	AABR07050298.1	AABR07050298.1
0.18674	-0.011465	0.0796914	-0.143868	0.885605	NA	ENSRNOG00000060181	AABR07050321.2	AABR07050321.2
0.876895	0.0329871	0.215075	0.153375	0.878103	0.979608	ENSRNOG00000055061	AABR07050391.1	AABR07050391.1
0.702694	-0.398427	0.195197	-2.04115	0.0412357	0.300587	ENSRNOG00000059160	AABR07050399.2	AABR07050399.2
2.0476	0.144844	0.260502	0.556017	0.578199	0.878847	ENSRNOG00000025261	AABR07050407.1	AABR07050407.1
1.25951	-0.0908452	0.227688	-0.39899	0.689901	0.920436	ENSRNOG00000055071	AABR07050415.1	AABR07050415.1
99.5568	-0.26325	0.170177	-1.54692	0.121882	0.503174	ENSRNOG00000054488	AABR07050417.1	AABR07050417.1
11.5722	-0.166525	0.240775	-0.691619	0.489177	0.839787	ENSRNOG00000054302	AABR07050423.1	AABR07050423.1
18.9364	-0.0304405	0.218229	-0.139489	0.889064	0.981422	ENSRNOG00000033792	AABR07050438.1	AABR07050438.1
0.0536074	0.00410903	0.0448727	0.0915708	0.927039	NA	ENSRNOG00000053174	AABR07050482.1	AABR07050482.1
10.1705	0.501628	0.271294	1.84902	0.0644545	0.373487	ENSRNOG00000054768	AABR07050487.1	AABR07050487.1
5.67169	-0.414347	0.27222	-1.5221	0.127983	0.513416	ENSRNOG00000056723	AABR07050498.1	AABR07050498.1
0.0657363	0.000459421	0.0448727	0.0102383	0.991831	NA	ENSRNOG00000053592	AABR07050646.1	AABR07050646.1
16.7052	-0.319475	0.260574	-1.22604	0.220183	0.641588	ENSRNOG00000057101	AABR07050652.1	AABR07050652.1
0.449024	-0.0584593	0.155006	-0.377142	0.706068	NA	ENSRNOG00000058456	AABR07051177.1	AABR07051177.1
1.86526	-0.117073	0.251916	-0.464733	0.642123	0.909267	ENSRNOG00000005062	AABR07051190.1	AABR07051190.1
0.515722	-0.138155	0.178677	-0.773213	0.439396	0.817149	ENSRNOG00000036451	AABR07051207.1	AABR07051207.1
0.291349	-0.000816501	0.071064	-0.0114897	0.990833	NA	ENSRNOG00000059773	AABR07051218.1	AABR07051218.1
2.08162	0.466577	0.253374	1.84146	0.0655544	0.376385	ENSRNOG00000057097	AABR07051249.1	AABR07051249.1
0.0796492	0.0039793	0.0448727	0.0886797	0.929336	NA	ENSRNOG00000056471	AABR07051251.1	AABR07051251.1
1.95863	-0.173192	0.231275	-0.748858	0.453943	0.824435	ENSRNOG00000055302	AABR07051326.1	AABR07051326.1
1.46194	0.0596587	0.210737	0.283096	0.777104	0.953791	ENSRNOG00000046288	AABR07051353.1	AABR07051353.1
1.37251	-0.216939	0.237408	-0.913784	0.36083	0.764226	ENSRNOG00000057465	AABR07051376.1	AABR07051376.1
0.139682	-0.00338896	0.0448727	-0.0755239	0.939798	NA	ENSRNOG00000055886	AABR07051399.1	AABR07051399.1
23.5958	0.0992225	0.212754	0.466372	0.640949	0.909177	ENSRNOG00000047244	AABR07051400.1	AABR07051400.1
0.224799	0.0112574	0.0801918	0.140381	0.888359	NA	ENSRNOG00000061772	AABR07051451.1	AABR07051451.1
0.472408	0.073754	0.166207	0.443748	0.657225	NA	ENSRNOG00000059802	AABR07051485.1	AABR07051485.1
2.16752	0.251927	0.258125	0.975991	0.329069	0.739086	ENSRNOG00000058364	AABR07051515.1	AABR07051515.1
0.0358875	0.00058899	0.0448727	0.0131258	0.989527	NA	ENSRNOG00000059518	AABR07051515.2	AABR07051515.2
3.69544	0.238824	0.229445	1.04088	0.297932	0.7161	ENSRNOG00000049009	AABR07051532.1	AABR07051532.1
2.66052	0.090148	0.246856	0.365185	0.714973	0.92909	ENSRNOG00000038274	AABR07051533.1	AABR07051533.1
3.89545	0.168916	0.253813	0.665514	0.505722	0.849703	ENSRNOG00000043155	AABR07051533.2	AABR07051533.2
0.318441	0.0259435	0.126448	0.205171	0.837438	NA	ENSRNOG00000049499	AABR07051535.1	AABR07051535.1
0.188736	0.00891884	0.0703206	0.126831	0.899074	NA	ENSRNOG00000045966	AABR07051548.1	AABR07051548.1
6.92139	0.657299	0.271151	2.42411	0.015346	0.18195	ENSRNOG00000057376	AABR07051548.2	AABR07051548.2
3.61803	0.262572	0.247551	1.06068	0.288837	0.708662	ENSRNOG00000047915	AABR07051550.1	AABR07051550.1
7.57303	-0.0422326	0.270837	-0.155934	0.876085	0.979382	ENSRNOG00000058460	AABR07051551.1	AABR07051551.1
3.02267	0.503654	0.241425	2.08617	0.0369629	0.287155	ENSRNOG00000056393	AABR07051555.1	AABR07051555.1
6.56498	0.014686	0.272075	0.0539777	0.956953	0.990324	ENSRNOG00000042083	AABR07051562.1	AABR07051562.1
8.43979	0.0451887	0.271476	0.166456	0.867798	0.977393	ENSRNOG00000048070	AABR07051563.1	AABR07051563.1
5.3791	-0.0415938	0.270219	-0.153927	0.877668	0.979591	ENSRNOG00000061576	AABR07051564.1	AABR07051564.1
2.09868	0.226844	0.242855	0.93407	0.350268	0.75594	ENSRNOG00000053188	AABR07051565.1	AABR07051565.1
0.0528215	0.000524085	0.0448727	0.0116794	0.990681	NA	ENSRNOG00000042846	AABR07051578.1	AABR07051578.1
6.07412	-0.0217868	0.272063	-0.08008	0.936174	0.987689	ENSRNOG00000050066	AABR07051583.1	AABR07051583.1
2.04294	0.0730386	0.243432	0.300037	0.764149	0.950427	ENSRNOG00000052953	AABR07051592.1	AABR07051592.1
10.0536	0.750011	0.269856	2.7793	0.00544757	0.0957688	ENSRNOG00000054125	AABR07051592.2	AABR07051592.2
2.4313	0.279885	0.241362	1.15961	0.246208	0.671843	ENSRNOG00000049024	AABR07051611.1	AABR07051611.1
1.8101	0.272773	0.233576	1.16781	0.242882	0.668647	ENSRNOG00000029562	AABR07051626.1	AABR07051626.1
3.64956	0.0272385	0.246827	0.110355	0.912128	0.983631	ENSRNOG00000050889	AABR07051626.2	AABR07051626.2
5.91944	-0.125828	0.270303	-0.465507	0.641569	0.909177	ENSRNOG00000058342	AABR07051639.1	AABR07051639.1
18.3222	0.132053	0.271495	0.486393	0.626689	0.903645	ENSRNOG00000057526	AABR07051642.1	AABR07051642.1
2.75436	0.582206	0.246163	2.36513	0.0180238	0.199239	ENSRNOG00000058261	AABR07051646.1	AABR07051646.1
9.60342	0.193775	0.267511	0.72436	0.468844	0.831409	ENSRNOG00000055193	AABR07051652.1	AABR07051652.1
2.62325	0.277674	0.25756	1.07809	0.280993	0.701618	ENSRNOG00000056447	AABR07051658.1	AABR07051658.1
0.412141	0.15955	0.147828	1.0793	0.280454	NA	ENSRNOG00000053446	AABR07051665.1	AABR07051665.1
0.0451876	0.000524085	0.0448727	0.0116794	0.990681	NA	ENSRNOG00000055767	AABR07051666.1	AABR07051666.1
2.52097	0.29054	0.247327	1.17472	0.240106	0.665402	ENSRNOG00000047535	AABR07051670.1	AABR07051670.1
0.0978808	0.000330093	0.0448727	0.00735621	0.994131	NA	ENSRNOG00000053329	AABR07051671.1	AABR07051671.1
0.907894	0.12601	0.204154	0.617231	0.537083	0.863255	ENSRNOG00000048541	AABR07051678.1	AABR07051678.1
12.0974	0.062219	0.271689	0.229008	0.818863	0.969868	ENSRNOG00000059910	AABR07051689.1	AABR07051689.1
2.83177	0.37791	0.252142	1.4988	0.133925	0.521862	ENSRNOG00000056273	AABR07051692.1	AABR07051692.1
4.94645	0.781196	0.268114	2.91367	0.00357207	0.0732509	ENSRNOG00000052969	AABR07051700.1	AABR07051700.1
11.5931	0.0902802	0.266682	0.338531	0.734963	0.938196	ENSRNOG00000054828	AABR07051708.1	AABR07051708.1
1.07366	0.00665721	0.193659	0.034376	0.972577	0.994824	ENSRNOG00000047541	AABR07051715.1	AABR07051715.1
11.4856	0.26752	0.267895	0.998598	0.317989	0.730738	ENSRNOG00000060408	AABR07051716.1	AABR07051716.1
3.44153	0.327821	0.254924	1.28595	0.198459	0.615	ENSRNOG00000060987	AABR07051716.2	AABR07051716.2
1.58666	-0.0900982	0.241461	-0.373137	0.709047	0.927245	ENSRNOG00000052047	AABR07051718.1	AABR07051718.1
1.58408	0.0492663	0.209289	0.235399	0.813899	0.967574	ENSRNOG00000054128	AABR07051730.1	AABR07051730.1
1.86845	-0.0539484	0.241272	-0.2236	0.823069	0.971245	ENSRNOG00000053899	AABR07051731.1	AABR07051731.1
1.80735	0.50347	0.243228	2.06995	0.0384571	0.292752	ENSRNOG00000057280	AABR07051733.1	AABR07051733.1
1.43295	-0.224388	0.217264	-1.03279	0.301703	0.719307	ENSRNOG00000057344	AABR07051733.2	AABR07051733.2
0.909115	-0.110116	0.193829	-0.56811	0.56996	0.875206	ENSRNOG00000058552	AABR07051733.3	AABR07051733.3
6.04147	0.623776	0.271152	2.30047	0.0214216	0.215469	ENSRNOG00000057548	AABR07051741.1	AABR07051741.1
11.1103	-0.147109	0.238196	-0.617595	0.536842	0.863255	ENSRNOG00000059243	AABR07051787.1	AABR07051787.1
6.03103	-0.0143272	0.272326	-0.0526104	0.958042	0.990434	ENSRNOG00000039025	AABR07051947.1	AABR07051947.1
0.386953	0.0372883	0.15533	0.240058	0.810285	NA	ENSRNOG00000060472	AABR07051952.1	AABR07051952.1
0.149548	0.000175287	0.0508239	0.00344891	0.997248	NA	ENSRNOG00000033278	AABR07051996.1	AABR07051996.1
0.110643	0.00391447	0.0448727	0.0872351	0.930485	NA	ENSRNOG00000005951	AABR07052085.1	AABR07052085.1
0.861536	0.0782731	0.213716	0.366248	0.71418	0.928966	ENSRNOG00000052827	AABR07052085.2	AABR07052085.2
0.0354303	0.000588507	0.0448727	0.013115	0.989536	NA	ENSRNOG00000058954	AABR07052091.1	AABR07052091.1
0.105538	0.000329449	0.0448727	0.00734186	0.994142	NA	ENSRNOG00000049377	AABR07052247.1	AABR07052247.1
0.0322633	0.00417369	0.0448727	0.0930119	0.925894	NA	ENSRNOG00000059316	AABR07052347.1	AABR07052347.1
7.91907	0.0316323	0.25535	0.123878	0.901412	0.982698	ENSRNOG00000054733	AABR07052388.1	AABR07052388.1
0.0544739	0.00769397	0.0448727	0.171462	0.86386	NA	ENSRNOG00000057218	AABR07052390.1	AABR07052390.1
0.507804	-0.0958009	0.149479	-0.6409	0.521588	0.85531	ENSRNOG00000038559	AABR07052431.1	AABR07052431.1
72.2041	0.353636	0.265009	1.33443	0.182063	0.592898	ENSRNOG00000052018	AABR07052441.1	AABR07052441.1
22.5095	-0.468454	0.242108	-1.9349	0.0530031	0.339533	ENSRNOG00000058327	AABR07052458.1	AABR07052458.1
0.0623571	0.00045926	0.0448727	0.0102347	0.991834	NA	ENSRNOG00000054287	AABR07052504.1	AABR07052504.1
0.714879	0.231347	0.195888	1.18102	0.237597	0.662401	ENSRNOG00000028543	AABR07052523.1	AABR07052523.1
0.0704729	0.000588668	0.0448727	0.0131186	0.989533	NA	ENSRNOG00000060690	AABR07052523.2	AABR07052523.2
129.368	0.017188	0.150825	0.11396	NA	NA	ENSRNOG00000022637	AABR07052585.1	AABR07052585.1
66.1742	0.0483403	0.165684	0.291762	NA	NA	ENSRNOG00000023227	AABR07052585.2	AABR07052585.2
0.424309	0.088453	0.159746	0.553711	0.579777	NA	ENSRNOG00000050734	AABR07052585.3	AABR07052585.3
0.239709	-0.0156168	0.0897042	-0.174092	0.861793	NA	ENSRNOG00000031935	AABR07052587.1	AABR07052587.1
0.11964	0.000321413	0.0493542	0.00651237	0.994804	NA	ENSRNOG00000061162	AABR07052587.4	AABR07052587.4
0.0489287	0.000524005	0.0448727	0.0116776	0.990683	NA	ENSRNOG00000051580	AABR07052608.1	AABR07052608.1
0.0401766	0.000584289	0.0448727	0.0130211	0.989611	NA	ENSRNOG00000052515	AABR07052610.1	AABR07052610.1
1.56518	-0.305663	0.246603	-1.23949	0.215163	0.636682	ENSRNOG00000055689	AABR07052611.1	AABR07052611.1
0.0720922	-0.0031303	0.0448727	-0.0697597	0.944385	NA	ENSRNOG00000053741	AABR07052664.1	AABR07052664.1
0.115888	0.000265429	0.0448727	0.00591516	0.99528	NA	ENSRNOG00000047487	AABR07052692.1	AABR07052692.1
0.453226	0.0356684	0.157847	0.225969	0.821226	NA	ENSRNOG00000043655	AABR07052890.1	AABR07052890.1
0.0484654	0.000523924	0.0448727	0.0116758	0.990684	NA	ENSRNOG00000060635	AABR07052897.3	AABR07052897.3
0.05526	0.000524085	0.0448727	0.0116794	0.990681	NA	ENSRNOG00000004381	AABR07053065.1	AABR07053065.1
0.0523565	0.00410903	0.0448727	0.0915708	0.927039	NA	ENSRNOG00000059850	AABR07053091.1	AABR07053091.1
0.428784	0.0272717	0.136695	0.199508	0.841865	NA	ENSRNOG00000052209	AABR07053134.1	AABR07053134.1
34.2057	-0.13808	0.192981	-0.715509	0.474294	0.832681	ENSRNOG00000060735	AABR07053136.1	AABR07053136.1
22.2263	0.107916	0.211637	0.50991	0.610115	0.895601	ENSRNOG00000041826	AABR07053152.1	AABR07053152.1
0.372339	-0.105444	0.132169	-0.797797	0.424988	NA	ENSRNOG00000058767	AABR07053169.1	AABR07053169.1
20.9853	-0.271916	0.197982	-1.37344	0.169617	0.576623	ENSRNOG00000004787	AABR07053185.1	AABR07053185.1
4.43573	-0.06267	0.241313	-0.259704	0.795092	0.960652	ENSRNOG00000031694	AABR07053188.1	AABR07053188.1
0.848618	0.150431	0.202639	0.742359	0.45787	0.825808	ENSRNOG00000059542	AABR07053437.1	AABR07053437.1
0.0403699	0.00775871	0.0448727	0.172905	0.862726	NA	ENSRNOG00000058999	AABR07053470.1	AABR07053470.1
0.0350385	0.00417377	0.0448727	0.0930137	0.925893	NA	ENSRNOG00000053580	AABR07053471.1	AABR07053471.1
0.137305	0.0128977	0.0592087	0.217835	0.827557	NA	ENSRNOG00000059916	AABR07053483.2	AABR07053483.2
4.07345	-0.172391	0.272345	-0.632989	0.526741	0.859235	ENSRNOG00000055241	AABR07053500.1	AABR07053500.1
0.480431	0.0167023	0.0448804	0.372152	0.70978	0.927479	ENSRNOG00000060434	AABR07053500.2	AABR07053500.2
0.0532152	0.000524085	0.0448727	0.0116794	0.990681	NA	ENSRNOG00000050544	AABR07053512.1	AABR07053512.1
52.2364	-0.691027	0.242919	-2.84469	0.00444553	0.0827742	ENSRNOG00000052651	AABR07053577.1	AABR07053577.1
1.16472	-0.271465	0.23199	-1.17016	0.241936	0.667851	ENSRNOG00000051627	AABR07053580.1	AABR07053580.1
0.131532	-0.00684927	0.0448727	-0.152638	0.878684	NA	ENSRNOG00000024256	AABR07053635.1	AABR07053635.1
0.713947	0.228745	0.190394	1.20143	0.229583	0.653545	ENSRNOG00000058578	AABR07053635.2	AABR07053635.2
0.239427	0.0144282	0.0904655	0.159488	0.873284	NA	ENSRNOG00000057409	AABR07053667.1	AABR07053667.1
1.42633	0.344774	0.243888	1.41366	0.157463	0.558844	ENSRNOG00000011715	AABR07053669.1	AABR07053669.1
9.68832	0.0264392	0.237882	0.111144	0.911502	0.983631	ENSRNOG00000017740	AABR07053707.1	AABR07053707.1
0.223692	-0.000640844	0.100048	-0.00640534	0.994889	NA	ENSRNOG00000053290	AABR07053710.1	AABR07053710.1
0.0370556	0.000588668	0.0448727	0.0131186	0.989533	NA	ENSRNOG00000056972	AABR07053710.2	AABR07053710.2
4.48444	-0.0676414	0.236982	-0.285429	0.775316	0.953525	ENSRNOG00000033913	AABR07053734.1	AABR07053734.1
80.9901	-0.0245414	0.139009	-0.176545	0.859866	0.97675	ENSRNOG00000053270	AABR07053741.1	AABR07053741.1
9.15965	0.261862	0.263248	0.994735	0.319865	0.731208	ENSRNOG00000053070	AABR07053749.1	AABR07053749.1
0.358762	0.0460686	0.116348	0.395956	0.692137	NA	ENSRNOG00000057381	AABR07053771.2	AABR07053771.2
0.0355916	0.00417377	0.0448727	0.0930137	0.925893	NA	ENSRNOG00000047733	AABR07053787.1	AABR07053787.1
1.81544	-0.15528	0.229101	-0.677781	0.497911	0.844968	ENSRNOG00000054840	AABR07053837.1	AABR07053837.1
1.26122	-0.271487	0.237335	-1.1439	0.252666	0.676337	ENSRNOG00000059311	AABR07053850.1	AABR07053850.1
0.345556	0.114801	0.125975	0.911299	0.362138	NA	ENSRNOG00000027574	AABR07053879.1	AABR07053879.1
38.8989	0.0275953	0.19361	0.142531	0.886661	0.98139	ENSRNOG00000050784	AABR07054000.1	AABR07054000.1
0.457906	0.0862901	0.158115	0.545742	0.585244	NA	ENSRNOG00000052276	AABR07054025.1	AABR07054025.1
4.49806	-0.157792	0.271084	-0.582078	0.560514	0.870382	ENSRNOG00000057476	AABR07054045.1	AABR07054045.1
112.219	-0.0708045	0.235847	-0.300214	0.764014	0.950417	ENSRNOG00000054946	AABR07054126.1	AABR07054126.1
34.9815	-0.201909	0.204749	-0.986131	0.324069	0.735068	ENSRNOG00000033100	AABR07054189.1	AABR07054189.1
8.69978	-0.196647	0.248301	-0.791972	0.428377	0.812034	ENSRNOG00000056526	AABR07054262.2	AABR07054262.2
1.82848	0.116971	0.250871	0.46626	0.641029	0.909177	ENSRNOG00000050337	AABR07054264.1	AABR07054264.1
10.0645	0.0483839	0.261504	0.185022	0.853212	0.976625	ENSRNOG00000050729	AABR07054265.1	AABR07054265.1
1.96798	0.298316	0.260052	1.14714	0.251324	0.675328	ENSRNOG00000005920	AABR07054266.1	AABR07054266.1
0.0430856	0.00058891	0.0448727	0.013124	0.989529	NA	ENSRNOG00000056988	AABR07054303.1	AABR07054303.1
3.95106	-0.556204	0.27164	-2.04757	0.0406018	0.298836	ENSRNOG00000005116	AABR07054332.1	AABR07054332.1
0.18085	0.0199769	0.0607832	0.328659	0.742414	NA	ENSRNOG00000048734	AABR07054334.1	AABR07054334.1
0.106471	0.00391495	0.0448727	0.0872459	0.930476	NA	ENSRNOG00000031275	AABR07054361.1	AABR07054361.1
0.109563	0.00749949	0.0448727	0.167128	0.867269	NA	ENSRNOG00000050899	AABR07054362.1	AABR07054362.1
60.4468	-0.255815	0.128976	-1.98344	0.0473184	0.319745	ENSRNOG00000046585	AABR07054370.1	AABR07054370.1
0.0318658	0.00058883	0.0448727	0.0131222	0.98953	NA	ENSRNOG00000043645	AABR07054401.1	AABR07054401.1
50.658	0.0572157	0.186816	0.306268	0.7594	0.949209	ENSRNOG00000057817	AABR07054405.1	AABR07054405.1
0.841935	-0.151187	0.204859	-0.738004	0.460512	0.826988	ENSRNOG00000043596	AABR07054451.1	AABR07054451.1
0.120254	0.000322118	0.0493984	0.00652082	0.994797	NA	ENSRNOG00000014425	AABR07054456.1	AABR07054456.1
49.3246	-0.064001	0.199613	-0.320625	0.748494	0.945502	ENSRNOG00000049208	AABR07054456.3	AABR07054456.3
0.172306	0.000160244	0.0697641	0.00229694	0.998167	NA	ENSRNOG00000052654	AABR07054460.2	AABR07054460.2
5.00203	-0.295108	0.268859	-1.09763	0.272366	0.693261	ENSRNOG00000058515	AABR07054460.4	AABR07054460.4
0.0512992	0.000523924	0.0448727	0.0116758	0.990684	NA	ENSRNOG00000040443	AABR07054473.1	AABR07054473.1
0.0534211	0.000523924	0.0448727	0.0116758	0.990684	NA	ENSRNOG00000059124	AABR07054488.1	AABR07054488.1
8.49908	0.252933	0.272124	0.929477	0.352642	0.757926	ENSRNOG00000061347	AABR07054490.1	AABR07054490.1
0.0791592	0.000394435	0.0448727	0.0087901	0.992987	NA	ENSRNOG00000058278	AABR07054551.1	AABR07054551.1
0.539103	0.103545	0.174478	0.593453	0.552878	0.867738	ENSRNOG00000059169	AABR07054554.1	AABR07054554.1
0.0333973	0.00058883	0.0448727	0.0131222	0.98953	NA	ENSRNOG00000053069	AABR07054565.1	AABR07054565.1
10.9324	-0.216253	0.241713	-0.894669	0.370964	0.772094	ENSRNOG00000057352	AABR07054593.1	AABR07054593.1
0.0857619	0.00397946	0.0448727	0.0886833	0.929334	NA	ENSRNOG00000056015	AABR07054597.1	AABR07054597.1
0.175398	0.000252648	0.079608	0.00317365	0.997468	NA	ENSRNOG00000052603	AABR07054608.1	AABR07054608.1
0.0889619	0.000394757	0.0448727	0.00879727	0.992981	NA	ENSRNOG00000060501	AABR07054619.1	AABR07054619.1
0.0527653	0.000524085	0.0448727	0.0116794	0.990681	NA	ENSRNOG00000058758	AABR07054680.1	AABR07054680.1
0.062062	0.00404396	0.0448727	0.0901208	0.928191	NA	ENSRNOG00000059645	AABR07054705.1	AABR07054705.1
4.18417	-0.398278	0.272446	-1.46186	0.14378	0.536956	ENSRNOG00000047454	AABR07054716.1	AABR07054716.1
0.031745	0.000588749	0.0448727	0.0131204	0.989532	NA	ENSRNOG00000036747	AABR07054723.1	AABR07054723.1
1.62897	-0.0711463	0.207364	-0.343099	0.731524	0.937034	ENSRNOG00000060628	AABR07054753.1	AABR07054753.1
0.0310294	0.00417377	0.0448727	0.0930137	0.925893	NA	ENSRNOG00000058392	AABR07054818.1	AABR07054818.1
12.4038	0.177208	0.272119	0.651216	0.514907	0.853427	ENSRNOG00000058726	AABR07054837.1	AABR07054837.1
0.0354743	0.000588749	0.0448727	0.0131204	0.989532	NA	ENSRNOG00000058795	AABR07054855.1	AABR07054855.1
0.975793	-0.189583	0.216169	-0.877013	0.380479	0.778651	ENSRNOG00000061217	AABR07054887.1	AABR07054887.1
0.0690351	0.000524005	0.0448727	0.0116776	0.990683	NA	ENSRNOG00000047007	AABR07054909.1	AABR07054909.1
0.0704729	0.000588668	0.0448727	0.0131186	0.989533	NA	ENSRNOG00000061850	AABR07054963.1	AABR07054963.1
1.94868	0.145975	0.253427	0.576005	0.564612	0.872242	ENSRNOG00000052044	AABR07054979.1	AABR07054979.1
0.0793956	0.000524005	0.0448727	0.0116776	0.990683	NA	ENSRNOG00000056555	AABR07054983.1	AABR07054983.1
0.0527508	0.000523763	0.0448727	0.0116722	0.990687	NA	ENSRNOG00000060067	AABR07054983.2	AABR07054983.2
0.103551	0.000325231	0.0448727	0.00724787	0.994217	NA	ENSRNOG00000052669	AABR07055162.1	AABR07055162.1
0.0703107	-0.00313014	0.0448727	-0.0697561	0.944388	NA	ENSRNOG00000058180	AABR07055174.1	AABR07055174.1
0.470829	-0.0689733	0.162013	-0.425726	0.670307	NA	ENSRNOG00000046183	AABR07055280.1	AABR07055280.1
0.120719	0.000260808	0.0448727	0.00581218	0.995363	NA	ENSRNOG00000047893	AABR07055288.1	AABR07055288.1
4.54604	0.143962	0.272028	0.529217	0.596655	0.888321	ENSRNOG00000056878	AABR07055492.1	AABR07055492.1
0.207676	-0.000328783	0.0898541	-0.00365908	0.99708	NA	ENSRNOG00000039997	AABR07055527.1	AABR07055527.1
0.144482	0.000336221	0.0509918	0.00659362	0.994739	NA	ENSRNOG00000008398	AABR07055789.1	AABR07055789.1
0.190574	0.0230612	0.0798251	0.288897	0.77266	NA	ENSRNOG00000060675	AABR07055801.1	AABR07055801.1
20.825	0.0963245	0.202296	0.476156	0.633963	0.907183	ENSRNOG00000021900	AABR07055834.1	AABR07055834.1
1.79459	-0.0569783	0.260081	-0.21908	0.826588	0.971707	ENSRNOG00000059181	AABR07055919.1	AABR07055919.1
1.05958	-0.0924949	0.2199	-0.420622	0.674031	0.917584	ENSRNOG00000000958	AABR07055943.1	AABR07055943.1
1.32991	-0.045861	0.220229	-0.208242	0.83504	0.973931	ENSRNOG00000009072	AABR07056013.1	AABR07056013.1
0.0515205	-0.00306532	0.0448727	-0.0683114	0.945538	NA	ENSRNOG00000061013	AABR07056156.1	AABR07056156.1
0.0379784	0.00775871	0.0448727	0.172905	0.862726	NA	ENSRNOG00000060952	AABR07056183.1	AABR07056183.1
0.0340393	0.00058891	0.0448727	0.013124	0.989529	NA	ENSRNOG00000056314	AABR07056330.1	AABR07056330.1
1.38968	-0.0412824	0.2293	-0.180037	0.857124	0.976625	ENSRNOG00000057536	AABR07056415.1	AABR07056415.1
0.0519232	0.000524004	0.0448727	0.0116776	0.990683	NA	ENSRNOG00000032424	AABR07056556.1	AABR07056556.1
0.23153	-0.000132494	0.0715227	-0.00185248	0.998522	NA	ENSRNOG00000061320	AABR07056556.2	AABR07056556.2
0.100288	0.000330093	0.0448727	0.00735621	0.994131	NA	ENSRNOG00000024494	AABR07056633.1	AABR07056633.1
12.0954	-0.42965	0.246391	-1.74378	0.081198	0.419589	ENSRNOG00000057175	AABR07056638.1	AABR07056638.1
0.0521816	-0.00306532	0.0448727	-0.0683114	0.945538	NA	ENSRNOG00000054516	AABR07056680.1	AABR07056680.1
0.103963	-0.00325971	0.0448727	-0.0726436	0.94209	NA	ENSRNOG00000060894	AABR07056705.1	AABR07056705.1
0.0497013	0.000524165	0.0448727	0.0116812	0.99068	NA	ENSRNOG00000055033	AABR07056769.1	AABR07056769.1
0.0338701	0.000588507	0.0448727	0.013115	0.989536	NA	ENSRNOG00000055691	AABR07056791.1	AABR07056791.1
0.0362564	-0.00300057	0.0448727	-0.0668686	0.946686	NA	ENSRNOG00000056010	AABR07056817.1	AABR07056817.1
4.27702	-0.000943933	0.269749	-0.0034993	0.997208	0.999828	ENSRNOG00000061159	AABR07056953.1	AABR07056953.1
0.0491613	0.000524085	0.0448727	0.0116794	0.990681	NA	ENSRNOG00000053059	AABR07057079.1	AABR07057079.1
0.0509898	0.000524246	0.0448727	0.011683	0.990679	NA	ENSRNOG00000058424	AABR07057150.1	AABR07057150.1
0.105372	-0.00684927	0.0448727	-0.152638	0.878684	NA	ENSRNOG00000057380	AABR07057161.1	AABR07057161.1
14.2907	-0.243293	0.225075	-1.08094	0.279723	0.700887	ENSRNOG00000005546	AABR07057196.1	AABR07057196.1
1.05329	0.144007	0.20405	0.705743	0.480348	0.835789	ENSRNOG00000057241	AABR07057233.2	AABR07057233.2
0.0637469	0.000459582	0.0448727	0.0102419	0.991828	NA	ENSRNOG00000040372	AABR07057302.1	AABR07057302.1
0.0313209	0.000588749	0.0448727	0.0131204	0.989532	NA	ENSRNOG00000058185	AABR07057377.1	AABR07057377.1
6.3031	-0.190695	0.272212	-0.700538	0.483591	0.83684	ENSRNOG00000061135	AABR07057379.1	AABR07057379.1
0.295679	0.0212105	0.109819	0.193141	0.846849	NA	ENSRNOG00000060670	AABR07057385.1	AABR07057385.1
1.17657	0.275314	0.229064	1.20191	0.2294	0.653545	ENSRNOG00000047216	AABR07057421.1	AABR07057421.1
0.132585	0.0047204	0.0500662	0.0942831	0.924884	NA	ENSRNOG00000054306	AABR07057421.2	AABR07057421.2
0.102515	0.00397954	0.0448727	0.0886851	0.929332	NA	ENSRNOG00000059728	AABR07057421.3	AABR07057421.3
0.105366	0.00032953	0.0448727	0.00734366	0.994141	NA	ENSRNOG00000055483	AABR07057436.1	AABR07057436.1
0.749675	-0.217987	0.210812	-1.03404	0.301119	0.719015	ENSRNOG00000014169	AABR07057460.1	AABR07057460.1
7.65032	0.164695	0.253994	0.648422	0.516712	0.854021	ENSRNOG00000055234	AABR07057519.1	AABR07057519.1
0.131138	-0.00865666	0.0499333	-0.173364	0.862365	NA	ENSRNOG00000047234	AABR07057530.1	AABR07057530.1
0.136359	0.0128693	0.0591458	0.217586	0.827752	NA	ENSRNOG00000057824	AABR07057617.1	AABR07057617.1
0.155212	0.014605	0.0448727	0.325477	0.74482	NA	ENSRNOG00000024507	AABR07057678.1	AABR07057678.1
12.238	-0.280609	0.233508	-1.20171	0.229475	0.653545	ENSRNOG00000060927	AABR07057683.1	AABR07057683.1
0.346834	-0.0572452	0.0999137	-0.572946	0.566681	NA	ENSRNOG00000061127	AABR07057844.2	AABR07057844.2
0.195559	0.00516622	0.0528012	0.0978429	0.922057	NA	ENSRNOG00000054801	AABR07057997.1	AABR07057997.1
0.0370883	0.000588749	0.0448727	0.0131204	0.989532	NA	ENSRNOG00000046827	AABR07058002.1	AABR07058002.1
0.0358875	0.00058899	0.0448727	0.0131258	0.989527	NA	ENSRNOG00000033572	AABR07058017.1	AABR07058017.1
0.0317282	0.000588668	0.0448727	0.0131186	0.989533	NA	ENSRNOG00000048680	AABR07058091.1	AABR07058091.1
0.0521572	0.000524246	0.0448727	0.011683	0.990679	NA	ENSRNOG00000004906	AABR07058116.1	AABR07058116.1
1.85053	0.0799323	0.23884	0.334669	0.737875	0.939727	ENSRNOG00000037549	AABR07058124.1	AABR07058124.1
0.085464	0.000394515	0.0448727	0.00879189	0.992985	NA	ENSRNOG00000053535	AABR07058124.2	AABR07058124.2
95.508	-0.19924	0.16014	-1.24416	0.21344	0.634173	ENSRNOG00000055178	AABR07058124.3	AABR07058124.3
0.0514908	0.000524085	0.0448727	0.0116794	0.990681	NA	ENSRNOG00000056959	AABR07058173.1	AABR07058173.1
0.415446	0.220763	0.154376	1.43004	0.152706	NA	ENSRNOG00000054723	AABR07058174.1	AABR07058174.1
0.40325	0.0762685	0.12173	0.626539	0.530961	NA	ENSRNOG00000054576	AABR07058199.1	AABR07058199.1
216.716	0.0678051	0.112839	0.600903	0.547904	0.865956	ENSRNOG00000005486	AABR07058267.1	AABR07058267.1
0.750171	0.149594	0.178997	0.835735	0.403304	0.796383	ENSRNOG00000054367	AABR07058287.1	AABR07058287.1
0.556315	0.0269401	0.137728	0.195603	0.844921	0.976625	ENSRNOG00000031680	AABR07058301.1	AABR07058301.1
0.208388	0.0114556	0.0803264	0.142613	0.886596	NA	ENSRNOG00000007795	AABR07058410.1	AABR07058410.1
0.0866253	0.00397954	0.0448727	0.0886851	0.929332	NA	ENSRNOG00000037401	AABR07058413.1	AABR07058413.1
0.601769	0.100139	0.188598	0.530963	0.595444	0.887671	ENSRNOG00000058042	AABR07058423.1	AABR07058423.1
133.045	-0.196736	0.176133	-1.11697	0.264006	0.684457	ENSRNOG00000052981	AABR07058464.1	AABR07058464.1
7.49512	-0.568356	0.269626	-2.10794	0.0350361	0.279554	ENSRNOG00000047414	AABR07058479.1	AABR07058479.1
79.229	-0.121746	0.167933	-0.724967	0.468472	0.831345	ENSRNOG00000055973	AABR07058498.1	AABR07058498.1
0.0544409	0.00410911	0.0448727	0.0915726	0.927038	NA	ENSRNOG00000057757	AABR07058501.1	AABR07058501.1
0.335203	-0.00126578	0.0992896	-0.0127484	0.989829	NA	ENSRNOG00000037185	AABR07058514.2	AABR07058514.2
0.0363269	0.00417369	0.0448727	0.0930119	0.925894	NA	ENSRNOG00000052765	AABR07058517.1	AABR07058517.1
0.086888	0.00756432	0.0448727	0.168573	0.866133	NA	ENSRNOG00000048207	AABR07058534.1	AABR07058534.1
1.40641	0.0575384	0.225373	0.255303	0.798489	0.961883	ENSRNOG00000041449	AABR07058539.1	AABR07058539.1
0.497125	-0.0162357	0.173288	-0.093692	0.925354	0.98585	ENSRNOG00000057768	AABR07058542.1	AABR07058542.1
0.127993	-0.00332429	0.0448727	-0.0740828	0.940944	NA	ENSRNOG00000029243	AABR07058578.1	AABR07058578.1
0.0796695	0.000454639	0.0448727	0.0101318	0.991916	NA	ENSRNOG00000060017	AABR07058578.2	AABR07058578.2
8.6502	0.0457651	0.272092	0.168197	0.866428	0.97719	ENSRNOG00000053803	AABR07058656.1	AABR07058656.1
0.0977699	0.000325231	0.0448727	0.00724786	0.994217	NA	ENSRNOG00000055474	AABR07058685.1	AABR07058685.1
1.58804	0.484039	0.202426	2.39119	0.0167938	0.190817	ENSRNOG00000060211	AABR07058699.2	AABR07058699.2
0.121769	0.00906327	0.0495064	0.183073	0.854741	NA	ENSRNOG00000051866	AABR07058729.1	AABR07058729.1
0.0397281	0.000584289	0.0448727	0.0130211	0.989611	NA	ENSRNOG00000056121	AABR07058785.1	AABR07058785.1
0.0343145	0.00058891	0.0448727	0.013124	0.989529	NA	ENSRNOG00000051660	AABR07058788.1	AABR07058788.1
0.120288	0.00902397	0.0494008	0.182669	0.855058	NA	ENSRNOG00000058206	AABR07058788.4	AABR07058788.4
1.96599	-0.0187887	0.257559	-0.0729491	0.941847	0.988318	ENSRNOG00000045691	AABR07058795.1	AABR07058795.1
0.574881	0.0458104	0.180661	0.253571	0.799827	0.962344	ENSRNOG00000058147	AABR07058804.1	AABR07058804.1
0.0921711	-0.00313014	0.0448727	-0.0697561	0.944388	NA	ENSRNOG00000055438	AABR07058805.1	AABR07058805.1
0.0493481	0.000524326	0.0448727	0.0116848	0.990677	NA	ENSRNOG00000061549	AABR07058816.1	AABR07058816.1
7.3568	0.153408	0.266262	0.576153	0.564512	0.872242	ENSRNOG00000002475	AABR07058831.1	AABR07058831.1
81.6791	-0.251008	0.128782	-1.94909	0.0512843	0.333097	ENSRNOG00000057943	AABR07058884.2	AABR07058884.2
129.342	0.0279511	0.124843	0.223891	0.822842	0.971245	ENSRNOG00000055307	AABR07058886.1	AABR07058886.1
0.0526631	0.000524085	0.0448727	0.0116794	0.990681	NA	ENSRNOG00000053802	AABR07058899.1	AABR07058899.1
0.114038	0.00458601	0.0489415	0.0937039	0.925344	NA	ENSRNOG00000059554	AABR07058907.2	AABR07058907.2
9.75644	-0.574839	0.26944	-2.13346	0.0328873	0.271781	ENSRNOG00000032026	AABR07058914.1	AABR07058914.1
0.0280815	0.000588749	0.0448727	0.0131204	0.989532	NA	ENSRNOG00000054065	AABR07058976.1	AABR07058976.1
2.17284	-0.353101	0.254917	-1.38516	0.166003	0.571466	ENSRNOG00000059271	AABR07058985.2	AABR07058985.2
0.0849983	0.00756464	0.0448727	0.16858	0.866127	NA	ENSRNOG00000056565	AABR07059002.1	AABR07059002.1
0.303859	-0.00232468	0.109751	-0.0211815	0.983101	NA	ENSRNOG00000050173	AABR07059072.1	AABR07059072.1
1.30783	0.00467881	0.231815	0.0201834	0.983897	0.99771	ENSRNOG00000061925	AABR07059159.1	AABR07059159.1
389.431	0.10725	0.147419	0.727519	0.466908	0.830374	ENSRNOG00000061080	AABR07059168.2	AABR07059168.2
0.319252	0.0254964	0.125766	0.20273	0.839346	NA	ENSRNOG00000008946	AABR07059171.1	AABR07059171.1
0.162726	0.0037208	0.0448727	0.0829191	0.933916	NA	ENSRNOG00000060937	AABR07059258.1	AABR07059258.1
0.0360072	-0.00300065	0.0448727	-0.0668704	0.946685	NA	ENSRNOG00000060864	AABR07059372.1	AABR07059372.1
0.0410674	0.00417377	0.0448727	0.0930137	0.925893	NA	ENSRNOG00000047774	AABR07059478.1	AABR07059478.1
6.60751	0.0705931	0.270564	0.260911	0.794161	0.96043	ENSRNOG00000058022	AABR07059499.1	AABR07059499.1
0.0772615	0.00397938	0.0448727	0.0886815	0.929335	NA	ENSRNOG00000060833	AABR07059527.1	AABR07059527.1
0.0413958	0.00417369	0.0448727	0.0930119	0.925894	NA	ENSRNOG00000049791	AABR07059552.1	AABR07059552.1
2.81352	-0.0792525	0.271392	-0.292023	0.770269	0.95232	ENSRNOG00000061046	AABR07059632.3	AABR07059632.3
0.737878	-0.0927675	0.203165	-0.456612	0.64795	0.910683	ENSRNOG00000008962	AABR07059786.1	AABR07059786.1
0.0308814	0.000588749	0.0448727	0.0131204	0.989532	NA	ENSRNOG00000053063	AABR07059875.1	AABR07059875.1
0.0954775	0.00045926	0.0448727	0.0102347	0.991834	NA	ENSRNOG00000054496	AABR07059875.2	AABR07059875.2
0.0337601	0.00058891	0.0448727	0.013124	0.989529	NA	ENSRNOG00000054870	AABR07059875.3	AABR07059875.3
0.0340393	0.00058891	0.0448727	0.013124	0.989529	NA	ENSRNOG00000057613	AABR07059876.1	AABR07059876.1
0.40529	-0.00702966	0.14182	-0.0495676	0.960467	NA	ENSRNOG00000039626	AABR07059877.1	AABR07059877.1
0.407717	-0.105055	0.131722	-0.79755	0.425131	NA	ENSRNOG00000031045	AABR07059879.1	AABR07059879.1
63.7287	0.0851861	0.159886	0.532795	0.594176	0.887067	ENSRNOG00000060069	AABR07059891.1	AABR07059891.1
6.13814	0.0265195	0.267314	0.0992071	0.920974	0.985438	ENSRNOG00000052702	AABR07059925.1	AABR07059925.1
9.68279	0.48238	0.265745	1.8152	0.0694931	0.387852	ENSRNOG00000054042	AABR07060118.1	AABR07060118.1
18.9617	0.373715	0.272191	1.37299	0.169755	0.576863	ENSRNOG00000054990	AABR07060133.1	AABR07060133.1
0.491041	-0.0130098	0.162105	-0.0802552	0.936034	0.987689	ENSRNOG00000048544	AABR07060165.1	AABR07060165.1
0.12597	0.000260647	0.0448727	0.0058086	0.995365	NA	ENSRNOG00000059379	AABR07060261.1	AABR07060261.1
0.0880234	0.003975	0.0448727	0.0885839	0.929413	NA	ENSRNOG00000049746	AABR07060287.1	AABR07060287.1
2.31268	0.206053	0.246668	0.835343	0.403525	0.796383	ENSRNOG00000053744	AABR07060291.1	AABR07060291.1
0.0581125	0.000524004	0.0448727	0.0116776	0.990683	NA	ENSRNOG00000058306	AABR07060318.1	AABR07060318.1
15.5858	-0.272522	0.236265	-1.15346	0.248723	0.673894	ENSRNOG00000059731	AABR07060341.1	AABR07060341.1
107.344	-0.201136	0.174693	-1.15137	0.249579	0.673894	ENSRNOG00000060317	AABR07060341.2	AABR07060341.2
69.8393	-0.209185	0.178726	-1.17042	0.241831	0.667758	ENSRNOG00000061613	AABR07060341.3	AABR07060341.3
0.107398	-0.00325955	0.0448727	-0.07264	0.942093	NA	ENSRNOG00000059013	AABR07060519.1	AABR07060519.1
0.361928	0.0808366	0.1243	0.650336	0.515475	NA	ENSRNOG00000036459	AABR07060522.1	AABR07060522.1
0.119046	0.00391463	0.0448727	0.0872387	0.930482	NA	ENSRNOG00000056372	AABR07060560.3	AABR07060560.3
0.0601431	0.000524085	0.0448727	0.0116794	0.990681	NA	ENSRNOG00000057253	AABR07060560.4	AABR07060560.4
0.173506	0.0112925	0.078922	0.143085	0.886223	NA	ENSRNOG00000015328	AABR07060577.1	AABR07060577.1
0.287703	-0.00124433	0.080213	-0.0155128	0.987623	NA	ENSRNOG00000008611	AABR07060593.1	AABR07060593.1
0.11435	0.00384981	0.0448727	0.085794	0.93163	NA	ENSRNOG00000033748	AABR07060610.1	AABR07060610.1
0.0370245	0.00058891	0.0448727	0.013124	0.989529	NA	ENSRNOG00000052491	AABR07060620.1	AABR07060620.1
0.7851	-0.0148326	0.129027	-0.114957	0.908479	0.983631	ENSRNOG00000051748	AABR07060628.1	AABR07060628.1
3.19284	-0.288589	0.255909	-1.1277	0.259446	0.682492	ENSRNOG00000005630	AABR07060778.1	AABR07060778.1
3.59316	0.461116	0.265758	1.73509	0.0827242	0.423084	ENSRNOG00000053679	AABR07060862.1	AABR07060862.1
6.41307	0.341543	0.257649	1.32561	0.184968	0.597926	ENSRNOG00000047464	AABR07060886.1	AABR07060886.1
0.303907	-0.00207285	0.108687	-0.0190718	0.984784	NA	ENSRNOG00000054587	AABR07060920.1	AABR07060920.1
1.14501	0.475121	0.222894	2.1316	0.0330399	0.272253	ENSRNOG00000061169	AABR07060952.1	AABR07060952.1
2.18343	-0.206318	0.246722	-0.836235	0.403023	0.796383	ENSRNOG00000053327	AABR07060953.1	AABR07060953.1
0.472284	0.0280911	0.151476	0.185449	0.852877	NA	ENSRNOG00000055428	AABR07060963.1	AABR07060963.1
0.133365	0.000200524	0.0448727	0.00446872	0.996434	NA	ENSRNOG00000059176	AABR07060963.2	AABR07060963.2
0.845926	0.116305	0.192724	0.603478	0.54619	0.865404	ENSRNOG00000054428	AABR07060971.1	AABR07060971.1
3.91526	0.512162	0.262161	1.95362	0.0507461	0.33156	ENSRNOG00000030177	AABR07060979.1	AABR07060979.1
4.2855	0.442112	0.267164	1.65484	0.097958	0.454439	ENSRNOG00000056052	AABR07060980.1	AABR07060980.1
0.031718	0.000588829	0.0448727	0.0131222	0.98953	NA	ENSRNOG00000045682	AABR07060992.1	AABR07060992.1
2.92054	0.0395623	0.251411	0.157361	0.87496	0.979176	ENSRNOG00000051739	AABR07061001.1	AABR07061001.1
0.233999	-0.0307165	0.090644	-0.33887	0.734708	NA	ENSRNOG00000059007	AABR07061005.1	AABR07061005.1
0.0528259	0.00410919	0.0448727	0.0915744	0.927036	NA	ENSRNOG00000061699	AABR07061022.2	AABR07061022.2
0.435878	0.0347914	0.154879	0.224635	0.822263	NA	ENSRNOG00000053228	AABR07061036.1	AABR07061036.1
0.33988	0.0214412	0.116778	0.183606	0.854322	NA	ENSRNOG00000056179	AABR07061072.1	AABR07061072.1
19.2523	0.602564	0.268429	2.24478	0.0247822	0.235486	ENSRNOG00000061431	AABR07061134.1	AABR07061134.1
1.93058	-0.35998	0.225033	-1.59968	0.10967	0.479662	ENSRNOG00000033938	AABR07061136.1	AABR07061136.1
0.162062	0.000269004	0.0517399	0.00519915	0.995852	NA	ENSRNOG00000005867	AABR07061152.1	AABR07061152.1
0.418694	-0.0113368	0.165357	-0.0685592	0.94534	NA	ENSRNOG00000056916	AABR07061328.1	AABR07061328.1
0.0328038	0.00058891	0.0448727	0.013124	0.989529	NA	ENSRNOG00000059069	AABR07061378.1	AABR07061378.1
0.654783	-0.0876849	0.187507	-0.467636	0.640045	0.909177	ENSRNOG00000054709	AABR07061382.2	AABR07061382.2
0.539032	-0.0490795	0.141817	-0.346076	0.729286	0.936029	ENSRNOG00000059421	AABR07061448.2	AABR07061448.2
0.300623	0.0157116	0.0987622	0.159085	0.873602	NA	ENSRNOG00000054656	AABR07061458.1	AABR07061458.1
0.658452	0.0923959	0.18333	0.503987	0.614271	0.898552	ENSRNOG00000052174	AABR07061459.1	AABR07061459.1
0.230599	-0.000517278	0.07107	-0.00727842	0.994193	NA	ENSRNOG00000043588	AABR07061530.1	AABR07061530.1
1.38386	0.0207444	0.226274	0.091678	0.926954	0.98594	ENSRNOG00000032820	AABR07061614.1	AABR07061614.1
2.56844	0.0200718	0.259286	0.077412	0.938296	0.98779	ENSRNOG00000053654	AABR07061614.2	AABR07061614.2
0.153771	0.000235811	0.0601375	0.00392119	0.996871	NA	ENSRNOG00000052718	AABR07061707.1	AABR07061707.1
1.01155	0.120956	0.189907	0.636924	0.524175	0.85744	ENSRNOG00000054430	AABR07061780.1	AABR07061780.1
0.0505694	0.000524085	0.0448727	0.0116794	0.990681	NA	ENSRNOG00000058067	AABR07061801.1	AABR07061801.1
6.29249	-0.123008	0.272404	-0.451563	0.651584	0.911405	ENSRNOG00000059964	AABR07061825.1	AABR07061825.1
30.455	0.00877741	0.180464	0.048638	0.961208	0.991923	ENSRNOG00000000021	AABR07061902.1	AABR07061902.1
0.282718	0.0347183	0.10001	0.347147	0.728481	NA	ENSRNOG00000054613	AABR07061902.2	AABR07061902.2
1.29872	-0.0233804	0.170761	-0.136919	0.891095	0.981523	ENSRNOG00000057550	AABR07061964.1	AABR07061964.1
0.422528	-0.00947384	0.152229	-0.0622343	0.950376	NA	ENSRNOG00000056448	AABR07062033.1	AABR07062033.1
0.332255	0.045672	0.115209	0.396427	0.69179	NA	ENSRNOG00000058192	AABR07062068.1	AABR07062068.1
0.0659456	0.00045926	0.0448727	0.0102347	0.991834	NA	ENSRNOG00000048726	AABR07062129.1	AABR07062129.1
4.02001	0.189786	0.271876	0.698062	0.485138	0.837803	ENSRNOG00000061420	AABR07062154.1	AABR07062154.1
0.305133	0.00313251	0.0448727	0.0698089	0.944346	NA	ENSRNOG00000061757	AABR07062154.2	AABR07062154.2
0.393926	0.084847	0.155453	0.545804	0.585201	NA	ENSRNOG00000057273	AABR07062157.1	AABR07062157.1
0.215532	-0.0233766	0.0796812	-0.293376	0.769235	NA	ENSRNOG00000054007	AABR07062170.1	AABR07062170.1
8.61116	-0.492735	0.270118	-1.82415	0.0681296	0.382988	ENSRNOG00000058993	AABR07062183.3	AABR07062183.3
1.89292	-0.360201	0.258867	-1.39145	0.164088	0.569496	ENSRNOG00000060241	AABR07062185.2	AABR07062185.2
0.143717	-0.00602991	0.0596243	-0.101132	0.919446	NA	ENSRNOG00000051489	AABR07062206.1	AABR07062206.1
0.300802	0.0600223	0.130052	0.461524	0.644422	NA	ENSRNOG00000061664	AABR07062211.1	AABR07062211.1
0.557493	-0.141986	0.179052	-0.792987	0.427786	0.811631	ENSRNOG00000058775	AABR07062219.2	AABR07062219.2
0.222966	0.000138829	0.045343	0.00306175	0.997557	NA	ENSRNOG00000052024	AABR07062298.1	AABR07062298.1
1.36462	-0.190204	0.23492	-0.809652	0.41814	0.806467	ENSRNOG00000059558	AABR07062344.2	AABR07062344.2
0.031745	0.000588749	0.0448727	0.0131204	0.989532	NA	ENSRNOG00000053476	AABR07062350.1	AABR07062350.1
119.082	-0.0530627	0.170121	-0.311912	0.755107	0.947717	ENSRNOG00000053339	AABR07062512.1	AABR07062512.1
490.363	-0.117298	0.18464	-0.635279	0.525247	0.858351	ENSRNOG00000001804	AABR07062513.1	AABR07062513.1
0.138581	-0.00339844	0.0448727	-0.0757352	0.93963	NA	ENSRNOG00000057693	AABR07062528.1	AABR07062528.1
0.180987	0.00934823	0.0707363	0.132156	0.894861	NA	ENSRNOG00000036912	AABR07062599.1	AABR07062599.1
0.0825197	0.000394677	0.0448727	0.00879548	0.992982	NA	ENSRNOG00000053605	AABR07062670.1	AABR07062670.1
0.552691	-0.0149028	0.163701	-0.0910366	0.927464	0.98597	ENSRNOG00000004199	AABR07062753.1	AABR07062753.1
0.0364293	0.00417377	0.0448727	0.0930137	0.925893	NA	ENSRNOG00000054819	AABR07062756.1	AABR07062756.1
0.0464176	0.00410911	0.0448727	0.0915726	0.927038	NA	ENSRNOG00000056625	AABR07062758.1	AABR07062758.1
0.739142	-0.0249679	0.181995	-0.13719	0.890881	0.981523	ENSRNOG00000051824	AABR07062766.1	AABR07062766.1
0.0478474	0.000524005	0.0448727	0.0116776	0.990683	NA	ENSRNOG00000054672	AABR07062775.1	AABR07062775.1
0.0617133	0.000454639	0.0448727	0.0101318	0.991916	NA	ENSRNOG00000045939	AABR07062791.1	AABR07062791.1
8.70293	-0.0291201	0.267075	-0.109033	0.913176	0.983631	ENSRNOG00000060463	AABR07062799.2	AABR07062799.2
0.294011	0.0517542	0.119847	0.431836	0.66586	NA	ENSRNOG00000054861	AABR07062800.1	AABR07062800.1
0.0538425	0.0041087	0.0448727	0.0915636	0.927045	NA	ENSRNOG00000031564	AABR07062859.1	AABR07062859.1
0.0525282	0.00410911	0.0448727	0.0915726	0.927038	NA	ENSRNOG00000052333	AABR07062920.1	AABR07062920.1
2.91364	0.177115	0.26839	0.659917	0.509307	0.851006	ENSRNOG00000031342	AABR07063082.1	AABR07063082.1
0.0296112	0.00417369	0.0448727	0.0930119	0.925894	NA	ENSRNOG00000053643	AABR07063152.1	AABR07063152.1
0.0463625	0.000523924	0.0448727	0.0116758	0.990684	NA	ENSRNOG00000053778	AABR07063248.1	AABR07063248.1
0.121295	-0.00404725	0.0494727	-0.0818077	0.9348	NA	ENSRNOG00000061045	AABR07063250.2	AABR07063250.2
0.0370525	0.00417369	0.0448727	0.0930119	0.925894	NA	ENSRNOG00000058265	AABR07063272.2	AABR07063272.2
0.0964798	0.000329691	0.0448727	0.00734725	0.994138	NA	ENSRNOG00000052838	AABR07063274.1	AABR07063274.1
0.631214	0.0329457	0.167373	0.19684	0.843953	0.976625	ENSRNOG00000061354	AABR07063314.1	AABR07063314.1
0.221605	0.0111255	0.0797583	0.13949	0.889063	NA	ENSRNOG00000060896	AABR07063424.1	AABR07063424.1
34.4964	0.169396	0.227869	0.743391	0.457245	0.82558	ENSRNOG00000060052	AABR07063516.1	AABR07063516.1
0.673276	-0.086726	0.186023	-0.46621	0.641065	0.909177	ENSRNOG00000005811	AABR07063544.1	AABR07063544.1
0.186741	0.0068849	0.0613812	0.112166	0.910692	NA	ENSRNOG00000058114	AABR07063581.1	AABR07063581.1
0.253184	0.0141207	0.0905793	0.155893	0.876118	NA	ENSRNOG00000036511	AABR07063638.1	AABR07063638.1
0.105224	0.000394596	0.0448727	0.00879368	0.992984	NA	ENSRNOG00000048410	AABR07063672.1	AABR07063672.1
0.230288	0.072821	0.100141	0.727184	0.467113	NA	ENSRNOG00000061061	AABR07063674.2	AABR07063674.2
0.140792	-0.00438223	0.0504966	-0.0867826	0.930844	NA	ENSRNOG00000046279	AABR07063703.1	AABR07063703.1
2.81103	0.13812	0.264465	0.522263	0.601487	0.89179	ENSRNOG00000052618	AABR07063740.1	AABR07063740.1
0.692421	0.223595	0.180988	1.23542	0.216676	0.639019	ENSRNOG00000057022	AABR07063740.2	AABR07063740.2
0.061306	0.00410903	0.0448727	0.0915708	0.927039	NA	ENSRNOG00000053810	AABR07063741.1	AABR07063741.1
0.111628	-0.00325987	0.0448727	-0.0726472	0.942087	NA	ENSRNOG00000052993	AABR07063742.1	AABR07063742.1
0.127325	0.000345963	0.0585241	0.00591146	0.995283	NA	ENSRNOG00000051468	AABR07063743.1	AABR07063743.1
1.12046	0.195619	0.235465	0.830778	0.406099	0.797618	ENSRNOG00000054777	AABR07063743.2	AABR07063743.2
7.32485	0.400671	0.270849	1.47932	0.139056	0.52996	ENSRNOG00000043366	AABR07063829.1	AABR07063829.1
106.495	0.188735	0.118489	1.59285	0.111194	0.482794	ENSRNOG00000011040	AABR07063855.1	AABR07063855.1
0.19737	-0.0116467	0.079622	-0.146275	0.883705	NA	ENSRNOG00000055851	AABR07063901.2	AABR07063901.2
0.117941	0.000329691	0.0448727	0.00734725	0.994138	NA	ENSRNOG00000056931	AABR07063995.1	AABR07063995.1
0.227395	-0.0371681	0.0998029	-0.372415	0.709584	NA	ENSRNOG00000047769	AABR07064011.1	AABR07064011.1
0.0414327	0.000524165	0.0448727	0.0116812	0.99068	NA	ENSRNOG00000051862	AABR07064011.2	AABR07064011.2
0.201701	0.018134	0.0709485	0.255594	0.798264	NA	ENSRNOG00000050810	AABR07064048.1	AABR07064048.1
0.0589048	0.00410919	0.0448727	0.0915744	0.927036	NA	ENSRNOG00000053367	AABR07064257.1	AABR07064257.1
1.98957	0.129396	0.246936	0.524007	0.600274	0.891224	ENSRNOG00000046049	AABR07064304.1	AABR07064304.1
0.163864	-0.00633455	0.0605303	-0.104651	0.916653	NA	ENSRNOG00000008225	AABR07064349.1	AABR07064349.1
0.0369168	-0.00300081	0.0448727	-0.066874	0.946682	NA	ENSRNOG00000036504	AABR07064349.2	AABR07064349.2
0.0314416	0.00058883	0.0448727	0.0131222	0.98953	NA	ENSRNOG00000058950	AABR07064386.1	AABR07064386.1
0.0495876	-0.00306556	0.0448727	-0.0683168	0.945533	NA	ENSRNOG00000038771	AABR07064634.1	AABR07064634.1
0.0343699	0.00417369	0.0448727	0.0930119	0.925894	NA	ENSRNOG00000046064	AABR07064711.1	AABR07064711.1
0.165476	0.000200201	0.0448727	0.00446154	0.99644	NA	ENSRNOG00000028058	AABR07064716.1	AABR07064716.1
0.0363202	0.000588829	0.0448727	0.0131222	0.98953	NA	ENSRNOG00000057000	AABR07064724.3	AABR07064724.3
0.0714816	0.000459018	0.0448727	0.0102294	0.991838	NA	ENSRNOG00000051449	AABR07064867.1	AABR07064867.1
0.348866	-0.122474	0.12513	-0.978775	0.327691	NA	ENSRNOG00000051551	AABR07064867.2	AABR07064867.2
0.16238	0.0191848	0.0516143	0.371695	0.71012	NA	ENSRNOG00000054542	AABR07064897.1	AABR07064897.1
0.0731573	0.0004548	0.0448727	0.0101354	0.991913	NA	ENSRNOG00000055777	AABR07064980.1	AABR07064980.1
0.154402	0.00018017	0.0513277	0.00351019	0.997199	NA	ENSRNOG00000004582	AABR07064983.1	AABR07064983.1
0.294998	-0.00440139	0.134501	-0.0327239	0.973895	NA	ENSRNOG00000042752	AABR07065010.1	AABR07065010.1
0.0644725	-0.00313022	0.0448727	-0.0697579	0.944386	NA	ENSRNOG00000047682	AABR07065031.1	AABR07065031.1
0.114161	0.00397946	0.0448727	0.0886833	0.929334	NA	ENSRNOG00000054814	AABR07065042.1	AABR07065042.1
0.0661459	0.00410895	0.0448727	0.091569	0.92704	NA	ENSRNOG00000036502	AABR07065049.1	AABR07065049.1
0.145411	0.00673935	0.0597056	0.112876	0.910129	NA	ENSRNOG00000055943	AABR07065050.1	AABR07065050.1
0.143494	0.00385029	0.0448727	0.0858048	0.931622	NA	ENSRNOG00000057609	AABR07065091.1	AABR07065091.1
0.397898	0.0312621	0.142331	0.219644	0.826148	NA	ENSRNOG00000050817	AABR07065113.1	AABR07065113.1
0.470876	0.198991	0.150245	1.32445	0.185354	NA	ENSRNOG00000057327	AABR07065118.1	AABR07065118.1
0.275383	0.0538542	0.100153	0.537717	0.590772	NA	ENSRNOG00000055422	AABR07065124.1	AABR07065124.1
0.347787	0.0333011	0.142714	0.233341	0.815496	NA	ENSRNOG00000061785	AABR07065124.2	AABR07065124.2
0.264277	-0.0156377	0.0892382	-0.175235	0.860895	NA	ENSRNOG00000046160	AABR07065127.1	AABR07065127.1
0.0670977	0.00769389	0.0448727	0.17146	0.863862	NA	ENSRNOG00000057319	AABR07065135.1	AABR07065135.1
0.751946	-0.16731	0.170664	-0.980347	0.326915	0.737712	ENSRNOG00000021751	AABR07065265.1	AABR07065265.1
0.110317	0.000329932	0.0448727	0.00735263	0.994134	NA	ENSRNOG00000053501	AABR07065265.2	AABR07065265.2
0.0574328	0.000459341	0.0448727	0.0102365	0.991833	NA	ENSRNOG00000055490	AABR07065348.2	AABR07065348.2
1.51149	0.0905796	0.231363	0.391504	0.695425	0.921525	ENSRNOG00000059223	AABR07065352.1	AABR07065352.1
0.333679	0.0469874	0.1167	0.402633	0.687218	NA	ENSRNOG00000061041	AABR07065387.1	AABR07065387.1
9.94894	-0.0770489	0.242927	-0.317169	0.751116	0.946453	ENSRNOG00000005718	AABR07065406.1	AABR07065406.1
23.5072	-0.036677	0.19752	-0.185687	0.85269	0.976625	ENSRNOG00000055661	AABR07065420.1	AABR07065420.1
7.12063	0.0783964	0.262618	0.298518	0.765308	0.950872	ENSRNOG00000031889	AABR07065438.1	AABR07065438.1
19.9977	-0.0871446	0.202938	-0.429414	0.667622	0.915966	ENSRNOG00000051719	AABR07065498.1	AABR07065498.1
0.0330517	0.00058891	0.0448727	0.013124	0.989529	NA	ENSRNOG00000041744	AABR07065531.1	AABR07065531.1
0.0959346	0.00397954	0.0448727	0.0886851	0.929332	NA	ENSRNOG00000059660	AABR07065531.5	AABR07065531.5
5.0634	-0.0461732	0.269767	-0.171159	0.864099	0.977091	ENSRNOG00000052017	AABR07065559.1	AABR07065559.1
0.0328988	0.00058899	0.0448727	0.0131258	0.989527	NA	ENSRNOG00000061911	AABR07065590.1	AABR07065590.1
0.198772	0.0436961	0.089748	0.486875	0.626347	NA	ENSRNOG00000056013	AABR07065593.1	AABR07065593.1
0.595007	-0.020632	0.181788	-0.113494	0.909639	0.983631	ENSRNOG00000012677	AABR07065598.1	AABR07065598.1
3.69493	-0.207769	0.26548	-0.782617	0.433852	0.814195	ENSRNOG00000056047	AABR07065602.2	AABR07065602.2
1.03802	0.0643535	0.206819	0.311159	0.75568	0.947732	ENSRNOG00000047785	AABR07065645.2	AABR07065645.2
0.0370413	0.00058891	0.0448727	0.013124	0.989529	NA	ENSRNOG00000056495	AABR07065676.1	AABR07065676.1
0.0453456	0.000524005	0.0448727	0.0116776	0.990683	NA	ENSRNOG00000055807	AABR07065688.1	AABR07065688.1
5.78136	0.239139	0.270045	0.885552	0.375859	0.775737	ENSRNOG00000058352	AABR07065699.4	AABR07065699.4
0.034035	0.00058891	0.0448727	0.013124	0.989529	NA	ENSRNOG00000059199	AABR07065705.3	AABR07065705.3
3.19572	0.37585	0.249617	1.50571	0.132142	0.519814	ENSRNOG00000059121	AABR07065714.1	AABR07065714.1
1.62833	0.190832	0.236054	0.808424	0.418847	0.806722	ENSRNOG00000061324	AABR07065740.1	AABR07065740.1
2.60206	0.274794	0.247125	1.11196	0.266155	0.686867	ENSRNOG00000045984	AABR07065750.1	AABR07065750.1
6.66239	0.14808	0.270937	0.546548	0.584689	0.881383	ENSRNOG00000050118	AABR07065750.2	AABR07065750.2
7.04343	0.737544	0.268055	2.75147	0.00593288	0.101184	ENSRNOG00000059981	AABR07065750.3	AABR07065750.3
0.378712	-0.00729117	0.15107	-0.0482637	0.961506	NA	ENSRNOG00000060516	AABR07065753.1	AABR07065753.1
3.00686	-0.140461	0.266759	-0.526546	0.598509	0.889916	ENSRNOG00000050944	AABR07065768.1	AABR07065768.1
2.57965	0.0886509	0.247816	0.357729	0.720546	0.932156	ENSRNOG00000054688	AABR07065768.2	AABR07065768.2
3.2198	0.61862	0.2647	2.33706	0.0194359	0.205814	ENSRNOG00000055620	AABR07065768.3	AABR07065768.3
7.50716	0.361338	0.268413	1.3462	0.178237	0.586854	ENSRNOG00000050859	AABR07065772.1	AABR07065772.1
3.28804	0.375531	0.251778	1.49152	0.135826	0.524257	ENSRNOG00000051653	AABR07065772.2	AABR07065772.2
5.24895	0.276379	0.26488	1.04341	0.296757	0.715231	ENSRNOG00000051722	AABR07065772.3	AABR07065772.3
1.09283	0.027529	0.203364	0.135368	0.892321	0.981765	ENSRNOG00000057681	AABR07065772.4	AABR07065772.4
1.52079	0.302312	0.161149	1.87597	0.0606589	0.362789	ENSRNOG00000059929	AABR07065774.1	AABR07065774.1
0.308054	-0.0492099	0.111927	-0.43966	0.660183	NA	ENSRNOG00000006321	AABR07065776.1	AABR07065776.1
0.196781	0.0113711	0.0798739	0.142363	0.886793	NA	ENSRNOG00000032671	AABR07065778.1	AABR07065778.1
4.34599	-0.0797634	0.25582	-0.311795	0.755197	0.947732	ENSRNOG00000047308	AABR07065778.2	AABR07065778.2
4.24505	-0.203947	0.252101	-0.808988	0.418522	0.806621	ENSRNOG00000048159	AABR07065778.3	AABR07065778.3
5.84015	0.422174	0.268708	1.57113	0.116153	0.492704	ENSRNOG00000059613	AABR07065780.1	AABR07065780.1
4.44235	0.462552	0.263762	1.75367	0.0794871	0.416353	ENSRNOG00000033376	AABR07065782.1	AABR07065782.1
25.5323	0.300194	0.269014	1.11591	0.264462	0.685092	ENSRNOG00000006333	AABR07065789.1	AABR07065789.1
0.883645	0.0216575	0.197154	0.109851	0.912528	0.983631	ENSRNOG00000031918	AABR07065789.2	AABR07065789.2
8.06326	0.372206	0.271807	1.36937	0.170882	0.57786	ENSRNOG00000058824	AABR07065789.3	AABR07065789.3
4.20575	0.301461	0.259708	1.16077	0.245736	0.67165	ENSRNOG00000042197	AABR07065792.1	AABR07065792.1
0.552718	-0.0142499	0.157705	-0.0903581	0.928003	0.98597	ENSRNOG00000048696	AABR07065792.2	AABR07065792.2
0.685984	0.193811	0.167698	1.15571	0.247798	0.672885	ENSRNOG00000042996	AABR07065798.1	AABR07065798.1
2.74458	0.439053	0.258727	1.69698	0.0897008	0.438558	ENSRNOG00000047599	AABR07065802.1	AABR07065802.1
0.0733168	-0.00313006	0.0448727	-0.0697543	0.944389	NA	ENSRNOG00000049252	AABR07065804.1	AABR07065804.1
0.793042	-0.185114	0.188054	-0.98437	0.324933	0.735568	ENSRNOG00000060184	AABR07065808.1	AABR07065808.1
1.15782	-0.0411512	0.21474	-0.191633	0.84803	0.976625	ENSRNOG00000042569	AABR07065811.1	AABR07065811.1
2.39287	0.691442	0.260692	2.65233	0.00799384	0.123215	ENSRNOG00000042319	AABR07065814.2	AABR07065814.2
0.142692	0.00378539	0.0448727	0.0843584	0.932772	NA	ENSRNOG00000055130	AABR07065814.4	AABR07065814.4
0.65722	0.0215248	0.157725	0.13647	0.891449	0.981632	ENSRNOG00000055537	AABR07065814.5	AABR07065814.5
4.95094	-0.182092	0.270801	-0.672418	0.501318	0.847642	ENSRNOG00000050143	AABR07065815.1	AABR07065815.1
0.240531	0.0431788	0.109527	0.39423	0.693412	NA	ENSRNOG00000056934	AABR07065815.2	AABR07065815.2
0.398269	-0.0334356	0.121524	-0.275136	0.783212	NA	ENSRNOG00000055835	AABR07065818.1	AABR07065818.1
10.4936	0.553659	0.271536	2.03899	0.0414509	0.301397	ENSRNOG00000030235	AABR07065823.1	AABR07065823.1
8.89726	-0.00172918	0.271923	-0.00635908	0.994926	0.999343	ENSRNOG00000050708	AABR07065823.2	AABR07065823.2
9.92985	0.223102	0.259389	0.860108	0.38973	0.785561	ENSRNOG00000049315	AABR07065827.1	AABR07065827.1
3.64977	0.369674	0.25507	1.4493	0.147253	0.542705	ENSRNOG00000048384	AABR07065834.1	AABR07065834.1
9.78736	0.314298	0.271625	1.1571	0.24723	0.672596	ENSRNOG00000055375	AABR07065837.1	AABR07065837.1
1.94707	-0.00271488	0.241059	-0.0112623	0.991014	0.99889	ENSRNOG00000004262	AABR07065886.1	AABR07065886.1
1.07073	0.0599158	0.192036	0.312003	0.755038	0.947717	ENSRNOG00000046401	AABR07065886.2	AABR07065886.2
1.44707	0.213027	0.208043	1.02396	0.305856	0.722299	ENSRNOG00000055113	AABR07065895.1	AABR07065895.1
58.1549	-0.127863	0.140087	-0.912742	0.361378	0.764585	ENSRNOG00000005826	AABR07065923.1	AABR07065923.1
0.466107	-0.233506	0.16844	-1.38629	0.165658	NA	ENSRNOG00000056466	AABR07066160.1	AABR07066160.1
22.9503	0.173147	0.218454	0.792602	0.42801	0.811786	ENSRNOG00000054742	AABR07066188.1	AABR07066188.1
0.118055	-0.00400421	0.049214	-0.0813633	0.935153	NA	ENSRNOG00000031939	AABR07066416.1	AABR07066416.1
0.0867422	0.000394435	0.0448727	0.00879009	0.992987	NA	ENSRNOG00000049194	AABR07066435.1	AABR07066435.1
1.62389	-0.00234619	0.241544	-0.00971331	0.99225	0.999028	ENSRNOG00000049123	AABR07066510.1	AABR07066510.1
3.45704	0.0171578	0.256192	0.0669727	0.946603	0.988584	ENSRNOG00000031079	AABR07066516.1	AABR07066516.1
41.4084	0.0565494	0.193123	0.292815	0.769663	0.95232	ENSRNOG00000048462	AABR07066529.1	AABR07066529.1
0.0338317	0.00417369	0.0448727	0.0930119	0.925894	NA	ENSRNOG00000056941	AABR07066529.3	AABR07066529.3
0.139711	0.000200523	0.0448727	0.00446872	0.996434	NA	ENSRNOG00000045990	AABR07066624.1	AABR07066624.1
0.168195	0.0134683	0.0607874	0.221564	0.824654	NA	ENSRNOG00000049939	AABR07066677.1	AABR07066677.1
0.27077	0.0285646	0.128534	0.222233	0.824133	NA	ENSRNOG00000022566	AABR07066798.1	AABR07066798.1
3.18366	-0.237693	0.2656	-0.89493	0.370825	0.771897	ENSRNOG00000052724	AABR07066820.1	AABR07066820.1
12.6081	0.0547746	0.239304	0.228892	0.818953	0.969868	ENSRNOG00000039790	AABR07066826.1	AABR07066826.1
0.660797	0.190008	0.18275	1.03972	0.298471	0.71639	ENSRNOG00000054665	AABR07066861.1	AABR07066861.1
0.0930918	0.000394677	0.0448727	0.00879548	0.992982	NA	ENSRNOG00000061311	AABR07066875.1	AABR07066875.1
0.0371022	0.000588829	0.0448727	0.0131222	0.98953	NA	ENSRNOG00000042034	AABR07066994.1	AABR07066994.1
17.2641	-0.277303	0.26418	-1.04967	0.293869	0.712008	ENSRNOG00000060699	AABR07067024.1	AABR07067024.1
0.0393774	0.00058883	0.0448727	0.0131222	0.98953	NA	ENSRNOG00000061563	AABR07067031.1	AABR07067031.1
0.872777	0.210213	0.208656	1.00746	0.313713	0.727637	ENSRNOG00000052150	AABR07067034.1	AABR07067034.1
0.0331315	0.000588668	0.0448727	0.0131186	0.989533	NA	ENSRNOG00000057659	AABR07067080.1	AABR07067080.1
121.438	-0.101571	0.129393	-0.784979	0.432466	0.814172	ENSRNOG00000011124	AABR07067267.1	AABR07067267.1
0.0469013	0.00417377	0.0448727	0.0930137	0.925893	NA	ENSRNOG00000022456	AABR07067339.1	AABR07067339.1
0.0456714	0.000524005	0.0448727	0.0116776	0.990683	NA	ENSRNOG00000057235	AABR07067355.1	AABR07067355.1
0.0523553	-0.00306532	0.0448727	-0.0683114	0.945538	NA	ENSRNOG00000045975	AABR07067388.1	AABR07067388.1
0.284395	-0.023614	0.108276	-0.218092	0.827358	NA	ENSRNOG00000052570	AABR07067402.1	AABR07067402.1
0.286304	0.0188525	0.107511	0.175354	0.860802	NA	ENSRNOG00000056370	AABR07067403.1	AABR07067403.1
0.481569	0.084881	0.159581	0.531899	0.594796	0.887245	ENSRNOG00000055425	AABR07067405.1	AABR07067405.1
0.0403529	0.00417385	0.0448727	0.0930155	0.925891	NA	ENSRNOG00000046060	AABR07067441.1	AABR07067441.1
0.0291605	0.00058883	0.0448727	0.0131222	0.98953	NA	ENSRNOG00000032108	AABR07067457.1	AABR07067457.1
0.0443202	0.000524085	0.0448727	0.0116794	0.990681	NA	ENSRNOG00000038911	AABR07067499.1	AABR07067499.1
1.44138	0.294916	0.240004	1.2288	0.219148	0.640352	ENSRNOG00000016444	AABR07067506.1	AABR07067506.1
0.0368383	0.00058899	0.0448727	0.0131258	0.989527	NA	ENSRNOG00000048880	AABR07067506.2	AABR07067506.2
12.7817	0.101777	0.25746	0.395312	0.692613	0.921206	ENSRNOG00000028330	AABR07067600.1	AABR07067600.1
0.414354	-0.0469112	0.142521	-0.329152	0.742041	NA	ENSRNOG00000060984	AABR07067737.1	AABR07067737.1
0.207345	0.00882825	0.0708101	0.124675	0.900781	NA	ENSRNOG00000061465	AABR07067742.1	AABR07067742.1
0.0999141	0.00749966	0.0448727	0.167132	0.867266	NA	ENSRNOG00000057866	AABR07067759.1	AABR07067759.1
243.888	-0.09084	0.140684	-0.6457	0.518473	0.85415	ENSRNOG00000051624	AABR07067760.1	AABR07067760.1
3.49558	0.144439	0.268649	0.537648	0.59082	0.884628	ENSRNOG00000055383	AABR07067762.1	AABR07067762.1
0.928168	-0.154622	0.207098	-0.746614	0.455296	0.8248	ENSRNOG00000021406	AABR07067805.1	AABR07067805.1
0.0323793	-0.00300065	0.0448727	-0.0668704	0.946685	NA	ENSRNOG00000054699	AABR07067878.1	AABR07067878.1
0.03631	0.00058899	0.0448727	0.0131258	0.989527	NA	ENSRNOG00000046343	AABR07067896.1	AABR07067896.1
0.0697518	0.000459662	0.0448727	0.0102437	0.991827	NA	ENSRNOG00000054475	AABR07068007.2	AABR07068007.2
0.0844707	-0.00319489	0.0448727	-0.0711989	0.943239	NA	ENSRNOG00000061280	AABR07068018.1	AABR07068018.1
2.63912	-0.0985077	0.263649	-0.373631	0.708679	0.927216	ENSRNOG00000037894	AABR07068042.1	AABR07068042.1
5.11078	-0.25678	0.271373	-0.946223	0.344035	0.752159	ENSRNOG00000051933	AABR07068043.1	AABR07068043.1
0.0595508	0.000524085	0.0448727	0.0116794	0.990681	NA	ENSRNOG00000059671	AABR07068044.1	AABR07068044.1
4.41019	-0.561792	0.266145	-2.11085	0.0347854	0.278853	ENSRNOG00000060393	AABR07068044.2	AABR07068044.2
1.85118	-0.139743	0.237598	-0.58815	0.556432	0.868424	ENSRNOG00000059494	AABR07068046.1	AABR07068046.1
0.536673	0.0294588	0.147792	0.199326	0.842008	0.97595	ENSRNOG00000032518	AABR07068084.1	AABR07068084.1
0.33189	0.0395098	0.153943	0.256653	0.797447	NA	ENSRNOG00000055588	AABR07068094.2	AABR07068094.2
2.55742	-0.0711393	0.267906	-0.265538	0.790595	0.958533	ENSRNOG00000027719	AABR07068154.1	AABR07068154.1
0.16223	0.000394757	0.0448727	0.00879727	0.992981	NA	ENSRNOG00000054702	AABR07068198.2	AABR07068198.2
15.4267	-0.320501	0.266515	-1.20256	0.229146	0.653545	ENSRNOG00000054773	AABR07068203.1	AABR07068203.1
0.23973	0.0435841	0.0901646	0.483383	0.628824	NA	ENSRNOG00000059666	AABR07068212.1	AABR07068212.1
2.01697	0.254573	0.256829	0.991215	0.32158	0.732705	ENSRNOG00000061442	AABR07068214.1	AABR07068214.1
0.0284816	0.00058883	0.0448727	0.0131222	0.98953	NA	ENSRNOG00000054014	AABR07068249.1	AABR07068249.1
0.726498	-0.0896849	0.193335	-0.463883	0.642731	0.909299	ENSRNOG00000022614	AABR07068253.1	AABR07068253.1
2.99808	0.590852	0.270532	2.18403	0.0289599	0.254559	ENSRNOG00000061524	AABR07068285.2	AABR07068285.2
2.84004	-0.0734435	0.266832	-0.275243	0.78313	0.956594	ENSRNOG00000052493	AABR07068327.1	AABR07068327.1
21.7623	-0.256735	0.194049	-1.32304	0.185821	0.599211	ENSRNOG00000059110	AABR07068341.1	AABR07068341.1
16.5728	-0.0680949	0.263727	-0.258202	0.796251	0.961261	ENSRNOG00000057499	AABR07068587.1	AABR07068587.1
5.22504	-0.33396	0.272481	-1.22563	0.220339	0.641588	ENSRNOG00000057630	AABR07068590.1	AABR07068590.1
0.264101	0.0166732	0.0994083	0.167725	0.8668	NA	ENSRNOG00000052177	AABR07068612.2	AABR07068612.2
0.0338025	0.00058891	0.0448727	0.013124	0.989529	NA	ENSRNOG00000057758	AABR07068674.1	AABR07068674.1
0.135315	-0.0087737	0.050267	-0.174542	0.86144	NA	ENSRNOG00000032822	AABR07068694.1	AABR07068694.1
0.536485	0.247409	0.154303	1.6034	0.108847	0.477426	ENSRNOG00000052844	AABR07068799.1	AABR07068799.1
0.406988	-0.114504	0.136526	-0.8387	0.401638	NA	ENSRNOG00000049610	AABR07068850.1	AABR07068850.1
0.0506946	0.000524246	0.0448727	0.011683	0.990679	NA	ENSRNOG00000059237	AABR07068851.1	AABR07068851.1
1.22737	-0.275205	0.220672	-1.24712	0.212353	0.632569	ENSRNOG00000053409	AABR07068852.1	AABR07068852.1
0.0704729	0.000588668	0.0448727	0.0131186	0.989533	NA	ENSRNOG00000060057	AABR07069186.1	AABR07069186.1
0.073454	0.00404436	0.0448727	0.0901298	0.928184	NA	ENSRNOG00000054346	AABR07069205.1	AABR07069205.1
0.0524484	0.000523924	0.0448727	0.0116758	0.990684	NA	ENSRNOG00000052076	AABR07069218.1	AABR07069218.1
0.148579	-0.00609928	0.0598945	-0.101834	0.918889	NA	ENSRNOG00000053722	AABR07069218.2	AABR07069218.2
16.0989	-0.438063	0.209777	-2.08823	0.0367766	0.286694	ENSRNOG00000051989	AABR07069227.1	AABR07069227.1
0.275765	0.036896	0.10199	0.361759	0.717532	NA	ENSRNOG00000012119	AABR07069282.1	AABR07069282.1
0.142635	0.000173082	0.0504799	0.00342872	0.997264	NA	ENSRNOG00000047395	AABR07069433.1	AABR07069433.1
9.75606	-0.0259812	0.252698	-0.102815	0.91811	0.984911	ENSRNOG00000059163	AABR07069454.1	AABR07069454.1
2.11637	-0.18853	0.255486	-0.737926	0.460559	0.826988	ENSRNOG00000056108	AABR07069473.1	AABR07069473.1
0.314478	-0.00225143	0.102793	-0.0219027	0.982526	NA	ENSRNOG00000039627	AABR07069490.1	AABR07069490.1
0.0302765	0.000588829	0.0448727	0.0131222	0.98953	NA	ENSRNOG00000058106	AABR07069490.2	AABR07069490.2
0.122511	-0.00332486	0.0448727	-0.0740954	0.940934	NA	ENSRNOG00000050165	AABR07069587.1	AABR07069587.1
34.3222	0.334699	0.222046	1.50734	0.131724	0.518811	ENSRNOG00000009373	AABR07069599.1	AABR07069599.1
0.0330517	0.00058891	0.0448727	0.013124	0.989529	NA	ENSRNOG00000061559	AABR07069633.1	AABR07069633.1
0.0361316	-0.00300073	0.0448727	-0.0668722	0.946683	NA	ENSRNOG00000047150	AABR07069676.1	AABR07069676.1
14149.2	-0.131214	0.185227	-0.708394	0.478701	0.835009	ENSRNOG00000050232	AABR07069698.1	AABR07069698.1
11.7546	0.46129	0.260548	1.77046	0.0766509	0.410283	ENSRNOG00000058251	AABR07069728.1	AABR07069728.1
7.63186	-0.433134	0.271064	-1.5979	0.110065	0.480789	ENSRNOG00000058081	AABR07069733.1	AABR07069733.1
0.0623402	-0.0031303	0.0448727	-0.0697597	0.944385	NA	ENSRNOG00000061198	AABR07069791.4	AABR07069791.4
1855.5	0.156184	0.166175	0.939874	0.347282	0.753773	ENSRNOG00000034066	AABR07070032.1	AABR07070032.1
0.188119	7.11948e-05	0.0448727	0.0015866	0.998734	NA	ENSRNOG00000039200	AABR07070046.1	AABR07070046.1
1.14511	-0.347618	0.220449	-1.57687	0.114826	0.490317	ENSRNOG00000060536	AABR07070078.1	AABR07070078.1
14.3649	-0.265114	0.271714	-0.975708	0.329209	0.739086	ENSRNOG00000052246	AABR07070085.1	AABR07070085.1
9.38473	-0.115209	0.254064	-0.453464	0.650214	0.911405	ENSRNOG00000058295	AABR07070099.1	AABR07070099.1
0.72585	0.144914	0.185181	0.78255	0.433892	0.814195	ENSRNOG00000022382	AABR07070238.1	AABR07070238.1
13.0399	-0.0442718	0.241217	-0.183535	0.854378	0.976625	ENSRNOG00000055900	AABR07070270.1	AABR07070270.1
0.03013	0.000588829	0.0448727	0.0131222	0.98953	NA	ENSRNOG00000053878	AABR07070335.1	AABR07070335.1
0.287297	-0.000393518	0.0553267	-0.00711263	0.994325	NA	ENSRNOG00000057304	AABR07070352.1	AABR07070352.1
1.24595	0.122848	0.234372	0.52416	0.600168	0.891144	ENSRNOG00000048851	AABR07070357.1	AABR07070357.1
0.0536556	0.000588829	0.0448727	0.0131222	0.98953	NA	ENSRNOG00000014383	AABR07070456.1	AABR07070456.1
0.852163	0.0751448	0.183613	0.409256	0.682352	0.918314	ENSRNOG00000061552	AABR07070486.1	AABR07070486.1
0.145409	-0.00339342	0.0448727	-0.0756233	0.939719	NA	ENSRNOG00000054131	AABR07070518.1	AABR07070518.1
0.307022	-0.0539962	0.117867	-0.458111	0.646873	NA	ENSRNOG00000049584	AABR07070555.1	AABR07070555.1
0.165589	0.00663593	0.0603436	0.109969	0.912434	NA	ENSRNOG00000049400	AABR07070580.1	AABR07070580.1
1.1795	0.136109	0.218255	0.623623	0.532875	0.86133	ENSRNOG00000059112	AABR07070599.1	AABR07070599.1
1.14183	0.325891	0.205194	1.58821	0.112238	0.484558	ENSRNOG00000057772	AABR07070603.1	AABR07070603.1
0.08549	0.000459018	0.0448727	0.0102294	0.991838	NA	ENSRNOG00000053862	AABR07070635.1	AABR07070635.1
0.0756995	0.00045926	0.0448727	0.0102347	0.991834	NA	ENSRNOG00000012758	AABR07070679.1	AABR07070679.1
2.80214	0.225323	0.252016	0.894084	0.371277	0.772464	ENSRNOG00000053321	AABR07070720.1	AABR07070720.1
0.12845	0.000323117	0.0499684	0.00646643	0.994841	NA	ENSRNOG00000060174	AABR07070775.1	AABR07070775.1
0.610612	0.0215967	0.12746	0.169439	0.865452	0.977186	ENSRNOG00000061579	AABR07070810.1	AABR07070810.1
0.0953287	-0.00325987	0.0448727	-0.0726472	0.942087	NA	ENSRNOG00000000896	AABR07070892.1	AABR07070892.1
1.66484	0.174621	0.252574	0.691365	0.489336	0.839822	ENSRNOG00000051416	AABR07071000.1	AABR07071000.1
0.313872	0.0649997	0.110086	0.590442	0.554894	NA	ENSRNOG00000008363	AABR07071101.1	AABR07071101.1
0.261594	0.0589908	0.0813336	0.725295	0.468271	NA	ENSRNOG00000060605	AABR07071208.2	AABR07071208.2
0.23391	0.00675736	0.0624679	0.108173	0.913858	NA	ENSRNOG00000023330	AABR07071210.1	AABR07071210.1
1.03878	0.302179	0.2079	1.45348	0.14609	0.540633	ENSRNOG00000054553	AABR07071210.2	AABR07071210.2
0.0329171	-0.00300065	0.0448727	-0.0668704	0.946685	NA	ENSRNOG00000046364	AABR07071243.1	AABR07071243.1
0.0333844	0.000588749	0.0448727	0.0131204	0.989532	NA	ENSRNOG00000043551	AABR07071328.1	AABR07071328.1
0.0506645	0.00410903	0.0448727	0.0915708	0.927039	NA	ENSRNOG00000059497	AABR07071383.1	AABR07071383.1
0.0333989	0.00058891	0.0448727	0.013124	0.989529	NA	ENSRNOG00000058516	AABR07071392.1	AABR07071392.1
2.70851	-0.234146	0.264336	-0.88579	0.375731	0.775605	ENSRNOG00000046440	AABR07071393.1	AABR07071393.1
16.2084	-0.166871	0.222081	-0.751395	0.452415	0.823645	ENSRNOG00000052395	AABR07071395.1	AABR07071395.1
0.0316963	0.00058883	0.0448727	0.0131222	0.98953	NA	ENSRNOG00000046630	AABR07071431.1	AABR07071431.1
1.55655	0.114397	0.232769	0.491461	0.623101	0.902347	ENSRNOG00000049556	AABR07071445.1	AABR07071445.1
0.137791	0.0146047	0.0448727	0.32547	0.744825	NA	ENSRNOG00000055306	AABR07071512.1	AABR07071512.1
0.149388	0.00885762	0.0688937	0.128569	0.897698	NA	ENSRNOG00000057234	AABR07071589.1	AABR07071589.1
0.0311759	0.000588668	0.0448727	0.0131186	0.989533	NA	ENSRNOG00000054937	AABR07071598.1	AABR07071598.1
0.20511	-0.000349066	0.0800091	-0.00436283	0.996519	NA	ENSRNOG00000059167	AABR07071622.1	AABR07071622.1
5.84411	0.245103	0.269526	0.909387	0.363146	0.766747	ENSRNOG00000053820	AABR07071661.1	AABR07071661.1
0.541841	0.0414103	0.174625	0.237139	0.812549	0.967275	ENSRNOG00000059784	AABR07071697.1	AABR07071697.1
0.171251	0.000240528	0.060873	0.0039513	0.996847	NA	ENSRNOG00000018786	AABR07071746.1	AABR07071746.1
0.371028	0.0868398	0.157141	0.552624	0.580521	NA	ENSRNOG00000057660	AABR07071747.1	AABR07071747.1
0.161622	0.00682108	0.060579	0.112598	0.910349	NA	ENSRNOG00000036530	AABR07071748.1	AABR07071748.1
0.0864741	0.00762906	0.0448727	0.170016	0.864998	NA	ENSRNOG00000053916	AABR07071779.1	AABR07071779.1
0.132353	-0.00867899	0.0502281	-0.172792	0.862815	NA	ENSRNOG00000061384	AABR07071779.2	AABR07071779.2
7.34596	-0.374091	0.265477	-1.40913	0.158797	0.561407	ENSRNOG00000055245	AABR07071811.1	AABR07071811.1
0.0864159	0.00397938	0.0448727	0.0886815	0.929335	NA	ENSRNOG00000052222	AABR07071813.1	AABR07071813.1
0.169437	0.000241048	0.0608347	0.00396235	0.996839	NA	ENSRNOG00000047593	AABR07071814.1	AABR07071814.1
0.250105	-0.000532658	0.0911086	-0.00584641	0.995335	NA	ENSRNOG00000053687	AABR07071814.2	AABR07071814.2
0.0641139	-0.00313006	0.0448727	-0.0697543	0.944389	NA	ENSRNOG00000053879	AABR07071821.1	AABR07071821.1
3.24976	0.502149	0.270089	1.8592	0.062999	0.369682	ENSRNOG00000058422	AABR07071870.1	AABR07071870.1
0.0784034	0.00404404	0.0448727	0.0901226	0.92819	NA	ENSRNOG00000049295	AABR07071891.1	AABR07071891.1
5.87354	-0.15309	0.270561	-0.565824	0.571513	0.876256	ENSRNOG00000052237	AABR07071904.1	AABR07071904.1
0.188447	1.86834e-06	0.0797401	2.34304e-05	0.999981	NA	ENSRNOG00000061879	AABR07071904.2	AABR07071904.2
0.285192	0.023632	0.118671	0.199139	0.842154	NA	ENSRNOG00000057496	AABR07071917.1	AABR07071917.1
0.237028	0.0355292	0.0997369	0.356229	0.721669	NA	ENSRNOG00000061441	AABR07071935.2	AABR07071935.2
0.544721	0.231746	0.161628	1.43382	0.151623	0.549969	ENSRNOG00000043180	AABR07071966.1	AABR07071966.1
13.3412	-0.196088	0.265422	-0.73878	0.460041	0.826601	ENSRNOG00000056322	AABR07071969.1	AABR07071969.1
0.0545364	0.000523924	0.0448727	0.0116758	0.990684	NA	ENSRNOG00000047266	AABR07072133.1	AABR07072133.1
0.169168	0.0198205	0.0605481	0.327352	0.743402	NA	ENSRNOG00000060787	AABR07072169.1	AABR07072169.1
0.11598	0.0074999	0.0448727	0.167137	0.867262	NA	ENSRNOG00000060390	AABR07072184.1	AABR07072184.1
1.60276	0.195452	0.224845	0.869276	0.384696	0.781858	ENSRNOG00000054282	AABR07072203.1	AABR07072203.1
5.68867	0.376152	0.265299	1.41785	0.156236	0.557548	ENSRNOG00000011155	AABR07072207.1	AABR07072207.1
1.85343	0.0391925	0.243615	0.160879	0.872189	0.978339	ENSRNOG00000054404	AABR07072237.1	AABR07072237.1
3.18799	0.0984775	0.251227	0.391986	0.695068	0.921525	ENSRNOG00000060328	AABR07072262.1	AABR07072262.1
0.697084	0.300504	0.183694	1.6359	0.101862	0.461666	ENSRNOG00000059673	AABR07072283.2	AABR07072283.2
0.393943	0.0237155	0.126452	0.187545	0.851233	NA	ENSRNOG00000041613	AABR07072363.1	AABR07072363.1
0.0969804	0.000330013	0.0448727	0.00735442	0.994132	NA	ENSRNOG00000002200	AABR07072371.1	AABR07072371.1
0.588487	-0.080946	0.176519	-0.458568	0.646544	0.910386	ENSRNOG00000057904	AABR07072439.1	AABR07072439.1
0.0282861	-0.00300073	0.0448727	-0.0668722	0.946683	NA	ENSRNOG00000033030	AABR07072440.1	AABR07072440.1
48.2326	-0.306051	0.265953	-1.15077	0.249826	0.673894	ENSRNOG00000054453	AABR07072511.1	AABR07072511.1
1.13323	0.117827	0.216907	0.543216	0.586981	0.882035	ENSRNOG00000031716	AABR07072539.1	AABR07072539.1
[truncated: 21,113 more rows]

## Sheet: 1 month
baseMean	log2FoldChange	lfcSE	stat	pvalue	padj	ensembl_gene_id		symbol
824.367	-0.655181	0.167812	-3.90425	9.4518e-05	0.00481783	ENSRNOG00000004101	2018-03-01	MARC1
4.27342	-0.0779972	0.272262	-0.286478	0.774512	0.909084	ENSRNOG00000026310	2018-03-01	MARCH1
764.479	-0.406425	0.091238	-4.45456	8.40668e-06	0.000881162	ENSRNOG00000007769	2018-03-02	MARCH2
1584.76	-0.356916	0.128646	-2.7744	0.00553035	0.0642073	ENSRNOG00000037850	2018-03-02	MARC2
50.9591	0.31144	0.232412	1.34003	0.180234	0.458131	ENSRNOG00000023013	2018-03-03	MARCH3
603.832	0.0261294	0.110144	0.237229	0.812479	0.928101	ENSRNOG00000017396	2018-03-05	MARCH5
937.119	0.0420137	0.0823478	0.510199	0.609912	0.820493	ENSRNOG00000011066	2018-03-06	MARCH6
405.388	-0.00750568	0.0917019	-0.0818487	0.934767	0.978662	ENSRNOG00000006241	2018-03-07	MARCH7
934.609	-0.0932911	0.083433	-1.11816	0.2635	0.55192	ENSRNOG00000012297	2018-03-08	MARCH8
3.59622	-0.0135261	0.271099	-0.0498936	0.960207	0.986248	ENSRNOG00000046245	2018-03-09	MARCH9
0.12125	0.00294897	0.0448727	0.0657185	0.947602	NA	ENSRNOG00000007084	2018-03-10	MARCH10
16.0007	0.0704987	0.232347	0.30342	0.76157	0.902831	ENSRNOG00000017804	2018-09-01	SEPT1
533.575	0.329444	0.108166	3.04574	0.0023211	0.0391248	ENSRNOG00000017952	2018-09-02	SEPT2
2.82341	0.441875	0.269354	1.6405	0.100901	0.33248	ENSRNOG00000007686	2018-09-03	SEPT3
50.3674	0.260798	0.175778	1.48368	0.137895	0.394319	ENSRNOG00000007367	2018-09-04	SEPT4
6.02783	0.591778	0.25419	2.3281	0.019907	0.135853	ENSRNOG00000029912	2018-09-05	SEPT5
11.3405	-0.305639	0.266835	-1.14543	0.252033	0.539826	ENSRNOG00000043182	2018-09-06	SEPT6
279.755	0.109958	0.108734	1.01126	0.311892	0.599767	ENSRNOG00000006545	2018-09-07	SEPT7
24.0236	0.262359	0.242244	1.08304	0.278792	0.568965	ENSRNOG00000007462	2018-09-08	SEPT8
344.918	-0.162155	0.126461	-1.28226	0.199753	0.482963	ENSRNOG00000002807	2018-09-09	SEPT9
102.489	-0.0258228	0.143852	-0.179509	0.857538	0.946218	ENSRNOG00000049507	2018-09-10	SEPT10
155.875	0.426143	0.154528	2.7577	0.00582097	0.0666457	ENSRNOG00000002182	2018-09-11	SEPT11
0.034137	-0.000312254	0.0448727	-0.00695867	0.994448	NA	ENSRNOG00000038495	2018-09-14	SEPT14
1040.57	0.090195	0.125463	0.718899	0.472203	0.730609	ENSRNOG00000055257	2018-09-15	SEPT15
53.2806	0.148021	0.151104	0.979593	0.327287	0.615612	ENSRNOG00000054669	0610010F05Rik	0610010F05RIK
9.06317	-0.0404204	0.253824	-0.159246	0.873475	0.953123	ENSRNOG00000021268	1110034G24Rik	1110034G24RIK
0.306597	0.0168031	0.118133	0.142238	0.886892	NA	ENSRNOG00000060879	1500009L16Rik	1500009L16RIK
0.0704729	-0.00749138	0.0448727	-0.166947	0.867411	NA	ENSRNOG00000046163	1700007B14Rik	1700007B14RIK
0.0321316	0.00327261	0.0448727	0.072931	0.941861	NA	ENSRNOG00000053136	1700016D06Rik	1700016D06RIK
0.192621	-0.00367649	0.089616	-0.041025	0.967276	NA	ENSRNOG00000055506	1700020D05Rik	1700020D05RIK
106.472	-0.0178979	0.14203	-0.126015	0.89972	0.963967	ENSRNOG00000059880	1700021K19Rik	1700021K19RIK
0.0850637	0.00307829	0.0448727	0.0686006	0.945308	NA	ENSRNOG00000061597	1700025F22Rik	1700025F22RIK
0.718206	0.195247	0.198832	0.981968	0.326115	NA	ENSRNOG00000048966	1700092M07Rik	1700092M07RIK
0.854674	-0.0453882	0.204504	-0.221943	0.824359	NA	ENSRNOG00000009135	1700109H08Rik	1700109H08RIK
3.31318	-0.166705	0.26043	-0.640114	0.522098	0.761689	ENSRNOG00000055769	1810024B03Rik	1810024B03RIK
0.0499885	-0.000377159	0.0448727	-0.0084051	0.993294	NA	ENSRNOG00000053179	1810065E05Rik	1810065E05RIK
2.33647	-0.2498	0.256242	-0.974858	0.32963	0.617601	ENSRNOG00000060193	2310007L24Rik	2310007L24RIK
303.804	-0.0793372	0.157066	-0.505121	0.613474	0.822287	ENSRNOG00000004032	2310067B10Rik	2310067B10RIK
17.7867	0.00588831	0.215303	0.0273489	0.978181	0.992089	ENSRNOG00000057815	2610015P09Rik	2610015P09RIK
773.173	-0.00092519	0.139185	-0.00664718	0.994696	0.997762	ENSRNOG00000052424	2900026A02Rik	2900026A02RIK
27.4888	-0.0803268	0.200203	-0.401227	0.688253	0.864688	ENSRNOG00000052273	3110040N11Rik	3110040N11RIK
0.161182	-0.00139948	0.0602476	-0.0232287	0.981468	NA	ENSRNOG00000020538	4732471J01Rik	4732471J01RIK
0.0951329	-0.000506729	0.0448727	-0.0112926	0.99099	NA	ENSRNOG00000007206	4930452B06Rik	4930452B06RIK
1.18574	-0.112449	0.22609	-0.497363	0.618933	NA	ENSRNOG00000026152	4930513O06Rik	4930513O06RIK
0.0512507	0.0103777	0.0448727	0.231269	0.817106	NA	ENSRNOG00000055899	4930548H24Rik	4930548H24RIK
0.124056	0.00787758	0.0494823	0.1592	0.873511	NA	ENSRNOG00000042579	4930562C15Rik	4930562C15RIK
0.0270888	-0.000312415	0.0448727	-0.00696225	0.994445	NA	ENSRNOG00000055405	5_8S_rRNA	5_8S_RRNA
0.0485072	-0.000381699	0.0448727	-0.00850628	0.993213	NA	ENSRNOG00000055987	5_8S_rRNA	5_8S_RRNA
0.0732535	0.00314312	0.0448727	0.0700453	0.944158	NA	ENSRNOG00000058979	5_8S_rRNA	5_8S_RRNA
171.873	-0.770262	0.272111	-2.83069	0.00464481	0.0583897	ENSRNOG00000020272	5330417C22Rik	5330417C22RIK
0.0367978	-0.0039019	0.0448727	-0.0869549	0.930707	NA	ENSRNOG00000035854	5S_rRNA	5S_RRNA
0.036386	-0.000312496	0.0448727	-0.00696405	0.994444	NA	ENSRNOG00000041675	5S_rRNA	5S_RRNA
0.218401	-0.00296577	0.0800662	-0.0370415	0.970452	NA	ENSRNOG00000041847	5S_rRNA	5S_RRNA
0.0961865	-0.00416144	0.0448727	-0.0927388	0.926111	NA	ENSRNOG00000041857	5S_rRNA	5S_RRNA
0.500179	0.308066	0.161641	1.90587	0.0566675	NA	ENSRNOG00000041894	5S_rRNA	5S_RRNA
0.0498792	-0.000377159	0.0448727	-0.0084051	0.993294	NA	ENSRNOG00000041968	5S_rRNA	5S_RRNA
0.206486	-0.00307623	0.0800267	-0.03844	0.969337	NA	ENSRNOG00000042007	5S_rRNA	5S_RRNA
0.350022	0.0152306	0.115724	0.131611	0.895292	NA	ENSRNOG00000043952	5S_rRNA	5S_RRNA
0.108784	0.00301347	0.0448727	0.067156	0.946458	NA	ENSRNOG00000044047	5S_rRNA	5S_RRNA
0.0934677	0.00307837	0.0448727	0.0686024	0.945306	NA	ENSRNOG00000044267	5S_rRNA	5S_RRNA
0.130244	0.00659865	0.0448727	0.147053	0.88309	NA	ENSRNOG00000044330	5S_rRNA	5S_RRNA
0.162676	0.0156053	0.069709	0.223864	0.822863	NA	ENSRNOG00000044429	5S_rRNA	5S_RRNA
0.174468	0.0117059	0.0608395	0.192406	0.847424	NA	ENSRNOG00000044437	5S_rRNA	5S_RRNA
0.0849078	0.00685747	0.0448727	0.152821	0.87854	NA	ENSRNOG00000044566	5S_rRNA	5S_RRNA
1.0031	0.34107	0.214799	1.58785	0.11232	NA	ENSRNOG00000044771	5S_rRNA	5S_RRNA
0.0503934	-0.000377079	0.0448727	-0.00840331	0.993295	NA	ENSRNOG00000044784	5S_rRNA	5S_RRNA
0.253537	-0.00524979	0.0999239	-0.0525379	0.9581	NA	ENSRNOG00000044867	5S_rRNA	5S_RRNA
0.286209	0.0322616	0.102506	0.314729	0.752967	NA	ENSRNOG00000044990	5S_rRNA	5S_RRNA
0.114169	0.00653375	0.0448727	0.145606	0.884232	NA	ENSRNOG00000045251	5S_rRNA	5S_RRNA
0.0927755	0.0103128	0.0448727	0.229823	0.818229	NA	ENSRNOG00000045369	5S_rRNA	5S_RRNA
0.0905818	-0.000571715	0.0448727	-0.0127408	0.989835	NA	ENSRNOG00000045491	5S_rRNA	5S_RRNA
0.160825	-0.00200818	0.0691589	-0.0290372	0.976835	NA	ENSRNOG00000045755	5S_rRNA	5S_RRNA
0.0595984	0.00327245	0.0448727	0.0729274	0.941864	NA	ENSRNOG00000048971	5S_rRNA	5S_RRNA
0.0527059	0.00320778	0.0448727	0.0714863	0.943011	NA	ENSRNOG00000059281	5S_rRNA	5S_RRNA
3.91058	0.0461009	0.271924	0.169536	0.865375	0.949451	ENSRNOG00000040024	6720489N17Rik	6720489N17RIK
4.0368	0.61997	0.27038	2.29296	0.0218506	0.143828	ENSRNOG00000051406	7SK	7SK
0.251179	-0.00745061	0.11065	-0.0673347	0.946315	NA	ENSRNOG00000051786	7SK	7SK
1.31671	0.333041	0.236334	1.4092	0.158777	NA	ENSRNOG00000051806	7SK	7SK
1.02347	0.260173	0.222889	1.16728	0.243098	NA	ENSRNOG00000051895	7SK	7SK
0.848017	0.281044	0.207549	1.35411	0.175701	NA	ENSRNOG00000051926	7SK	7SK
0.488809	0.176161	0.169368	1.04011	0.298291	NA	ENSRNOG00000052042	7SK	7SK
0.0321768	-0.000312334	0.0448727	-0.00696046	0.994446	NA	ENSRNOG00000052090	7SK	7SK
0.0375552	-0.000312495	0.0448727	-0.00696405	0.994444	NA	ENSRNOG00000052261	7SK	7SK
0.926258	-0.182959	0.213391	-0.857387	0.391231	NA	ENSRNOG00000052317	7SK	7SK
1.58848	-0.0981199	0.244838	-0.400754	0.688602	0.864761	ENSRNOG00000052355	7SK	7SK
0.50751	0.200635	0.154517	1.29847	0.194126	NA	ENSRNOG00000052426	7SK	7SK
0.157796	-0.00256249	0.0785531	-0.0326212	0.973977	NA	ENSRNOG00000052470	7SK	7SK
0.103989	-0.00403593	0.0448727	-0.0899417	0.928334	NA	ENSRNOG00000052483	7SK	7SK
0.0612373	-0.00403147	0.0448727	-0.0898424	0.928412	NA	ENSRNOG00000052638	7SK	7SK
2.52601	0.233127	0.257063	0.906886	0.364467	0.647188	ENSRNOG00000052970	7SK	7SK
0.926837	-0.132264	0.21813	-0.606355	0.544279	NA	ENSRNOG00000053008	7SK	7SK
0.0360271	-0.00390198	0.0448727	-0.0869567	0.930706	NA	ENSRNOG00000053046	7SK	7SK
4.62344	0.41478	0.252148	1.64498	0.0999733	0.330493	ENSRNOG00000053066	7SK	7SK
0.0738953	0.00314304	0.0448727	0.0700435	0.944159	NA	ENSRNOG00000053355	7SK	7SK
0.22336	0.0130552	0.099693	0.130954	0.895811	NA	ENSRNOG00000053416	7SK	7SK
0.614331	0.093904	0.166937	0.56251	0.573769	NA	ENSRNOG00000053525	7SK	7SK
0.546639	0.06876	0.171112	0.401842	0.6878	NA	ENSRNOG00000053604	7SK	7SK
6.31267	-0.431718	0.263862	-1.63615	0.101808	0.333882	ENSRNOG00000053636	7SK	7SK
0.196452	-0.0203204	0.0707547	-0.287195	0.773963	NA	ENSRNOG00000053678	7SK	7SK
0.64598	0.00966231	0.187591	0.0515073	0.958921	NA	ENSRNOG00000053714	7SK	7SK
0.271683	0.0143274	0.10878	0.13171	0.895214	NA	ENSRNOG00000053734	7SK	7SK
0.112421	0.00349441	0.0488188	0.0715793	0.942937	NA	ENSRNOG00000053752	7SK	7SK
0.289688	0.0343788	0.107612	0.31947	0.74937	NA	ENSRNOG00000053782	7SK	7SK
3.79585	0.0197819	0.241742	0.0818305	0.934782	0.978662	ENSRNOG00000053798	7SK	7SK
0.610243	0.0990595	0.179157	0.552919	0.580319	NA	ENSRNOG00000053909	7SK	7SK
2.60496	0.0475457	0.267468	0.177762	0.85891	0.946641	ENSRNOG00000054241	7SK	7SK
0.0467303	-0.000376999	0.0448727	-0.00840152	0.993297	NA	ENSRNOG00000054261	7SK	7SK
2.29126	0.0828199	0.262648	0.315327	0.752514	0.89851	ENSRNOG00000054317	7SK	7SK
0.069492	-0.0039668	0.0448727	-0.0884013	0.929558	NA	ENSRNOG00000054337	7SK	7SK
3.40387	-0.426061	0.271341	-1.57021	0.116367	0.357851	ENSRNOG00000054456	7SK	7SK
6.32398	-0.340932	0.265298	-1.28509	0.19876	0.482189	ENSRNOG00000054586	7SK	7SK
0.0332569	-0.000312334	0.0448727	-0.00696046	0.994446	NA	ENSRNOG00000054598	7SK	7SK
0.527177	-0.226358	0.164868	-1.37297	0.169762	NA	ENSRNOG00000054615	7SK	7SK
0.359307	-0.0147238	0.136179	-0.108121	0.9139	NA	ENSRNOG00000054666	7SK	7SK
0.0493458	-0.000377159	0.0448727	-0.0084051	0.993294	NA	ENSRNOG00000054738	7SK	7SK
0.436139	-0.0756673	0.159093	-0.475618	0.634347	NA	ENSRNOG00000054744	7SK	7SK
3.07807	-0.169873	0.270434	-0.628148	0.529907	0.766473	ENSRNOG00000054752	7SK	7SK
0.40357	-0.0611616	0.147926	-0.41346	0.679269	NA	ENSRNOG00000054908	7SK	7SK
0.362401	0.0802345	0.164512	0.487712	0.625754	NA	ENSRNOG00000054944	7SK	7SK
0.196759	0.0253715	0.0614627	0.412795	0.679757	NA	ENSRNOG00000054997	7SK	7SK
0.108981	0.00301339	0.0448727	0.0671542	0.946459	NA	ENSRNOG00000055697	7SK	7SK
1.29202	0.193283	0.222009	0.870611	0.383967	NA	ENSRNOG00000055744	7SK	7SK
0.800153	-0.085865	0.191975	-0.447272	0.654679	NA	ENSRNOG00000055819	7SK	7SK
0.462396	-0.168127	0.157985	-1.06419	0.28724	NA	ENSRNOG00000055859	7SK	7SK
0.103017	-0.00768585	0.0448727	-0.171281	0.864002	NA	ENSRNOG00000055903	7SK	7SK
0.203421	0.0253578	0.0898462	0.282236	0.777762	NA	ENSRNOG00000055947	7SK	7SK
1.9352	0.201324	0.226677	0.888155	0.374457	0.655765	ENSRNOG00000056103	7SK	7SK
0.105855	0.00342008	0.0483032	0.0708046	0.943553	NA	ENSRNOG00000056113	7SK	7SK
0.186623	-0.00177506	0.0606664	-0.0292594	0.976658	NA	ENSRNOG00000056247	7SK	7SK
0.14014	0.00506563	0.0593947	0.0852877	0.932033	NA	ENSRNOG00000056613	7SK	7SK
4.80549	0.0682889	0.271636	0.251399	0.801506	0.923013	ENSRNOG00000056755	7SK	7SK
0.164102	0.00533287	0.0608396	0.0876546	0.930151	NA	ENSRNOG00000056936	7SK	7SK
0.514624	0.108693	0.161278	0.673948	0.500344	NA	ENSRNOG00000056998	7SK	7SK
0.732161	0.0567543	0.179838	0.315585	0.752317	NA	ENSRNOG00000057006	7SK	7SK
0.116068	-0.00422578	0.0448727	-0.0941727	0.924972	NA	ENSRNOG00000057015	7SK	7SK
0.0343402	-0.000312254	0.0448727	-0.00695867	0.994448	NA	ENSRNOG00000057073	7SK	7SK
0.0345674	-0.000312254	0.0448727	-0.00695867	0.994448	NA	ENSRNOG00000057154	7SK	7SK
0.327195	0.11059	0.127547	0.867059	0.38591	NA	ENSRNOG00000057193	7SK	7SK
0.156144	-0.00183723	0.0693163	-0.026505	0.978855	NA	ENSRNOG00000057373	7SK	7SK
0.466142	0.0232287	0.163164	0.142364	0.886793	NA	ENSRNOG00000057422	7SK	7SK
0.133266	0.0111935	0.0588863	0.190087	0.849241	NA	ENSRNOG00000057698	7SK	7SK
0.218668	-0.0114414	0.0712078	-0.160677	0.872348	NA	ENSRNOG00000057954	7SK	7SK
9.29876	-0.155144	0.261106	-0.594182	0.552391	0.781984	ENSRNOG00000058031	7SK	7SK
0.0925858	0.00301331	0.0448727	0.0671524	0.94646	NA	ENSRNOG00000058045	7SK	7SK
0.0458101	-0.00038178	0.0448727	-0.00850807	0.993212	NA	ENSRNOG00000058070	7SK	7SK
21.7961	-0.324994	0.227229	-1.43025	0.152646	0.416494	ENSRNOG00000058108	7SK	7SK
0.646602	-0.148363	0.177358	-0.836518	0.402864	NA	ENSRNOG00000058145	7SK	7SK
0.140946	-0.0147998	0.0448727	-0.329818	0.741537	NA	ENSRNOG00000058230	7SK	7SK
0.200209	-0.00293828	0.0802989	-0.0365918	0.97081	NA	ENSRNOG00000058301	7SK	7SK
0.070304	-0.00403147	0.0448727	-0.0898424	0.928412	NA	ENSRNOG00000058514	7SK	7SK
16723.9	-0.275542	0.110409	-2.49565	0.0125728	0.104602	ENSRNOG00000058555	7SK	7SK
7.33277	-0.837934	0.260392	-3.21797	0.00129101	0.0267998	ENSRNOG00000058569	7SK	7SK
0.038128	0.00327245	0.0448727	0.0729274	0.941864	NA	ENSRNOG00000058640	7SK	7SK
5.32606	-0.246674	0.270168	-0.91304	0.361222	0.644037	ENSRNOG00000058749	7SK	7SK
16.2723	-0.0151345	0.254192	-0.0595398	0.952522	0.984507	ENSRNOG00000058789	7SK	7SK
0.0544902	0.00314288	0.0448727	0.0700399	0.944162	NA	ENSRNOG00000058964	7SK	7SK
0.172658	0.0201871	0.079481	0.253987	0.799506	NA	ENSRNOG00000059021	7SK	7SK
0.121216	0.00358838	0.0494671	0.0725407	0.942172	NA	ENSRNOG00000059031	7SK	7SK
0.103185	-0.000571634	0.0448727	-0.012739	0.989836	NA	ENSRNOG00000059038	7SK	7SK
0.113343	0.0029488	0.0448727	0.0657149	0.947605	NA	ENSRNOG00000059040	7SK	7SK
1.32729	-0.0566569	0.235081	-0.24101	0.809547	NA	ENSRNOG00000059141	7SK	7SK
2.00262	-0.0227796	0.255755	-0.0890681	0.929028	0.976712	ENSRNOG00000059193	7SK	7SK
0.200414	0.010662	0.0893817	0.119286	0.905048	NA	ENSRNOG00000059283	7SK	7SK
0.0281557	-0.00390198	0.0448727	-0.0869567	0.930706	NA	ENSRNOG00000059398	7SK	7SK
0.156633	0.00507525	0.0601205	0.0844179	0.932724	NA	ENSRNOG00000059617	7SK	7SK
6.32011	-0.395063	0.268943	-1.46895	0.141847	0.40043	ENSRNOG00000059651	7SK	7SK
0.0829597	-0.00050689	0.0448727	-0.0112962	0.990987	NA	ENSRNOG00000059719	7SK	7SK
0.0338361	-0.000312334	0.0448727	-0.00696046	0.994446	NA	ENSRNOG00000059946	7SK	7SK
0.0397182	-0.000312495	0.0448727	-0.00696405	0.994444	NA	ENSRNOG00000059958	7SK	7SK
0.547704	0.0810846	0.135383	0.598926	0.549222	NA	ENSRNOG00000060043	7SK	7SK
0.0669743	0.00314296	0.0448727	0.0700417	0.94416	NA	ENSRNOG00000060080	7SK	7SK
0.0496943	-0.00396656	0.0448727	-0.0883959	0.929562	NA	ENSRNOG00000060113	7SK	7SK
0.0509687	0.00320786	0.0448727	0.0714881	0.943009	NA	ENSRNOG00000060155	7SK	7SK
0.0304345	-0.000312415	0.0448727	-0.00696225	0.994445	NA	ENSRNOG00000060199	7SK	7SK
1.7526	0.500949	0.251781	1.98962	0.0466324	0.219159	ENSRNOG00000060261	7SK	7SK
1.04885	-0.063592	0.215221	-0.295473	0.767633	NA	ENSRNOG00000060289	7SK	7SK
0.158804	-0.00789478	0.0602453	-0.131044	0.895741	NA	ENSRNOG00000060313	7SK	7SK
53.2796	-0.210588	0.184108	-1.14382	0.252696	0.540252	ENSRNOG00000060332	7SK	7SK
0.0906999	-0.00397118	0.0448727	-0.0884989	0.92948	NA	ENSRNOG00000060704	7SK	7SK
0.077761	0.00307821	0.0448727	0.0685988	0.945309	NA	ENSRNOG00000060809	7SK	7SK
0.518293	0.0603767	0.159029	0.379658	0.7042	NA	ENSRNOG00000060855	7SK	7SK
0.367969	-0.0792437	0.131648	-0.601934	0.547218	NA	ENSRNOG00000060873	7SK	7SK
0.0553127	0.00320778	0.0448727	0.0714863	0.943011	NA	ENSRNOG00000060875	7SK	7SK
1.66166	0.307199	0.24486	1.25459	0.209627	0.494435	ENSRNOG00000061067	7SK	7SK
0.0613985	-0.000442065	0.0448727	-0.00985154	0.99214	NA	ENSRNOG00000061084	7SK	7SK
6.10258	-0.115983	0.267827	-0.433051	0.664978	0.850011	ENSRNOG00000061125	7SK	7SK
0.308966	0.0809436	0.0979371	0.826485	0.408529	NA	ENSRNOG00000061140	7SK	7SK
0.432631	0.14062	0.146355	0.960817	0.336644	NA	ENSRNOG00000061148	7SK	7SK
0.237054	-0.00693936	0.109667	-0.0632769	0.949546	NA	ENSRNOG00000061200	7SK	7SK
0.311633	0.0360094	0.108896	0.330678	0.740887	NA	ENSRNOG00000061207	7SK	7SK
0.268204	-0.0513981	0.108847	-0.472204	0.636781	NA	ENSRNOG00000061235	7SK	7SK
2.33466	0.558364	0.238197	2.34412	0.0190718	0.132408	ENSRNOG00000061309	7SK	7SK
0.428651	0.0869585	0.167938	0.517801	0.604597	NA	ENSRNOG00000061581	7SK	7SK
1.01694	0.4089	0.213255	1.91743	0.0551836	NA	ENSRNOG00000061722	7SK	7SK
4.05747	0.742083	0.257927	2.87711	0.0040134	0.0534917	ENSRNOG00000061749	7SK	7SK
2.28357	0.402999	0.261705	1.5399	0.123585	0.368806	ENSRNOG00000061808	7SK	7SK
24.3427	-0.494217	0.216746	-2.28017	0.0225974	0.146556	ENSRNOG00000061829	7SK	7SK
1.82013	-0.0439405	0.252568	-0.173975	0.861885	0.948196	ENSRNOG00000061873	7SK	7SK
2.58475	-0.147312	0.25903	-0.568707	0.569555	0.793195	ENSRNOG00000061887	7SK	7SK
8.75325	-0.187984	0.257747	-0.729335	0.465797	0.72613	ENSRNOG00000061908	7SK	7SK
2.30899	-0.286536	0.220898	-1.29714	0.194582	0.476028	ENSRNOG00000004692	A1bg	A1BG
1696.98	0.130766	0.148786	0.878884	0.379464	0.660655	ENSRNOG00000033195	A1cf	A1CF
0.0574166	-0.000377079	0.0448727	-0.00840331	0.993295	NA	ENSRNOG00000028896	A2m	A2M
98.7273	-0.221653	0.238358	-0.929918	0.352413	0.636182	ENSRNOG00000007247	A2ml1	A2ML1
11.8094	0.223426	0.272076	0.82119	0.411538	0.686158	ENSRNOG00000005935	A3galt2	A3GALT2
0.431979	0.0688757	0.156589	0.439851	0.660045	NA	ENSRNOG00000056981	A430078G23Rik	A430078G23RIK
0.183915	-0.0110504	0.0524297	-0.210765	0.833071	NA	ENSRNOG00000009736	A4galt	A4GALT
0.398629	-0.00155253	0.0448797	-0.0345931	0.972404	NA	ENSRNOG00000042649	A4gnt	A4GNT
0.311808	-0.0259614	0.0448727	-0.578556	0.562889	NA	ENSRNOG00000029745	A930016O22Rik	A930016O22RIK
1.25827	-0.0874646	0.0452726	-1.93195	0.0533652	NA	ENSRNOG00000042516	A930018M24Rik	A930018M24RIK
38.7449	0.128527	0.173568	0.740497	0.458998	0.721723	ENSRNOG00000013445	Aaas	AAAS
9.07103	0.118055	0.270314	0.436732	0.662305	0.849294	ENSRNOG00000061316	AABR07000121.1	AABR07000121.1
8.80238	0.238846	0.252114	0.947375	0.343448	0.629464	ENSRNOG00000029897	AABR07000156.1	AABR07000156.1
1.55087	0.0711015	0.178869	0.397507	0.690994	NA	ENSRNOG00000053710	AABR07000159.2	AABR07000159.2
0.229609	-0.0264653	0.0799548	-0.331003	0.740642	NA	ENSRNOG00000055508	AABR07000159.3	AABR07000159.3
0.126173	0.0101834	0.0448727	0.226941	0.82047	NA	ENSRNOG00000055877	AABR07000159.4	AABR07000159.4
1.44027	0.319301	0.246149	1.29719	0.194567	NA	ENSRNOG00000014431	AABR07000222.1	AABR07000222.1
0.611626	0.0196497	0.164315	0.119586	0.904811	NA	ENSRNOG00000016624	AABR07000276.1	AABR07000276.1
2.51965	0.523149	0.242335	2.15878	0.0308671	0.176295	ENSRNOG00000058425	AABR07000385.2	AABR07000385.2
0.0538639	0.0032077	0.0448727	0.0714845	0.943012	NA	ENSRNOG00000059898	AABR07000410.1	AABR07000410.1
1.54265	0.257425	0.24551	1.04854	0.294392	NA	ENSRNOG00000055789	AABR07000411.1	AABR07000411.1
0.0733992	-0.000441984	0.0448727	-0.00984974	0.992141	NA	ENSRNOG00000060284	AABR07000436.1	AABR07000436.1
2.05811	-0.100419	0.256001	-0.392262	0.694864	0.868873	ENSRNOG00000052189	AABR07000452.1	AABR07000452.1
0.701834	0.310262	0.185008	1.67702	0.0935391	NA	ENSRNOG00000053291	AABR07000493.1	AABR07000493.1
1.7051	0.0653504	0.250567	0.26081	0.794239	0.919574	ENSRNOG00000046617	AABR07000550.1	AABR07000550.1
1.64195	0.0186983	0.242558	0.0770879	0.938554	0.979372	ENSRNOG00000051380	AABR07000611.1	AABR07000611.1
3.98685	0.420839	0.253782	1.65827	0.0972636	0.325876	ENSRNOG00000055111	AABR07000658.1	AABR07000658.1
0.14354	-0.00767694	0.0594178	-0.129203	0.897197	NA	ENSRNOG00000060376	AABR07000670.1	AABR07000670.1
0.0390138	-0.000312495	0.0448727	-0.00696405	0.994444	NA	ENSRNOG00000056484	AABR07000978.1	AABR07000978.1
0.0344016	-0.000312415	0.0448727	-0.00696225	0.994445	NA	ENSRNOG00000057928	AABR07001025.1	AABR07001025.1
0.050772	-0.00037732	0.0448727	-0.00840869	0.993291	NA	ENSRNOG00000047117	AABR07001037.1	AABR07001037.1
3.25072	0.101782	0.271069	0.375484	0.7073	0.875173	ENSRNOG00000017678	AABR07001064.1	AABR07001064.1
0.194924	-0.0150475	0.0615249	-0.244576	0.806785	NA	ENSRNOG00000058077	AABR07001068.1	AABR07001068.1
66.8678	-0.486084	0.182633	-2.66154	0.00777849	0.0791353	ENSRNOG00000017963	AABR07001099.1	AABR07001099.1
0.0525938	-0.000377159	0.0448727	-0.0084051	0.993294	NA	ENSRNOG00000054466	AABR07001207.1	AABR07001207.1
0.0338025	-0.000312334	0.0448727	-0.00696046	0.994446	NA	ENSRNOG00000057057	AABR07001210.1	AABR07001210.1
0.384623	0.0137741	0.114083	0.120738	0.903898	NA	ENSRNOG00000053328	AABR07001233.1	AABR07001233.1
0.0785067	-0.000506729	0.0448727	-0.0112926	0.99099	NA	ENSRNOG00000053056	AABR07001358.1	AABR07001358.1
0.244323	0.0191513	0.062775	0.305079	0.760306	NA	ENSRNOG00000060413	AABR07001416.3	AABR07001416.3
3.70018	-0.291328	0.271639	-1.07248	0.283503	0.573399	ENSRNOG00000004144	AABR07001435.1	AABR07001435.1
0.6457	-0.210247	0.185782	-1.13168	0.257767	NA	ENSRNOG00000057561	AABR07001444.1	AABR07001444.1
0.0754163	-0.00050697	0.0448727	-0.011298	0.990986	NA	ENSRNOG00000053052	AABR07001464.1	AABR07001464.1
10.6056	-0.316963	0.242268	-1.30831	0.190767	0.471302	ENSRNOG00000018935	AABR07001497.1	AABR07001497.1
1.47604	-0.109311	0.246577	-0.443315	0.657538	NA	ENSRNOG00000017412	AABR07001512.1	AABR07001512.1
0.035648	-0.000312576	0.0448727	-0.00696584	0.994442	NA	ENSRNOG00000055981	AABR07001516.1	AABR07001516.1
25.1771	0.216879	0.208284	1.04127	0.297751	0.587139	ENSRNOG00000055547	AABR07001519.1	AABR07001519.1
0.194059	-0.0114695	0.0448727	-0.255601	0.798259	NA	ENSRNOG00000060475	AABR07001555.1	AABR07001555.1
0.190658	-0.00833271	0.0614293	-0.135647	0.8921	NA	ENSRNOG00000057484	AABR07001573.1	AABR07001573.1
3.21275	-0.178367	0.269725	-0.661293	0.508425	0.753668	ENSRNOG00000051938	AABR07001591.1	AABR07001591.1
0.0364218	-0.000312334	0.0448727	-0.00696046	0.994446	NA	ENSRNOG00000059913	AABR07001599.1	AABR07001599.1
15.3521	0.138175	0.240644	0.574187	0.565841	0.791011	ENSRNOG00000060438	AABR07001634.1	AABR07001634.1
0.0735422	-0.000571795	0.0448727	-0.0127426	0.989833	NA	ENSRNOG00000054834	AABR07001734.1	AABR07001734.1
0.159812	0.00294848	0.0448727	0.0657078	0.94761	NA	ENSRNOG00000058989	AABR07001764.1	AABR07001764.1
18.3676	0.484139	0.225553	2.14645	0.0318368	0.179221	ENSRNOG00000058436	AABR07001899.1	AABR07001899.1
0.268876	-0.00596281	0.099428	-0.0599712	0.952179	NA	ENSRNOG00000057250	AABR07001905.1	AABR07001905.1
56.0825	-0.0653915	0.206159	-0.31719	0.7511	0.898248	ENSRNOG00000051570	AABR07001910.1	AABR07001910.1
45.241	-0.0405003	0.17954	-0.225578	0.82153	0.931955	ENSRNOG00000047884	AABR07001923.1	AABR07001923.1
0.883347	-0.129779	0.215859	-0.60122	0.547693	NA	ENSRNOG00000059824	AABR07001929.1	AABR07001929.1
0.256819	-0.00704176	0.110381	-0.063795	0.949133	NA	ENSRNOG00000055124	AABR07001942.1	AABR07001942.1
3.88419	0.150159	0.271259	0.553566	0.579876	0.800712	ENSRNOG00000058538	AABR07002001.1	AABR07002001.1
29.1279	0.152676	0.203767	0.749268	0.453696	0.717773	ENSRNOG00000056036	AABR07002008.1	AABR07002008.1
0.401268	-0.0262253	0.157002	-0.167038	0.86734	NA	ENSRNOG00000056327	AABR07002010.1	AABR07002010.1
0.0393966	0.00327253	0.0448727	0.0729292	0.941862	NA	ENSRNOG00000048100	AABR07002044.1	AABR07002044.1
6.58894	0.0244844	0.265046	0.0923777	0.926398	0.975613	ENSRNOG00000050476	AABR07002247.1	AABR07002247.1
0.035741	-0.000312334	0.0448727	-0.00696046	0.994446	NA	ENSRNOG00000051384	AABR07002337.1	AABR07002337.1
0.821725	0.2022	0.209749	0.964009	0.335042	NA	ENSRNOG00000046037	AABR07002384.2	AABR07002384.2
0.103194	-0.000571393	0.0448727	-0.0127336	0.98984	NA	ENSRNOG00000061661	AABR07002493.1	AABR07002493.1
4.38547	0.110964	0.271712	0.40839	0.682987	0.861636	ENSRNOG00000022227	AABR07002564.1	AABR07002564.1
0.0922734	-0.00409637	0.0448727	-0.0912888	0.927263	NA	ENSRNOG00000038251	AABR07002623.1	AABR07002623.1
25.8014	-0.987534	0.251421	-3.92782	8.57211e-05	0.00447674	ENSRNOG00000051483	AABR07002623.2	AABR07002623.2
0.0304262	-0.000312415	0.0448727	-0.00696225	0.994445	NA	ENSRNOG00000060587	AABR07002627.1	AABR07002627.1
3.22624	0.497149	0.268417	1.85215	0.0640037	0.259906	ENSRNOG00000059266	AABR07002674.1	AABR07002674.1
11.5135	0.0951608	0.242706	0.392083	0.694997	0.868907	ENSRNOG00000060041	AABR07002677.2	AABR07002677.2
0.113238	-0.000636378	0.0448727	-0.0141819	0.988685	NA	ENSRNOG00000056832	AABR07002682.1	AABR07002682.1
58.3043	-0.0842827	0.178978	-0.470912	0.637703	0.834365	ENSRNOG00000054609	AABR07002683.1	AABR07002683.1
53.4696	0.327929	0.146207	2.24291	0.0249026	0.154309	ENSRNOG00000055096	AABR07002768.1	AABR07002768.1
24.8182	0.299029	0.205137	1.4577	0.144922	0.404391	ENSRNOG00000029805	AABR07002774.1	AABR07002774.1
1.78989	0.374563	0.243841	1.5361	0.124515	0.370347	ENSRNOG00000048765	AABR07002774.2	AABR07002774.2
0.0516629	0.0032077	0.0448727	0.0714845	0.943012	NA	ENSRNOG00000054614	AABR07002779.1	AABR07002779.1
0.161571	0.0052978	0.0606417	0.0873622	0.930384	NA	ENSRNOG00000060634	AABR07002784.2	AABR07002784.2
0.03238	-0.000312334	0.0448727	-0.00696046	0.994446	NA	ENSRNOG00000056831	AABR07002805.1	AABR07002805.1
0.0610606	-0.000441904	0.0448727	-0.00984794	0.992143	NA	ENSRNOG00000057222	AABR07002868.2	AABR07002868.2
0.0780167	-0.000441984	0.0448727	-0.00984974	0.992141	NA	ENSRNOG00000055119	AABR07002882.1	AABR07002882.1
0.382726	-0.11773	0.134226	-0.877107	0.380428	NA	ENSRNOG00000054776	AABR07002898.1	AABR07002898.1
0.0286301	-0.000312576	0.0448727	-0.00696584	0.994442	NA	ENSRNOG00000048484	AABR07002908.1	AABR07002908.1
0.0664359	-0.000441904	0.0448727	-0.00984795	0.992143	NA	ENSRNOG00000061774	AABR07002910.1	AABR07002910.1
0.263372	-0.0615248	0.119657	-0.514178	0.607128	NA	ENSRNOG00000061315	AABR07002928.1	AABR07002928.1
1.92326	0.0794469	0.245974	0.322988	0.746704	0.895818	ENSRNOG00000037415	AABR07002938.1	AABR07002938.1
57.5166	-0.485493	0.165898	-2.92646	0.00342843	0.0485526	ENSRNOG00000052945	AABR07002969.1	AABR07002969.1
13.7113	0.332095	0.223283	1.48733	0.136929	0.392381	ENSRNOG00000057350	AABR07002997.1	AABR07002997.1
2.27596	0.0225957	0.262328	0.0861354	0.931359	0.9779	ENSRNOG00000040273	AABR07003017.1	AABR07003017.1
0.285634	0.0141381	0.108655	0.130119	0.896473	NA	ENSRNOG00000037364	AABR07003049.1	AABR07003049.1
0.233863	-0.0221353	0.0538537	-0.411027	0.681053	NA	ENSRNOG00000055248	AABR07003056.1	AABR07003056.1
0.704434	0.171405	0.194924	0.879343	0.379215	NA	ENSRNOG00000060684	AABR07003186.3	AABR07003186.3
0.340225	-0.0123874	0.125957	-0.0983459	0.921658	NA	ENSRNOG00000037348	AABR07003187.2	AABR07003187.2
0.150701	0.00365764	0.0510517	0.0716457	0.942884	NA	ENSRNOG00000058637	AABR07003304.2	AABR07003304.2
0.0299298	-0.000312415	0.0448727	-0.00696225	0.994445	NA	ENSRNOG00000052766	AABR07003310.1	AABR07003310.1
0.157516	-0.0278932	0.0694188	-0.40181	0.687824	NA	ENSRNOG00000036300	AABR07003344.1	AABR07003344.1
0.028068	0.00327245	0.0448727	0.0729274	0.941864	NA	ENSRNOG00000037133	AABR07003433.1	AABR07003433.1
0.176276	-0.00152971	0.0608291	-0.0251478	0.979937	NA	ENSRNOG00000021484	AABR07003537.1	AABR07003537.1
0.0378168	0.00327253	0.0448727	0.0729292	0.941862	NA	ENSRNOG00000061194	AABR07003751.1	AABR07003751.1
0.321627	0.0175141	0.125516	0.139537	0.889026	NA	ENSRNOG00000061295	AABR07004085.1	AABR07004085.1
0.0546974	-0.000377159	0.0448727	-0.0084051	0.993294	NA	ENSRNOG00000060733	AABR07004101.2	AABR07004101.2
2.41807	-0.281062	0.265885	-1.05708	0.290474	0.579562	ENSRNOG00000016498	AABR07004112.1	AABR07004112.1
4.65818	0.0701661	0.271711	0.258238	0.796223	0.920747	ENSRNOG00000059662	AABR07004228.1	AABR07004228.1
0.102597	0.00301379	0.0448727	0.0671632	0.946452	NA	ENSRNOG00000053709	AABR07004229.1	AABR07004229.1
0.755867	0.135452	0.190744	0.710124	0.477627	NA	ENSRNOG00000054097	AABR07004232.2	AABR07004232.2
0.246189	0.0361874	0.108324	0.334066	0.73833	NA	ENSRNOG00000055864	AABR07004241.2	AABR07004241.2
0.0466582	-0.00037732	0.0448727	-0.00840869	0.993291	NA	ENSRNOG00000051426	AABR07004269.2	AABR07004269.2
0.0358968	-0.000312334	0.0448727	-0.00696046	0.994446	NA	ENSRNOG00000060667	AABR07004297.1	AABR07004297.1
0.158498	-0.00138658	0.0603142	-0.0229894	0.981659	NA	ENSRNOG00000030679	AABR07004397.1	AABR07004397.1
7.57473	-0.0153883	0.272198	-0.0565334	0.954917	0.984671	ENSRNOG00000054325	AABR07004397.2	AABR07004397.2
0.532578	-0.174619	0.162135	-1.077	0.281481	NA	ENSRNOG00000060197	AABR07004404.1	AABR07004404.1
0.0684373	-0.000446524	0.0448727	-0.00995092	0.99206	NA	ENSRNOG00000061889	AABR07004428.1	AABR07004428.1
5.85258	-0.166519	0.27228	-0.611574	0.540819	0.773596	ENSRNOG00000056445	AABR07004530.1	AABR07004530.1
0.337139	-0.072845	0.12776	-0.570168	0.568564	NA	ENSRNOG00000056733	AABR07004539.1	AABR07004539.1
5118.8	-0.690501	0.217171	-3.17953	0.00147513	0.0291191	ENSRNOG00000059330	AABR07004549.1	AABR07004549.1
15.4092	-0.154127	0.263636	-0.584621	0.558802	0.787198	ENSRNOG00000054930	AABR07004572.1	AABR07004572.1
0.0347203	-0.000312334	0.0448727	-0.00696046	0.994446	NA	ENSRNOG00000051568	AABR07004776.1	AABR07004776.1
0.0330567	-0.000312254	0.0448727	-0.00695867	0.994448	NA	ENSRNOG00000052460	AABR07004812.2	AABR07004812.2
0.307704	0.0286372	0.154082	0.185858	0.852557	NA	ENSRNOG00000057308	AABR07004868.2	AABR07004868.2
0.775103	0.00461065	0.169563	0.0271914	0.978307	NA	ENSRNOG00000018083	AABR07004876.1	AABR07004876.1
1.92981	-0.333971	0.25394	-1.31516	0.188457	0.468469	ENSRNOG00000052319	AABR07004881.1	AABR07004881.1
0.0793284	0.00314288	0.0448727	0.0700399	0.944162	NA	ENSRNOG00000056725	AABR07004888.1	AABR07004888.1
3.93372	-0.0550804	0.272219	-0.202338	0.839652	0.938628	ENSRNOG00000028974	AABR07004894.1	AABR07004894.1
0.684531	0.0105731	0.182564	0.0579145	0.953817	NA	ENSRNOG00000052236	AABR07004992.1	AABR07004992.1
3.95392	-0.144293	0.258513	-0.558164	0.576733	0.798149	ENSRNOG00000042292	AABR07004993.1	AABR07004993.1
0.365927	0.0217905	0.14232	0.153109	0.878312	NA	ENSRNOG00000054551	AABR07005004.1	AABR07005004.1
0.436928	-0.07175	0.156899	-0.457302	0.647454	NA	ENSRNOG00000060924	AABR07005004.2	AABR07005004.2
0.299037	0.0193097	0.128307	0.150496	0.880374	NA	ENSRNOG00000054914	AABR07005040.1	AABR07005040.1
0.5507	0.0238969	0.151078	0.158176	0.874318	NA	ENSRNOG00000025122	AABR07005506.1	AABR07005506.1
1.08724	0.0610518	0.208681	0.292561	0.769858	NA	ENSRNOG00000061369	AABR07005508.1	AABR07005508.1
0.946371	-0.113603	0.219923	-0.51656	0.605463	NA	ENSRNOG00000020477	AABR07005533.1	AABR07005533.1
4.18177	0.01109	0.271814	0.0408	0.967455	0.988854	ENSRNOG00000051825	AABR07005535.1	AABR07005535.1
0.162393	-0.00199084	0.0692865	-0.0287334	0.977077	NA	ENSRNOG00000051465	AABR07005565.1	AABR07005565.1
0.115691	-0.00410067	0.0448727	-0.0913846	0.927187	NA	ENSRNOG00000054843	AABR07005593.1	AABR07005593.1
56.0066	-0.191829	0.156705	-1.22415	0.220897	0.506287	ENSRNOG00000061844	AABR07005618.1	AABR07005618.1
5.15941	0.000642648	0.268413	0.00239425	0.99809	0.998933	ENSRNOG00000055297	AABR07005633.1	AABR07005633.1
0.0493845	-0.000377079	0.0448727	-0.00840331	0.993295	NA	ENSRNOG00000057137	AABR07005752.1	AABR07005752.1
1.6594	-0.00138942	0.239142	-0.00581003	0.995364	0.998114	ENSRNOG00000054418	AABR07005779.2	AABR07005779.2
0.606917	0.129094	0.173038	0.746045	0.45564	NA	ENSRNOG00000054961	AABR07005779.3	AABR07005779.3
14.4771	0.172435	0.254368	0.677897	0.497837	0.747662	ENSRNOG00000056571	AABR07005779.4	AABR07005779.4
0.0365798	-0.000312334	0.0448727	-0.00696046	0.994446	NA	ENSRNOG00000057003	AABR07005779.5	AABR07005779.5
0.58319	-0.0443881	0.162575	-0.273032	0.784828	NA	ENSRNOG00000054067	AABR07005837.1	AABR07005837.1
1.42763	0.0919423	0.241986	0.379949	0.703983	NA	ENSRNOG00000054093	AABR07005837.2	AABR07005837.2
32.2918	0.781069	0.261049	2.99205	0.00277114	0.0432344	ENSRNOG00000034038	AABR07005844.1	AABR07005844.1
0.0318658	-0.000312415	0.0448727	-0.00696225	0.994445	NA	ENSRNOG00000059505	AABR07005949.1	AABR07005949.1
0.0365035	-0.000312415	0.0448727	-0.00696225	0.994445	NA	ENSRNOG00000053950	AABR07005955.1	AABR07005955.1
0.0368431	-0.000312576	0.0448727	-0.00696584	0.994442	NA	ENSRNOG00000059125	AABR07005985.2	AABR07005985.2
1.85293	0.107167	0.227068	0.471959	0.636956	0.833813	ENSRNOG00000061253	AABR07006038.2	AABR07006038.2
0.0459783	0.00320762	0.0448727	0.0714827	0.943014	NA	ENSRNOG00000048049	AABR07006049.2	AABR07006049.2
1.02121	-0.0425925	0.196052	-0.217251	0.828013	NA	ENSRNOG00000016597	AABR07006081.1	AABR07006081.1
2.37739	0.131652	0.248211	0.530401	0.595834	0.811218	ENSRNOG00000057099	AABR07006097.1	AABR07006097.1
19.0358	-0.127455	0.211344	-0.60307	0.546462	0.777251	ENSRNOG00000020409	AABR07006111.1	AABR07006111.1
0.477457	-0.0220555	0.156355	-0.141061	0.887822	NA	ENSRNOG00000056396	AABR07006120.1	AABR07006120.1
0.403026	-0.0224889	0.151086	-0.148848	0.881673	NA	ENSRNOG00000043478	AABR07006142.1	AABR07006142.1
0.827551	-0.13174	0.214524	-0.614104	0.539147	NA	ENSRNOG00000017884	AABR07006160.1	AABR07006160.1
0.185843	0.0247387	0.0705344	0.350733	0.725789	NA	ENSRNOG00000036633	AABR07006255.1	AABR07006255.1
0.0539916	0.00320794	0.0448727	0.0714899	0.943008	NA	ENSRNOG00000028444	AABR07006258.1	AABR07006258.1
2.69463	-0.41491	0.268781	-1.54367	0.122667	0.367607	ENSRNOG00000056620	AABR07006263.1	AABR07006263.1
0.157707	-0.00184239	0.0694386	-0.0265326	0.978833	NA	ENSRNOG00000050024	AABR07006267.1	AABR07006267.1
1.24923	-0.341833	0.229883	-1.48699	0.137019	NA	ENSRNOG00000020980	AABR07006278.1	AABR07006278.1
5.29174	0.304653	0.266428	1.14347	0.252843	0.540472	ENSRNOG00000060420	AABR07006311.1	AABR07006311.1
0.155803	0.00507499	0.0600418	0.0845243	0.93264	NA	ENSRNOG00000059146	AABR07006328.1	AABR07006328.1
38.7189	0.22503	0.170189	1.32223	0.18609	0.465787	ENSRNOG00000050414	AABR07006333.1	AABR07006333.1
0.0528729	-0.00037732	0.0448727	-0.00840869	0.993291	NA	ENSRNOG00000058581	AABR07006436.1	AABR07006436.1
0.211262	0.0110843	0.0900312	0.123117	0.902015	NA	ENSRNOG00000029732	AABR07006451.1	AABR07006451.1
78.7231	0.483426	0.135875	3.55787	0.000373873	0.0121236	ENSRNOG00000046420	AABR07006458.1	AABR07006458.1
2.25916	0.232241	0.256216	0.906427	0.36471	0.647448	ENSRNOG00000058389	AABR07006475.1	AABR07006475.1
0.290147	0.0251348	0.0724532	0.34691	0.728659	NA	ENSRNOG00000031086	AABR07006504.1	AABR07006504.1
0.0940423	-0.000506729	0.0448727	-0.0112926	0.99099	NA	ENSRNOG00000048390	AABR07006536.1	AABR07006536.1
0.0367193	0.00327253	0.0448727	0.0729292	0.941862	NA	ENSRNOG00000050486	AABR07006619.1	AABR07006619.1
0.0531772	0.00679272	0.0448727	0.151378	0.879678	NA	ENSRNOG00000052384	AABR07006672.1	AABR07006672.1
0.220354	-0.0115633	0.0710857	-0.162667	0.87078	NA	ENSRNOG00000056566	AABR07006689.1	AABR07006689.1
4.26977	0.136212	0.271899	0.500966	0.616395	0.823113	ENSRNOG00000053728	AABR07006724.1	AABR07006724.1
1.36375	0.209082	0.230783	0.905968	0.364953	NA	ENSRNOG00000052057	AABR07006727.1	AABR07006727.1
0.530014	0.189569	0.18242	1.03919	0.298718	NA	ENSRNOG00000061760	AABR07006736.1	AABR07006736.1
0.306951	0.120733	0.118119	1.02214	0.306717	NA	ENSRNOG00000036287	AABR07006742.1	AABR07006742.1
1.67437	0.146433	0.251595	0.582019	0.560554	0.787548	ENSRNOG00000053424	AABR07006860.1	AABR07006860.1
20.8075	-0.411159	0.24561	-1.67403	0.0941253	0.320586	ENSRNOG00000055976	AABR07006866.1	AABR07006866.1
15.4555	0.00255583	0.265201	0.00963733	0.992311	0.996865	ENSRNOG00000013993	AABR07007000.1	AABR07007000.1
0.051415	0.00320762	0.0448727	0.0714827	0.943014	NA	ENSRNOG00000056577	AABR07007023.1	AABR07007023.1
0.0299464	-0.000312415	0.0448727	-0.00696225	0.994445	NA	ENSRNOG00000052188	AABR07007026.1	AABR07007026.1
4.15395	0.472456	0.270735	1.74509	0.0809691	0.295194	ENSRNOG00000061365	AABR07007055.1	AABR07007055.1
0.0555916	-0.000442065	0.0448727	-0.00985153	0.99214	NA	ENSRNOG00000055729	AABR07007057.1	AABR07007057.1
0.0408168	-0.000312657	0.0448727	-0.00696764	0.994441	NA	ENSRNOG00000048681	AABR07007064.1	AABR07007064.1
1.23064	0.136826	0.197895	0.691405	0.489311	NA	ENSRNOG00000034090	AABR07007092.1	AABR07007092.1
0.0560267	-0.00037732	0.0448727	-0.00840869	0.993291	NA	ENSRNOG00000056674	AABR07007095.1	AABR07007095.1
44.005	0.498095	0.19087	2.6096	0.00906475	0.086487	ENSRNOG00000032668	AABR07007130.1	AABR07007130.1
5.12335	0.220661	0.268319	0.822384	0.410858	0.685793	ENSRNOG00000042665	AABR07007130.2	AABR07007130.2
0.928008	-0.0759576	0.208338	-0.364589	0.715418	NA	ENSRNOG00000051496	AABR07007134.1	AABR07007134.1
0.500744	0.00212704	0.0449087	0.0473637	0.962223	NA	ENSRNOG00000055064	AABR07007146.1	AABR07007146.1
0.0905287	-0.000506648	0.0448727	-0.0112908	0.990991	NA	ENSRNOG00000036436	AABR07007645.1	AABR07007645.1
0.0327988	0.00327253	0.0448727	0.0729292	0.941862	NA	ENSRNOG00000041423	AABR07007689.1	AABR07007689.1
0.271812	0.0477997	0.0993104	0.481316	0.630292	NA	ENSRNOG00000010615	AABR07007690.1	AABR07007690.1
0.202694	0.0106513	0.0893537	0.119204	0.905114	NA	ENSRNOG00000041749	AABR07007690.2	AABR07007690.2
5.26012	-0.562926	0.269841	-2.08614	0.0369662	0.193325	ENSRNOG00000060525	AABR07007717.3	AABR07007717.3
1.12762	0.00407273	0.223294	0.0182394	0.985448	NA	ENSRNOG00000018045	AABR07007730.1	AABR07007730.1
0.99903	0.0230335	0.171182	0.134555	0.892963	NA	ENSRNOG00000060714	AABR07007744.2	AABR07007744.2
0.0603857	0.0031428	0.0448727	0.0700381	0.944163	NA	ENSRNOG00000046691	AABR07007758.1	AABR07007758.1
1.17405	0.032861	0.230797	0.142381	0.886779	NA	ENSRNOG00000051888	AABR07007775.1	AABR07007775.1
1.95587	0.229159	0.250525	0.914716	0.360341	0.643546	ENSRNOG00000053598	AABR07007789.1	AABR07007789.1
0.482365	0.369852	0.169685	2.17964	0.0292842	NA	ENSRNOG00000059761	AABR07007798.1	AABR07007798.1
0.292658	0.127491	0.13627	0.935579	0.34949	NA	ENSRNOG00000061406	AABR07007799.1	AABR07007799.1
2.3182	0.12417	0.255624	0.485752	0.627143	0.829364	ENSRNOG00000056525	AABR07007853.1	AABR07007853.1
0.114226	0.00659841	0.0448727	0.147047	0.883095	NA	ENSRNOG00000057995	AABR07007861.1	AABR07007861.1
0.289791	-0.00916814	0.11908	-0.0769913	0.938631	NA	ENSRNOG00000060901	AABR07007875.1	AABR07007875.1
0.0518388	-0.0039019	0.0448727	-0.0869549	0.930707	NA	ENSRNOG00000059628	AABR07007878.1	AABR07007878.1
7.75771	-0.0314319	0.259101	-0.121312	0.903444	0.964832	ENSRNOG00000050795	AABR07008016.1	AABR07008016.1
0.458328	0.110162	0.154928	0.711053	0.477051	NA	ENSRNOG00000051672	AABR07008030.1	AABR07008030.1
0.364644	0.0275942	0.157955	0.174697	0.861318	NA	ENSRNOG00000041930	AABR07008066.1	AABR07008066.1
3.44154	-0.0507962	0.271252	-0.187266	0.851452	0.943571	ENSRNOG00000047236	AABR07008066.2	AABR07008066.2
2.69458	-0.303375	0.269493	-1.12572	0.260283	0.548572	ENSRNOG00000026928	AABR07008097.1	AABR07008097.1
0.11641	-0.00416087	0.0448727	-0.0927263	0.926121	NA	ENSRNOG00000058955	AABR07008099.2	AABR07008099.2
0.120737	-0.000773179	0.049433	-0.015641	0.987521	NA	ENSRNOG00000059665	AABR07008118.1	AABR07008118.1
0.0938356	0.0101832	0.0448727	0.226935	0.820474	NA	ENSRNOG00000052551	AABR07008256.1	AABR07008256.1
0.0343498	-0.000312334	0.0448727	-0.00696046	0.994446	NA	ENSRNOG00000039481	AABR07008300.1	AABR07008300.1
0.697336	0.109538	0.192817	0.568092	0.569972	NA	ENSRNOG00000058320	AABR07008420.2	AABR07008420.2
0.12665	-0.000785028	0.0498429	-0.01575	0.987434	NA	ENSRNOG00000059568	AABR07008443.1	AABR07008443.1
0.0583989	0.00679264	0.0448727	0.151376	0.879679	NA	ENSRNOG00000061419	AABR07008485.1	AABR07008485.1
0.224287	0.0251343	0.0897752	0.279969	0.779501	NA	ENSRNOG00000046150	AABR07008805.1	AABR07008805.1
0.250422	0.0308915	0.0801069	0.385629	0.699772	NA	ENSRNOG00000011997	AABR07008940.1	AABR07008940.1
0.159665	0.00680366	0.0693775	0.0980672	0.921879	NA	ENSRNOG00000061466	AABR07009031.1	AABR07009031.1
30.5527	0.00483408	0.17091	0.0282843	0.977435	0.991897	ENSRNOG00000057159	AABR07009106.2	AABR07009106.2
0.0540756	-0.000377079	0.0448727	-0.00840331	0.993295	NA	ENSRNOG00000056029	AABR07009161.1	AABR07009161.1
0.195945	0.00687877	0.0708114	0.0971421	0.922614	NA	ENSRNOG00000055758	AABR07009338.1	AABR07009338.1
0.0836339	-0.000506487	0.0448727	-0.0112872	0.990994	NA	ENSRNOG00000011429	AABR07009373.1	AABR07009373.1
0.299814	0.041632	0.117564	0.354121	0.723248	NA	ENSRNOG00000055011	AABR07009377.1	AABR07009377.1
3.76449	0.00951077	0.270376	0.035176	0.971939	0.989863	ENSRNOG00000011827	AABR07009397.1	AABR07009397.1
0.0636598	-0.000316955	0.0448727	-0.00706343	0.994364	NA	ENSRNOG00000030152	AABR07009638.1	AABR07009638.1
0.177947	0.00884245	0.0797623	0.11086	0.911727	NA	ENSRNOG00000053422	AABR07009639.1	AABR07009639.1
0.476143	-0.0290652	0.168979	-0.172005	0.863433	NA	ENSRNOG00000031378	AABR07009715.1	AABR07009715.1
0.0815619	0.00307821	0.0448727	0.0685988	0.945309	NA	ENSRNOG00000056392	AABR07009824.1	AABR07009824.1
1.98301	0.130473	0.257074	0.507529	0.611783	0.821155	ENSRNOG00000061630	AABR07009834.1	AABR07009834.1
0.452676	0.0271545	0.161326	0.16832	0.866331	NA	ENSRNOG00000011640	AABR07009931.1	AABR07009931.1
0.32631	-0.00813339	0.10847	-0.0749829	0.940228	NA	ENSRNOG00000053688	AABR07009965.1	AABR07009965.1
0.172295	-0.0255041	0.0794469	-0.321021	0.748195	NA	ENSRNOG00000038552	AABR07009978.1	AABR07009978.1
0.0833342	0.00307821	0.0448727	0.0685988	0.945309	NA	ENSRNOG00000059906	AABR07010121.1	AABR07010121.1
1.44872	0.0955528	0.233502	0.409216	0.682381	NA	ENSRNOG00000061390	AABR07010170.1	AABR07010170.1
0.0442554	-0.00396664	0.0448727	-0.0883977	0.929561	NA	ENSRNOG00000055930	AABR07010180.1	AABR07010180.1
2.0103	0.186266	0.191428	0.973035	0.330536	0.618466	ENSRNOG00000052107	AABR07010385.1	AABR07010385.1
5.7448	-0.327536	0.268312	-1.22073	0.22219	0.507943	ENSRNOG00000061443	AABR07010460.1	AABR07010460.1
3.59042	0.234058	0.271416	0.86236	0.388489	0.667968	ENSRNOG00000048907	AABR07010563.1	AABR07010563.1
0.210768	0.0264447	0.062773	0.421274	0.673555	NA	ENSRNOG00000051881	AABR07010575.1	AABR07010575.1
0.0354807	-0.000312334	0.0448727	-0.00696046	0.994446	NA	ENSRNOG00000054842	AABR07010587.1	AABR07010587.1
0.485289	0.0743493	0.162641	0.457138	0.647572	NA	ENSRNOG00000055580	AABR07010620.1	AABR07010620.1
0.0264204	-0.000312495	0.0448727	-0.00696405	0.994444	NA	ENSRNOG00000036425	AABR07010633.1	AABR07010633.1
0.411225	0.0816019	0.162657	0.501682	0.615891	NA	ENSRNOG00000032715	AABR07010705.1	AABR07010705.1
2.98031	-0.632093	0.266749	-2.36962	0.0178065	0.127849	ENSRNOG00000052971	AABR07010777.1	AABR07010777.1
0.0560953	-0.00037724	0.0448727	-0.00840689	0.993292	NA	ENSRNOG00000053939	AABR07010787.1	AABR07010787.1
0.728381	-0.0853014	0.0574105	-1.48582	0.137328	NA	ENSRNOG00000052016	AABR07010868.1	AABR07010868.1
0.0347408	-0.000312495	0.0448727	-0.00696405	0.994444	NA	ENSRNOG00000051664	AABR07010878.1	AABR07010878.1
0.4533	-0.164672	0.156104	-1.05489	0.291477	NA	ENSRNOG00000057008	AABR07010985.1	AABR07010985.1
1.48781	0.214969	0.239321	0.898245	0.369055	NA	ENSRNOG00000054340	AABR07011013.1	AABR07011013.1
0.0385433	-0.000312415	0.0448727	-0.00696225	0.994445	NA	ENSRNOG00000060521	AABR07011084.2	AABR07011084.2
0.0481737	-0.000377159	0.0448727	-0.0084051	0.993294	NA	ENSRNOG00000054441	AABR07011085.1	AABR07011085.1
0.0519636	-0.0039668	0.0448727	-0.0884013	0.929558	NA	ENSRNOG00000049459	AABR07011545.1	AABR07011545.1
2.53561	-0.358117	0.265084	-1.35096	0.17671	0.453865	ENSRNOG00000058126	AABR07011682.1	AABR07011682.1
3.11593	0.3688	0.262232	1.40639	0.159609	0.426906	ENSRNOG00000054429	AABR07011697.1	AABR07011697.1
3.80747	0.331124	0.248968	1.32999	0.183523	0.462959	ENSRNOG00000028120	AABR07011698.1	AABR07011698.1
0.0617277	0.00327237	0.0448727	0.0729256	0.941865	NA	ENSRNOG00000061687	AABR07011947.1	AABR07011947.1
1.96686	0.267403	0.252632	1.05847	0.289842	0.579227	ENSRNOG00000034093	AABR07011951.1	AABR07011951.1
0.532995	0.0738098	0.161379	0.457368	0.647406	NA	ENSRNOG00000054279	AABR07011991.1	AABR07011991.1
240.34	-0.219306	0.123648	-1.77363	0.0761247	0.286333	ENSRNOG00000061272	AABR07011996.1	AABR07011996.1
0.28689	-0.0060236	0.0982404	-0.0613148	0.951108	NA	ENSRNOG00000052251	AABR07011997.1	AABR07011997.1
0.491294	0.219845	0.146107	1.50468	0.132405	NA	ENSRNOG00000061763	AABR07012039.1	AABR07012039.1
0.101945	-0.000571232	0.0448727	-0.0127301	0.989843	NA	ENSRNOG00000056501	AABR07012044.2	AABR07012044.2
31.8503	-0.240624	0.213553	-1.12677	0.259842	0.54788	ENSRNOG00000061118	AABR07012047.1	AABR07012047.1
0.970357	-0.267776	0.215962	-1.23992	0.215005	NA	ENSRNOG00000056112	AABR07012065.1	AABR07012065.1
0.598969	-0.028742	0.162035	-0.177382	0.859209	NA	ENSRNOG00000060439	AABR07012131.2	AABR07012131.2
0.304163	0.0147066	0.110054	0.133632	0.893694	NA	ENSRNOG00000047188	AABR07012133.1	AABR07012133.1
1.81764	0.0134643	0.0453943	0.296607	0.766767	0.904969	ENSRNOG00000059604	AABR07012274.1	AABR07012274.1
0.0688148	0.00672806	0.0448727	0.149937	0.880815	NA	ENSRNOG00000029760	AABR07012291.1	AABR07012291.1
0.0491449	-0.000376918	0.0448727	-0.00839973	0.993298	NA	ENSRNOG00000052006	AABR07012295.1	AABR07012295.1
0.0981905	0.00659881	0.0448727	0.147056	0.883088	NA	ENSRNOG00000055916	AABR07012301.1	AABR07012301.1
0.235229	0.0204194	0.0448727	0.455052	0.649072	NA	ENSRNOG00000009115	AABR07012302.1	AABR07012302.1
0.225486	0.0169003	0.0448727	0.376627	0.706451	NA	ENSRNOG00000033499	AABR07012310.1	AABR07012310.1
0.0814882	0.0102483	0.0448727	0.228387	0.819345	NA	ENSRNOG00000009445	AABR07012313.1	AABR07012313.1
0.133292	0.0136391	0.0448727	0.303952	0.761165	NA	ENSRNOG00000043111	AABR07012314.1	AABR07012314.1
14.7225	0.0645823	0.0897003	0.719979	0.471538	0.730421	ENSRNOG00000009602	AABR07012329.1	AABR07012329.1
0.0357821	-0.00390182	0.0448727	-0.0869531	0.930709	NA	ENSRNOG00000056468	AABR07012377.1	AABR07012377.1
37.7841	0.253251	0.23157	1.09363	0.274118	0.563144	ENSRNOG00000052421	AABR07012475.2	AABR07012475.2
0.273937	0.0198403	0.127381	0.155756	0.876226	NA	ENSRNOG00000060042	AABR07012582.1	AABR07012582.1
62.1177	0.601513	0.229089	2.62568	0.00864762	0.08407	ENSRNOG00000059093	AABR07012583.3	AABR07012583.3
21.8214	0.115176	0.2211	0.520922	0.602421	0.81578	ENSRNOG00000060366	AABR07012583.4	AABR07012583.4
0.0559505	-0.000377482	0.0448727	-0.00841228	0.993288	NA	ENSRNOG00000002223	AABR07012587.1	AABR07012587.1
0.106502	0.00653391	0.0448727	0.14561	0.884229	NA	ENSRNOG00000037223	AABR07012592.1	AABR07012592.1
0.301396	-0.0112777	0.126159	-0.0893925	0.92877	NA	ENSRNOG00000054483	AABR07012711.1	AABR07012711.1
0.123862	-0.000636299	0.0448727	-0.0141801	0.988686	NA	ENSRNOG00000053048	AABR07012728.1	AABR07012728.1
0.0761854	-0.000442145	0.0448727	-0.00985333	0.992138	NA	ENSRNOG00000061513	AABR07012728.2	AABR07012728.2
1.03836	0.0586645	0.21378	0.274415	0.783766	NA	ENSRNOG00000053044	AABR07012775.1	AABR07012775.1
21.0617	-0.00797285	0.220342	-0.036184	0.971136	0.98978	ENSRNOG00000017695	AABR07012795.1	AABR07012795.1
0.865459	0.00576171	0.206018	0.027967	0.977688	NA	ENSRNOG00000055404	AABR07012826.1	AABR07012826.1
0.683926	0.0531846	0.172874	0.307648	0.75835	NA	ENSRNOG00000030847	AABR07012868.1	AABR07012868.1
0.108671	-0.000571232	0.0448727	-0.0127301	0.989843	NA	ENSRNOG00000052101	AABR07013023.1	AABR07013023.1
0.188436	0.0201149	0.0797395	0.252257	0.800842	NA	ENSRNOG00000053591	AABR07013085.1	AABR07013085.1
0.228766	-0.00307305	0.0814058	-0.0377498	0.969887	NA	ENSRNOG00000023365	AABR07013086.1	AABR07013086.1
2.09674	0.400724	0.22506	1.78052	0.0749916	0.283584	ENSRNOG00000030575	AABR07013111.1	AABR07013111.1
0.339027	0.0800197	0.0899182	0.889917	0.373511	NA	ENSRNOG00000053956	AABR07013116.1	AABR07013116.1
1.34178	0.0365608	0.233432	0.156623	0.875542	NA	ENSRNOG00000060844	AABR07013165.1	AABR07013165.1
0.699552	0.149543	0.191888	0.779323	0.43579	NA	ENSRNOG00000030491	AABR07013200.1	AABR07013200.1
1.20564	0.58429	0.21758	2.68541	0.00724417	NA	ENSRNOG00000058153	AABR07013202.1	AABR07013202.1
0.0929835	-0.00768577	0.0448727	-0.17128	0.864004	NA	ENSRNOG00000053168	AABR07013250.1	AABR07013250.1
3.94663	0.198164	0.271747	0.729223	0.465865	0.72613	ENSRNOG00000053387	AABR07013288.4	AABR07013288.4
1.96069	0.301095	0.224338	1.34215	0.179547	0.457688	ENSRNOG00000055038	AABR07013302.1	AABR07013302.1
0.259799	0.0101056	0.0898139	0.112517	0.910413	NA	ENSRNOG00000023965	AABR07013464.1	AABR07013464.1
0.0968122	0.00659841	0.0448727	0.147047	0.883095	NA	ENSRNOG00000041792	AABR07013488.1	AABR07013488.1
0.286576	0.069774	0.118739	0.587623	0.556785	NA	ENSRNOG00000056490	AABR07013566.1	AABR07013566.1
0.48898	0.0224279	0.155879	0.14388	0.885595	NA	ENSRNOG00000059088	AABR07013653.1	AABR07013653.1
0.0723535	-0.00396672	0.0448727	-0.0883995	0.929559	NA	ENSRNOG00000057834	AABR07013701.1	AABR07013701.1
0.216619	0.00989831	0.0895181	0.110573	0.911955	NA	ENSRNOG00000058696	AABR07013701.2	AABR07013701.2
135.054	-0.0922944	0.189836	-0.486179	0.62684	0.829364	ENSRNOG00000059921	AABR07013746.1	AABR07013746.1
0.0804821	0.00666307	0.0448727	0.148488	0.881957	NA	ENSRNOG00000051582	AABR07013747.1	AABR07013747.1
5.05848	0.403675	0.265927	1.51799	0.129017	0.378227	ENSRNOG00000048082	AABR07013776.1	AABR07013776.1
0.404841	0.0104525	0.100174	0.104343	0.916897	NA	ENSRNOG00000030563	AABR07013798.1	AABR07013798.1
0.0549479	0.0032077	0.0448727	0.0714845	0.943012	NA	ENSRNOG00000050050	AABR07013801.1	AABR07013801.1
10.7054	0.129617	0.243261	0.532831	0.594151	0.80983	ENSRNOG00000058222	AABR07013802.1	AABR07013802.1
0.0360048	0.00327261	0.0448727	0.072931	0.941861	NA	ENSRNOG00000060973	AABR07013843.1	AABR07013843.1
0.270377	-0.0908621	0.120785	-0.752266	0.451891	NA	ENSRNOG00000051010	AABR07013918.1	AABR07013918.1
0.180539	-0.00154764	0.0611769	-0.0252978	0.979817	NA	ENSRNOG00000051869	AABR07013931.1	AABR07013931.1
0.215698	0.00860026	0.0805305	0.106795	0.914952	NA	ENSRNOG00000061742	AABR07013931.3	AABR07013931.3
1.14158	0.343482	0.229403	1.49728	0.134319	NA	ENSRNOG00000040213	AABR07014114.1	AABR07014114.1
0.209507	-0.00517761	0.0992088	-0.052189	0.958378	NA	ENSRNOG00000059950	AABR07014158.1	AABR07014158.1
0.033499	-0.000312576	0.0448727	-0.00696584	0.994442	NA	ENSRNOG00000039989	AABR07014177.1	AABR07014177.1
0.147912	0.0113684	0.0596312	0.190644	0.848804	NA	ENSRNOG00000057936	AABR07014218.1	AABR07014218.1
0.352541	-0.0953835	0.143505	-0.664669	0.506262	NA	ENSRNOG00000042166	AABR07014259.1	AABR07014259.1
0.0719828	-0.000446524	0.0448727	-0.00995092	0.99206	NA	ENSRNOG00000051753	AABR07014272.1	AABR07014272.1
0.0314912	-0.00390198	0.0448727	-0.0869567	0.930706	NA	ENSRNOG00000050982	AABR07014301.2	AABR07014301.2
0.803712	0.2957	0.176804	1.67247	0.0944321	NA	ENSRNOG00000057639	AABR07014304.1	AABR07014304.1
0.0535571	-0.00037732	0.0448727	-0.00840869	0.993291	NA	ENSRNOG00000051389	AABR07014424.1	AABR07014424.1
0.0304345	-0.000312415	0.0448727	-0.00696225	0.994445	NA	ENSRNOG00000057178	AABR07014512.1	AABR07014512.1
0.0353875	-0.000312576	0.0448727	-0.00696584	0.994442	NA	ENSRNOG00000049984	AABR07014547.1	AABR07014547.1
0.236344	-0.00539887	0.0992438	-0.0544001	0.956616	NA	ENSRNOG00000052680	AABR07014630.1	AABR07014630.1
0.0528504	-0.000442226	0.0448727	-0.00985513	0.992137	NA	ENSRNOG00000036377	AABR07014722.1	AABR07014722.1
0.236394	0.0102892	0.0903154	0.113925	0.909297	NA	ENSRNOG00000047135	AABR07014756.2	AABR07014756.2
0.642332	-0.0464775	0.193139	-0.240643	0.809832	NA	ENSRNOG00000024829	AABR07014804.1	AABR07014804.1
12.946	-0.243696	0.241901	-1.00742	0.313733	0.601276	ENSRNOG00000054855	AABR07014855.1	AABR07014855.1
0.0338023	-0.000312415	0.0448727	-0.00696225	0.994445	NA	ENSRNOG00000053058	AABR07014885.1	AABR07014885.1
23.1578	-0.238554	0.210347	-1.1341	0.256754	0.544444	ENSRNOG00000052298	AABR07014974.1	AABR07014974.1
19.9605	0.0713208	0.217369	0.32811	0.742829	0.894086	ENSRNOG00000021986	AABR07015006.1	AABR07015006.1
0.103815	-0.0077506	0.0448727	-0.172724	0.862868	NA	ENSRNOG00000056503	AABR07015015.1	AABR07015015.1
0.189904	0.00868248	0.0799771	0.108562	0.91355	NA	ENSRNOG00000057505	AABR07015015.2	AABR07015015.2
10.1832	0.264098	0.256265	1.03057	0.302744	0.592769	ENSRNOG00000056778	AABR07015040.1	AABR07015040.1
0.107096	-0.000571232	0.0448727	-0.0127301	0.989843	NA	ENSRNOG00000061254	AABR07015042.1	AABR07015042.1
0.315103	-0.00671396	0.0996651	-0.0673652	0.946291	NA	ENSRNOG00000060518	AABR07015057.1	AABR07015057.1
0.0341348	-0.00390182	0.0448727	-0.0869531	0.930709	NA	ENSRNOG00000054945	AABR07015081.2	AABR07015081.2
40.2507	-0.0238512	0.171661	-0.138944	0.889495	0.959445	ENSRNOG00000057821	AABR07015165.1	AABR07015165.1
0.265701	-0.0196065	0.0895592	-0.218922	0.826711	NA	ENSRNOG00000026134	AABR07015180.1	AABR07015180.1
0.0917148	-0.00768577	0.0448727	-0.17128	0.864004	NA	ENSRNOG00000055911	AABR07015505.1	AABR07015505.1
0.0540616	0.00320778	0.0448727	0.0714863	0.943011	NA	ENSRNOG00000054521	AABR07015510.2	AABR07015510.2
0.958751	0.468229	0.189783	2.46718	0.0136183	NA	ENSRNOG00000055015	AABR07015559.1	AABR07015559.1
0.253393	0.0101345	0.0904999	0.111983	0.910837	NA	ENSRNOG00000036375	AABR07015608.1	AABR07015608.1
0.316735	0.0249642	0.144882	0.172307	0.863196	NA	ENSRNOG00000060489	AABR07015639.1	AABR07015639.1
0.857156	-0.128933	0.211837	-0.608644	0.542761	NA	ENSRNOG00000005077	AABR07015719.1	AABR07015719.1
0.161984	0.0155867	0.0696681	0.223728	0.822969	NA	ENSRNOG00000052531	AABR07015855.1	AABR07015855.1
0.594888	-0.138609	0.171988	-0.805922	0.420288	NA	ENSRNOG00000058434	AABR07015859.1	AABR07015859.1
0.606745	-0.355147	0.174921	-2.03033	0.0423227	NA	ENSRNOG00000059624	AABR07015889.1	AABR07015889.1
0.0533529	0.00320778	0.0448727	0.0714863	0.943011	NA	ENSRNOG00000055280	AABR07015903.1	AABR07015903.1
0.0493481	-0.000376918	0.0448727	-0.00839973	0.993298	NA	ENSRNOG00000057861	AABR07015907.2	AABR07015907.2
0.186259	-0.00833951	0.0613964	-0.135831	0.891955	NA	ENSRNOG00000052037	AABR07015917.1	AABR07015917.1
0.117888	0.00355211	0.0492169	0.0721726	0.942465	NA	ENSRNOG00000058474	AABR07015941.1	AABR07015941.1
0.56918	-0.0812716	0.171795	-0.473073	0.636161	NA	ENSRNOG00000058316	AABR07015956.1	AABR07015956.1
4.49966	0.335822	0.266454	1.26034	0.207547	0.492269	ENSRNOG00000004090	AABR07016056.1	AABR07016056.1
0.288701	0.043949	0.119123	0.368939	0.712173	NA	ENSRNOG00000059123	AABR07016559.1	AABR07016559.1
194.161	0.0346304	0.12512	0.276778	0.78195	0.913387	ENSRNOG00000061005	AABR07016572.1	AABR07016572.1
0.032677	0.00327253	0.0448727	0.0729292	0.941862	NA	ENSRNOG00000054236	AABR07016573.1	AABR07016573.1
1.58982	0.249391	0.239843	1.03981	0.298429	0.587891	ENSRNOG00000054531	AABR07016578.1	AABR07016578.1
1.57126	0.12174	0.250562	0.485868	0.627061	0.829364	ENSRNOG00000056722	AABR07016578.2	AABR07016578.2
40.6963	-0.288792	0.227802	-1.26773	0.204894	0.488804	ENSRNOG00000061602	AABR07016592.1	AABR07016592.1
0.18087	0.00385695	0.0524169	0.0735823	0.941343	NA	ENSRNOG00000053953	AABR07016672.1	AABR07016672.1
0.152069	0.00501972	0.059797	0.0839461	0.933099	NA	ENSRNOG00000055024	AABR07016674.1	AABR07016674.1
0.0339401	0.00327245	0.0448727	0.0729274	0.941864	NA	ENSRNOG00000036370	AABR07016769.1	AABR07016769.1
0.107228	-0.0041612	0.0448727	-0.0927334	0.926115	NA	ENSRNOG00000052764	AABR07016779.1	AABR07016779.1
0.129539	-0.000576094	0.0448727	-0.0128384	0.989757	NA	ENSRNOG00000006051	AABR07016841.1	AABR07016841.1
2.89695	-0.0071579	0.270799	-0.0264326	0.978912	0.992199	ENSRNOG00000060365	AABR07016845.1	AABR07016845.1
2.59612	0.321359	0.260712	1.23262	0.217717	0.503349	ENSRNOG00000061888	AABR07016856.1	AABR07016856.1
0.0896234	-0.00755612	0.0448727	-0.16839	0.866276	NA	ENSRNOG00000053848	AABR07017048.1	AABR07017048.1
0.176158	0.0196612	0.0788517	0.249344	0.803095	NA	ENSRNOG00000058491	AABR07017104.1	AABR07017104.1
4.73941	0.223114	0.271463	0.821896	0.411136	0.685899	ENSRNOG00000005869	AABR07017110.1	AABR07017110.1
0.0387958	-0.0039019	0.0448727	-0.0869549	0.930707	NA	ENSRNOG00000053511	AABR07017113.1	AABR07017113.1
3.256	-0.110571	0.268404	-0.411956	0.680371	0.859794	ENSRNOG00000060863	AABR07017145.1	AABR07017145.1
2.97889	-0.139247	0.266057	-0.523373	0.600715	0.814228	ENSRNOG00000060406	AABR07017159.1	AABR07017159.1
0.0838827	0.00307805	0.0448727	0.0685953	0.945312	NA	ENSRNOG00000057844	AABR07017176.1	AABR07017176.1
1.53745	-0.0341865	0.247543	-0.138103	0.890159	NA	ENSRNOG00000057837	AABR07017236.1	AABR07017236.1
0.061096	-0.000377562	0.0448727	-0.00841408	0.993287	NA	ENSRNOG00000049670	AABR07017597.1	AABR07017597.1
0.0332895	-0.000312657	0.0448727	-0.00696764	0.994441	NA	ENSRNOG00000061833	AABR07017635.2	AABR07017635.2
0.0453552	0.00320786	0.0448727	0.0714881	0.943009	NA	ENSRNOG00000058787	AABR07017649.2	AABR07017649.2
0.0328988	-0.000312254	0.0448727	-0.00695867	0.994448	NA	ENSRNOG00000052828	AABR07017693.1	AABR07017693.1
0.0895383	-0.000506488	0.0448727	-0.0112872	0.990994	NA	ENSRNOG00000053791	AABR07017693.2	AABR07017693.2
0.0356283	-0.000312657	0.0448727	-0.00696764	0.994441	NA	ENSRNOG00000060201	AABR07017701.1	AABR07017701.1
0.0311451	-0.000312415	0.0448727	-0.00696225	0.994445	NA	ENSRNOG00000060541	AABR07017825.5	AABR07017825.5
0.0826816	-0.00050689	0.0448727	-0.0112962	0.990987	NA	ENSRNOG00000054812	AABR07017846.1	AABR07017846.1
0.082081	-0.000506568	0.0448727	-0.011289	0.990993	NA	ENSRNOG00000055476	AABR07017868.3	AABR07017868.3
0.0512397	-0.000377159	0.0448727	-0.0084051	0.993294	NA	ENSRNOG00000056892	AABR07017868.4	AABR07017868.4
2.1731	-0.392957	0.247406	-1.58831	0.112217	0.351392	ENSRNOG00000061157	AABR07017999.1	AABR07017999.1
0.0594619	0.00314272	0.0448727	0.0700363	0.944165	NA	ENSRNOG00000045762	AABR07018048.1	AABR07018048.1
0.515295	0.0145392	0.133695	0.108749	0.913401	NA	ENSRNOG00000057750	AABR07018058.1	AABR07018058.1
0.129955	0.0049622	0.0587092	0.0845217	0.932642	NA	ENSRNOG00000061921	AABR07018064.1	AABR07018064.1
0.0342891	-0.000312576	0.0448727	-0.00696584	0.994442	NA	ENSRNOG00000036381	AABR07018115.2	AABR07018115.2
0.03238	-0.000312334	0.0448727	-0.00696046	0.994446	NA	ENSRNOG00000060223	AABR07018115.4	AABR07018115.4
0.0401245	-0.000312334	0.0448727	-0.00696046	0.994446	NA	ENSRNOG00000051849	AABR07018128.1	AABR07018128.1
0.0343605	-0.000312495	0.0448727	-0.00696405	0.994444	NA	ENSRNOG00000013433	AABR07018165.1	AABR07018165.1
0.0945009	-0.000571876	0.0448727	-0.0127444	0.989832	NA	ENSRNOG00000061107	AABR07018170.1	AABR07018170.1
0.475553	0.0253451	0.171186	0.148056	0.882299	NA	ENSRNOG00000056292	AABR07018197.1	AABR07018197.1
0.0352542	-0.000312495	0.0448727	-0.00696405	0.994444	NA	ENSRNOG00000057138	AABR07018198.2	AABR07018198.2
4.54119	0.429899	0.245249	1.75291	0.0796179	0.292697	ENSRNOG00000058011	AABR07018244.1	AABR07018244.1
7.26854	-0.0393239	0.269566	-0.145879	0.884017	0.957064	ENSRNOG00000052442	AABR07018262.1	AABR07018262.1
4.02053	-0.254668	0.271553	-0.937822	0.348336	0.633741	ENSRNOG00000054573	AABR07018262.2	AABR07018262.2
87.2199	-0.296652	0.144431	-2.05393	0.0399825	0.202002	ENSRNOG00000052066	AABR07018269.2	AABR07018269.2
0.0342132	0.00327253	0.0448727	0.0729292	0.941862	NA	ENSRNOG00000051538	AABR07018321.2	AABR07018321.2
0.0368232	-0.000377401	0.0448727	-0.00841048	0.993289	NA	ENSRNOG00000059143	AABR07018331.1	AABR07018331.1
1.45147	0.153103	0.209286	0.731551	0.464443	NA	ENSRNOG00000057847	AABR07018459.1	AABR07018459.1
0.196111	0.0132529	0.0992862	0.133482	0.893812	NA	ENSRNOG00000057059	AABR07018857.1	AABR07018857.1
0.156386	-0.00186394	0.0693311	-0.0268846	0.978552	NA	ENSRNOG00000008814	AABR07018970.1	AABR07018970.1
0.134699	-0.0053328	0.05036	-0.105894	0.915667	NA	ENSRNOG00000061933	AABR07019020.1	AABR07019020.1
19.7785	-0.415695	0.208128	-1.9973	0.0457927	0.216657	ENSRNOG00000024294	AABR07019083.1	AABR07019083.1
0.0637505	-0.000442065	0.0448727	-0.00985153	0.99214	NA	ENSRNOG00000045638	AABR07019083.2	AABR07019083.2
18.1495	0.186835	0.227892	0.81984	0.412307	0.68664	ENSRNOG00000059113	AABR07019085.1	AABR07019085.1
0.438512	-0.0203823	0.152924	-0.133283	0.893969	NA	ENSRNOG00000053968	AABR07019086.1	AABR07019086.1
1.52158	-0.541967	0.238753	-2.26999	0.023208	NA	ENSRNOG00000057291	AABR07019088.1	AABR07019088.1
0.117014	0.00353783	0.049163	0.0719612	0.942633	NA	ENSRNOG00000061423	AABR07019091.1	AABR07019091.1
0.223789	-0.00415141	0.089904	-0.046176	0.96317	NA	ENSRNOG00000032106	AABR07019102.1	AABR07019102.1
0.0356199	-0.000312334	0.0448727	-0.00696046	0.994446	NA	ENSRNOG00000061694	AABR07019286.1	AABR07019286.1
0.148342	-0.00135912	0.0593927	-0.0228836	0.981743	NA	ENSRNOG00000059549	AABR07019306.1	AABR07019306.1
0.0565009	-0.00037732	0.0448727	-0.00840869	0.993291	NA	ENSRNOG00000058766	AABR07019341.1	AABR07019341.1
0.0283825	-0.000312415	0.0448727	-0.00696225	0.994445	NA	ENSRNOG00000052579	AABR07019386.1	AABR07019386.1
6.65182	-0.19773	0.272154	-0.726539	0.467509	0.72709	ENSRNOG00000051611	AABR07019392.1	AABR07019392.1
0.367158	0.0520634	0.131961	0.394536	0.693185	NA	ENSRNOG00000010144	AABR07019399.1	AABR07019399.1
0.0938026	0.00314304	0.0448727	0.0700435	0.944159	NA	ENSRNOG00000037886	AABR07019412.1	AABR07019412.1
47.3638	-0.364781	0.230715	-1.58109	0.113858	0.354458	ENSRNOG00000059922	AABR07019442.2	AABR07019442.2
0.32285	0.0469828	0.098914	0.474987	0.634797	NA	ENSRNOG00000061313	AABR07019443.1	AABR07019443.1
0.0664023	-0.000442145	0.0448727	-0.00985333	0.992138	NA	ENSRNOG00000059711	AABR07019449.1	AABR07019449.1
0.0620017	-0.00403155	0.0448727	-0.0898441	0.928411	NA	ENSRNOG00000038033	AABR07019870.1	AABR07019870.1
0.085676	-0.000506809	0.0448727	-0.0112944	0.990989	NA	ENSRNOG00000059133	AABR07020537.1	AABR07020537.1
18.1949	0.306071	0.209885	1.45828	0.144765	0.404027	ENSRNOG00000058034	AABR07020815.1	AABR07020815.1
0.0839145	-0.00409613	0.0448727	-0.0912834	0.927267	NA	ENSRNOG00000049403	AABR07020847.1	AABR07020847.1
0.0354084	-0.00390182	0.0448727	-0.0869531	0.930709	NA	ENSRNOG00000056388	AABR07020859.1	AABR07020859.1
3.15155	-0.241914	0.270058	-0.895786	0.370367	0.651986	ENSRNOG00000048922	AABR07020860.1	AABR07020860.1
0.0912642	0.00307789	0.0448727	0.0685917	0.945315	NA	ENSRNOG00000060611	AABR07020979.1	AABR07020979.1
2.60907	0.629	0.257457	2.44313	0.0145606	0.114667	ENSRNOG00000059225	AABR07020987.1	AABR07020987.1
0.0360316	0.00327261	0.0448727	0.072931	0.941861	NA	ENSRNOG00000026400	AABR07020999.1	AABR07020999.1
0.810573	-0.0508379	0.202071	-0.251584	0.801363	NA	ENSRNOG00000025964	AABR07021005.1	AABR07021005.1
0.216127	0.00888498	0.0808628	0.109877	0.912507	NA	ENSRNOG00000029425	AABR07021022.1	AABR07021022.1
0.0981049	0.00301347	0.0448727	0.067156	0.946458	NA	ENSRNOG00000048051	AABR07021054.1	AABR07021054.1
0.914841	0.334306	0.209651	1.59458	0.110806	NA	ENSRNOG00000055999	AABR07021080.1	AABR07021080.1
0.121662	-0.000636459	0.0448727	-0.0141837	0.988683	NA	ENSRNOG00000022174	AABR07021086.1	AABR07021086.1
0.0785087	-0.000506407	0.0448727	-0.0112854	0.990996	NA	ENSRNOG00000055995	AABR07021213.1	AABR07021213.1
3.97732	0.0638988	0.267399	0.238964	0.811134	0.927665	ENSRNOG00000058486	AABR07021220.1	AABR07021220.1
0.0747153	0.0067279	0.0448727	0.149933	0.880817	NA	ENSRNOG00000054544	AABR07021357.1	AABR07021357.1
0.21632	-0.00396548	0.089988	-0.0440668	0.964851	NA	ENSRNOG00000052817	AABR07021419.1	AABR07021419.1
0.0712582	-0.000442065	0.0448727	-0.00985153	0.99214	NA	ENSRNOG00000051975	AABR07021430.1	AABR07021430.1
0.1763	-0.00151981	0.0606278	-0.0250679	0.980001	NA	ENSRNOG00000054898	AABR07021433.1	AABR07021433.1
0.117686	-0.0042257	0.0448727	-0.0941709	0.924973	NA	ENSRNOG00000051559	AABR07021494.1	AABR07021494.1
12.4203	0.54217	0.241712	2.24304	0.0248941	0.154309	ENSRNOG00000057851	AABR07021501.1	AABR07021501.1
0.0417485	0.00320762	0.0448727	0.0714827	0.943014	NA	ENSRNOG00000056444	AABR07021503.1	AABR07021503.1
0.146217	-0.00422586	0.0448727	-0.0941745	0.924971	NA	ENSRNOG00000057285	AABR07021544.1	AABR07021544.1
8.769	0.430309	0.271004	1.58783	0.112325	0.351468	ENSRNOG00000055673	AABR07021558.1	AABR07021558.1
0.0901196	-0.00409621	0.0448727	-0.0912852	0.927266	NA	ENSRNOG00000051371	AABR07021590.1	AABR07021590.1
0.200192	-0.00227199	0.0708397	-0.0320723	0.974414	NA	ENSRNOG00000052673	AABR07021596.1	AABR07021596.1
0.917244	0.0714998	0.219535	0.325688	0.74466	NA	ENSRNOG00000057699	AABR07021596.2	AABR07021596.2
0.0548173	-0.00037724	0.0448727	-0.00840689	0.993292	NA	ENSRNOG00000056222	AABR07021636.1	AABR07021636.1
19.6563	0.27658	0.254986	1.08468	0.278061	0.568512	ENSRNOG00000058096	AABR07021704.1	AABR07021704.1
0.0303302	-0.000312495	0.0448727	-0.00696405	0.994444	NA	ENSRNOG00000056636	AABR07021734.1	AABR07021734.1
0.701189	-0.330362	0.183739	-1.79799	0.0721783	NA	ENSRNOG00000059957	AABR07021734.2	AABR07021734.2
0.441664	0.0481643	0.135086	0.356545	0.721433	NA	ENSRNOG00000034300	AABR07021736.1	AABR07021736.1
8.45212	0.181759	0.254215	0.714982	0.47462	0.732473	ENSRNOG00000023269	AABR07021759.1	AABR07021759.1
0.0354785	-0.0039019	0.0448727	-0.0869549	0.930707	NA	ENSRNOG00000061853	AABR07021762.2	AABR07021762.2
7.21202	0.147805	0.2665	0.554615	0.579158	0.800166	ENSRNOG00000042990	AABR07021804.1	AABR07021804.1
140.589	0.0257023	0.120471	0.213349	0.831055	0.935872	ENSRNOG00000004127	AABR07021840.1	AABR07021840.1
0.242085	0.0199522	0.0803219	0.248402	0.803823	NA	ENSRNOG00000048479	AABR07021840.2	AABR07021840.2
0.519289	-0.0324208	0.165283	-0.196153	0.84449	NA	ENSRNOG00000057677	AABR07021846.1	AABR07021846.1
2.91867	0.0912006	0.269611	0.338268	0.735162	0.890135	ENSRNOG00000061007	AABR07021888.1	AABR07021888.1
13.8102	-0.726305	0.259179	-2.80233	0.00507355	0.0610961	ENSRNOG00000037928	AABR07021930.1	AABR07021930.1
0.033099	-0.000312334	0.0448727	-0.00696046	0.994446	NA	ENSRNOG00000052859	AABR07021946.1	AABR07021946.1
0.755645	0.0463103	0.190571	0.243008	0.807999	NA	ENSRNOG00000061273	AABR07021972.1	AABR07021972.1
0.0871299	-0.00050689	0.0448727	-0.0112962	0.990987	NA	ENSRNOG00000051880	AABR07021996.1	AABR07021996.1
0.253041	0.025107	0.0901779	0.278416	0.780693	NA	ENSRNOG00000059555	AABR07021998.1	AABR07021998.1
0.269315	-0.0347337	0.118538	-0.293018	0.769509	NA	ENSRNOG00000023547	AABR07022022.1	AABR07022022.1
0.0653473	-0.00755612	0.0448727	-0.16839	0.866276	NA	ENSRNOG00000058959	AABR07022072.2	AABR07022072.2
0.0339076	0.00327245	0.0448727	0.0729274	0.941864	NA	ENSRNOG00000052739	AABR07022108.1	AABR07022108.1
0.581447	-0.0623098	0.0448727	-1.38859	0.164957	NA	ENSRNOG00000053904	AABR07022113.1	AABR07022113.1
0.125928	-0.00521238	0.0497967	-0.104673	0.916635	NA	ENSRNOG00000053694	AABR07022134.1	AABR07022134.1
0.736019	-0.0280607	0.180085	-0.155819	0.876176	NA	ENSRNOG00000053159	AABR07022162.1	AABR07022162.1
0.655995	0.0754538	0.188906	0.399426	0.689579	NA	ENSRNOG00000059863	AABR07022168.1	AABR07022168.1
0.051192	-0.000377079	0.0448727	-0.00840331	0.993295	NA	ENSRNOG00000060454	AABR07022309.1	AABR07022309.1
19.2744	0.567094	0.250872	2.26049	0.0237911	0.151263	ENSRNOG00000054846	AABR07022393.1	AABR07022393.1
0.621163	-0.09071	0.16691	-0.543466	0.586809	NA	ENSRNOG00000055325	AABR07022429.1	AABR07022429.1
3.32003	0.364446	0.234673	1.553	0.120424	0.365048	ENSRNOG00000055837	AABR07022469.1	AABR07022469.1
0.123256	0.00294913	0.0448727	0.0657221	0.947599	NA	ENSRNOG00000057353	AABR07022476.1	AABR07022476.1
0.027099	-0.000312415	0.0448727	-0.00696225	0.994445	NA	ENSRNOG00000051784	AABR07022601.1	AABR07022601.1
0.138832	-0.000809401	0.0505951	-0.0159976	0.987236	NA	ENSRNOG00000055717	AABR07022926.1	AABR07022926.1
0.104212	0.00301339	0.0448727	0.0671542	0.946459	NA	ENSRNOG00000054818	AABR07023033.1	AABR07023033.1
0.902313	0.105179	0.210353	0.500011	0.617067	NA	ENSRNOG00000054871	AABR07024058.3	AABR07024058.3
0.210337	-0.0148679	0.0799802	-0.185894	0.852528	NA	ENSRNOG00000053647	AABR07024131.1	AABR07024131.1
0.0710358	-0.000441823	0.0448727	-0.00984616	0.992144	NA	ENSRNOG00000051594	AABR07024203.1	AABR07024203.1
57.6803	-0.304224	0.190086	-1.60045	0.109498	0.347543	ENSRNOG00000058484	AABR07024206.1	AABR07024206.1
1.71897	0.25201	0.237681	1.06028	0.289015	0.57847	ENSRNOG00000059374	AABR07024457.1	AABR07024457.1
0.447471	-0.0810213	0.166676	-0.486101	0.626895	NA	ENSRNOG00000060607	AABR07024468.1	AABR07024468.1
0.751878	0.0246123	0.187017	0.131604	0.895297	NA	ENSRNOG00000056629	AABR07024500.1	AABR07024500.1
1.20793	-0.170293	0.219107	-0.777217	0.437031	NA	ENSRNOG00000058571	AABR07024542.1	AABR07024542.1
9.66487	0.022551	0.254334	0.088667	0.929347	0.976795	ENSRNOG00000048176	AABR07024593.2	AABR07024593.2
0.0357833	-0.000312415	0.0448727	-0.00696225	0.994445	NA	ENSRNOG00000055192	AABR07024641.1	AABR07024641.1
0.0371365	-0.0039019	0.0448727	-0.0869549	0.930707	NA	ENSRNOG00000051588	AABR07024669.1	AABR07024669.1
0.0690439	0.00314304	0.0448727	0.0700435	0.944159	NA	ENSRNOG00000050966	AABR07024757.1	AABR07024757.1
0.0364746	-0.000312576	0.0448727	-0.00696584	0.994442	NA	ENSRNOG00000059262	AABR07024786.1	AABR07024786.1
1.18971	-0.103129	0.214837	-0.480032	0.631204	NA	ENSRNOG00000028958	AABR07024795.1	AABR07024795.1
2325.17	-0.521884	0.193289	-2.70002	0.00693358	0.0741908	ENSRNOG00000054077	AABR07024870.1	AABR07024870.1
0.0390003	-0.00390198	0.0448727	-0.0869567	0.930706	NA	ENSRNOG00000055634	AABR07024908.1	AABR07024908.1
0.134699	-0.00781542	0.0448727	-0.174169	0.861733	NA	ENSRNOG00000059091	AABR07024932.1	AABR07024932.1
66.4102	0.273852	0.194651	1.40689	0.159461	0.426906	ENSRNOG00000049177	AABR07024972.1	AABR07024972.1
0.186717	-0.000894713	0.0448727	-0.0199389	0.984092	NA	ENSRNOG00000057966	AABR07025048.2	AABR07025048.2
0.130827	-0.000868852	0.0499349	-0.0173997	0.986118	NA	ENSRNOG00000054322	AABR07025051.3	AABR07025051.3
0.407065	0.0784293	0.160445	0.488824	0.624966	NA	ENSRNOG00000055838	AABR07025263.1	AABR07025263.1
13.6383	0.218208	0.225221	0.96886	0.332615	0.620214	ENSRNOG00000056947	AABR07025272.1	AABR07025272.1
0.979181	-0.31015	0.217206	-1.4279	0.15332	NA	ENSRNOG00000043057	AABR07025284.1	AABR07025284.1
0.312628	0.0380238	0.111775	0.340183	0.733719	NA	ENSRNOG00000060395	AABR07025301.1	AABR07025301.1
0.094917	-0.000571715	0.0448727	-0.0127408	0.989835	NA	ENSRNOG00000059212	AABR07025303.1	AABR07025303.1
0.0340186	-0.00390198	0.0448727	-0.0869567	0.930706	NA	ENSRNOG00000055486	AABR07025316.1	AABR07025316.1
2.16606	0.0206638	0.257235	0.0803304	0.935974	0.978997	ENSRNOG00000043076	AABR07025328.1	AABR07025328.1
1.80047	0.128566	0.234729	0.547718	0.583885	0.803119	ENSRNOG00000054260	AABR07025385.1	AABR07025385.1
0.557851	0.145131	0.182532	0.795101	0.426555	NA	ENSRNOG00000052230	AABR07025386.1	AABR07025386.1
3.41577	-0.303036	0.270858	-1.1188	0.263226	0.551712	ENSRNOG00000052518	AABR07025387.1	AABR07025387.1
0.332879	0.018144	0.127838	0.14193	0.887136	NA	ENSRNOG00000033638	AABR07025743.1	AABR07025743.1
0.160057	0.00288398	0.0448727	0.0642703	0.948755	NA	ENSRNOG00000052681	AABR07025745.1	AABR07025745.1
4.51599	0.461989	0.270291	1.70923	0.0874091	0.307928	ENSRNOG00000053529	AABR07025757.1	AABR07025757.1
0.117146	-0.00508181	0.0491727	-0.103346	0.917688	NA	ENSRNOG00000059962	AABR07025787.1	AABR07025787.1
0.0602483	0.00327245	0.0448727	0.0729274	0.941864	NA	ENSRNOG00000032977	AABR07025825.1	AABR07025825.1
1.37364	-0.407004	0.238015	-1.70999	0.0872672	NA	ENSRNOG00000052858	AABR07025896.1	AABR07025896.1
0.0350706	0.00327245	0.0448727	0.0729274	0.941864	NA	ENSRNOG00000056660	AABR07025928.1	AABR07025928.1
0.0398348	-0.000312495	0.0448727	-0.00696405	0.994444	NA	ENSRNOG00000057980	AABR07025958.1	AABR07025958.1
21.4697	0.0385133	0.229341	0.167931	0.866638	0.94978	ENSRNOG00000022358	AABR07026002.1	AABR07026002.1
0.191342	0.0156072	0.0704137	0.22165	0.824586	NA	ENSRNOG00000056149	AABR07026002.3	AABR07026002.3
0.0722258	-0.000441984	0.0448727	-0.00984974	0.992141	NA	ENSRNOG00000058010	AABR07026004.1	AABR07026004.1
0.141028	-0.011275	0.0448727	-0.251267	0.801608	NA	ENSRNOG00000055088	AABR07026021.1	AABR07026021.1
0.0615636	0.0031428	0.0448727	0.0700381	0.944163	NA	ENSRNOG00000054809	AABR07026032.1	AABR07026032.1
0.0531115	-0.000377079	0.0448727	-0.00840331	0.993295	NA	ENSRNOG00000059081	AABR07026032.3	AABR07026032.3
0.671064	-0.157339	0.184594	-0.852351	0.394019	NA	ENSRNOG00000054950	AABR07026037.1	AABR07026037.1
1.42639	-0.163291	0.238822	-0.683737	0.494141	NA	ENSRNOG00000054467	AABR07026197.1	AABR07026197.1
0.0959676	-0.000511511	0.0448727	-0.0113992	0.990905	NA	ENSRNOG00000059687	AABR07026241.1	AABR07026241.1
0.0878273	-0.000506407	0.0448727	-0.0112854	0.990996	NA	ENSRNOG00000054991	AABR07026281.1	AABR07026281.1
0.128267	-0.00422554	0.0448727	-0.0941673	0.924976	NA	ENSRNOG00000050771	AABR07026300.1	AABR07026300.1
7.06964	0.104589	0.264444	0.395505	0.69247	0.867121	ENSRNOG00000038375	AABR07026311.1	AABR07026311.1
0.111311	0.00301363	0.0448727	0.0671596	0.946455	NA	ENSRNOG00000054572	AABR07026361.2	AABR07026361.2
0.367502	-0.0142534	0.134552	-0.105932	0.915636	NA	ENSRNOG00000061180	AABR07026377.1	AABR07026377.1
0.944598	-0.19867	0.221453	-0.897121	0.369655	NA	ENSRNOG00000038106	AABR07026424.1	AABR07026424.1
0.417759	0.0215758	0.152505	0.141476	0.887494	NA	ENSRNOG00000057840	AABR07026473.1	AABR07026473.1
0.22512	0.0129853	0.0998837	0.130004	0.896563	NA	ENSRNOG00000054984	AABR07026483.1	AABR07026483.1
0.0449521	0.00320786	0.0448727	0.0714881	0.943009	NA	ENSRNOG00000061179	AABR07026509.1	AABR07026509.1
0.300343	0.0300121	0.0997651	0.300827	0.763546	NA	ENSRNOG00000050993	AABR07026534.1	AABR07026534.1
1.69428	0.083922	0.191134	0.439074	0.660608	0.848652	ENSRNOG00000056791	AABR07026534.3	AABR07026534.3
0.3912	0.0683	0.150662	0.453333	0.650309	NA	ENSRNOG00000061488	AABR07026557.2	AABR07026557.2
0.169043	0.00693425	0.0700097	0.0990469	0.921101	NA	ENSRNOG00000056874	AABR07026565.1	AABR07026565.1
0.319843	0.0557334	0.108019	0.515959	0.605883	NA	ENSRNOG00000059439	AABR07026565.2	AABR07026565.2
0.0280092	-0.00390198	0.0448727	-0.0869567	0.930706	NA	ENSRNOG00000056366	AABR07026614.1	AABR07026614.1
0.0494245	-0.000377401	0.0448727	-0.00841049	0.993289	NA	ENSRNOG00000052556	AABR07026623.1	AABR07026623.1
1.22458	0.0974409	0.235831	0.413182	0.679473	NA	ENSRNOG00000018554	AABR07026797.1	AABR07026797.1
0.0295283	-0.000312576	0.0448727	-0.00696584	0.994442	NA	ENSRNOG00000045964	AABR07026892.1	AABR07026892.1
17.8059	-0.266472	0.212425	-1.25443	0.209687	0.494453	ENSRNOG00000050796	AABR07026893.1	AABR07026893.1
1.76869	0.44838	0.243218	1.84353	0.0652517	0.263057	ENSRNOG00000060172	AABR07026912.2	AABR07026912.2
0.58387	0.13822	0.178151	0.775859	0.437832	NA	ENSRNOG00000053032	AABR07026921.1	AABR07026921.1
0.844259	0.13754	0.166791	0.824629	0.409582	NA	ENSRNOG00000036402	AABR07026936.1	AABR07026936.1
8.46632	0.750616	0.256997	2.92072	0.00349221	0.0490822	ENSRNOG00000053948	AABR07026969.1	AABR07026969.1
0.0369168	-0.000312657	0.0448727	-0.00696764	0.994441	NA	ENSRNOG00000056679	AABR07026972.1	AABR07026972.1
0.255631	-0.00680399	0.108179	-0.0628955	0.94985	NA	ENSRNOG00000058482	AABR07026981.1	AABR07026981.1
1.04153	0.135433	0.224066	0.604434	0.545555	NA	ENSRNOG00000052412	AABR07026984.1	AABR07026984.1
0.0339784	-0.000312576	0.0448727	-0.00696584	0.994442	NA	ENSRNOG00000055099	AABR07026984.2	AABR07026984.2
0.395843	0.0176021	0.129692	0.135722	0.892041	NA	ENSRNOG00000057787	AABR07026986.1	AABR07026986.1
0.108359	0.00653383	0.0448727	0.145608	0.884231	NA	ENSRNOG00000041433	AABR07027009.1	AABR07027009.1
0.03229	-0.000312495	0.0448727	-0.00696405	0.994444	NA	ENSRNOG00000023936	AABR07027010.1	AABR07027010.1
0.486237	-0.149548	0.174274	-0.858119	0.390827	NA	ENSRNOG00000061562	AABR07027010.2	AABR07027010.2
0.715478	0.0765655	0.188526	0.406127	0.684649	NA	ENSRNOG00000053981	AABR07027039.1	AABR07027039.1
0.0357833	-0.000312415	0.0448727	-0.00696225	0.994445	NA	ENSRNOG00000053171	AABR07027072.1	AABR07027072.1
2.33969	-0.309274	0.259859	-1.19016	0.233982	0.520801	ENSRNOG00000058611	AABR07027137.1	AABR07027137.1
0.0359234	-0.000312576	0.0448727	-0.00696584	0.994442	NA	ENSRNOG00000054413	AABR07027181.1	AABR07027181.1
0.0338361	-0.000312334	0.0448727	-0.00696046	0.994446	NA	ENSRNOG00000057456	AABR07027192.1	AABR07027192.1
8.54001	-0.0721833	0.265907	-0.271461	0.786037	0.915802	ENSRNOG00000057683	AABR07027212.1	AABR07027212.1
0.210615	-0.00243898	0.0709649	-0.0343689	0.972583	NA	ENSRNOG00000057369	AABR07027240.1	AABR07027240.1
0.0289108	-0.000312415	0.0448727	-0.00696225	0.994445	NA	ENSRNOG00000055855	AABR07027254.1	AABR07027254.1
15.6274	-0.38768	0.230739	-1.68016	0.0929256	0.318192	ENSRNOG00000051772	AABR07027272.1	AABR07027272.1
0.0347414	-0.000312496	0.0448727	-0.00696405	0.994444	NA	ENSRNOG00000051834	AABR07027287.1	AABR07027287.1
5.15446	-0.296541	0.272036	-1.09008	0.275678	0.565439	ENSRNOG00000060680	AABR07027309.1	AABR07027309.1
0.403648	0.140252	0.168863	0.830565	0.406219	NA	ENSRNOG00000056603	AABR07027371.1	AABR07027371.1
0.0516291	-0.000377079	0.0448727	-0.00840331	0.993295	NA	ENSRNOG00000060499	AABR07027377.1	AABR07027377.1
4.5817	-0.0666137	0.272206	-0.244718	0.806675	0.925572	ENSRNOG00000031706	AABR07027388.1	AABR07027388.1
0.0322487	-0.000312576	0.0448727	-0.00696584	0.994442	NA	ENSRNOG00000036399	AABR07027390.1	AABR07027390.1
0.152053	0.00294889	0.0448727	0.0657167	0.947603	NA	ENSRNOG00000056672	AABR07027390.2	AABR07027390.2
0.459464	0.0325109	0.175773	0.184959	0.853261	NA	ENSRNOG00000057157	AABR07027390.3	AABR07027390.3
1.12633	0.223248	0.229432	0.973047	0.33053	NA	ENSRNOG00000057161	AABR07027407.1	AABR07027407.1
23.4943	1.99476	0.259504	7.68682	1.50842e-14	3.20734e-11	ENSRNOG00000047534	AABR07027447.1	AABR07027447.1
2.29417	0.569872	0.245444	2.3218	0.0202437	0.137353	ENSRNOG00000045599	AABR07027450.1	AABR07027450.1
3.3746	1.20396	0.254341	4.73366	2.20504e-06	0.000312569	ENSRNOG00000046284	AABR07027451.1	AABR07027451.1
0.0900755	-0.00762111	0.0448727	-0.169839	0.865137	NA	ENSRNOG00000039120	AABR07027478.1	AABR07027478.1
9.95839	0.421125	0.267067	1.57685	0.11483	0.355921	ENSRNOG00000021752	AABR07027496.1	AABR07027496.1
1.62959	-0.234969	0.226775	-1.03613	0.30014	0.590171	ENSRNOG00000058289	AABR07027575.1	AABR07027575.1
0.271484	-0.00513886	0.0903098	-0.0569025	0.954623	NA	ENSRNOG00000057433	AABR07027581.1	AABR07027581.1
0.0379733	-0.000312495	0.0448727	-0.00696405	0.994444	NA	ENSRNOG00000057345	AABR07027744.1	AABR07027744.1
0.0669968	0.00314312	0.0448727	0.0700453	0.944158	NA	ENSRNOG00000055739	AABR07027752.2	AABR07027752.2
13.7854	0.191761	0.258413	0.742071	0.458044	0.721203	ENSRNOG00000057700	AABR07027752.3	AABR07027752.3
0.907852	0.150064	0.190355	0.788339	0.430499	NA	ENSRNOG00000046334	AABR07027753.1	AABR07027753.1
53.0627	-0.0701173	0.194143	-0.361163	0.717978	0.880724	ENSRNOG00000047776	AABR07027753.2	AABR07027753.2
1.508	0.153056	0.198298	0.771848	0.440204	NA	ENSRNOG00000058263	AABR07027753.4	AABR07027753.4
2.30382	0.145345	0.258487	0.562291	0.573918	0.796623	ENSRNOG00000056731	AABR07027799.1	AABR07027799.1
0.53756	0.161517	0.166606	0.969457	0.332317	NA	ENSRNOG00000052845	AABR07027809.1	AABR07027809.1
0.0421122	-0.000312495	0.0448727	-0.00696405	0.994444	NA	ENSRNOG00000052340	AABR07027810.2	AABR07027810.2
0.409212	-0.0813274	0.132658	-0.613061	0.539836	NA	ENSRNOG00000053408	AABR07027810.3	AABR07027810.3
0.0371732	-0.000312415	0.0448727	-0.00696225	0.994445	NA	ENSRNOG00000053995	AABR07027810.4	AABR07027810.4
4.01566	0.218588	0.253828	0.861166	0.389147	0.668106	ENSRNOG00000051758	AABR07027811.1	AABR07027811.1
9.84484	0.150109	0.270421	0.555093	0.578831	0.800085	ENSRNOG00000053155	AABR07027811.3	AABR07027811.3
14.8501	0.0766434	0.263976	0.290342	0.771555	0.907153	ENSRNOG00000053845	AABR07027811.4	AABR07027811.4
0.0356843	-0.000312254	0.0448727	-0.00695867	0.994448	NA	ENSRNOG00000055437	AABR07027811.5	AABR07027811.5
30.7954	-0.0397452	0.211948	-0.187523	0.85125	0.943571	ENSRNOG00000058444	AABR07027811.6	AABR07027811.6
0.0879009	0.00307821	0.0448727	0.0685988	0.945309	NA	ENSRNOG00000031902	AABR07027819.1	AABR07027819.1
0.410685	0.210391	0.154568	1.36116	0.173464	NA	ENSRNOG00000057759	AABR07027854.1	AABR07027854.1
0.906731	-0.00148711	0.205804	-0.00722586	0.994235	NA	ENSRNOG00000053140	AABR07027866.1	AABR07027866.1
0.103195	-0.000571393	0.0448727	-0.0127337	0.98984	NA	ENSRNOG00000050687	AABR07027869.1	AABR07027869.1
1.42825	0.338907	0.228395	1.48386	0.137846	NA	ENSRNOG00000059510	AABR07027870.1	AABR07027870.1
5.76787	-0.305653	0.268279	-1.13931	0.254573	0.54207	ENSRNOG00000055197	AABR07027872.1	AABR07027872.1
0.0421212	-0.000312495	0.0448727	-0.00696405	0.994444	NA	ENSRNOG00000050847	AABR07027902.1	AABR07027902.1
27.9473	0.099777	0.185653	0.53744	0.590964	0.807545	ENSRNOG00000053712	AABR07027910.1	AABR07027910.1
0.251748	-0.00361945	0.0809634	-0.0447048	0.964343	NA	ENSRNOG00000058818	AABR07027961.1	AABR07027961.1
0.285037	-0.0104831	0.127217	-0.0824028	0.934326	NA	ENSRNOG00000053341	AABR07027979.1	AABR07027979.1
19.1289	-0.375802	0.215303	-1.74546	0.0809053	0.295073	ENSRNOG00000061359	AABR07028009.1	AABR07028009.1
11.3167	-0.0548689	0.240308	-0.228327	0.819392	0.930984	ENSRNOG00000053439	AABR07028012.1	AABR07028012.1
33.8646	0.217203	0.196577	1.10493	0.269191	0.558307	ENSRNOG00000021292	AABR07028027.1	AABR07028027.1
0.414184	0.251439	0.158479	1.58657	0.112609	NA	ENSRNOG00000056249	AABR07028036.1	AABR07028036.1
5.06262	-0.085174	0.272262	-0.312838	0.754404	0.899579	ENSRNOG00000041870	AABR07028106.1	AABR07028106.1
0.0362769	-0.000312576	0.0448727	-0.00696584	0.994442	NA	ENSRNOG00000060370	AABR07028113.1	AABR07028113.1
1.84165	0.330173	0.185528	1.77964	0.0751344	0.283977	ENSRNOG00000018685	AABR07028237.1	AABR07028237.1
0.0710681	0.00672806	0.0448727	0.149937	0.880815	NA	ENSRNOG00000041302	AABR07028477.1	AABR07028477.1
0.0529656	0.00679264	0.0448727	0.151376	0.879679	NA	ENSRNOG00000045701	AABR07028477.2	AABR07028477.2
0.0731725	0.00679264	0.0448727	0.151376	0.879679	NA	ENSRNOG00000040462	AABR07028478.1	AABR07028478.1
0.0516249	0.00320786	0.0448727	0.0714881	0.943009	NA	ENSRNOG00000048030	AABR07028478.2	AABR07028478.2
0.201411	0.0109951	0.0903022	0.121759	0.90309	NA	ENSRNOG00000056771	AABR07028478.3	AABR07028478.3
0.118233	0.00779578	0.0492279	0.158361	0.874172	NA	ENSRNOG00000059700	AABR07028478.4	AABR07028478.4
0.287436	0.0388778	0.0897424	0.433215	0.664858	NA	ENSRNOG00000041258	AABR07028479.1	AABR07028479.1
0.0810992	-0.000441984	0.0448727	-0.00984974	0.992141	NA	ENSRNOG00000041297	AABR07028479.2	AABR07028479.2
0.239147	0.0391055	0.0893157	0.437835	0.661506	NA	ENSRNOG00000047238	AABR07028479.3	AABR07028479.3
0.187444	0.0137692	0.0528041	0.260759	0.794278	NA	ENSRNOG00000049616	AABR07028480.10	AABR07028480.10
0.390313	0.0151447	0.131604	0.115078	0.908383	NA	ENSRNOG00000047277	AABR07028480.4	AABR07028480.4
0.330386	0.0642943	0.0990069	0.649392	0.516085	NA	ENSRNOG00000048189	AABR07028480.8	AABR07028480.8
0.116901	-0.000511269	0.0448727	-0.0113938	0.990909	NA	ENSRNOG00000047676	AABR07028491.1	AABR07028491.1
0.0471968	0.0032077	0.0448727	0.0714845	0.943012	NA	ENSRNOG00000047791	AABR07028492.6	AABR07028492.6
0.0369144	-0.000312496	0.0448727	-0.00696405	0.994444	NA	ENSRNOG00000052052	AABR07028513.1	AABR07028513.1
0.0727906	-0.000442146	0.0448727	-0.00985334	0.992138	NA	ENSRNOG00000060508	AABR07028523.1	AABR07028523.1
0.0822609	-0.000506809	0.0448727	-0.0112944	0.990989	NA	ENSRNOG00000053515	AABR07028568.1	AABR07028568.1
0.0356207	0.00685747	0.0448727	0.152821	0.87854	NA	ENSRNOG00000058428	AABR07028568.2	AABR07028568.2
1.19645	0.0638776	0.181322	0.352288	0.724622	NA	ENSRNOG00000060417	AABR07028668.1	AABR07028668.1
2.5388	0.277919	0.199099	1.39589	0.162749	0.432254	ENSRNOG00000030638	AABR07028748.1	AABR07028748.1
0.2011	-0.0047807	0.0994479	-0.0480724	0.961659	NA	ENSRNOG00000056802	AABR07028749.1	AABR07028749.1
0.042762	-0.000312495	0.0448727	-0.00696405	0.994444	NA	ENSRNOG00000056540	AABR07028776.1	AABR07028776.1
0.197061	0.0154225	0.0703502	0.219225	0.826475	NA	ENSRNOG00000016710	AABR07028779.1	AABR07028779.1
0.0375801	0.00327253	0.0448727	0.0729292	0.941862	NA	ENSRNOG00000054565	AABR07028792.1	AABR07028792.1
0.840777	-0.0118631	0.204472	-0.0580182	0.953734	NA	ENSRNOG00000061514	AABR07028795.1	AABR07028795.1
0.150462	0.00374153	0.0511134	0.0732005	0.941647	NA	ENSRNOG00000059656	AABR07028839.1	AABR07028839.1
0.330626	-0.0419447	0.126812	-0.330764	0.740823	NA	ENSRNOG00000057054	AABR07028907.1	AABR07028907.1
2.39607	0.40617	0.26708	1.52078	0.128315	0.376882	ENSRNOG00000055317	AABR07028908.2	AABR07028908.2
0.0365371	-0.000312254	0.0448727	-0.00695867	0.994448	NA	ENSRNOG00000050873	AABR07028970.1	AABR07028970.1
5.53605	0.132674	0.27107	0.489447	0.624526	0.828073	ENSRNOG00000056130	AABR07028970.2	AABR07028970.2
0.145359	0.0136387	0.0448727	0.303943	0.761171	NA	ENSRNOG00000048064	AABR07029090.1	AABR07029090.1
0.0722371	0.00314288	0.0448727	0.0700399	0.944162	NA	ENSRNOG00000043856	AABR07029172.1	AABR07029172.1
1.21024	0.071419	0.227214	0.314325	0.753274	NA	ENSRNOG00000003401	AABR07029195.1	AABR07029195.1
5.0972	-0.117502	0.271142	-0.433358	0.664755	0.849945	ENSRNOG00000049077	AABR07029204.1	AABR07029204.1
1.8955	-0.301568	0.246715	-1.22234	0.22158	0.507286	ENSRNOG00000047205	AABR07029217.1	AABR07029217.1
0.0310337	-0.000312495	0.0448727	-0.00696405	0.994444	NA	ENSRNOG00000054610	AABR07029220.2	AABR07029220.2
1.02422	0.259518	0.204782	1.26729	0.205052	NA	ENSRNOG00000029706	AABR07029262.1	AABR07029262.1
0.0394106	-0.000312334	0.0448727	-0.00696046	0.994446	NA	ENSRNOG00000053479	AABR07029417.1	AABR07029417.1
0.0424851	-0.0039019	0.0448727	-0.0869549	0.930707	NA	ENSRNOG00000053532	AABR07029467.1	AABR07029467.1
0.134884	-0.000705341	0.0448727	-0.0157187	0.987459	NA	ENSRNOG00000060998	AABR07029467.2	AABR07029467.2
0.0483676	-0.00396672	0.0448727	-0.0883995	0.929559	NA	ENSRNOG00000057519	AABR07029470.1	AABR07029470.1
0.090338	0.00307829	0.0448727	0.0686006	0.945308	NA	ENSRNOG00000058024	AABR07029470.2	AABR07029470.2
0.160628	0.00504905	0.0605688	0.0833607	0.933565	NA	ENSRNOG00000051759	AABR07029489.1	AABR07029489.1
0.152469	-0.00127774	0.0601307	-0.0212493	0.983047	NA	ENSRNOG00000052198	AABR07029490.1	AABR07029490.1
0.0675627	-0.000506729	0.0448727	-0.0112926	0.99099	NA	ENSRNOG00000061927	AABR07029504.1	AABR07029504.1
0.0465301	0.00320778	0.0448727	0.0714863	0.943011	NA	ENSRNOG00000053102	AABR07029526.1	AABR07029526.1
10.7097	0.998729	0.257916	3.87231	0.00010781	0.00517625	ENSRNOG00000049032	AABR07029573.1	AABR07029573.1
0.147672	0.00499511	0.0595718	0.0838502	0.933176	NA	ENSRNOG00000054498	AABR07029732.1	AABR07029732.1
16.9688	0.629173	0.217488	2.8929	0.00381699	0.0517655	ENSRNOG00000003214	AABR07029742.1	AABR07029742.1
0.489617	0.0820184	0.166965	0.49123	0.623264	NA	ENSRNOG00000049112	AABR07029804.1	AABR07029804.1
0.229537	-0.0221729	0.0448727	-0.49413	0.621214	NA	ENSRNOG00000053014	AABR07029831.1	AABR07029831.1
0.0554403	-0.00037724	0.0448727	-0.0084069	0.993292	NA	ENSRNOG00000055817	AABR07029863.1	AABR07029863.1
0.106713	-0.000571715	0.0448727	-0.0127408	0.989835	NA	ENSRNOG00000057661	AABR07029863.2	AABR07029863.2
1.626	-0.387638	0.241596	-1.60449	0.108606	0.346588	ENSRNOG00000058245	AABR07029863.3	AABR07029863.3
0.0932674	0.00314328	0.0448727	0.0700489	0.944155	NA	ENSRNOG00000061193	AABR07029863.4	AABR07029863.4
0.231355	-0.00202312	0.0629646	-0.032131	0.974368	NA	ENSRNOG00000057566	AABR07029878.1	AABR07029878.1
0.0515265	-0.000377159	0.0448727	-0.0084051	0.993294	NA	ENSRNOG00000019814	AABR07029933.1	AABR07029933.1
0.0533651	-0.000381619	0.0448727	-0.00850449	0.993214	NA	ENSRNOG00000031525	AABR07029955.1	AABR07029955.1
5.81473	0.384781	0.270337	1.42334	0.154638	0.419373	ENSRNOG00000050113	AABR07030019.1	AABR07030019.1
0.0354909	-0.000312495	0.0448727	-0.00696405	0.994444	NA	ENSRNOG00000048517	AABR07030040.1	AABR07030040.1
0.128978	-0.00525649	0.0500039	-0.105122	0.916279	NA	ENSRNOG00000057543	AABR07030050.1	AABR07030050.1
5.56466	-0.538991	0.270935	-1.98937	0.0466603	0.219221	ENSRNOG00000055755	AABR07030086.1	AABR07030086.1
3.4185	-0.0770926	0.272157	-0.283265	0.776973	0.910445	ENSRNOG00000056575	AABR07030086.2	AABR07030086.2
14.7852	-1.0058	0.264252	-3.80621	0.000141115	0.00619573	ENSRNOG00000054016	AABR07030091.1	AABR07030091.1
0.197466	-0.0145409	0.080616	-0.180372	0.856861	NA	ENSRNOG00000030217	AABR07030122.1	AABR07030122.1
2.28631	-0.157722	0.256839	-0.614088	0.539157	0.772137	ENSRNOG00000046186	AABR07030156.1	AABR07030156.1
4.03524	0.770259	0.270008	2.85273	0.00433455	0.0559411	ENSRNOG00000046383	AABR07030156.2	AABR07030156.2
75.0569	-0.0951449	0.128201	-0.742155	0.457993	0.721199	ENSRNOG00000052096	AABR07030254.1	AABR07030254.1
1.55897	-0.271679	0.246301	-1.10303	0.270012	NA	ENSRNOG00000052162	AABR07030257.1	AABR07030257.1
0.628622	0.0675963	0.163995	0.412185	0.680204	NA	ENSRNOG00000047340	AABR07030265.1	AABR07030265.1
0.0337076	-0.000312495	0.0448727	-0.00696405	0.994444	NA	ENSRNOG00000051945	AABR07030276.1	AABR07030276.1
0.114604	-0.000571715	0.0448727	-0.0127408	0.989835	NA	ENSRNOG00000054653	AABR07030334.1	AABR07030334.1
0.780886	-0.347626	0.128444	-2.70644	0.00680081	NA	ENSRNOG00000054174	AABR07030351.1	AABR07030351.1
0.0790398	0.00666307	0.0448727	0.148488	0.881957	NA	ENSRNOG00000022375	AABR07030375.1	AABR07030375.1
0.255105	-0.00598351	0.100465	-0.059558	0.952508	NA	ENSRNOG00000060404	AABR07030378.1	AABR07030378.1
0.720042	0.155681	0.180041	0.864699	0.387204	NA	ENSRNOG00000052962	AABR07030383.1	AABR07030383.1
0.036012	-0.000312415	0.0448727	-0.00696225	0.994445	NA	ENSRNOG00000055324	AABR07030386.2	AABR07030386.2
0.0504844	0.00320794	0.0448727	0.0714899	0.943008	NA	ENSRNOG00000052602	AABR07030423.1	AABR07030423.1
0.0429736	-0.000312415	0.0448727	-0.00696225	0.994445	NA	ENSRNOG00000055695	AABR07030450.1	AABR07030450.1
0.139973	0.00288398	0.0448727	0.0642703	0.948755	NA	ENSRNOG00000052682	AABR07030473.1	AABR07030473.1
0.229883	-0.0051744	0.100302	-0.0515882	0.958857	NA	ENSRNOG00000049929	AABR07030494.1	AABR07030494.1
0.0826493	-0.00050697	0.0448727	-0.011298	0.990986	NA	ENSRNOG00000059149	AABR07030498.1	AABR07030498.1
0.227868	-0.0221729	0.0448727	-0.49413	0.621214	NA	ENSRNOG00000055811	AABR07030501.1	AABR07030501.1
0.362386	-0.0803215	0.132851	-0.604598	0.545446	NA	ENSRNOG00000028427	AABR07030524.1	AABR07030524.1
1.60144	-0.162953	0.24751	-0.658369	0.510301	0.754777	ENSRNOG00000059304	AABR07030529.1	AABR07030529.1
0.813389	0.0886347	0.191628	0.462534	0.643698	NA	ENSRNOG00000051740	AABR07030566.1	AABR07030566.1
0.367513	0.0297681	0.0999732	0.29776	0.765886	NA	ENSRNOG00000053962	AABR07030566.2	AABR07030566.2
0.0866192	0.00307821	0.0448727	0.0685988	0.945309	NA	ENSRNOG00000051841	AABR07030568.1	AABR07030568.1
0.234703	0.0111891	0.0914989	0.122287	0.902672	NA	ENSRNOG00000052490	AABR07030568.2	AABR07030568.2
0.10279	-0.000571715	0.0448727	-0.0127408	0.989835	NA	ENSRNOG00000052645	AABR07030568.3	AABR07030568.3
0.214175	0.00702822	0.0714184	0.0984091	0.921607	NA	ENSRNOG00000055804	AABR07030568.4	AABR07030568.4
0.141132	-0.000636298	0.0448727	-0.0141801	0.988686	NA	ENSRNOG00000056079	AABR07030568.5	AABR07030568.5
0.334048	-0.0378772	0.120953	-0.313156	0.754162	NA	ENSRNOG00000056632	AABR07030568.6	AABR07030568.6
0.56825	0.0644258	0.161669	0.398503	0.690259	NA	ENSRNOG00000059036	AABR07030568.7	AABR07030568.7
0.0755767	-0.000441904	0.0448727	-0.00984794	0.992143	NA	ENSRNOG00000061458	AABR07030568.8	AABR07030568.8
103.884	-0.240252	0.173684	-1.38326	0.166584	0.438197	ENSRNOG00000045884	AABR07030590.1	AABR07030590.1
1.17457	-0.426336	0.227665	-1.87264	0.0611176	NA	ENSRNOG00000058343	AABR07030593.1	AABR07030593.1
0.317386	0.0344242	0.107337	0.320711	0.74843	NA	ENSRNOG00000052902	AABR07030598.1	AABR07030598.1
9.68931	0.58837	0.258568	2.2755	0.0228761	0.147781	ENSRNOG00000050188	AABR07030603.1	AABR07030603.1
3.73621	0.400992	0.271311	1.47798	0.139414	0.39615	ENSRNOG00000052459	AABR07030603.2	AABR07030603.2
0.0986219	-0.000576094	0.0448727	-0.0128384	0.989757	NA	ENSRNOG00000052124	AABR07030630.1	AABR07030630.1
0.255992	0.0301875	0.0991024	0.304609	0.760664	NA	ENSRNOG00000057482	AABR07030657.1	AABR07030657.1
0.313299	-0.0419598	0.128052	-0.327679	0.743155	NA	ENSRNOG00000053677	AABR07030674.1	AABR07030674.1
0.0345539	-0.000312415	0.0448727	-0.00696225	0.994445	NA	ENSRNOG00000053652	AABR07030699.1	AABR07030699.1
0.459685	0.0495896	0.129742	0.382217	0.7023	NA	ENSRNOG00000030224	AABR07030729.1	AABR07030729.1
0.0978874	-0.00416104	0.0448727	-0.0927299	0.926118	NA	ENSRNOG00000050974	AABR07030773.1	AABR07030773.1
1.00676	-0.00391545	0.219172	-0.0178647	0.985747	NA	ENSRNOG00000052940	AABR07030791.1	AABR07030791.1
0.149212	-0.00135481	0.0596176	-0.0227249	0.98187	NA	ENSRNOG00000059563	AABR07030796.1	AABR07030796.1
3.65562	-0.431082	0.272494	-1.58199	0.113653	0.354003	ENSRNOG00000045888	AABR07030798.1	AABR07030798.1
1.50584	-0.096546	0.242998	-0.397312	0.691137	NA	ENSRNOG00000057734	AABR07030798.2	AABR07030798.2
0.445074	0.0774797	0.162936	0.475523	0.634414	NA	ENSRNOG00000046001	AABR07030823.1	AABR07030823.1
0.233307	0.0487501	0.0994076	0.490406	0.623846	NA	ENSRNOG00000055043	AABR07030832.1	AABR07030832.1
0.421219	-0.0147731	0.133907	-0.110324	0.912152	NA	ENSRNOG00000052569	AABR07030834.1	AABR07030834.1
0.0723762	-0.00396664	0.0448727	-0.0883977	0.929561	NA	ENSRNOG00000051943	AABR07030854.2	AABR07030854.2
0.125179	0.00294888	0.0448727	0.0657167	0.947603	NA	ENSRNOG00000053005	AABR07030890.1	AABR07030890.1
0.254389	-0.00594944	0.0992818	-0.0599248	0.952216	NA	ENSRNOG00000059401	AABR07030897.1	AABR07030897.1
0.0383505	-0.00390198	0.0448727	-0.0869567	0.930706	NA	ENSRNOG00000055889	AABR07030901.1	AABR07030901.1
0.604189	0.126897	0.170589	0.743876	0.456952	NA	ENSRNOG00000032442	AABR07030911.1	AABR07030911.1
1.11023	-0.350536	0.224386	-1.5622	0.118242	NA	ENSRNOG00000061432	AABR07030914.1	AABR07030914.1
0.73434	0.208817	0.200959	1.0391	0.298758	NA	ENSRNOG00000058777	AABR07030919.1	AABR07030919.1
0.0324924	-0.000312254	0.0448727	-0.00695867	0.994448	NA	ENSRNOG00000030649	AABR07031138.1	AABR07031138.1
1.18195	0.309644	0.223179	1.38743	0.165312	NA	ENSRNOG00000058829	AABR07031150.1	AABR07031150.1
3.58007	-0.341151	0.272485	-1.252	0.21057	0.495258	ENSRNOG00000058649	AABR07031166.1	AABR07031166.1
2.14272	0.265442	0.222439	1.19333	0.232742	0.520217	ENSRNOG00000055612	AABR07031168.1	AABR07031168.1
0.135163	-0.00534324	0.0504106	-0.105994	0.915587	NA	ENSRNOG00000041730	AABR07031182.1	AABR07031182.1
0.122945	-0.00078454	0.0495894	-0.0158207	0.987377	NA	ENSRNOG00000054469	AABR07031234.1	AABR07031234.1
0.122525	0.00294848	0.0448727	0.0657078	0.94761	NA	ENSRNOG00000051767	AABR07031272.1	AABR07031272.1
1.13109	-0.0566152	0.217016	-0.26088	0.794185	NA	ENSRNOG00000060302	AABR07031278.1	AABR07031278.1
2.24715	0.209452	0.228733	0.915704	0.359822	0.642922	ENSRNOG00000054849	AABR07031388.1	AABR07031388.1
26.1441	0.557662	0.255205	2.18515	0.0288781	0.168557	ENSRNOG00000060341	AABR07031399.1	AABR07031399.1
0.467268	0.0418363	0.1266	0.330462	0.741051	NA	ENSRNOG00000061292	AABR07031485.1	AABR07031485.1
0.330807	-0.0408718	0.0972172	-0.420417	0.674181	NA	ENSRNOG00000052389	AABR07031489.1	AABR07031489.1
0.0704834	0.00672806	0.0448727	0.149937	0.880815	NA	ENSRNOG00000053150	AABR07031526.1	AABR07031526.1
3.73439	0.540581	0.270558	1.99802	0.0457143	0.216554	ENSRNOG00000046154	AABR07031674.2	AABR07031674.2
0.034137	-0.000312254	0.0448727	-0.00695867	0.994448	NA	ENSRNOG00000053248	AABR07031674.3	AABR07031674.3
15.7101	0.119433	0.231756	0.515337	0.606318	0.818734	ENSRNOG00000042376	AABR07031734.2	AABR07031734.2
0.0577989	0.0032077	0.0448727	0.0714845	0.943012	NA	ENSRNOG00000047946	AABR07031734.3	AABR07031734.3
0.17841	-0.00270315	0.0799694	-0.0338023	0.973035	NA	ENSRNOG00000057082	AABR07031740.1	AABR07031740.1
4.65186	0.200098	0.262865	0.76122	0.446526	0.712314	ENSRNOG00000054852	AABR07031762.1	AABR07031762.1
0.143593	0.00646438	0.0448727	0.144061	0.885453	NA	ENSRNOG00000052952	AABR07031963.1	AABR07031963.1
1.40391	0.302865	0.241881	1.25213	0.210524	NA	ENSRNOG00000046899	AABR07031972.1	AABR07031972.1
1.49437	0.245886	0.235896	1.04235	0.29725	NA	ENSRNOG00000061132	AABR07032045.1	AABR07032045.1
4.31088	0.270855	0.253703	1.06761	0.285696	0.575039	ENSRNOG00000058709	AABR07032095.1	AABR07032095.1
11.8795	-0.119912	0.233434	-0.513686	0.607471	0.81928	ENSRNOG00000054920	AABR07032135.1	AABR07032135.1
0.459013	-0.0810816	0.163953	-0.494543	0.620923	NA	ENSRNOG00000061355	AABR07032162.1	AABR07032162.1
0.291254	0.00774375	0.0804791	0.0962207	0.923345	NA	ENSRNOG00000028381	AABR07032255.1	AABR07032255.1
95.3969	0.224333	0.189692	1.18262	0.236961	0.52445	ENSRNOG00000031591	AABR07032255.2	AABR07032255.2
0.217637	0.00894115	0.0811116	0.110233	0.912225	NA	ENSRNOG00000051724	AABR07032261.2	AABR07032261.2
0.171562	0.00517749	0.0606358	0.0853866	0.931954	NA	ENSRNOG00000056368	AABR07032261.4	AABR07032261.4
0.0352681	-0.000312495	0.0448727	-0.00696405	0.994444	NA	ENSRNOG00000059754	AABR07032265.1	AABR07032265.1
0.150175	-0.00127319	0.0600259	-0.0212108	0.983078	NA	ENSRNOG00000057224	AABR07032277.2	AABR07032277.2
1.18783	0.426189	0.231756	1.83895	0.0659219	NA	ENSRNOG00000053900	AABR07032289.1	AABR07032289.1
0.194904	0.0117992	0.0613495	0.192328	0.847486	NA	ENSRNOG00000036406	AABR07032343.1	AABR07032343.1
0.437888	0.0147652	0.119491	0.123568	0.901657	NA	ENSRNOG00000059170	AABR07032348.2	AABR07032348.2
0.166493	-0.00200215	0.0695297	-0.0287956	0.977028	NA	ENSRNOG00000055190	AABR07032393.1	AABR07032393.1
0.0313447	-0.00390198	0.0448727	-0.0869567	0.930706	NA	ENSRNOG00000059960	AABR07032407.1	AABR07032407.1
0.662259	-0.0470077	0.189182	-0.248478	0.803764	NA	ENSRNOG00000038592	AABR07032453.1	AABR07032453.1
0.396439	0.0786152	0.129322	0.607901	0.543253	NA	ENSRNOG00000015806	AABR07032457.1	AABR07032457.1
0.12639	-0.000636379	0.0448727	-0.0141819	0.988685	NA	ENSRNOG00000057949	AABR07032480.1	AABR07032480.1
0.24509	-0.0118591	0.0448727	-0.264284	0.791561	NA	ENSRNOG00000038598	AABR07032503.1	AABR07032503.1
0.170823	0.0316758	0.0609132	0.520015	0.603053	NA	ENSRNOG00000060022	AABR07032518.1	AABR07032518.1
0.12574	0.00294824	0.0448727	0.0657024	0.947615	NA	ENSRNOG00000057598	AABR07032520.3	AABR07032520.3
1.43168	0.186776	0.179128	1.0427	0.297089	NA	ENSRNOG00000036405	AABR07032523.1	AABR07032523.1
0.262338	0.0843032	0.0994534	0.847665	0.396624	NA	ENSRNOG00000054472	AABR07032621.1	AABR07032621.1
0.134266	-0.00533088	0.0503527	-0.105871	0.915685	NA	ENSRNOG00000051848	AABR07032622.1	AABR07032622.1
0.0592626	-0.00037724	0.0448727	-0.00840689	0.993292	NA	ENSRNOG00000049921	AABR07032657.1	AABR07032657.1
3.14714	-0.113561	0.271136	-0.418833	0.675339	0.856349	ENSRNOG00000060359	AABR07032751.1	AABR07032751.1
0.848951	0.0110616	0.186956	0.0591671	0.952819	NA	ENSRNOG00000013622	AABR07032821.1	AABR07032821.1
0.497426	-0.388623	0.178211	-2.18069	0.0292064	NA	ENSRNOG00000018224	AABR07033020.1	AABR07033020.1
0.545944	0.0558715	0.160953	0.347129	0.728494	NA	ENSRNOG00000000713	AABR07033045.1	AABR07033045.1
0.549423	-0.117463	0.157249	-0.746983	0.455074	NA	ENSRNOG00000030674	AABR07033162.1	AABR07033162.1
0.0955173	0.00307797	0.0448727	0.0685935	0.945313	NA	ENSRNOG00000036334	AABR07033229.1	AABR07033229.1
0.0718634	-0.0039668	0.0448727	-0.0884013	0.929558	NA	ENSRNOG00000051555	AABR07033270.1	AABR07033270.1
0.0532203	0.00679281	0.0448727	0.15138	0.879676	NA	ENSRNOG00000059180	AABR07033274.1	AABR07033274.1
0.0268461	-0.000312576	0.0448727	-0.00696584	0.994442	NA	ENSRNOG00000055793	AABR07033287.1	AABR07033287.1
0.684235	-0.15765	0.190346	-0.828232	0.407539	NA	ENSRNOG00000061099	AABR07033324.1	AABR07033324.1
0.425845	-0.0153406	0.135585	-0.113144	0.909917	NA	ENSRNOG00000055484	AABR07033465.1	AABR07033465.1
33.9715	0.365998	0.192158	1.90467	0.0568231	0.243944	ENSRNOG00000059467	AABR07033564.1	AABR07033564.1
0.178128	0.00707349	0.0706844	0.100071	0.920288	NA	ENSRNOG00000058863	AABR07033579.1	AABR07033579.1
0.16934	-0.00110499	0.0517202	-0.0213648	0.982955	NA	ENSRNOG00000052451	AABR07033697.1	AABR07033697.1
0.466049	-0.0878696	0.172825	-0.508431	0.611151	NA	ENSRNOG00000057895	AABR07033745.2	AABR07033745.2
0.24042	0.0592724	0.109162	0.542974	0.587148	NA	ENSRNOG00000056134	AABR07033757.1	AABR07033757.1
0.0689819	-0.000441743	0.0448727	-0.00984436	0.992145	NA	ENSRNOG00000031634	AABR07033920.1	AABR07033920.1
0.315358	-0.0617534	0.117828	-0.524097	0.600211	NA	ENSRNOG00000056146	AABR07033925.1	AABR07033925.1
0.0463651	-0.000377159	0.0448727	-0.0084051	0.993294	NA	ENSRNOG00000052255	AABR07034098.1	AABR07034098.1
0.0358358	-0.000312415	0.0448727	-0.00696225	0.994445	NA	ENSRNOG00000060133	AABR07034111.1	AABR07034111.1
0.0345991	-0.00390206	0.0448727	-0.0869585	0.930705	NA	ENSRNOG00000058877	AABR07034131.1	AABR07034131.1
0.0373692	0.00327245	0.0448727	0.0729274	0.941864	NA	ENSRNOG00000059216	AABR07034239.1	AABR07034239.1
25.908	0.0912424	0.248225	0.367579	0.713187	0.877751	ENSRNOG00000053301	AABR07034260.1	AABR07034260.1
0.399894	0.0243642	0.150816	0.16155	0.871661	NA	ENSRNOG00000030809	AABR07034293.1	AABR07034293.1
0.0584944	-0.000442065	0.0448727	-0.00985153	0.99214	NA	ENSRNOG00000053435	AABR07034328.1	AABR07034328.1
1.89817	0.322263	0.201202	1.60168	0.109225	0.347129	ENSRNOG00000023917	AABR07034362.1	AABR07034362.1
0.281208	0.0301267	0.0997087	0.302147	0.76254	NA	ENSRNOG00000057765	AABR07034457.1	AABR07034457.1
0.98234	0.232556	0.16731	1.38997	0.164537	NA	ENSRNOG00000052877	AABR07034498.1	AABR07034498.1
0.0515292	-0.00037724	0.0448727	-0.0084069	0.993292	NA	ENSRNOG00000036328	AABR07034502.1	AABR07034502.1
4.51408	-0.0707447	0.270096	-0.261925	0.79338	0.919293	ENSRNOG00000001713	AABR07034532.1	AABR07034532.1
0.547481	-0.0298537	0.171469	-0.174106	0.861782	NA	ENSRNOG00000056536	AABR07034573.2	AABR07034573.2
0.122159	-0.0112103	0.0448727	-0.249824	0.802723	NA	ENSRNOG00000053105	AABR07034586.1	AABR07034586.1
0.0466232	-0.0039668	0.0448727	-0.0884013	0.929558	NA	ENSRNOG00000058711	AABR07034598.1	AABR07034598.1
0.110674	0.00294889	0.0448727	0.0657167	0.947603	NA	ENSRNOG00000056037	AABR07034636.1	AABR07034636.1
9.81088	-0.326075	0.256004	-1.27371	0.202766	0.486269	ENSRNOG00000056559	AABR07034669.1	AABR07034669.1
0.149079	0.00670675	0.0688739	0.0973773	0.922427	NA	ENSRNOG00000059680	AABR07034673.1	AABR07034673.1
4.13114	0.617828	0.267431	2.31023	0.0208753	0.139896	ENSRNOG00000042193	AABR07034729.1	AABR07034729.1
0.0745454	-0.00403171	0.0448727	-0.0898477	0.928408	NA	ENSRNOG00000048042	AABR07034729.2	AABR07034729.2
22.8713	0.826147	0.249826	3.30689	0.00094339	0.0219146	ENSRNOG00000050898	AABR07034730.2	AABR07034730.2
7.55158	0.142279	0.272004	0.523077	0.60092	0.814358	ENSRNOG00000057165	AABR07034730.3	AABR07034730.3
9.45205	0.586087	0.27173	2.15687	0.0310158	0.176825	ENSRNOG00000058590	AABR07034739.1	AABR07034739.1
6.62166	-0.117029	0.27093	-0.431951	0.665777	0.850741	ENSRNOG00000001893	AABR07034742.1	AABR07034742.1
0.522361	0.070981	0.167762	0.423106	0.672218	NA	ENSRNOG00000055204	AABR07034833.1	AABR07034833.1
0.0378555	-0.0039019	0.0448727	-0.0869549	0.930707	NA	ENSRNOG00000057612	AABR07034991.1	AABR07034991.1
0.0321768	-0.000312334	0.0448727	-0.00696046	0.994446	NA	ENSRNOG00000058796	AABR07035005.1	AABR07035005.1
1.85793	-0.170949	0.252362	-0.677396	0.498155	0.747776	ENSRNOG00000053067	AABR07035008.1	AABR07035008.1
0.310975	-0.0498933	0.138721	-0.359668	0.719096	NA	ENSRNOG00000054841	AABR07035008.2	AABR07035008.2
1.53332	0.320608	0.235318	1.36245	0.173057	NA	ENSRNOG00000061869	AABR07035012.1	AABR07035012.1
2.29579	-0.0182515	0.26176	-0.0697261	0.944412	0.981346	ENSRNOG00000061479	AABR07035065.1	AABR07035065.1
12.463	0.514047	0.259667	1.97964	0.0477441	0.222278	ENSRNOG00000028592	AABR07035074.1	AABR07035074.1
0.0308904	0.00327253	0.0448727	0.0729292	0.941862	NA	ENSRNOG00000059996	AABR07035083.1	AABR07035083.1
2.90258	0.113332	0.25846	0.438489	0.661032	0.848813	ENSRNOG00000000887	AABR07035098.1	AABR07035098.1
58.4112	0.352864	0.161322	2.18733	0.0287184	0.168021	ENSRNOG00000000891	AABR07035107.1	AABR07035107.1
0.0322851	-0.000312495	0.0448727	-0.00696405	0.994444	NA	ENSRNOG00000051857	AABR07035193.1	AABR07035193.1
0.215514	-0.0187881	0.0902417	-0.208197	0.835075	NA	ENSRNOG00000055786	AABR07035194.1	AABR07035194.1
22.2286	-0.0302659	0.230466	-0.131325	0.895519	0.962375	ENSRNOG00000055687	AABR07035273.1	AABR07035273.1
0.602937	0.110648	0.147392	0.750707	0.452829	NA	ENSRNOG00000045540	AABR07035289.1	AABR07035289.1
0.0338459	-0.000312495	0.0448727	-0.00696405	0.994444	NA	ENSRNOG00000060644	AABR07035307.1	AABR07035307.1
17.5232	-0.263091	0.253898	-1.03621	0.300104	0.590171	ENSRNOG00000054511	AABR07035309.1	AABR07035309.1
3.43569	0.0154645	0.266382	0.0580537	0.953706	0.984507	ENSRNOG00000054485	AABR07035412.2	AABR07035412.2
70.8014	0.00366368	0.145004	0.025266	0.979843	0.992441	ENSRNOG00000056768	AABR07035428.1	AABR07035428.1
0.0295205	-0.000312576	0.0448727	-0.00696584	0.994442	NA	ENSRNOG00000041336	AABR07035475.1	AABR07035475.1
0.537349	0.0198303	0.175405	0.113054	0.909987	NA	ENSRNOG00000060512	AABR07035541.2	AABR07035541.2
0.178446	-0.000829808	0.0448727	-0.0184925	0.985246	NA	ENSRNOG00000061371	AABR07035541.3	AABR07035541.3
0.989436	0.103747	0.219669	0.472287	0.636722	NA	ENSRNOG00000051906	AABR07035561.2	AABR07035561.2
0.36285	0.0186984	0.131304	0.142406	0.88676	NA	ENSRNOG00000058864	AABR07035561.3	AABR07035561.3
0.14368	0.00380856	0.0509432	0.0747609	0.940405	NA	ENSRNOG00000057141	AABR07035641.1	AABR07035641.1
0.132938	0.0112053	0.058915	0.190194	0.849157	NA	ENSRNOG00000060527	AABR07035717.1	AABR07035717.1
1.62235	0.116914	0.232791	0.502226	0.615509	0.822816	ENSRNOG00000056359	AABR07035722.1	AABR07035722.1
0.0663785	0.00314304	0.0448727	0.0700435	0.944159	NA	ENSRNOG00000046696	AABR07035751.1	AABR07035751.1
0.205781	0.00911454	0.0534574	0.170501	0.864616	NA	ENSRNOG00000054206	AABR07035778.1	AABR07035778.1
0.306489	-0.00132298	0.0479767	-0.0275754	0.978001	NA	ENSRNOG00000055080	AABR07035778.2	AABR07035778.2
0.101047	-0.000506648	0.0448727	-0.0112908	0.990991	NA	ENSRNOG00000055147	AABR07035779.1	AABR07035779.1
19.2588	1.21601	0.271615	4.47695	7.57165e-06	0.000834788	ENSRNOG00000056032	AABR07035780.1	AABR07035780.1
20.4635	1.14937	0.270909	4.24264	2.2091e-05	0.00175831	ENSRNOG00000058123	AABR07035780.2	AABR07035780.2
15.9981	0.963166	0.271459	3.54811	0.000387999	0.0124682	ENSRNOG00000058398	AABR07035780.3	AABR07035780.3
0.0477566	-0.000312415	0.0448727	-0.00696225	0.994445	NA	ENSRNOG00000058550	AABR07035780.4	AABR07035780.4
23.8855	1.36272	0.271686	5.01581	5.28095e-07	9.8252e-05	ENSRNOG00000058675	AABR07035780.5	AABR07035780.5
5.74846	0.93262	0.264415	3.52711	0.000420126	0.0132347	ENSRNOG00000061778	AABR07035780.6	AABR07035780.6
19.1818	1.1547	0.271577	4.25184	2.12024e-05	0.00172305	ENSRNOG00000057201	AABR07035782.1	AABR07035782.1
21.8184	0.253506	0.215823	1.1746	0.240155	0.528921	ENSRNOG00000057927	AABR07035796.1	AABR07035796.1
4.18261	-0.0933679	0.272105	-0.343132	0.731499	0.887917	ENSRNOG00000052918	AABR07035802.1	AABR07035802.1
34.8052	-0.419068	0.176068	-2.38014	0.0173059	0.125833	ENSRNOG00000059116	AABR07035818.1	AABR07035818.1
0.0304767	-0.000312495	0.0448727	-0.00696405	0.994444	NA	ENSRNOG00000060799	AABR07035819.2	AABR07035819.2
8.04645	-0.373111	0.264994	-1.408	0.159132	0.426298	ENSRNOG00000053790	AABR07036007.1	AABR07036007.1
2.22079	-0.32542	0.26141	-1.24487	0.213181	0.497955	ENSRNOG00000060882	AABR07036010.1	AABR07036010.1
48.4406	0.103354	0.155207	0.665906	0.505471	0.752268	ENSRNOG00000051442	AABR07036019.1	AABR07036019.1
0.222111	0.0139875	0.0535643	0.261135	0.793988	NA	ENSRNOG00000022784	AABR07036035.1	AABR07036035.1
0.127869	0.00659857	0.0448727	0.147051	0.883092	NA	ENSRNOG00000059211	AABR07036301.1	AABR07036301.1
0.201313	0.018699	0.0616118	0.303497	0.761511	NA	ENSRNOG00000051554	AABR07036302.1	AABR07036302.1
6.28962	-0.0147175	0.272027	-0.0541029	0.956853	0.984842	ENSRNOG00000057941	AABR07036331.2	AABR07036331.2
1.28486	0.292198	0.21712	1.34579	0.178371	NA	ENSRNOG00000056739	AABR07036336.1	AABR07036336.1
10.2422	0.300554	0.244575	1.22888	0.219116	0.504433	ENSRNOG00000001347	AABR07036374.1	AABR07036374.1
0.218097	0.0106314	0.0903305	0.117695	0.90631	NA	ENSRNOG00000057023	AABR07036374.2	AABR07036374.2
0.080279	-0.00050689	0.0448727	-0.0112962	0.990987	NA	ENSRNOG00000055489	AABR07036391.1	AABR07036391.1
0.330009	0.0126589	0.106806	0.118521	0.905654	NA	ENSRNOG00000054311	AABR07036413.1	AABR07036413.1
0.284991	-0.052568	0.109904	-0.478306	0.632432	NA	ENSRNOG00000058699	AABR07036452.1	AABR07036452.1
0.0627814	0.00314296	0.0448727	0.0700417	0.94416	NA	ENSRNOG00000059134	AABR07036513.2	AABR07036513.2
0.0343535	-0.000312415	0.0448727	-0.00696225	0.994445	NA	ENSRNOG00000036337	AABR07036526.1	AABR07036526.1
0.984906	0.340376	0.194647	1.74869	0.0803452	NA	ENSRNOG00000056283	AABR07036556.1	AABR07036556.1
0.0722411	-0.000441823	0.0448727	-0.00984615	0.992144	NA	ENSRNOG00000054829	AABR07036640.1	AABR07036640.1
0.071885	0.00314304	0.0448727	0.0700435	0.944159	NA	ENSRNOG00000050192	AABR07036642.1	AABR07036642.1
0.385935	0.0289787	0.165355	0.175251	0.860882	NA	ENSRNOG00000058250	AABR07036649.2	AABR07036649.2
0.141222	-0.000700721	0.0448727	-0.0156158	0.987541	NA	ENSRNOG00000060291	AABR07036723.1	AABR07036723.1
24.0097	0.372062	0.220697	1.68585	0.0918243	0.316349	ENSRNOG00000057227	AABR07036732.1	AABR07036732.1
84.717	0.0572137	0.166869	0.342865	0.7317	0.88792	ENSRNOG00000056398	AABR07036855.1	AABR07036855.1
0.231469	0.015936	0.0714935	0.222902	0.823612	NA	ENSRNOG00000030819	AABR07036974.1	AABR07036974.1
0.715929	0.0125684	0.184885	0.0679794	0.945802	NA	ENSRNOG00000003789	AABR07037054.1	AABR07037054.1
0.0644249	-0.000441743	0.0448727	-0.00984437	0.992145	NA	ENSRNOG00000058059	AABR07037112.1	AABR07037112.1
1.36415	0.0416667	0.233182	0.178687	0.858183	NA	ENSRNOG00000028611	AABR07037203.1	AABR07037203.1
3.03142	0.0782003	0.267242	0.29262	0.769813	0.906407	ENSRNOG00000048990	AABR07037356.1	AABR07037356.1
0.236977	0.0381976	0.109845	0.34774	0.728035	NA	ENSRNOG00000030999	AABR07037412.1	AABR07037412.1
0.29431	-0.0129043	0.135559	-0.0951933	0.924161	NA	ENSRNOG00000051689	AABR07037447.1	AABR07037447.1
47.4582	0.489267	0.190834	2.56384	0.0103522	0.0931571	ENSRNOG00000061366	AABR07037528.1	AABR07037528.1
2.02864	-0.126169	0.258875	-0.487372	0.625995	0.828721	ENSRNOG00000056810	AABR07037536.1	AABR07037536.1
0.0325661	-0.000312495	0.0448727	-0.00696405	0.994444	NA	ENSRNOG00000060708	AABR07037545.1	AABR07037545.1
0.358532	0.0251486	0.150914	0.166642	0.867652	NA	ENSRNOG00000054904	AABR07037698.1	AABR07037698.1
4.18754	0.074357	0.272046	0.273325	0.784603	0.915172	ENSRNOG00000052695	AABR07037708.1	AABR07037708.1
0.0354882	-0.000312495	0.0448727	-0.00696405	0.994444	NA	ENSRNOG00000003342	AABR07037798.1	AABR07037798.1
0.0690498	-0.000442226	0.0448727	-0.00985513	0.992137	NA	ENSRNOG00000032797	AABR07037878.1	AABR07037878.1
0.0736059	0.00307813	0.0448727	0.0685971	0.94531	NA	ENSRNOG00000049961	AABR07037923.2	AABR07037923.2
1.0539	-0.00756014	0.213748	-0.0353694	0.971785	NA	ENSRNOG00000054850	AABR07037927.1	AABR07037927.1
32.9771	0.121476	0.198604	0.611653	0.540768	0.773596	ENSRNOG00000051958	AABR07037943.1	AABR07037943.1
1.52839	-0.0860086	0.238159	-0.361139	0.717995	NA	ENSRNOG00000004319	AABR07038019.1	AABR07038019.1
1.56041	0.118838	0.243629	0.487781	0.625705	NA	ENSRNOG00000056631	AABR07038021.1	AABR07038021.1
0.0491352	-0.000377159	0.0448727	-0.0084051	0.993294	NA	ENSRNOG00000059697	AABR07038235.1	AABR07038235.1
1.28978	0.206908	0.213221	0.970392	0.331851	NA	ENSRNOG00000050081	AABR07038269.1	AABR07038269.1
0.52482	0.127583	0.168272	0.758197	0.448333	NA	ENSRNOG00000038383	AABR07038349.1	AABR07038349.1
0.0513047	-0.000377401	0.0448727	-0.00841048	0.993289	NA	ENSRNOG00000061492	AABR07038464.1	AABR07038464.1
0.085347	-0.00409637	0.0448727	-0.0912888	0.927263	NA	ENSRNOG00000053721	AABR07039203.1	AABR07039203.1
0.0704161	0.00314296	0.0448727	0.0700417	0.94416	NA	ENSRNOG00000057427	AABR07039210.1	AABR07039210.1
8.27019	0.339063	0.259013	1.30906	0.190515	0.470954	ENSRNOG00000055330	AABR07039234.1	AABR07039234.1
0.842817	0.0141784	0.20879	0.0679073	0.945859	NA	ENSRNOG00000047231	AABR07039471.1	AABR07039471.1
0.314929	-0.0616655	0.118297	-0.521278	0.602173	NA	ENSRNOG00000002321	AABR07039541.1	AABR07039541.1
0.178696	-0.0180667	0.0891492	-0.202657	0.839403	NA	ENSRNOG00000002789	AABR07039648.1	AABR07039648.1
0.130985	-0.0052679	0.0500559	-0.10524	0.916185	NA	ENSRNOG00000058861	AABR07039697.1	AABR07039697.1
0.0591147	-0.0039019	0.0448727	-0.0869549	0.930707	NA	ENSRNOG00000048235	AABR07039778.1	AABR07039778.1
0.0356199	-0.000312334	0.0448727	-0.00696046	0.994446	NA	ENSRNOG00000037770	AABR07039936.1	AABR07039936.1
0.0662518	-0.00037732	0.0448727	-0.00840869	0.993291	NA	ENSRNOG00000048605	AABR07039950.1	AABR07039950.1
0.166141	-0.00801956	0.0607085	-0.1321	0.894906	NA	ENSRNOG00000053601	AABR07040127.1	AABR07040127.1
0.951459	0.205205	0.199405	1.02909	0.303437	NA	ENSRNOG00000047560	AABR07040288.1	AABR07040288.1
0.0304641	-0.000312495	0.0448727	-0.00696405	0.994444	NA	ENSRNOG00000037736	AABR07040565.1	AABR07040565.1
0.048694	0.00320762	0.0448727	0.0714827	0.943014	NA	ENSRNOG00000048304	AABR07040586.1	AABR07040586.1
1.24631	0.115432	0.222302	0.519258	0.603581	NA	ENSRNOG00000003194	AABR07040622.1	AABR07040622.1
0.836377	0.229285	0.19641	1.16738	0.243058	NA	ENSRNOG00000058183	AABR07040624.1	AABR07040624.1
0.121119	-0.000773681	0.0494602	-0.0156425	0.98752	NA	ENSRNOG00000055939	AABR07040690.1	AABR07040690.1
45.41	0.0877051	0.174603	0.502311	0.615449	0.822816	ENSRNOG00000051669	AABR07040855.1	AABR07040855.1
0.483374	0.0462221	0.166895	0.276953	0.781816	NA	ENSRNOG00000053818	AABR07040906.1	AABR07040906.1
0.127934	-0.000701203	0.0448727	-0.0156265	0.987532	NA	ENSRNOG00000052691	AABR07040908.1	AABR07040908.1
0.105266	-0.000636137	0.0448727	-0.0141765	0.988689	NA	ENSRNOG00000051839	AABR07040918.2	AABR07040918.2
0.977907	-0.308126	0.219695	-1.40252	0.160761	NA	ENSRNOG00000005402	AABR07040938.1	AABR07040938.1
0.961144	0.0733003	0.201508	0.363758	0.716039	NA	ENSRNOG00000005430	AABR07040944.1	AABR07040944.1
0.0420522	-0.000312576	0.0448727	-0.00696584	0.994442	NA	ENSRNOG00000011100	AABR07040947.1	AABR07040947.1
2.8952	0.195406	0.260314	0.750657	0.452859	0.716969	ENSRNOG00000054795	AABR07041096.1	AABR07041096.1
2.28608	-0.132843	0.260443	-0.510065	0.610006	0.820521	ENSRNOG00000006459	AABR07041140.1	AABR07041140.1
0.680885	0.133942	0.19053	0.702998	0.482057	NA	ENSRNOG00000016400	AABR07041179.1	AABR07041179.1
0.246403	-0.00861023	0.119664	-0.0719535	0.942639	NA	ENSRNOG00000030645	AABR07041247.1	AABR07041247.1
0.0780207	-0.000441904	0.0448727	-0.00984796	0.992143	NA	ENSRNOG00000049682	AABR07041374.1	AABR07041374.1
0.116276	0.00353648	0.0491086	0.0720135	0.942591	NA	ENSRNOG00000057469	AABR07041403.1	AABR07041403.1
0.130109	0.0049638	0.0587199	0.0845334	0.932632	NA	ENSRNOG00000059746	AABR07041411.1	AABR07041411.1
0.0751551	0.00320762	0.0448727	0.0714827	0.943014	NA	ENSRNOG00000038118	AABR07041604.1	AABR07041604.1
3.18802	0.246497	0.269154	0.915819	0.359762	0.642897	ENSRNOG00000058115	AABR07041709.1	AABR07041709.1
8.02289	0.442613	0.26707	1.65729	0.0974602	0.326248	ENSRNOG00000052130	AABR07041724.1	AABR07041724.1
1.75263	0.583479	0.247628	2.35627	0.0184594	0.129905	ENSRNOG00000061916	AABR07041724.2	AABR07041724.2
0.0478154	-0.00396664	0.0448727	-0.0883977	0.929561	NA	ENSRNOG00000047856	AABR07041778.1	AABR07041778.1
0.232935	0.00840891	0.0806027	0.104325	0.916911	NA	ENSRNOG00000052271	AABR07041794.1	AABR07041794.1
0.0888169	-0.00762087	0.0448727	-0.169833	0.865141	NA	ENSRNOG00000058507	AABR07041972.1	AABR07041972.1
0.0357241	0.00327245	0.0448727	0.0729274	0.941864	NA	ENSRNOG00000048494	AABR07042012.1	AABR07042012.1
0.10525	-0.000571715	0.0448727	-0.0127408	0.989835	NA	ENSRNOG00000032088	AABR07042039.1	AABR07042039.1
0.254563	0.010179	0.0898311	0.113312	0.909783	NA	ENSRNOG00000002734	AABR07042077.1	AABR07042077.1
0.141885	-0.000893649	0.0506574	-0.017641	0.985925	NA	ENSRNOG00000005681	AABR07042323.1	AABR07042323.1
0.136201	-0.00535228	0.0504522	-0.106086	0.915514	NA	ENSRNOG00000051885	AABR07042359.1	AABR07042359.1
0.0348237	-0.00390206	0.0448727	-0.0869585	0.930705	NA	ENSRNOG00000056855	AABR07042397.1	AABR07042397.1
0.206609	0.0084343	0.0797576	0.105749	0.915781	NA	ENSRNOG00000061056	AABR07042514.3	AABR07042514.3
0.0865597	0.00307367	0.0448727	0.0684977	0.945389	NA	ENSRNOG00000049312	AABR07042633.1	AABR07042633.1
3.2247	0.680168	0.256168	2.65517	0.00792693	0.0800625	ENSRNOG00000057797	AABR07042654.1	AABR07042654.1
0.0778991	-0.000506809	0.0448727	-0.0112944	0.990989	NA	ENSRNOG00000051791	AABR07042668.1	AABR07042668.1
0.0278447	-0.000312495	0.0448727	-0.00696405	0.994444	NA	ENSRNOG00000031076	AABR07042669.1	AABR07042669.1
0.0289911	-0.000312415	0.0448727	-0.00696225	0.994445	NA	ENSRNOG00000061663	AABR07042690.1	AABR07042690.1
0.0357795	-0.00390182	0.0448727	-0.0869531	0.930709	NA	ENSRNOG00000023805	AABR07042789.1	AABR07042789.1
3.56513	-0.3716	0.272195	-1.3652	0.17219	0.446494	ENSRNOG00000060310	AABR07042792.1	AABR07042792.1
0.134392	-0.000640678	0.0448727	-0.0142777	0.988608	NA	ENSRNOG00000052398	AABR07042802.1	AABR07042802.1
0.42631	-0.116519	0.155936	-0.747223	0.454929	NA	ENSRNOG00000054489	AABR07042821.1	AABR07042821.1
0.0537215	-0.000377159	0.0448727	-0.0084051	0.993294	NA	ENSRNOG00000061468	AABR07042825.1	AABR07042825.1
0.037028	-0.000312334	0.0448727	-0.00696046	0.994446	NA	ENSRNOG00000061917	AABR07042840.1	AABR07042840.1
0.544523	0.0772228	0.160489	0.481171	0.630395	NA	ENSRNOG00000013826	AABR07042866.1	AABR07042866.1
0.27502	-0.072344	0.128213	-0.564247	0.572586	NA	ENSRNOG00000030174	AABR07042903.1	AABR07042903.1
0.642884	0.0612108	0.167235	0.366016	0.714353	NA	ENSRNOG00000057776	AABR07042903.2	AABR07042903.2
0.0432105	-0.000312495	0.0448727	-0.00696405	0.994444	NA	ENSRNOG00000053115	AABR07042904.1	AABR07042904.1
1.67583	-0.221222	0.23213	-0.953009	0.340585	0.627593	ENSRNOG00000054003	AABR07042989.1	AABR07042989.1
1.55367	0.0633696	0.240678	0.263296	0.792322	NA	ENSRNOG00000058644	AABR07043030.2	AABR07043030.2
0.273453	-0.0419981	0.129265	-0.324899	0.745258	NA	ENSRNOG00000046982	AABR07043085.1	AABR07043085.1
0.377862	-0.072228	0.126115	-0.572717	0.566836	NA	ENSRNOG00000054562	AABR07043098.1	AABR07043098.1
3.85807	0.36241	0.219627	1.65011	0.0989198	0.328643	ENSRNOG00000055046	AABR07043101.1	AABR07043101.1
0.127573	0.00301323	0.0448727	0.0671506	0.946462	NA	ENSRNOG00000055707	AABR07043133.1	AABR07043133.1
0.0732538	0.0031428	0.0448727	0.0700381	0.944163	NA	ENSRNOG00000057477	AABR07043167.3	AABR07043167.3
0.0528155	0.00679272	0.0448727	0.151378	0.879678	NA	ENSRNOG00000060383	AABR07043167.4	AABR07043167.4
2.55899	0.325421	0.267473	1.21665	0.223739	0.510129	ENSRNOG00000024754	AABR07043169.1	AABR07043169.1
0.17726	0.0203138	0.0797245	0.2548	0.798878	NA	ENSRNOG00000036416	AABR07043169.2	AABR07043169.2
0.067939	-0.000442145	0.0448727	-0.00985333	0.992138	NA	ENSRNOG00000055271	AABR07043190.1	AABR07043190.1
89.1137	-0.27308	0.141719	-1.92692	0.0539898	0.237453	ENSRNOG00000046533	AABR07043421.1	AABR07043421.1
0.0764037	0.0067279	0.0448727	0.149933	0.880817	NA	ENSRNOG00000059075	AABR07043429.1	AABR07043429.1
0.0420673	-0.00037732	0.0448727	-0.00840869	0.993291	NA	ENSRNOG00000057214	AABR07043510.1	AABR07043510.1
0.113865	0.00307375	0.0448727	0.0684995	0.945388	NA	ENSRNOG00000059734	AABR07043564.1	AABR07043564.1
0.354404	0.022749	0.142686	0.159434	0.873327	NA	ENSRNOG00000042410	AABR07043601.1	AABR07043601.1
0.407291	-0.101484	0.146817	-0.691227	0.489423	NA	ENSRNOG00000049551	AABR07043601.3	AABR07043601.3
12.3837	-0.181638	0.248394	-0.731247	0.464628	0.725461	ENSRNOG00000027022	AABR07043654.1	AABR07043654.1
3.70597	-0.0724627	0.271146	-0.267246	0.78928	0.91737	ENSRNOG00000046621	AABR07043748.1	AABR07043748.1
15.7976	-0.152666	0.231235	-0.660221	0.509112	0.754029	ENSRNOG00000055745	AABR07043748.2	AABR07043748.2
0.278407	0.0206728	0.12841	0.16099	0.872101	NA	ENSRNOG00000061467	AABR07043772.1	AABR07043772.1
36.0804	-0.386497	0.247942	-1.55882	0.119039	0.361956	ENSRNOG00000051743	AABR07043822.1	AABR07043822.1
0.171547	0.0196464	0.0789135	0.248961	0.803391	NA	ENSRNOG00000049520	AABR07043829.1	AABR07043829.1
28.434	0.00601871	0.196914	0.0305651	0.975616	0.9912	ENSRNOG00000051461	AABR07043829.2	AABR07043829.2
0.0486666	0.00320762	0.0448727	0.0714827	0.943014	NA	ENSRNOG00000059155	AABR07043844.1	AABR07043844.1
0.249187	0.00658788	0.0724772	0.090896	0.927575	NA	ENSRNOG00000055320	AABR07044001.2	AABR07044001.2
0.260283	-0.0418484	0.0995191	-0.420506	0.674116	NA	ENSRNOG00000056389	AABR07044001.3	AABR07044001.3
42.6766	-0.530469	0.2723	-1.9481	0.0514026	0.231789	ENSRNOG00000058847	AABR07044001.4	AABR07044001.4
9.38378	0.119879	0.27187	0.440942	0.659255	0.848086	ENSRNOG00000056656	AABR07044049.1	AABR07044049.1
0.138463	-0.00775498	0.0448727	-0.172822	0.862791	NA	ENSRNOG00000057071	AABR07044054.1	AABR07044054.1
0.0291956	-0.000312415	0.0448727	-0.00696225	0.994445	NA	ENSRNOG00000053910	AABR07044063.1	AABR07044063.1
94.7728	-0.346211	0.177503	-1.95045	0.051123	0.231	ENSRNOG00000057601	AABR07044080.2	AABR07044080.2
67.5372	-0.00926604	0.186782	-0.0496088	0.960434	0.9864	ENSRNOG00000019773	AABR07044089.1	AABR07044089.1
0.0729823	0.00314312	0.0448727	0.0700453	0.944158	NA	ENSRNOG00000057718	AABR07044139.1	AABR07044139.1
0.313468	0.0784707	0.107893	0.727298	0.467043	NA	ENSRNOG00000061610	AABR07044148.1	AABR07044148.1
0.0536619	-0.00037732	0.0448727	-0.00840869	0.993291	NA	ENSRNOG00000055152	AABR07044173.1	AABR07044173.1
2.27054	-0.160746	0.2608	-0.616358	0.537658	0.771251	ENSRNOG00000000748	AABR07044273.1	AABR07044273.1
0.156158	-0.00186364	0.0693172	-0.0268857	0.978551	NA	ENSRNOG00000058490	AABR07044362.1	AABR07044362.1
0.162176	0.00514461	0.0604362	0.0851246	0.932162	NA	ENSRNOG00000052301	AABR07044390.1	AABR07044390.1
0.0512367	-0.000377079	0.0448727	-0.00840331	0.993295	NA	ENSRNOG00000055272	AABR07044405.1	AABR07044405.1
0.196332	0.0245844	0.0705038	0.348697	0.727317	NA	ENSRNOG00000051805	AABR07044408.1	AABR07044408.1
0.604557	-0.0402727	0.123707	-0.325548	0.744767	NA	ENSRNOG00000061483	AABR07044412.1	AABR07044412.1
0.355182	0.103192	0.12406	0.831793	0.405526	NA	ENSRNOG00000055766	AABR07044415.1	AABR07044415.1
0.26514	0.0466079	0.121884	0.382397	0.702167	NA	ENSRNOG00000053516	AABR07044454.1	AABR07044454.1
0.0378643	-0.000312415	0.0448727	-0.00696225	0.994445	NA	ENSRNOG00000053996	AABR07044492.1	AABR07044492.1
0.157928	-0.00138532	0.0602926	-0.0229767	0.981669	NA	ENSRNOG00000048871	AABR07044495.1	AABR07044495.1
11.7744	0.0897995	0.248934	0.360737	0.718296	0.88087	ENSRNOG00000054555	AABR07044551.1	AABR07044551.1
0.0283456	-0.000312495	0.0448727	-0.00696405	0.994444	NA	ENSRNOG00000053658	AABR07044569.1	AABR07044569.1
0.0355831	-0.000312334	0.0448727	-0.00696046	0.994446	NA	ENSRNOG00000051612	AABR07044570.1	AABR07044570.1
0.196019	-0.00159077	0.0616773	-0.0257919	0.979423	NA	ENSRNOG00000060751	AABR07044574.1	AABR07044574.1
0.0378632	-0.000312334	0.0448727	-0.00696046	0.994446	NA	ENSRNOG00000030677	AABR07044581.1	AABR07044581.1
0.212887	0.038135	0.109754	0.347459	0.728246	NA	ENSRNOG00000057037	AABR07044596.1	AABR07044596.1
3.29027	0.103514	0.268824	0.385064	0.70019	0.871504	ENSRNOG00000053588	AABR07044631.1	AABR07044631.1
0.440102	-0.0189411	0.146668	-0.129143	0.897245	NA	ENSRNOG00000058683	AABR07044635.1	AABR07044635.1
0.668321	0.0248389	0.162832	0.152543	0.878758	NA	ENSRNOG00000026519	AABR07044711.1	AABR07044711.1
0.0700142	-0.000442065	0.0448727	-0.00985153	0.99214	NA	ENSRNOG00000053936	AABR07044714.1	AABR07044714.1
0.141056	-0.000701365	0.0448727	-0.0156301	0.987529	NA	ENSRNOG00000060396	AABR07044807.1	AABR07044807.1
1.29098	0.0927628	0.219949	0.421746	0.67321	NA	ENSRNOG00000054712	AABR07044820.1	AABR07044820.1
0.048467	0.0032077	0.0448727	0.0714845	0.943012	NA	ENSRNOG00000052735	AABR07044837.1	AABR07044837.1
0.0847245	-0.000511188	0.0448727	-0.011392	0.990911	NA	ENSRNOG00000060235	AABR07044837.2	AABR07044837.2
0.146635	-0.00124137	0.059637	-0.0208154	0.983393	NA	ENSRNOG00000000650	AABR07044838.1	AABR07044838.1
2.52193	0.106217	0.26275	0.404251	0.686028	0.863277	ENSRNOG00000026813	AABR07044933.1	AABR07044933.1
0.0550722	0.0032077	0.0448727	0.0714845	0.943012	NA	ENSRNOG00000056298	AABR07044959.1	AABR07044959.1
0.0830904	-0.00051143	0.0448727	-0.0113974	0.990906	NA	ENSRNOG00000056428	AABR07044962.1	AABR07044962.1
0.166756	0.00668697	0.0695552	0.096139	0.92341	NA	ENSRNOG00000048535	AABR07044977.1	AABR07044977.1
0.222518	-0.0234205	0.0994994	-0.235384	0.813911	NA	ENSRNOG00000061835	AABR07044980.1	AABR07044980.1
0.133424	-0.00121151	0.058897	-0.0205701	0.983589	NA	ENSRNOG00000053110	AABR07045047.1	AABR07045047.1
0.59537	0.0963528	0.156609	0.615244	0.538394	NA	ENSRNOG00000061091	AABR07045071.1	AABR07045071.1
0.0453552	0.00320786	0.0448727	0.0714881	0.943009	NA	ENSRNOG00000054465	AABR07045217.1	AABR07045217.1
0.0516397	0.00679264	0.0448727	0.151376	0.879679	NA	ENSRNOG00000041438	AABR07045391.1	AABR07045391.1
0.046804	-0.00037724	0.0448727	-0.0084069	0.993292	NA	ENSRNOG00000054538	AABR07045399.2	AABR07045399.2
4.62503	-0.633419	0.271199	-2.33563	0.0195107	0.13437	ENSRNOG00000054936	AABR07045400.1	AABR07045400.1
20.4374	-0.109126	0.231999	-0.470373	0.638089	0.834562	ENSRNOG00000059487	AABR07045405.1	AABR07045405.1
1.16667	0.2994	0.204559	1.46364	0.143293	NA	ENSRNOG00000049990	AABR07045411.1	AABR07045411.1
1.93232	0.00350628	0.224935	0.015588	0.987563	0.995347	ENSRNOG00000060212	AABR07045416.1	AABR07045416.1
1.11021	-0.0241077	0.232105	-0.103866	0.917276	NA	ENSRNOG00000037628	AABR07045487.1	AABR07045487.1
0.0374521	-0.00390182	0.0448727	-0.0869531	0.930709	NA	ENSRNOG00000049150	AABR07045621.1	AABR07045621.1
9.2082	-0.401733	0.256528	-1.56604	0.117339	0.359198	ENSRNOG00000031969	AABR07045632.1	AABR07045632.1
0.055507	-0.00037732	0.0448727	-0.00840869	0.993291	NA	ENSRNOG00000055472	AABR07045658.1	AABR07045658.1
9.39092	-0.268646	0.261623	-1.02684	0.304494	0.59445	ENSRNOG00000056040	AABR07045680.1	AABR07045680.1
0.0861374	-0.00403123	0.0448727	-0.089837	0.928417	NA	ENSRNOG00000055358	AABR07045996.1	AABR07045996.1
0.0547901	-0.000377401	0.0448727	-0.00841049	0.993289	NA	ENSRNOG00000061813	AABR07046141.1	AABR07046141.1
0.114827	-0.00403593	0.0448727	-0.0899417	0.928334	NA	ENSRNOG00000059312	AABR07046231.1	AABR07046231.1
1.76936	0.114794	0.236583	0.485217	0.627523	0.829364	ENSRNOG00000047780	AABR07046635.1	AABR07046635.1
0.0449846	-0.000377401	0.0448727	-0.00841048	0.993289	NA	ENSRNOG00000053388	AABR07046725.1	AABR07046725.1
0.117483	0.00301363	0.0448727	0.0671596	0.946455	NA	ENSRNOG00000052848	AABR07046745.1	AABR07046745.1
0.151144	-0.00125831	0.0599907	-0.0209751	0.983266	NA	ENSRNOG00000059973	AABR07046763.1	AABR07046763.1
0.0770789	-0.00762095	0.0448727	-0.169835	0.86514	NA	ENSRNOG00000058589	AABR07046778.1	AABR07046778.1
0.185397	-0.00209073	0.070519	-0.0296477	0.976348	NA	ENSRNOG00000060950	AABR07046961.1	AABR07046961.1
13.6842	-0.284347	0.225195	-1.26267	0.206706	0.49155	ENSRNOG00000008861	AABR07047011.1	AABR07047011.1
0.164665	-0.00140463	0.0603565	-0.0232722	0.981433	NA	ENSRNOG00000061874	AABR07047036.1	AABR07047036.1
0.183163	0.0245822	0.0702786	0.349783	0.726502	NA	ENSRNOG00000054679	AABR07047054.1	AABR07047054.1
0.050578	0.0032077	0.0448727	0.0714845	0.943012	NA	ENSRNOG00000058921	AABR07047054.2	AABR07047054.2
0.362535	-0.00958476	0.114755	-0.0835236	0.933435	NA	ENSRNOG00000055063	AABR07047089.1	AABR07047089.1
0.181753	0.0332576	0.0702348	0.47352	0.635842	NA	ENSRNOG00000048776	AABR07047094.1	AABR07047094.1
1.83139	-0.162162	0.25135	-0.645163	0.518821	0.76038	ENSRNOG00000033979	AABR07047140.1	AABR07047140.1
0.0744927	-0.00762087	0.0448727	-0.169833	0.865141	NA	ENSRNOG00000057656	AABR07047174.2	AABR07047174.2
2.04431	-0.317477	0.252208	-1.25879	0.208105	0.492816	ENSRNOG00000053937	AABR07047189.1	AABR07047189.1
5.12673	-0.105075	0.271856	-0.386509	0.69912	0.870943	ENSRNOG00000061754	AABR07047212.2	AABR07047212.2
0.0857079	0.00307813	0.0448727	0.0685971	0.94531	NA	ENSRNOG00000055469	AABR07047213.1	AABR07047213.1
3.84779	-0.0801188	0.268774	-0.29809	0.765635	0.904582	ENSRNOG00000048760	AABR07047219.1	AABR07047219.1
1.09016	0.192117	0.193756	0.991544	0.32142	NA	ENSRNOG00000059459	AABR07047256.1	AABR07047256.1
4.7405	0.0178292	0.27095	0.0658025	0.947535	0.982268	ENSRNOG00000055292	AABR07047262.1	AABR07047262.1
0.127558	-0.00422562	0.0448727	-0.0941691	0.924975	NA	ENSRNOG00000055329	AABR07047528.1	AABR07047528.1
0.166384	-0.00186541	0.0698497	-0.026706	0.978694	NA	ENSRNOG00000048750	AABR07047576.1	AABR07047576.1
0.206065	0.0319499	0.0804895	0.396945	0.691408	NA	ENSRNOG00000006971	AABR07047593.1	AABR07047593.1
0.0718266	-0.000441823	0.0448727	-0.00984616	0.992144	NA	ENSRNOG00000053101	AABR07047694.1	AABR07047694.1
0.365181	0.0208203	0.139558	0.149188	0.881405	NA	ENSRNOG00000023101	AABR07047835.1	AABR07047835.1
0.0320861	-0.000312415	0.0448727	-0.00696225	0.994445	NA	ENSRNOG00000060050	AABR07048046.1	AABR07048046.1
46.2076	0.0428378	0.163199	0.262487	0.792946	0.918931	ENSRNOG00000013579	AABR07048064.1	AABR07048064.1
0.0337941	-0.000312495	0.0448727	-0.00696405	0.994444	NA	ENSRNOG00000054196	AABR07048228.1	AABR07048228.1
0.0353712	-0.000312576	0.0448727	-0.00696584	0.994442	NA	ENSRNOG00000005694	AABR07048253.1	AABR07048253.1
0.345058	-0.0718163	0.125855	-0.570626	0.568253	NA	ENSRNOG00000033271	AABR07048271.1	AABR07048271.1
0.136473	-0.000575852	0.0448727	-0.012833	0.989761	NA	ENSRNOG00000017640	AABR07048280.1	AABR07048280.1
1.84162	-0.0225341	0.241727	-0.0932211	0.925728	0.975333	ENSRNOG00000031590	AABR07048308.1	AABR07048308.1
0.0358812	-0.000312496	0.0448727	-0.00696405	0.994444	NA	ENSRNOG00000051572	AABR07048342.1	AABR07048342.1
10.0725	0.292525	0.252959	1.15641	0.247512	0.535946	ENSRNOG00000038905	AABR07048397.1	AABR07048397.1
0.18271	-0.00266131	0.0799882	-0.0332713	0.973458	NA	ENSRNOG00000049085	AABR07048397.2	AABR07048397.2
0.0551928	-0.000377159	0.0448727	-0.0084051	0.993294	NA	ENSRNOG00000047870	AABR07048510.1	AABR07048510.1
34.2511	-0.0896113	0.177595	-0.504583	0.613852	0.822349	ENSRNOG00000060051	AABR07049038.1	AABR07049038.1
4.40745	0.288833	0.271279	1.06471	0.287009	0.575953	ENSRNOG00000047278	AABR07049043.1	AABR07049043.1
0.268516	0.0145968	0.109458	0.133355	0.893913	NA	ENSRNOG00000054330	AABR07049048.1	AABR07049048.1
2.61083	-0.192131	0.266069	-0.722109	0.470227	0.729049	ENSRNOG00000006721	AABR07049064.1	AABR07049064.1
0.158736	-0.001006	0.0513878	-0.0195767	0.984381	NA	ENSRNOG00000047771	AABR07049119.1	AABR07049119.1
0.144374	-0.0140116	0.0596659	-0.234834	0.814338	NA	ENSRNOG00000051484	AABR07049134.1	AABR07049134.1
0.0536903	-0.000376999	0.0448727	-0.00840152	0.993297	NA	ENSRNOG00000052145	AABR07049134.3	AABR07049134.3
0.199145	0.0199273	0.0798559	0.24954	0.802943	NA	ENSRNOG00000052948	AABR07049134.4	AABR07049134.4
0.109912	0.00301355	0.0448727	0.0671578	0.946456	NA	ENSRNOG00000055285	AABR07049148.1	AABR07049148.1
0.287896	0.0154932	0.111566	0.13887	0.889553	NA	ENSRNOG00000024197	AABR07049149.1	AABR07049149.1
0.0346823	-0.000312334	0.0448727	-0.00696046	0.994446	NA	ENSRNOG00000051401	AABR07049156.1	AABR07049156.1
1.35051	0.256223	0.212527	1.20561	0.22797	NA	ENSRNOG00000056007	AABR07049228.1	AABR07049228.1
0.157313	-0.00137934	0.0601347	-0.0229375	0.9817	NA	ENSRNOG00000054667	AABR07049288.1	AABR07049288.1
0.0309072	-0.000312576	0.0448727	-0.00696584	0.994442	NA	ENSRNOG00000036475	AABR07049302.1	AABR07049302.1
0.0959999	0.00301363	0.0448727	0.0671596	0.946455	NA	ENSRNOG00000041523	AABR07049316.1	AABR07049316.1
0.328124	-0.0376562	0.120891	-0.311488	0.755429	NA	ENSRNOG00000008914	AABR07049348.1	AABR07049348.1
2.46361	-0.15318	0.265676	-0.576565	0.564233	0.790122	ENSRNOG00000008953	AABR07049353.1	AABR07049353.1
0.334765	0.111959	0.128541	0.870996	0.383756	NA	ENSRNOG00000037974	AABR07049405.1	AABR07049405.1
11.033	-0.321899	0.252091	-1.27691	0.201633	0.484911	ENSRNOG00000059476	AABR07049503.1	AABR07049503.1
7.43847	0.342074	0.255269	1.34005	0.180228	0.458131	ENSRNOG00000052641	AABR07049510.1	AABR07049510.1
0.104611	0.00659833	0.0448727	0.147046	0.883096	NA	ENSRNOG00000049469	AABR07049554.2	AABR07049554.2
1.02166	-0.147	0.219871	-0.668575	0.503767	NA	ENSRNOG00000056344	AABR07049578.1	AABR07049578.1
1.9742	0.0836179	0.246004	0.339904	0.733929	0.889415	ENSRNOG00000050523	AABR07049579.2	AABR07049579.2
0.215645	-0.0207118	0.0714169	-0.290013	0.771806	NA	ENSRNOG00000051636	AABR07049695.2	AABR07049695.2
0.318422	0.066315	0.145671	0.455239	0.648937	NA	ENSRNOG00000052757	AABR07049695.3	AABR07049695.3
0.0447701	-0.000377079	0.0448727	-0.00840331	0.993295	NA	ENSRNOG00000057688	AABR07049695.4	AABR07049695.4
0.170246	0.0154162	0.0696368	0.22138	0.824797	NA	ENSRNOG00000044644	AABR07049760.1	AABR07049760.1
0.0278447	-0.000312495	0.0448727	-0.00696405	0.994444	NA	ENSRNOG00000057488	AABR07049768.1	AABR07049768.1
0.137646	-0.0150589	0.0448727	-0.335592	0.737179	NA	ENSRNOG00000053773	AABR07049792.1	AABR07049792.1
0.750903	0.264654	0.18906	1.39984	0.161561	NA	ENSRNOG00000054301	AABR07049799.1	AABR07049799.1
0.0688018	-0.000441743	0.0448727	-0.00984436	0.992145	NA	ENSRNOG00000061027	AABR07049862.2	AABR07049862.2
1.74999	-0.287384	0.239736	-1.19875	0.230626	0.51779	ENSRNOG00000047686	AABR07049887.1	AABR07049887.1
0.0332765	0.00327245	0.0448727	0.0729274	0.941864	NA	ENSRNOG00000057914	AABR07049903.1	AABR07049903.1
0.22316	0.0105119	0.0898585	0.116982	0.906874	NA	ENSRNOG00000056863	AABR07050116.1	AABR07050116.1
0.0950575	-0.000571474	0.0448727	-0.0127354	0.989839	NA	ENSRNOG00000022457	AABR07050176.1	AABR07050176.1
0.653342	0.129338	0.163426	0.791417	0.428701	NA	ENSRNOG00000054390	AABR07050283.1	AABR07050283.1
1.04543	0.109401	0.221088	0.494829	0.620721	NA	ENSRNOG00000061263	AABR07050283.2	AABR07050283.2
0.143102	0.00511177	0.0595852	0.0857892	0.931634	NA	ENSRNOG00000060917	AABR07050298.1	AABR07050298.1
0.18674	-0.0144504	0.0796914	-0.181329	0.856109	NA	ENSRNOG00000060181	AABR07050321.2	AABR07050321.2
0.876895	-0.00464208	0.220682	-0.0210352	0.983218	NA	ENSRNOG00000055061	AABR07050391.1	AABR07050391.1
0.702694	0.191118	0.190033	1.00571	0.314555	NA	ENSRNOG00000059160	AABR07050399.2	AABR07050399.2
2.0476	0.442161	0.260331	1.69846	0.089421	0.31146	ENSRNOG00000025261	AABR07050407.1	AABR07050407.1
1.25951	-0.0483401	0.223255	-0.216524	0.828579	NA	ENSRNOG00000055071	AABR07050415.1	AABR07050415.1
99.5568	0.0235345	0.171326	0.137367	0.89074	0.95979	ENSRNOG00000054488	AABR07050417.1	AABR07050417.1
11.5722	0.0532998	0.235566	0.226263	0.820997	0.931605	ENSRNOG00000054302	AABR07050423.1	AABR07050423.1
18.9364	0.156358	0.221659	0.705399	0.480562	0.736555	ENSRNOG00000033792	AABR07050438.1	AABR07050438.1
0.0536074	0.00679272	0.0448727	0.151378	0.879678	NA	ENSRNOG00000053174	AABR07050482.1	AABR07050482.1
10.1705	0.0335302	0.270412	0.123997	0.901318	0.964216	ENSRNOG00000054768	AABR07050487.1	AABR07050487.1
5.67169	-0.313375	0.270471	-1.15863	0.246609	0.534774	ENSRNOG00000056723	AABR07050498.1	AABR07050498.1
0.0657363	-0.000441823	0.0448727	-0.00984616	0.992144	NA	ENSRNOG00000053592	AABR07050646.1	AABR07050646.1
16.7052	-0.491098	0.263755	-1.86194	0.062611	0.257033	ENSRNOG00000057101	AABR07050652.1	AABR07050652.1
0.449024	0.0674056	0.155695	0.432934	0.665063	NA	ENSRNOG00000058456	AABR07051177.1	AABR07051177.1
1.86526	-0.0940048	0.243737	-0.385681	0.699733	0.871315	ENSRNOG00000005062	AABR07051190.1	AABR07051190.1
0.515722	0.0276778	0.176504	0.156811	0.875394	NA	ENSRNOG00000036451	AABR07051207.1	AABR07051207.1
0.291349	-0.0030765	0.071064	-0.043292	0.965469	NA	ENSRNOG00000059773	AABR07051218.1	AABR07051218.1
2.08162	-0.212594	0.251478	-0.845379	0.397899	0.675564	ENSRNOG00000057097	AABR07051249.1	AABR07051249.1
0.0796492	0.00307805	0.0448727	0.0685953	0.945312	NA	ENSRNOG00000056471	AABR07051251.1	AABR07051251.1
1.95863	0.376663	0.228142	1.651	0.0987378	0.328292	ENSRNOG00000055302	AABR07051326.1	AABR07051326.1
1.46194	0.447534	0.209644	2.13474	0.0327826	NA	ENSRNOG00000046288	AABR07051353.1	AABR07051353.1
1.37251	0.133581	0.238775	0.559444	0.575859	NA	ENSRNOG00000057465	AABR07051376.1	AABR07051376.1
0.139682	0.00288414	0.0448727	0.0642739	0.948752	NA	ENSRNOG00000055886	AABR07051399.1	AABR07051399.1
23.5958	0.435881	0.213758	2.03913	0.0414369	0.205445	ENSRNOG00000047244	AABR07051400.1	AABR07051400.1
0.224799	0.0431695	0.0801918	0.538328	0.59035	NA	ENSRNOG00000061772	AABR07051451.1	AABR07051451.1
0.472408	0.127594	0.165454	0.771174	0.440604	NA	ENSRNOG00000059802	AABR07051485.1	AABR07051485.1
2.16752	-0.019638	0.254977	-0.0770186	0.938609	0.979372	ENSRNOG00000058364	AABR07051515.1	AABR07051515.1
0.0358875	-0.000312254	0.0448727	-0.00695867	0.994448	NA	ENSRNOG00000059518	AABR07051515.2	AABR07051515.2
3.69544	0.386453	0.232233	1.66408	0.096097	0.323819	ENSRNOG00000049009	AABR07051532.1	AABR07051532.1
2.66052	0.79422	0.245941	3.22932	0.00124087	0.0260863	ENSRNOG00000038274	AABR07051533.1	AABR07051533.1
3.89545	0.465088	0.251928	1.84612	0.0648755	0.262185	ENSRNOG00000043155	AABR07051533.2	AABR07051533.2
0.318441	0.0488284	0.126448	0.386154	0.699383	NA	ENSRNOG00000049499	AABR07051535.1	AABR07051535.1
0.188736	0.0333412	0.0703206	0.474131	0.635406	NA	ENSRNOG00000045966	AABR07051548.1	AABR07051548.1
6.92139	0.712592	0.271337	2.62622	0.00863377	0.08407	ENSRNOG00000057376	AABR07051548.2	AABR07051548.2
3.61803	0.12033	0.245756	0.489631	0.624395	0.828073	ENSRNOG00000047915	AABR07051550.1	AABR07051550.1
7.57303	0.828823	0.270042	3.06924	0.00214604	0.0372497	ENSRNOG00000058460	AABR07051551.1	AABR07051551.1
3.02267	0.414421	0.237337	1.74613	0.0807884	0.294924	ENSRNOG00000056393	AABR07051555.1	AABR07051555.1
6.56498	1.46307	0.269678	5.42524	5.78772e-08	1.43574e-05	ENSRNOG00000042083	AABR07051562.1	AABR07051562.1
8.43979	1.15152	0.270973	4.24959	2.14165e-05	0.00172305	ENSRNOG00000048070	AABR07051563.1	AABR07051563.1
5.3791	0.893174	0.268916	3.32139	0.000895702	0.0213648	ENSRNOG00000061576	AABR07051564.1	AABR07051564.1
2.09868	0.6506	0.249514	2.60747	0.00912129	0.0867845	ENSRNOG00000053188	AABR07051565.1	AABR07051565.1
0.0528215	0.00679272	0.0448727	0.151378	0.879678	NA	ENSRNOG00000042846	AABR07051578.1	AABR07051578.1
6.07412	0.385443	0.271821	1.418	0.15619	0.421901	ENSRNOG00000050066	AABR07051583.1	AABR07051583.1
2.04294	0.581351	0.23847	2.43784	0.0147752	0.115805	ENSRNOG00000052953	AABR07051592.1	AABR07051592.1
10.0536	1.08913	0.26836	4.05845	4.93993e-05	0.00319598	ENSRNOG00000054125	AABR07051592.2	AABR07051592.2
2.4313	0.752501	0.246236	3.05602	0.00224299	0.0381194	ENSRNOG00000049024	AABR07051611.1	AABR07051611.1
1.8101	0.00734422	0.229662	0.0319784	0.974489	0.990731	ENSRNOG00000029562	AABR07051626.1	AABR07051626.1
3.64956	0.38492	0.246333	1.5626	0.118146	0.360492	ENSRNOG00000050889	AABR07051626.2	AABR07051626.2
5.91944	0.878852	0.269732	3.25825	0.00112103	0.0244497	ENSRNOG00000058342	AABR07051639.1	AABR07051639.1
18.3222	1.04313	0.271023	3.84886	0.00011867	0.00551966	ENSRNOG00000057526	AABR07051642.1	AABR07051642.1
2.75436	0.779027	0.245709	3.17053	0.0015216	0.0293409	ENSRNOG00000058261	AABR07051646.1	AABR07051646.1
9.60342	1.2624	0.266863	4.73053	2.23937e-06	0.000314441	ENSRNOG00000055193	AABR07051652.1	AABR07051652.1
2.62325	0.366703	0.254217	1.44248	0.149168	0.410618	ENSRNOG00000056447	AABR07051658.1	AABR07051658.1
0.412141	-0.0190702	0.147887	-0.128952	0.897396	NA	ENSRNOG00000053446	AABR07051665.1	AABR07051665.1
0.0451876	0.00320778	0.0448727	0.0714863	0.943011	NA	ENSRNOG00000055767	AABR07051666.1	AABR07051666.1
2.52097	0.506741	0.250687	2.02141	0.0432374	0.210515	ENSRNOG00000047535	AABR07051670.1	AABR07051670.1
0.0978808	0.00301379	0.0448727	0.0671632	0.946452	NA	ENSRNOG00000053329	AABR07051671.1	AABR07051671.1
0.907894	0.412866	0.204555	2.01836	0.0435536	NA	ENSRNOG00000048541	AABR07051678.1	AABR07051678.1
12.0974	1.59233	0.269404	5.91056	3.40939e-09	1.43561e-06	ENSRNOG00000059910	AABR07051689.1	AABR07051689.1
2.83177	0.435917	0.252255	1.72808	0.0839741	0.300522	ENSRNOG00000056273	AABR07051692.1	AABR07051692.1
4.94645	0.232854	0.269347	0.864514	0.387306	0.667669	ENSRNOG00000052969	AABR07051700.1	AABR07051700.1
11.5931	0.948742	0.26367	3.59822	0.000320401	0.0110135	ENSRNOG00000054828	AABR07051708.1	AABR07051708.1
1.07366	0.7544	0.197423	3.82124	0.000132782	NA	ENSRNOG00000047541	AABR07051715.1	AABR07051715.1
11.4856	1.82394	0.268044	6.80463	1.01306e-11	1.25654e-08	ENSRNOG00000060408	AABR07051716.1	AABR07051716.1
3.44153	1.05131	0.254743	4.12694	3.67621e-05	0.00261802	ENSRNOG00000060987	AABR07051716.2	AABR07051716.2
1.58666	-0.15208	0.240253	-0.632999	0.526735	0.764423	ENSRNOG00000052047	AABR07051718.1	AABR07051718.1
1.58408	0.602067	0.21326	2.82315	0.00475539	0.0590812	ENSRNOG00000054128	AABR07051730.1	AABR07051730.1
1.86845	0.889493	0.243086	3.65917	0.000253034	0.00948654	ENSRNOG00000053899	AABR07051731.1	AABR07051731.1
1.80735	0.457051	0.240618	1.89949	0.0575006	0.245789	ENSRNOG00000057280	AABR07051733.1	AABR07051733.1
1.43295	0.654609	0.222428	2.94301	0.00325036	NA	ENSRNOG00000057344	AABR07051733.2	AABR07051733.2
0.909115	0.33385	0.193144	1.7285	0.083898	NA	ENSRNOG00000058552	AABR07051733.3	AABR07051733.3
6.04147	0.615379	0.269911	2.27993	0.0226117	0.146582	ENSRNOG00000057548	AABR07051741.1	AABR07051741.1
11.1103	0.522635	0.245747	2.12672	0.0334431	0.183881	ENSRNOG00000059243	AABR07051787.1	AABR07051787.1
6.03103	0.346143	0.271822	1.27341	0.202871	0.486269	ENSRNOG00000039025	AABR07051947.1	AABR07051947.1
0.386953	-0.0204584	0.155337	-0.131704	0.895219	NA	ENSRNOG00000060472	AABR07051952.1	AABR07051952.1
0.149548	-0.00559813	0.0508239	-0.110148	0.912292	NA	ENSRNOG00000033278	AABR07051996.1	AABR07051996.1
0.110643	0.00659817	0.0448727	0.147042	0.883099	NA	ENSRNOG00000005951	AABR07052085.1	AABR07052085.1
0.861536	-0.11847	0.211342	-0.560562	0.575096	NA	ENSRNOG00000052827	AABR07052085.2	AABR07052085.2
0.0354303	-0.000312737	0.0448727	-0.00696944	0.994439	NA	ENSRNOG00000058954	AABR07052091.1	AABR07052091.1
0.105538	-0.0041612	0.0448727	-0.0927334	0.926115	NA	ENSRNOG00000049377	AABR07052247.1	AABR07052247.1
0.0322633	-0.000312495	0.0448727	-0.00696405	0.994444	NA	ENSRNOG00000059316	AABR07052347.1	AABR07052347.1
7.91907	0.127382	0.254735	0.500057	0.617035	0.823331	ENSRNOG00000054733	AABR07052388.1	AABR07052388.1
0.0544739	-0.000377159	0.0448727	-0.0084051	0.993294	NA	ENSRNOG00000057218	AABR07052390.1	AABR07052390.1
0.507804	-0.0345687	0.150546	-0.229622	0.818386	NA	ENSRNOG00000038559	AABR07052431.1	AABR07052431.1
72.2041	0.920178	0.265164	3.47022	0.000520027	0.0151174	ENSRNOG00000052018	AABR07052441.1	AABR07052441.1
22.5095	-0.442613	0.244858	-1.80763	0.0706642	0.27567	ENSRNOG00000058327	AABR07052458.1	AABR07052458.1
0.0623571	-0.00403139	0.0448727	-0.0898406	0.928414	NA	ENSRNOG00000054287	AABR07052504.1	AABR07052504.1
0.714879	-0.0505513	0.198053	-0.255241	0.798537	NA	ENSRNOG00000028543	AABR07052523.1	AABR07052523.1
0.0704729	-0.00749138	0.0448727	-0.166947	0.867411	NA	ENSRNOG00000060690	AABR07052523.2	AABR07052523.2
129.368	-1.13938	0.150858	-7.5527	NA	NA	ENSRNOG00000022637	AABR07052585.1	AABR07052585.1
66.1742	-1.33537	0.165791	-8.05453	NA	NA	ENSRNOG00000023227	AABR07052585.2	AABR07052585.2
0.424309	-0.123651	0.159782	-0.773875	0.439005	NA	ENSRNOG00000050734	AABR07052585.3	AABR07052585.3
0.239709	-0.00462336	0.0897042	-0.05154	0.958895	NA	ENSRNOG00000031935	AABR07052587.1	AABR07052587.1
0.11964	-0.000777249	0.0493542	-0.0157484	0.987435	NA	ENSRNOG00000061162	AABR07052587.4	AABR07052587.4
0.0489287	-0.00037724	0.0448727	-0.00840689	0.993292	NA	ENSRNOG00000051580	AABR07052608.1	AABR07052608.1
0.0401766	-0.000312495	0.0448727	-0.00696405	0.994444	NA	ENSRNOG00000052515	AABR07052610.1	AABR07052610.1
1.56518	0.0118097	0.242803	0.048639	0.961207	NA	ENSRNOG00000055689	AABR07052611.1	AABR07052611.1
0.0720922	-0.000442146	0.0448727	-0.00985334	0.992138	NA	ENSRNOG00000053741	AABR07052664.1	AABR07052664.1
0.115888	0.00294913	0.0448727	0.0657221	0.947599	NA	ENSRNOG00000047487	AABR07052692.1	AABR07052692.1
0.453226	0.325505	0.160094	2.03321	0.0420312	NA	ENSRNOG00000043655	AABR07052890.1	AABR07052890.1
0.0484654	0.00320762	0.0448727	0.0714827	0.943014	NA	ENSRNOG00000060635	AABR07052897.3	AABR07052897.3
0.05526	0.00320778	0.0448727	0.0714863	0.943011	NA	ENSRNOG00000004381	AABR07053065.1	AABR07053065.1
0.0523565	-0.000377159	0.0448727	-0.0084051	0.993294	NA	ENSRNOG00000059850	AABR07053091.1	AABR07053091.1
0.428784	-0.123056	0.136863	-0.899122	0.368588	NA	ENSRNOG00000052209	AABR07053134.1	AABR07053134.1
34.2057	-0.142695	0.182907	-0.780147	0.435304	0.704677	ENSRNOG00000060735	AABR07053136.1	AABR07053136.1
22.2263	0.203288	0.214698	0.946854	0.343713	0.629717	ENSRNOG00000041826	AABR07053152.1	AABR07053152.1
0.372339	-0.0154505	0.132241	-0.116836	0.90699	NA	ENSRNOG00000058767	AABR07053169.1	AABR07053169.1
20.9853	0.275132	0.193558	1.42145	0.155186	0.420421	ENSRNOG00000004787	AABR07053185.1	AABR07053185.1
4.43573	0.29683	0.241312	1.23007	0.218672	0.504265	ENSRNOG00000031694	AABR07053188.1	AABR07053188.1
0.848618	-0.128508	0.206112	-0.623486	0.532965	NA	ENSRNOG00000059542	AABR07053437.1	AABR07053437.1
0.0403699	-0.000312415	0.0448727	-0.00696225	0.994445	NA	ENSRNOG00000058999	AABR07053470.1	AABR07053470.1
0.0350385	-0.000312415	0.0448727	-0.00696225	0.994445	NA	ENSRNOG00000053580	AABR07053471.1	AABR07053471.1
0.137305	0.0113191	0.0592087	0.191173	0.84839	NA	ENSRNOG00000059916	AABR07053483.2	AABR07053483.2
4.07345	0.209787	0.271703	0.772119	0.440044	0.708143	ENSRNOG00000055241	AABR07053500.1	AABR07053500.1
0.480431	-0.0014182	0.0448942	-0.0315899	0.974799	NA	ENSRNOG00000060434	AABR07053500.2	AABR07053500.2
0.0532152	0.00320778	0.0448727	0.0714863	0.943011	NA	ENSRNOG00000050544	AABR07053512.1	AABR07053512.1
52.2364	-0.29531	0.240897	-1.22588	0.220245	0.505779	ENSRNOG00000052651	AABR07053577.1	AABR07053577.1
1.16472	0.277034	0.229049	1.2095	0.226471	NA	ENSRNOG00000051627	AABR07053580.1	AABR07053580.1
0.131532	-0.000576174	0.0448727	-0.0128402	0.989755	NA	ENSRNOG00000024256	AABR07053635.1	AABR07053635.1
0.713947	-0.0515029	0.185504	-0.277638	0.78129	NA	ENSRNOG00000058578	AABR07053635.2	AABR07053635.2
0.239427	0.0105927	0.0904655	0.117092	0.906788	NA	ENSRNOG00000057409	AABR07053667.1	AABR07053667.1
1.42633	0.294139	0.238138	1.23516	0.21677	NA	ENSRNOG00000011715	AABR07053669.1	AABR07053669.1
9.68832	0.187987	0.244257	0.769628	0.441521	0.708907	ENSRNOG00000017740	AABR07053707.1	AABR07053707.1
0.223692	0.068039	0.100048	0.680061	0.496466	NA	ENSRNOG00000053290	AABR07053710.1	AABR07053710.1
0.0370556	-0.000312576	0.0448727	-0.00696584	0.994442	NA	ENSRNOG00000056972	AABR07053710.2	AABR07053710.2
4.48444	0.352042	0.237781	1.48053	0.138731	0.395454	ENSRNOG00000033913	AABR07053734.1	AABR07053734.1
80.9901	0.0452397	0.142745	0.316926	0.7513	0.898362	ENSRNOG00000053270	AABR07053741.1	AABR07053741.1
9.15965	0.342323	0.264842	1.29255	0.196165	0.477866	ENSRNOG00000053070	AABR07053749.1	AABR07053749.1
0.358762	0.0140726	0.116365	0.120935	0.903742	NA	ENSRNOG00000057381	AABR07053771.2	AABR07053771.2
0.0355916	0.00327253	0.0448727	0.0729292	0.941862	NA	ENSRNOG00000047733	AABR07053787.1	AABR07053787.1
1.81544	0.261151	0.227789	1.14646	0.251606	0.539371	ENSRNOG00000054840	AABR07053837.1	AABR07053837.1
1.26122	-0.198929	0.236828	-0.839973	0.400924	NA	ENSRNOG00000059311	AABR07053850.1	AABR07053850.1
0.345556	0.0177564	0.125975	0.140952	0.887908	NA	ENSRNOG00000027574	AABR07053879.1	AABR07053879.1
38.8989	-0.110384	0.196942	-0.560486	0.575148	0.79729	ENSRNOG00000050784	AABR07054000.1	AABR07054000.1
0.457906	0.343092	0.160373	2.13933	0.0324088	NA	ENSRNOG00000052276	AABR07054025.1	AABR07054025.1
4.49806	0.372408	0.271315	1.37261	0.169875	0.44265	ENSRNOG00000057476	AABR07054045.1	AABR07054045.1
112.219	0.17143	0.235671	0.72741	0.466975	0.726775	ENSRNOG00000054946	AABR07054126.1	AABR07054126.1
34.9815	0.458546	0.208917	2.19488	0.0281724	0.166001	ENSRNOG00000033100	AABR07054189.1	AABR07054189.1
8.69978	0.201277	0.258023	0.780075	0.435347	0.704677	ENSRNOG00000056526	AABR07054262.2	AABR07054262.2
1.82848	0.446137	0.248847	1.79282	0.0730025	0.280116	ENSRNOG00000050337	AABR07054264.1	AABR07054264.1
10.0645	0.0678875	0.257982	0.263148	0.792436	0.918609	ENSRNOG00000050729	AABR07054265.1	AABR07054265.1
1.96798	-0.0836705	0.259138	-0.32288	0.746786	0.895818	ENSRNOG00000005920	AABR07054266.1	AABR07054266.1
0.0430856	-0.000312334	0.0448727	-0.00696046	0.994446	NA	ENSRNOG00000056988	AABR07054303.1	AABR07054303.1
3.95106	0.00519817	0.272116	0.0191027	0.984759	0.994788	ENSRNOG00000005116	AABR07054332.1	AABR07054332.1
0.18085	0.0116834	0.0607832	0.192215	0.847574	NA	ENSRNOG00000048734	AABR07054334.1	AABR07054334.1
0.106471	-0.00416063	0.0448727	-0.0927209	0.926125	NA	ENSRNOG00000031275	AABR07054361.1	AABR07054361.1
0.109563	-0.000571634	0.0448727	-0.012739	0.989836	NA	ENSRNOG00000050899	AABR07054362.1	AABR07054362.1
60.4468	0.0763994	0.140698	0.543002	0.587128	0.805421	ENSRNOG00000046585	AABR07054370.1	AABR07054370.1
0.0318658	-0.000312415	0.0448727	-0.00696225	0.994445	NA	ENSRNOG00000043645	AABR07054401.1	AABR07054401.1
50.658	0.364195	0.188499	1.93208	0.0533496	0.235905	ENSRNOG00000057817	AABR07054405.1	AABR07054405.1
0.841935	0.313298	0.208769	1.50069	0.133435	NA	ENSRNOG00000043596	AABR07054451.1	AABR07054451.1
0.120254	-0.00512897	0.0493984	-0.103829	0.917305	NA	ENSRNOG00000014425	AABR07054456.1	AABR07054456.1
49.3246	-0.25738	0.199244	-1.29178	0.196433	0.478042	ENSRNOG00000049208	AABR07054456.3	AABR07054456.3
0.172306	0.00672793	0.0697641	0.0964383	0.923172	NA	ENSRNOG00000052654	AABR07054460.2	AABR07054460.2
5.00203	-0.15771	0.270613	-0.582789	0.560036	0.787415	ENSRNOG00000058515	AABR07054460.4	AABR07054460.4
0.0512992	-0.00037732	0.0448727	-0.00840869	0.993291	NA	ENSRNOG00000040443	AABR07054473.1	AABR07054473.1
0.0534211	-0.000377321	0.0448727	-0.0084087	0.993291	NA	ENSRNOG00000059124	AABR07054488.1	AABR07054488.1
8.49908	-0.228801	0.272183	-0.840612	0.400565	0.677473	ENSRNOG00000061347	AABR07054490.1	AABR07054490.1
0.0791592	-0.000506809	0.0448727	-0.0112944	0.990989	NA	ENSRNOG00000058278	AABR07054551.1	AABR07054551.1
0.539103	0.0255981	0.176324	0.145177	0.884571	NA	ENSRNOG00000059169	AABR07054554.1	AABR07054554.1
0.0333973	0.00327253	0.0448727	0.0729292	0.941862	NA	ENSRNOG00000053069	AABR07054565.1	AABR07054565.1
10.9324	-0.374762	0.246504	-1.52031	0.128433	0.377116	ENSRNOG00000057352	AABR07054593.1	AABR07054593.1
0.0857619	-0.000506729	0.0448727	-0.0112926	0.99099	NA	ENSRNOG00000056015	AABR07054597.1	AABR07054597.1
0.175398	-0.00268052	0.079608	-0.0336714	0.973139	NA	ENSRNOG00000052603	AABR07054608.1	AABR07054608.1
0.0889619	-0.000506487	0.0448727	-0.0112872	0.990994	NA	ENSRNOG00000060501	AABR07054619.1	AABR07054619.1
0.0527653	0.00320778	0.0448727	0.0714863	0.943011	NA	ENSRNOG00000058758	AABR07054680.1	AABR07054680.1
0.062062	-0.000442226	0.0448727	-0.00985513	0.992137	NA	ENSRNOG00000059645	AABR07054705.1	AABR07054705.1
4.18417	-0.144348	0.271591	-0.531489	0.59508	0.810799	ENSRNOG00000047454	AABR07054716.1	AABR07054716.1
0.031745	-0.000312495	0.0448727	-0.00696405	0.994444	NA	ENSRNOG00000036747	AABR07054723.1	AABR07054723.1
1.62897	-0.58598	0.208013	-2.81703	0.00484696	0.0595724	ENSRNOG00000060628	AABR07054753.1	AABR07054753.1
0.0310294	-0.000312415	0.0448727	-0.00696225	0.994445	NA	ENSRNOG00000058392	AABR07054818.1	AABR07054818.1
12.4038	-0.0281281	0.272071	-0.103385	0.917657	0.971368	ENSRNOG00000058726	AABR07054837.1	AABR07054837.1
0.0354743	-0.000316955	0.0448727	-0.00706343	0.994364	NA	ENSRNOG00000058795	AABR07054855.1	AABR07054855.1
0.975793	0.223372	0.210628	1.0605	0.288916	NA	ENSRNOG00000061217	AABR07054887.1	AABR07054887.1
0.0690351	-0.00396664	0.0448727	-0.0883977	0.929561	NA	ENSRNOG00000047007	AABR07054909.1	AABR07054909.1
0.0704729	-0.00749138	0.0448727	-0.166947	0.867411	NA	ENSRNOG00000061850	AABR07054963.1	AABR07054963.1
1.94868	-0.159575	0.249453	-0.6397	0.522367	0.761948	ENSRNOG00000052044	AABR07054979.1	AABR07054979.1
0.0793956	0.00320324	0.0448727	0.0713852	0.943091	NA	ENSRNOG00000056555	AABR07054983.1	AABR07054983.1
0.0527508	-0.000377482	0.0448727	-0.00841228	0.993288	NA	ENSRNOG00000060067	AABR07054983.2	AABR07054983.2
0.103551	-0.000571553	0.0448727	-0.0127372	0.989837	NA	ENSRNOG00000052669	AABR07055162.1	AABR07055162.1
0.0703107	0.00314296	0.0448727	0.0700417	0.94416	NA	ENSRNOG00000058180	AABR07055174.1	AABR07055174.1
0.470829	0.0746668	0.162516	0.459444	0.645915	NA	ENSRNOG00000046183	AABR07055280.1	AABR07055280.1
0.120719	-0.000635977	0.0448727	-0.0141729	0.988692	NA	ENSRNOG00000047893	AABR07055288.1	AABR07055288.1
4.54604	0.015478	0.271537	0.0570017	0.954544	0.984617	ENSRNOG00000056878	AABR07055492.1	AABR07055492.1
0.207676	-0.0333598	0.0898541	-0.371266	0.710439	NA	ENSRNOG00000039997	AABR07055527.1	AABR07055527.1
0.144482	-0.000822882	0.0509918	-0.0161375	0.987125	NA	ENSRNOG00000008398	AABR07055789.1	AABR07055789.1
0.190574	-0.0144534	0.0798251	-0.181063	0.856318	NA	ENSRNOG00000060675	AABR07055801.1	AABR07055801.1
20.825	-0.0592939	0.202212	-0.293226	0.769349	0.906232	ENSRNOG00000021900	AABR07055834.1	AABR07055834.1
1.79459	-0.0565758	0.251844	-0.224646	0.822255	0.932292	ENSRNOG00000059181	AABR07055919.1	AABR07055919.1
1.05958	-0.170631	0.217048	-0.786143	0.431784	NA	ENSRNOG00000000958	AABR07055943.1	AABR07055943.1
1.32991	-0.183341	0.219796	-0.834141	0.404201	NA	ENSRNOG00000009072	AABR07056013.1	AABR07056013.1
0.0515205	-0.000377159	0.0448727	-0.0084051	0.993294	NA	ENSRNOG00000061013	AABR07056156.1	AABR07056156.1
0.0379784	-0.000312415	0.0448727	-0.00696225	0.994445	NA	ENSRNOG00000060952	AABR07056183.1	AABR07056183.1
0.0340393	-0.000312334	0.0448727	-0.00696046	0.994446	NA	ENSRNOG00000056314	AABR07056330.1	AABR07056330.1
1.38968	-0.323392	0.22872	-1.41392	0.157385	NA	ENSRNOG00000057536	AABR07056415.1	AABR07056415.1
0.0519232	-0.00396664	0.0448727	-0.0883977	0.929561	NA	ENSRNOG00000032424	AABR07056556.1	AABR07056556.1
0.23153	0.0251457	0.0715227	0.351577	0.725156	NA	ENSRNOG00000061320	AABR07056556.2	AABR07056556.2
0.100288	-0.000571152	0.0448727	-0.0127283	0.989845	NA	ENSRNOG00000024494	AABR07056633.1	AABR07056633.1
12.0954	-0.341013	0.241931	-1.40955	0.158673	0.42573	ENSRNOG00000057175	AABR07056638.1	AABR07056638.1
0.0521816	-0.000377159	0.0448727	-0.0084051	0.993294	NA	ENSRNOG00000054516	AABR07056680.1	AABR07056680.1
0.103963	0.00659833	0.0448727	0.147046	0.883096	NA	ENSRNOG00000060894	AABR07056705.1	AABR07056705.1
0.0497013	-0.000377079	0.0448727	-0.00840331	0.993295	NA	ENSRNOG00000055033	AABR07056769.1	AABR07056769.1
0.0338701	-0.000312737	0.0448727	-0.00696944	0.994439	NA	ENSRNOG00000055691	AABR07056791.1	AABR07056791.1
0.0362564	-0.000312415	0.0448727	-0.00696225	0.994445	NA	ENSRNOG00000056010	AABR07056817.1	AABR07056817.1
4.27702	0.107311	0.270648	0.396499	0.691737	0.866797	ENSRNOG00000061159	AABR07056953.1	AABR07056953.1
0.0491613	-0.000377159	0.0448727	-0.0084051	0.993294	NA	ENSRNOG00000053059	AABR07057079.1	AABR07057079.1
0.0509898	-0.000376999	0.0448727	-0.00840152	0.993297	NA	ENSRNOG00000058424	AABR07057150.1	AABR07057150.1
0.105372	-0.000571715	0.0448727	-0.0127408	0.989835	NA	ENSRNOG00000057380	AABR07057161.1	AABR07057161.1
14.2907	0.092901	0.231109	0.401979	0.687699	0.864434	ENSRNOG00000005546	AABR07057196.1	AABR07057196.1
1.05329	-0.049663	0.198583	-0.250086	0.802521	NA	ENSRNOG00000057241	AABR07057233.2	AABR07057233.2
0.0637469	0.00314328	0.0448727	0.0700489	0.944155	NA	ENSRNOG00000040372	AABR07057302.1	AABR07057302.1
0.0313209	0.00327245	0.0448727	0.0729274	0.941864	NA	ENSRNOG00000058185	AABR07057377.1	AABR07057377.1
6.3031	-0.473445	0.272444	-1.73777	0.0822513	0.297221	ENSRNOG00000061135	AABR07057379.1	AABR07057379.1
0.295679	0.0154047	0.109819	0.140274	0.888444	NA	ENSRNOG00000060670	AABR07057385.1	AABR07057385.1
1.17657	0.378887	0.238045	1.59166	0.11146	NA	ENSRNOG00000047216	AABR07057421.1	AABR07057421.1
0.132585	-0.00535724	0.0500662	-0.107003	0.914787	NA	ENSRNOG00000054306	AABR07057421.2	AABR07057421.2
0.102515	0.00307383	0.0448727	0.0685013	0.945387	NA	ENSRNOG00000059728	AABR07057421.3	AABR07057421.3
0.105366	0.00300877	0.0448727	0.0670512	0.946541	NA	ENSRNOG00000055483	AABR07057436.1	AABR07057436.1
0.749675	0.143383	0.204065	0.702637	0.482282	NA	ENSRNOG00000014169	AABR07057460.1	AABR07057460.1
7.65032	0.187003	0.25983	0.719711	0.471703	0.730423	ENSRNOG00000055234	AABR07057519.1	AABR07057519.1
0.131138	-0.000876149	0.0499333	-0.0175464	0.986001	NA	ENSRNOG00000047234	AABR07057530.1	AABR07057530.1
0.136359	0.00503623	0.0591458	0.0851494	0.932143	NA	ENSRNOG00000057824	AABR07057617.1	AABR07057617.1
0.155212	0.00294897	0.0448727	0.0657185	0.947602	NA	ENSRNOG00000024507	AABR07057678.1	AABR07057678.1
12.238	-0.0900882	0.236402	-0.381081	0.703143	0.872642	ENSRNOG00000060927	AABR07057683.1	AABR07057683.1
0.346834	-0.0435013	0.0999137	-0.435388	0.663281	NA	ENSRNOG00000061127	AABR07057844.2	AABR07057844.2
0.195559	-0.0110306	0.0528012	-0.208907	0.834521	NA	ENSRNOG00000054801	AABR07057997.1	AABR07057997.1
0.0370883	-0.000316955	0.0448727	-0.00706343	0.994364	NA	ENSRNOG00000046827	AABR07058002.1	AABR07058002.1
0.0358875	-0.000312254	0.0448727	-0.00695867	0.994448	NA	ENSRNOG00000033572	AABR07058017.1	AABR07058017.1
0.0317282	-0.000312576	0.0448727	-0.00696584	0.994442	NA	ENSRNOG00000048680	AABR07058091.1	AABR07058091.1
0.0521572	-0.000376999	0.0448727	-0.00840152	0.993297	NA	ENSRNOG00000004906	AABR07058116.1	AABR07058116.1
1.85053	-0.121443	0.235477	-0.515733	0.606041	0.818559	ENSRNOG00000037549	AABR07058124.1	AABR07058124.1
0.085464	-0.00409613	0.0448727	-0.0912834	0.927267	NA	ENSRNOG00000053535	AABR07058124.2	AABR07058124.2
95.508	-0.4436	0.159605	-2.77936	0.00544657	0.0635319	ENSRNOG00000055178	AABR07058124.3	AABR07058124.3
0.0514908	-0.00396656	0.0448727	-0.0883959	0.929562	NA	ENSRNOG00000056959	AABR07058173.1	AABR07058173.1
0.415446	0.0232175	0.154426	0.150348	0.88049	NA	ENSRNOG00000054723	AABR07058174.1	AABR07058174.1
0.40325	0.0711118	0.12183	0.583698	0.559424	NA	ENSRNOG00000054576	AABR07058199.1	AABR07058199.1
216.716	0.118638	0.113638	1.04401	0.296483	0.585802	ENSRNOG00000005486	AABR07058267.1	AABR07058267.1
0.750171	0.148728	0.177688	0.837019	0.402582	NA	ENSRNOG00000054367	AABR07058287.1	AABR07058287.1
0.556315	-0.0162946	0.138232	-0.117879	0.906164	NA	ENSRNOG00000031680	AABR07058301.1	AABR07058301.1
0.208388	0.0202158	0.0803264	0.251671	0.801296	NA	ENSRNOG00000007795	AABR07058410.1	AABR07058410.1
0.0866253	0.00307829	0.0448727	0.0686006	0.945308	NA	ENSRNOG00000037401	AABR07058413.1	AABR07058413.1
0.601769	0.0801077	0.187855	0.426435	0.669791	NA	ENSRNOG00000058042	AABR07058423.1	AABR07058423.1
133.045	-0.49105	0.174449	-2.81486	0.00487983	0.0597093	ENSRNOG00000052981	AABR07058464.1	AABR07058464.1
7.49512	-0.451405	0.264748	-1.70504	0.0881872	0.309497	ENSRNOG00000047414	AABR07058479.1	AABR07058479.1
79.229	-0.556783	0.166595	-3.34213	0.000831377	0.0204195	ENSRNOG00000055973	AABR07058498.1	AABR07058498.1
0.0544409	0.00320786	0.0448727	0.0714881	0.943009	NA	ENSRNOG00000057757	AABR07058501.1	AABR07058501.1
0.335203	0.0662265	0.0992896	0.667004	0.50477	NA	ENSRNOG00000037185	AABR07058514.2	AABR07058514.2
0.0363269	-0.000312495	0.0448727	-0.00696405	0.994444	NA	ENSRNOG00000052765	AABR07058517.1	AABR07058517.1
0.086888	-0.000506809	0.0448727	-0.0112944	0.990989	NA	ENSRNOG00000048207	AABR07058534.1	AABR07058534.1
1.40641	0.094562	0.221665	0.426598	0.669672	NA	ENSRNOG00000041449	AABR07058539.1	AABR07058539.1
0.497125	0.0276432	0.174033	0.158839	0.873796	NA	ENSRNOG00000057768	AABR07058542.1	AABR07058542.1
0.127993	0.0029488	0.0448727	0.0657149	0.947605	NA	ENSRNOG00000029243	AABR07058578.1	AABR07058578.1
0.0796695	-0.000442145	0.0448727	-0.00985333	0.992138	NA	ENSRNOG00000060017	AABR07058578.2	AABR07058578.2
8.6502	-0.719373	0.272488	-2.64002	0.00829014	0.0821508	ENSRNOG00000053803	AABR07058656.1	AABR07058656.1
0.0977699	0.00301339	0.0448727	0.0671542	0.946459	NA	ENSRNOG00000055474	AABR07058685.1	AABR07058685.1
1.58804	-0.0218758	0.193461	-0.113076	0.90997	0.968328	ENSRNOG00000060211	AABR07058699.2	AABR07058699.2
0.121769	-0.000774894	0.0495064	-0.0156524	0.987512	NA	ENSRNOG00000051866	AABR07058729.1	AABR07058729.1
0.0397281	-0.000312495	0.0448727	-0.00696405	0.994444	NA	ENSRNOG00000056121	AABR07058785.1	AABR07058785.1
0.0343145	0.00327261	0.0448727	0.072931	0.941861	NA	ENSRNOG00000051660	AABR07058788.1	AABR07058788.1
0.120288	-0.00948677	0.0494008	-0.192037	0.847713	NA	ENSRNOG00000058206	AABR07058788.4	AABR07058788.4
1.96599	0.213826	0.249873	0.855739	0.392142	0.670437	ENSRNOG00000045691	AABR07058795.1	AABR07058795.1
0.574881	0.334664	0.186229	1.79706	0.072326	NA	ENSRNOG00000058147	AABR07058804.1	AABR07058804.1
0.0921711	0.0067279	0.0448727	0.149933	0.880817	NA	ENSRNOG00000055438	AABR07058805.1	AABR07058805.1
0.0493481	-0.000376918	0.0448727	-0.00839973	0.993298	NA	ENSRNOG00000061549	AABR07058816.1	AABR07058816.1
7.3568	0.238216	0.266993	0.892219	0.372276	0.653645	ENSRNOG00000002475	AABR07058831.1	AABR07058831.1
81.6791	0.0739752	0.134711	0.549139	0.58291	0.802296	ENSRNOG00000057943	AABR07058884.2	AABR07058884.2
129.342	0.0802749	0.12904	0.622095	0.53388	0.769093	ENSRNOG00000055307	AABR07058886.1	AABR07058886.1
0.0526631	-0.000377159	0.0448727	-0.0084051	0.993294	NA	ENSRNOG00000053802	AABR07058899.1	AABR07058899.1
0.114038	-0.000763779	0.0489415	-0.015606	0.987549	NA	ENSRNOG00000059554	AABR07058907.2	AABR07058907.2
9.75644	-0.381458	0.26989	-1.41339	0.157542	0.423974	ENSRNOG00000032026	AABR07058914.1	AABR07058914.1
0.0280815	-0.000312495	0.0448727	-0.00696405	0.994444	NA	ENSRNOG00000054065	AABR07058976.1	AABR07058976.1
2.17284	0.163839	0.252573	0.648677	0.516547	0.759202	ENSRNOG00000059271	AABR07058985.2	AABR07058985.2
0.0849983	0.00307845	0.0448727	0.0686042	0.945305	NA	ENSRNOG00000056565	AABR07059002.1	AABR07059002.1
0.303859	-0.00777908	0.109751	-0.0708796	0.943494	NA	ENSRNOG00000050173	AABR07059072.1	AABR07059072.1
1.30783	-0.305163	0.231902	-1.31592	0.188202	NA	ENSRNOG00000061925	AABR07059159.1	AABR07059159.1
389.431	0.24683	0.147502	1.67341	0.0942468	0.320706	ENSRNOG00000061080	AABR07059168.2	AABR07059168.2
0.319252	-0.0413745	0.125766	-0.328981	0.74217	NA	ENSRNOG00000008946	AABR07059171.1	AABR07059171.1
0.162726	-0.00435479	0.0448727	-0.0970476	0.922689	NA	ENSRNOG00000060937	AABR07059258.1	AABR07059258.1
0.0360072	0.00327245	0.0448727	0.0729274	0.941864	NA	ENSRNOG00000060864	AABR07059372.1	AABR07059372.1
0.0410674	-0.000312415	0.0448727	-0.00696225	0.994445	NA	ENSRNOG00000047774	AABR07059478.1	AABR07059478.1
6.60751	-0.471549	0.268022	-1.75937	0.0785152	0.290268	ENSRNOG00000058022	AABR07059499.1	AABR07059499.1
0.0772615	0.00666307	0.0448727	0.148488	0.881957	NA	ENSRNOG00000060833	AABR07059527.1	AABR07059527.1
0.0413958	-0.0039019	0.0448727	-0.0869549	0.930707	NA	ENSRNOG00000049791	AABR07059552.1	AABR07059552.1
2.81352	-0.00489798	0.269245	-0.0181915	0.985486	0.994896	ENSRNOG00000061046	AABR07059632.3	AABR07059632.3
0.737878	0.0803995	0.200038	0.401921	0.687742	NA	ENSRNOG00000008962	AABR07059786.1	AABR07059786.1
0.0308814	-0.000312495	0.0448727	-0.00696405	0.994444	NA	ENSRNOG00000053063	AABR07059875.1	AABR07059875.1
0.0954775	-0.000446444	0.0448727	-0.00994912	0.992062	NA	ENSRNOG00000054496	AABR07059875.2	AABR07059875.2
0.0337601	-0.000312334	0.0448727	-0.00696046	0.994446	NA	ENSRNOG00000054870	AABR07059875.3	AABR07059875.3
0.0340393	-0.000312334	0.0448727	-0.00696046	0.994446	NA	ENSRNOG00000057613	AABR07059876.1	AABR07059876.1
0.40529	0.0602304	0.141944	0.424324	0.67133	NA	ENSRNOG00000039626	AABR07059877.1	AABR07059877.1
0.407717	0.0842854	0.131832	0.63934	0.522602	NA	ENSRNOG00000031045	AABR07059879.1	AABR07059879.1
63.7287	-0.169126	0.159572	-1.05987	0.289204	0.578603	ENSRNOG00000060069	AABR07059891.1	AABR07059891.1
6.13814	-0.0216562	0.266518	-0.081256	0.935238	0.978662	ENSRNOG00000052702	AABR07059925.1	AABR07059925.1
9.68279	0.494217	0.266106	1.85722	0.06328	0.258611	ENSRNOG00000054042	AABR07060118.1	AABR07060118.1
18.9617	0.533524	0.272078	1.96092	0.0498879	0.227283	ENSRNOG00000054990	AABR07060133.1	AABR07060133.1
0.491041	-0.0912251	0.16382	-0.556861	0.577622	NA	ENSRNOG00000048544	AABR07060165.1	AABR07060165.1
0.12597	-0.00422554	0.0448727	-0.0941673	0.924976	NA	ENSRNOG00000059379	AABR07060261.1	AABR07060261.1
0.0880234	0.00307821	0.0448727	0.0685988	0.945309	NA	ENSRNOG00000049746	AABR07060287.1	AABR07060287.1
2.31268	0.305615	0.243414	1.25553	0.209285	0.494366	ENSRNOG00000053744	AABR07060291.1	AABR07060291.1
0.0581125	-0.00037724	0.0448727	-0.0084069	0.993292	NA	ENSRNOG00000058306	AABR07060318.1	AABR07060318.1
15.5858	-0.0552685	0.236333	-0.233858	0.815095	0.929218	ENSRNOG00000059731	AABR07060341.1	AABR07060341.1
107.344	0.146844	0.175254	0.837895	0.40209	0.678769	ENSRNOG00000060317	AABR07060341.2	AABR07060341.2
69.8393	0.103105	0.18088	0.570015	0.568668	0.792599	ENSRNOG00000061613	AABR07060341.3	AABR07060341.3
0.107398	-0.00416079	0.0448727	-0.0927245	0.926122	NA	ENSRNOG00000059013	AABR07060519.1	AABR07060519.1
0.361928	0.0165386	0.124307	0.133046	0.894157	NA	ENSRNOG00000036459	AABR07060522.1	AABR07060522.1
0.119046	-0.000576014	0.0448727	-0.0128366	0.989758	NA	ENSRNOG00000056372	AABR07060560.3	AABR07060560.3
0.0601431	0.00320778	0.0448727	0.0714863	0.943011	NA	ENSRNOG00000057253	AABR07060560.4	AABR07060560.4
0.173506	0.0196978	0.078922	0.249586	0.802908	NA	ENSRNOG00000015328	AABR07060577.1	AABR07060577.1
0.287703	0.0191112	0.080213	0.238256	0.811682	NA	ENSRNOG00000008611	AABR07060593.1	AABR07060593.1
0.11435	0.00294856	0.0448727	0.0657096	0.947609	NA	ENSRNOG00000033748	AABR07060610.1	AABR07060610.1
0.0370245	-0.000312334	0.0448727	-0.00696046	0.994446	NA	ENSRNOG00000052491	AABR07060620.1	AABR07060620.1
0.7851	0.092369	0.129451	0.713546	0.475508	NA	ENSRNOG00000051748	AABR07060628.1	AABR07060628.1
3.19284	-0.0455128	0.254592	-0.178768	0.85812	0.946374	ENSRNOG00000005630	AABR07060778.1	AABR07060778.1
3.59316	-0.263051	0.26758	-0.983075	0.325571	0.613936	ENSRNOG00000053679	AABR07060862.1	AABR07060862.1
6.41307	0.351525	0.256016	1.37306	0.169734	0.442437	ENSRNOG00000047464	AABR07060886.1	AABR07060886.1
0.303907	-0.0510492	0.108687	-0.469691	0.638576	NA	ENSRNOG00000054587	AABR07060920.1	AABR07060920.1
1.14501	0.283441	0.214742	1.31992	0.186863	NA	ENSRNOG00000061169	AABR07060952.1	AABR07060952.1
2.18343	0.300891	0.244862	1.22882	0.219139	0.504433	ENSRNOG00000053327	AABR07060953.1	AABR07060953.1
0.472284	0.0240755	0.151704	0.158701	0.873904	NA	ENSRNOG00000055428	AABR07060963.1	AABR07060963.1
0.133365	0.0064647	0.0448727	0.144068	0.885447	NA	ENSRNOG00000059176	AABR07060963.2	AABR07060963.2
0.845926	0.21481	0.190661	1.12666	0.259888	NA	ENSRNOG00000054428	AABR07060971.1	AABR07060971.1
3.91526	0.678626	0.261352	2.59659	0.00941533	0.0881925	ENSRNOG00000030177	AABR07060979.1	AABR07060979.1
4.2855	0.693018	0.267764	2.58817	0.00964871	0.0894135	ENSRNOG00000056052	AABR07060980.1	AABR07060980.1
0.031718	-0.000312415	0.0448727	-0.00696225	0.994445	NA	ENSRNOG00000045682	AABR07060992.1	AABR07060992.1
2.92054	0.406503	0.24838	1.63661	0.101711	0.333882	ENSRNOG00000051739	AABR07061001.1	AABR07061001.1
0.233999	-0.00447782	0.090644	-0.0494001	0.9606	NA	ENSRNOG00000059007	AABR07061005.1	AABR07061005.1
0.0528259	-0.000376999	0.0448727	-0.00840152	0.993297	NA	ENSRNOG00000061699	AABR07061022.2	AABR07061022.2
0.435878	0.20737	0.156071	1.32868	0.183952	NA	ENSRNOG00000053228	AABR07061036.1	AABR07061036.1
0.33988	0.0910067	0.116778	0.779312	0.435796	NA	ENSRNOG00000056179	AABR07061072.1	AABR07061072.1
19.2523	1.24319	0.267451	4.6483	3.34688e-06	0.000457018	ENSRNOG00000061431	AABR07061134.1	AABR07061134.1
1.93058	-0.0311478	0.221524	-0.140607	0.88818	0.95881	ENSRNOG00000033938	AABR07061136.1	AABR07061136.1
0.162062	0.00862004	0.0517399	0.166603	0.867682	NA	ENSRNOG00000005867	AABR07061152.1	AABR07061152.1
0.418694	-0.023839	0.165434	-0.144099	0.885422	NA	ENSRNOG00000056916	AABR07061328.1	AABR07061328.1
0.0328038	0.00327261	0.0448727	0.072931	0.941861	NA	ENSRNOG00000059069	AABR07061378.1	AABR07061378.1
0.654783	0.256269	0.189631	1.35141	0.176565	NA	ENSRNOG00000054709	AABR07061382.2	AABR07061382.2
0.539032	0.110152	0.143294	0.768712	0.442064	NA	ENSRNOG00000059421	AABR07061448.2	AABR07061448.2
0.300623	0.0824651	0.0987622	0.834987	0.403725	NA	ENSRNOG00000054656	AABR07061458.1	AABR07061458.1
0.658452	0.101158	0.186846	0.541397	0.588234	NA	ENSRNOG00000052174	AABR07061459.1	AABR07061459.1
0.230599	0.00633206	0.07107	0.089096	0.929006	NA	ENSRNOG00000043588	AABR07061530.1	AABR07061530.1
1.38386	0.229081	0.218443	1.0487	0.294317	NA	ENSRNOG00000032820	AABR07061614.1	AABR07061614.1
2.56844	0.139587	0.262589	0.531579	0.595018	0.810789	ENSRNOG00000053654	AABR07061614.2	AABR07061614.2
0.153771	-0.00137894	0.0601375	-0.0229298	0.981706	NA	ENSRNOG00000052718	AABR07061707.1	AABR07061707.1
1.01155	-0.00646429	0.187439	-0.0344873	0.972489	NA	ENSRNOG00000054430	AABR07061780.1	AABR07061780.1
0.0505694	0.00320778	0.0448727	0.0714863	0.943011	NA	ENSRNOG00000058067	AABR07061801.1	AABR07061801.1
6.29249	0.15572	0.272057	0.572379	0.567065	0.791963	ENSRNOG00000059964	AABR07061825.1	AABR07061825.1
30.455	-0.386659	0.183728	-2.10452	0.035333	0.189238	ENSRNOG00000000021	AABR07061902.1	AABR07061902.1
0.282718	0.0121537	0.10001	0.121524	0.903276	NA	ENSRNOG00000054613	AABR07061902.2	AABR07061902.2
1.29872	0.192656	0.170738	1.12838	0.259161	NA	ENSRNOG00000057550	AABR07061964.1	AABR07061964.1
0.422528	0.0247279	0.15247	0.162182	0.871162	NA	ENSRNOG00000056448	AABR07062033.1	AABR07062033.1
0.332255	0.0641947	0.115209	0.557203	0.577389	NA	ENSRNOG00000058192	AABR07062068.1	AABR07062068.1
0.0659456	-0.000441984	0.0448727	-0.00984974	0.992141	NA	ENSRNOG00000048726	AABR07062129.1	AABR07062129.1
4.02001	-0.177828	0.271943	-0.653916	0.513166	0.756819	ENSRNOG00000061420	AABR07062154.1	AABR07062154.1
0.305133	0.00223127	0.0448727	0.0497244	0.960342	NA	ENSRNOG00000061757	AABR07062154.2	AABR07062154.2
0.393926	-0.0226001	0.155622	-0.145224	0.884534	NA	ENSRNOG00000057273	AABR07062157.1	AABR07062157.1
0.215532	0.0196318	0.0796812	0.246379	0.805389	NA	ENSRNOG00000054007	AABR07062170.1	AABR07062170.1
8.61116	0.409742	0.268186	1.52783	0.126556	0.374293	ENSRNOG00000058993	AABR07062183.3	AABR07062183.3
1.89292	0.0217989	0.25553	0.0853086	0.932016	0.978217	ENSRNOG00000060241	AABR07062185.2	AABR07062185.2
0.143717	-0.0012564	0.0596243	-0.021072	0.983188	NA	ENSRNOG00000051489	AABR07062206.1	AABR07062206.1
0.300802	-0.0118122	0.130052	-0.0908266	0.92763	NA	ENSRNOG00000061664	AABR07062211.1	AABR07062211.1
0.557493	-0.26646	0.180931	-1.47272	0.140827	NA	ENSRNOG00000058775	AABR07062219.2	AABR07062219.2
0.222966	0.0175233	0.045343	0.386461	0.699155	NA	ENSRNOG00000052024	AABR07062298.1	AABR07062298.1
1.36462	-0.0836684	0.232878	-0.35928	0.719386	NA	ENSRNOG00000059558	AABR07062344.2	AABR07062344.2
0.031745	-0.000312495	0.0448727	-0.00696405	0.994444	NA	ENSRNOG00000053476	AABR07062350.1	AABR07062350.1
119.082	0.0608798	0.169979	0.35816	0.720224	0.881984	ENSRNOG00000053339	AABR07062512.1	AABR07062512.1
490.363	0.170318	0.184714	0.922063	0.356496	0.64029	ENSRNOG00000001804	AABR07062513.1	AABR07062513.1
0.138581	-0.000701364	0.0448727	-0.0156301	0.987529	NA	ENSRNOG00000057693	AABR07062528.1	AABR07062528.1
0.180987	0.00705294	0.0707363	0.0997075	0.920577	NA	ENSRNOG00000036912	AABR07062599.1	AABR07062599.1
0.0825197	-0.000506568	0.0448727	-0.011289	0.990993	NA	ENSRNOG00000053605	AABR07062670.1	AABR07062670.1
0.552691	-0.0778138	0.165267	-0.470836	0.637758	NA	ENSRNOG00000004199	AABR07062753.1	AABR07062753.1
0.0364293	-0.000312415	0.0448727	-0.00696225	0.994445	NA	ENSRNOG00000054819	AABR07062756.1	AABR07062756.1
0.0464176	0.00320786	0.0448727	0.0714881	0.943009	NA	ENSRNOG00000056625	AABR07062758.1	AABR07062758.1
0.739142	0.457768	0.184739	2.47791	0.0132154	NA	ENSRNOG00000051824	AABR07062766.1	AABR07062766.1
0.0478474	-0.00037724	0.0448727	-0.00840689	0.993292	NA	ENSRNOG00000054672	AABR07062775.1	AABR07062775.1
0.0617133	-0.000442145	0.0448727	-0.00985333	0.992138	NA	ENSRNOG00000045939	AABR07062791.1	AABR07062791.1
8.70293	0.0286062	0.266997	0.107141	0.914677	0.970582	ENSRNOG00000060463	AABR07062799.2	AABR07062799.2
0.294011	-0.0355264	0.119847	-0.296432	0.766901	NA	ENSRNOG00000054861	AABR07062800.1	AABR07062800.1
0.0538425	-0.000377482	0.0448727	-0.00841229	0.993288	NA	ENSRNOG00000031564	AABR07062859.1	AABR07062859.1
0.0525282	-0.000377079	0.0448727	-0.00840331	0.993295	NA	ENSRNOG00000052333	AABR07062920.1	AABR07062920.1
2.91364	-0.209216	0.267845	-0.781109	0.434738	0.704556	ENSRNOG00000031342	AABR07063082.1	AABR07063082.1
0.0296112	-0.000312495	0.0448727	-0.00696405	0.994444	NA	ENSRNOG00000053643	AABR07063152.1	AABR07063152.1
0.0463625	-0.00396672	0.0448727	-0.0883995	0.929559	NA	ENSRNOG00000053778	AABR07063248.1	AABR07063248.1
0.121295	-0.000774431	0.0494727	-0.0156537	0.987511	NA	ENSRNOG00000061045	AABR07063250.2	AABR07063250.2
0.0370525	-0.000312495	0.0448727	-0.00696405	0.994444	NA	ENSRNOG00000058265	AABR07063272.2	AABR07063272.2
0.0964798	-0.000576013	0.0448727	-0.0128366	0.989758	NA	ENSRNOG00000052838	AABR07063274.1	AABR07063274.1
0.631214	0.188951	0.167515	1.12797	0.259334	NA	ENSRNOG00000061354	AABR07063314.1	AABR07063314.1
0.221605	-0.00325992	0.0797583	-0.0408725	0.967398	NA	ENSRNOG00000060896	AABR07063424.1	AABR07063424.1
34.4964	0.424866	0.230198	1.84566	0.064942	0.262238	ENSRNOG00000060052	AABR07063516.1	AABR07063516.1
0.673276	-0.103077	0.188053	-0.548127	0.583605	NA	ENSRNOG00000005811	AABR07063544.1	AABR07063544.1
0.186741	0.0254234	0.0613812	0.414188	0.678736	NA	ENSRNOG00000058114	AABR07063581.1	AABR07063581.1
0.253184	0.0550727	0.0905793	0.608005	0.543184	NA	ENSRNOG00000036511	AABR07063638.1	AABR07063638.1
0.105224	-0.00410051	0.0448727	-0.091381	0.92719	NA	ENSRNOG00000048410	AABR07063672.1	AABR07063672.1
0.230288	0.0498444	0.100141	0.497742	0.618666	NA	ENSRNOG00000061061	AABR07063674.2	AABR07063674.2
0.140792	0.00357637	0.0504966	0.0708239	0.943538	NA	ENSRNOG00000046279	AABR07063703.1	AABR07063703.1
2.81103	0.062565	0.265589	0.235571	0.813766	0.928556	ENSRNOG00000052618	AABR07063740.1	AABR07063740.1
0.692421	0.113465	0.18309	0.61972	0.535442	NA	ENSRNOG00000057022	AABR07063740.2	AABR07063740.2
0.061306	0.00320778	0.0448727	0.0714863	0.943011	NA	ENSRNOG00000053810	AABR07063741.1	AABR07063741.1
0.111628	-0.000576174	0.0448727	-0.0128402	0.989755	NA	ENSRNOG00000052993	AABR07063742.1	AABR07063742.1
0.127325	-0.00120891	0.0585241	-0.0206566	0.98352	NA	ENSRNOG00000051468	AABR07063743.1	AABR07063743.1
1.12046	0.59553	0.234726	2.53713	0.0111766	NA	ENSRNOG00000054777	AABR07063743.2	AABR07063743.2
7.32485	0.115491	0.272051	0.42452	0.671187	0.853907	ENSRNOG00000043366	AABR07063829.1	AABR07063829.1
106.495	-0.204726	0.121917	-1.67922	0.09311	0.318659	ENSRNOG00000011040	AABR07063855.1	AABR07063855.1
0.19737	-0.0031344	0.079622	-0.0393659	0.968599	NA	ENSRNOG00000055851	AABR07063901.2	AABR07063901.2
0.117941	0.00300893	0.0448727	0.0670548	0.946538	NA	ENSRNOG00000056931	AABR07063995.1	AABR07063995.1
0.227395	-0.00524952	0.0998029	-0.0525989	0.958052	NA	ENSRNOG00000047769	AABR07064011.1	AABR07064011.1
0.0414327	-0.000377079	0.0448727	-0.00840331	0.993295	NA	ENSRNOG00000051862	AABR07064011.2	AABR07064011.2
0.201701	-0.00230303	0.0709485	-0.0324606	0.974105	NA	ENSRNOG00000050810	AABR07064048.1	AABR07064048.1
0.0589048	-0.000376999	0.0448727	-0.00840152	0.993297	NA	ENSRNOG00000053367	AABR07064257.1	AABR07064257.1
1.98957	0.375222	0.242958	1.54439	0.122494	0.367431	ENSRNOG00000046049	AABR07064304.1	AABR07064304.1
0.163864	-0.00141287	0.0605303	-0.0233416	0.981378	NA	ENSRNOG00000008225	AABR07064349.1	AABR07064349.1
0.0369168	-0.000312657	0.0448727	-0.00696764	0.994441	NA	ENSRNOG00000036504	AABR07064349.2	AABR07064349.2
0.0314416	0.00327253	0.0448727	0.0729292	0.941862	NA	ENSRNOG00000058950	AABR07064386.1	AABR07064386.1
0.0495876	-0.0039668	0.0448727	-0.0884013	0.929558	NA	ENSRNOG00000038771	AABR07064634.1	AABR07064634.1
0.0343699	-0.000312495	0.0448727	-0.00696405	0.994444	NA	ENSRNOG00000046064	AABR07064711.1	AABR07064711.1
0.165476	0.00646884	0.0448727	0.14416	0.885374	NA	ENSRNOG00000028058	AABR07064716.1	AABR07064716.1
0.0363202	-0.000312415	0.0448727	-0.00696225	0.994445	NA	ENSRNOG00000057000	AABR07064724.3	AABR07064724.3
0.0714816	-0.00403163	0.0448727	-0.0898459	0.92841	NA	ENSRNOG00000051449	AABR07064867.1	AABR07064867.1
0.348866	-0.0118771	0.12513	-0.0949181	0.92438	NA	ENSRNOG00000051551	AABR07064867.2	AABR07064867.2
0.16238	0.00849135	0.0516143	0.164516	0.869325	NA	ENSRNOG00000054542	AABR07064897.1	AABR07064897.1
0.0731573	-0.000441984	0.0448727	-0.00984974	0.992141	NA	ENSRNOG00000055777	AABR07064980.1	AABR07064980.1
0.154402	-0.00100198	0.0513277	-0.0195213	0.984425	NA	ENSRNOG00000004582	AABR07064983.1	AABR07064983.1
0.294998	0.0898995	0.134501	0.668394	0.503882	NA	ENSRNOG00000042752	AABR07065010.1	AABR07065010.1
0.0644725	-0.00403147	0.0448727	-0.0898424	0.928412	NA	ENSRNOG00000047682	AABR07065031.1	AABR07065031.1
0.114161	0.00307821	0.0448727	0.0685988	0.945309	NA	ENSRNOG00000054814	AABR07065042.1	AABR07065042.1
0.0661459	-0.00396664	0.0448727	-0.0883977	0.929561	NA	ENSRNOG00000036502	AABR07065049.1	AABR07065049.1
0.145411	0.0115119	0.0597056	0.192811	0.847107	NA	ENSRNOG00000055943	AABR07065050.1	AABR07065050.1
0.143494	0.00294905	0.0448727	0.0657203	0.9476	NA	ENSRNOG00000057609	AABR07065091.1	AABR07065091.1
0.397898	0.130364	0.14257	0.914384	0.360515	NA	ENSRNOG00000050817	AABR07065113.1	AABR07065113.1
0.470876	-0.0672015	0.150205	-0.447398	0.654587	NA	ENSRNOG00000057327	AABR07065118.1	AABR07065118.1
0.275383	0.0675495	0.100153	0.674461	0.500018	NA	ENSRNOG00000055422	AABR07065124.1	AABR07065124.1
0.347787	0.0999721	0.142767	0.700246	0.483774	NA	ENSRNOG00000061785	AABR07065124.2	AABR07065124.2
0.264277	0.0242974	0.0892382	0.272276	0.78541	NA	ENSRNOG00000046160	AABR07065127.1	AABR07065127.1
0.0670977	-0.00396664	0.0448727	-0.0883977	0.929561	NA	ENSRNOG00000057319	AABR07065135.1	AABR07065135.1
0.751946	0.0217038	0.170066	0.12762	0.89845	NA	ENSRNOG00000021751	AABR07065265.1	AABR07065265.1
0.110317	-0.000571312	0.0448727	-0.0127319	0.989842	NA	ENSRNOG00000053501	AABR07065265.2	AABR07065265.2
0.0574328	-0.000441904	0.0448727	-0.00984795	0.992143	NA	ENSRNOG00000055490	AABR07065348.2	AABR07065348.2
1.51149	0.501184	0.228912	2.18942	0.0285664	NA	ENSRNOG00000059223	AABR07065352.1	AABR07065352.1
0.333679	0.040803	0.1167	0.349639	0.72661	NA	ENSRNOG00000061041	AABR07065387.1	AABR07065387.1
9.94894	-0.235178	0.246932	-0.952401	0.340894	0.62772	ENSRNOG00000005718	AABR07065406.1	AABR07065406.1
23.5072	-0.135384	0.197678	-0.684868	0.493427	0.745724	ENSRNOG00000055661	AABR07065420.1	AABR07065420.1
7.12063	0.221141	0.266657	0.829309	0.406929	0.682451	ENSRNOG00000031889	AABR07065438.1	AABR07065438.1
19.9977	0.0247467	0.207549	0.119233	0.90509	0.965515	ENSRNOG00000051719	AABR07065498.1	AABR07065498.1
0.0330517	-0.000312334	0.0448727	-0.00696046	0.994446	NA	ENSRNOG00000041744	AABR07065531.1	AABR07065531.1
0.0959346	0.00307829	0.0448727	0.0686006	0.945308	NA	ENSRNOG00000059660	AABR07065531.5	AABR07065531.5
5.0634	0.148629	0.268547	0.553455	0.579952	0.800722	ENSRNOG00000052017	AABR07065559.1	AABR07065559.1
0.0328988	-0.000312254	0.0448727	-0.00695867	0.994448	NA	ENSRNOG00000061911	AABR07065590.1	AABR07065590.1
0.198772	-0.0039563	0.089748	-0.0440823	0.964839	NA	ENSRNOG00000056013	AABR07065593.1	AABR07065593.1
0.595007	-0.104973	0.181642	-0.57791	0.563325	NA	ENSRNOG00000012677	AABR07065598.1	AABR07065598.1
3.69493	0.57176	0.265379	2.1545	0.0312008	0.177384	ENSRNOG00000056047	AABR07065602.2	AABR07065602.2
1.03802	0.0584463	0.207463	0.281719	0.778159	NA	ENSRNOG00000047785	AABR07065645.2	AABR07065645.2
0.0370413	-0.000312334	0.0448727	-0.00696046	0.994446	NA	ENSRNOG00000056495	AABR07065676.1	AABR07065676.1
0.0453456	-0.00037724	0.0448727	-0.00840689	0.993292	NA	ENSRNOG00000055807	AABR07065688.1	AABR07065688.1
5.78136	0.697095	0.269088	2.59059	0.00958125	0.0891296	ENSRNOG00000058352	AABR07065699.4	AABR07065699.4
0.034035	0.00327261	0.0448727	0.072931	0.941861	NA	ENSRNOG00000059199	AABR07065705.3	AABR07065705.3
3.19572	0.690214	0.25087	2.75128	0.0059362	0.0674462	ENSRNOG00000059121	AABR07065714.1	AABR07065714.1
1.62833	0.495484	0.235851	2.10083	0.0356558	0.189645	ENSRNOG00000061324	AABR07065740.1	AABR07065740.1
2.60206	0.960747	0.249157	3.856	0.000115258	0.00542878	ENSRNOG00000045984	AABR07065750.1	AABR07065750.1
6.66239	0.892729	0.270443	3.30099	0.000963438	0.0221815	ENSRNOG00000050118	AABR07065750.2	AABR07065750.2
7.04343	0.594625	0.269906	2.20308	0.0275892	0.164338	ENSRNOG00000059981	AABR07065750.3	AABR07065750.3
0.378712	0.0686729	0.15115	0.454336	0.649587	NA	ENSRNOG00000060516	AABR07065753.1	AABR07065753.1
3.00686	0.863266	0.264019	3.26971	0.00107657	0.0240235	ENSRNOG00000050944	AABR07065768.1	AABR07065768.1
2.57965	0.482874	0.249342	1.93659	0.0527951	0.234778	ENSRNOG00000054688	AABR07065768.2	AABR07065768.2
3.2198	0.833294	0.262293	3.17696	0.00148829	0.0291853	ENSRNOG00000055620	AABR07065768.3	AABR07065768.3
7.50716	0.495478	0.267268	1.85386	0.0637588	0.259499	ENSRNOG00000050859	AABR07065772.1	AABR07065772.1
3.28804	0.78195	0.252705	3.09432	0.00197266	0.0348706	ENSRNOG00000051653	AABR07065772.2	AABR07065772.2
5.24895	0.860944	0.264505	3.25492	0.00113424	0.0246094	ENSRNOG00000051722	AABR07065772.3	AABR07065772.3
1.09283	0.254001	0.197525	1.28592	0.198471	NA	ENSRNOG00000057681	AABR07065772.4	AABR07065772.4
1.52079	0.199124	0.158389	1.25719	0.208686	NA	ENSRNOG00000059929	AABR07065774.1	AABR07065774.1
0.308054	0.0146168	0.111927	0.130592	0.896098	NA	ENSRNOG00000006321	AABR07065776.1	AABR07065776.1
0.196781	0.00846363	0.0798739	0.105962	0.915612	NA	ENSRNOG00000032671	AABR07065778.1	AABR07065778.1
4.34599	0.562109	0.258155	2.17741	0.0294502	0.170844	ENSRNOG00000047308	AABR07065778.2	AABR07065778.2
4.24505	1.1461	0.252257	4.54341	5.53514e-06	0.000669797	ENSRNOG00000048159	AABR07065778.3	AABR07065778.3
5.84015	0.67551	0.269629	2.50533	0.0122337	0.102932	ENSRNOG00000059613	AABR07065780.1	AABR07065780.1
4.44235	0.964693	0.262357	3.67703	0.000235968	0.00902868	ENSRNOG00000033376	AABR07065782.1	AABR07065782.1
25.5323	0.850377	0.268448	3.16775	0.00153622	0.0295414	ENSRNOG00000006333	AABR07065789.1	AABR07065789.1
0.883645	0.231233	0.200288	1.15451	0.248293	NA	ENSRNOG00000031918	AABR07065789.2	AABR07065789.2
8.06326	1.70706	0.269611	6.33157	2.42674e-10	1.71998e-07	ENSRNOG00000058824	AABR07065789.3	AABR07065789.3
4.20575	0.548575	0.261779	2.09556	0.0361209	0.190646	ENSRNOG00000042197	AABR07065792.1	AABR07065792.1
0.552718	0.182147	0.160255	1.13661	0.255703	NA	ENSRNOG00000048696	AABR07065792.2	AABR07065792.2
0.685984	0.104712	0.166401	0.629276	0.529168	NA	ENSRNOG00000042996	AABR07065798.1	AABR07065798.1
2.74458	0.619058	0.258736	2.39263	0.0167281	0.123611	ENSRNOG00000047599	AABR07065802.1	AABR07065802.1
0.0733168	0.00314304	0.0448727	0.0700435	0.944159	NA	ENSRNOG00000049252	AABR07065804.1	AABR07065804.1
0.793042	0.279924	0.193795	1.44443	0.148617	NA	ENSRNOG00000060184	AABR07065808.1	AABR07065808.1
1.15782	0.45243	0.216143	2.0932	0.0363311	NA	ENSRNOG00000042569	AABR07065811.1	AABR07065811.1
2.39287	0.220093	0.256382	0.858457	0.39064	0.669772	ENSRNOG00000042319	AABR07065814.2	AABR07065814.2
0.142692	0.013639	0.0448727	0.303948	0.761167	NA	ENSRNOG00000055130	AABR07065814.4	AABR07065814.4
0.65722	0.211943	0.157487	1.34578	0.178374	NA	ENSRNOG00000055537	AABR07065814.5	AABR07065814.5
4.95094	0.891474	0.270564	3.29487	0.000984662	0.0224392	ENSRNOG00000050143	AABR07065815.1	AABR07065815.1
0.240531	0.0153225	0.109527	0.139897	0.888741	NA	ENSRNOG00000056934	AABR07065815.2	AABR07065815.2
0.398269	0.123666	0.121693	1.01622	0.309527	NA	ENSRNOG00000055835	AABR07065818.1	AABR07065818.1
10.4936	0.987128	0.270953	3.64316	0.000269308	0.00994493	ENSRNOG00000030235	AABR07065823.1	AABR07065823.1
8.89726	0.955246	0.271068	3.52401	0.000425061	0.0132912	ENSRNOG00000050708	AABR07065823.2	AABR07065823.2
9.92985	1.55075	0.260011	5.96416	2.45895e-09	1.13054e-06	ENSRNOG00000049315	AABR07065827.1	AABR07065827.1
3.64977	1.00418	0.255438	3.93122	8.45152e-05	0.00445329	ENSRNOG00000048384	AABR07065834.1	AABR07065834.1
9.78736	1.22277	0.271156	4.50948	6.49862e-06	0.000744042	ENSRNOG00000055375	AABR07065837.1	AABR07065837.1
1.94707	0.298873	0.2425	1.23247	0.217775	0.503349	ENSRNOG00000004262	AABR07065886.1	AABR07065886.1
1.07073	0.165424	0.191767	0.862628	0.388342	NA	ENSRNOG00000046401	AABR07065886.2	AABR07065886.2
1.44707	0.544362	0.208831	2.6067	0.00914184	NA	ENSRNOG00000055113	AABR07065895.1	AABR07065895.1
58.1549	0.00701136	0.144717	0.0484487	0.961359	0.986628	ENSRNOG00000005826	AABR07065923.1	AABR07065923.1
0.466107	0.222208	0.169264	1.31279	0.189254	NA	ENSRNOG00000056466	AABR07066160.1	AABR07066160.1
22.9503	0.133159	0.218601	0.609141	0.542431	0.774515	ENSRNOG00000054742	AABR07066188.1	AABR07066188.1
0.118055	-0.00076584	0.049214	-0.0155614	0.987584	NA	ENSRNOG00000031939	AABR07066416.1	AABR07066416.1
0.0867422	-0.000506809	0.0448727	-0.0112944	0.990989	NA	ENSRNOG00000049194	AABR07066435.1	AABR07066435.1
1.62389	-0.182624	0.241322	-0.756766	0.44919	0.714289	ENSRNOG00000049123	AABR07066510.1	AABR07066510.1
3.45704	0.462196	0.254362	1.81708	0.0692047	0.272753	ENSRNOG00000031079	AABR07066516.1	AABR07066516.1
41.4084	0.0798417	0.202602	0.394081	0.693521	0.86779	ENSRNOG00000048462	AABR07066529.1	AABR07066529.1
0.0338317	-0.000312495	0.0448727	-0.00696405	0.994444	NA	ENSRNOG00000056941	AABR07066529.3	AABR07066529.3
0.139711	0.00288422	0.0448727	0.0642757	0.948751	NA	ENSRNOG00000045990	AABR07066624.1	AABR07066624.1
0.168195	-0.00141019	0.0607874	-0.0231988	0.981492	NA	ENSRNOG00000049939	AABR07066677.1	AABR07066677.1
0.27077	0.0516071	0.128534	0.401504	0.688049	NA	ENSRNOG00000022566	AABR07066798.1	AABR07066798.1
3.18366	-0.0752082	0.265809	-0.282941	0.777222	0.910449	ENSRNOG00000052724	AABR07066820.1	AABR07066820.1
12.6081	0.280898	0.240314	1.16888	0.242454	0.530621	ENSRNOG00000039790	AABR07066826.1	AABR07066826.1
0.660797	0.0168128	0.181296	0.0927367	0.926113	NA	ENSRNOG00000054665	AABR07066861.1	AABR07066861.1
0.0930918	0.00666332	0.0448727	0.148494	0.881953	NA	ENSRNOG00000061311	AABR07066875.1	AABR07066875.1
0.0371022	-0.00390182	0.0448727	-0.0869531	0.930709	NA	ENSRNOG00000042034	AABR07066994.1	AABR07066994.1
17.2641	0.27261	0.263235	1.03562	0.300382	0.590249	ENSRNOG00000060699	AABR07067024.1	AABR07067024.1
0.0393774	0.00327253	0.0448727	0.0729292	0.941862	NA	ENSRNOG00000061563	AABR07067031.1	AABR07067031.1
0.872777	0.257665	0.199349	1.29253	0.196173	NA	ENSRNOG00000052150	AABR07067034.1	AABR07067034.1
0.0331315	0.00327237	0.0448727	0.0729256	0.941865	NA	ENSRNOG00000057659	AABR07067080.1	AABR07067080.1
121.438	0.0668752	0.132071	0.506356	0.612607	0.821815	ENSRNOG00000011124	AABR07067267.1	AABR07067267.1
0.0469013	-0.000312415	0.0448727	-0.00696225	0.994445	NA	ENSRNOG00000022456	AABR07067339.1	AABR07067339.1
0.0456714	-0.00037724	0.0448727	-0.00840689	0.993292	NA	ENSRNOG00000057235	AABR07067355.1	AABR07067355.1
0.0523553	-0.000377159	0.0448727	-0.0084051	0.993294	NA	ENSRNOG00000045975	AABR07067388.1	AABR07067388.1
0.284395	0.0143652	0.108276	0.132672	0.894452	NA	ENSRNOG00000052570	AABR07067402.1	AABR07067402.1
0.286304	0.0984476	0.107511	0.915696	0.359827	NA	ENSRNOG00000056370	AABR07067403.1	AABR07067403.1
0.481569	0.194926	0.161756	1.20506	0.228179	NA	ENSRNOG00000055425	AABR07067405.1	AABR07067405.1
0.0403529	-0.000312334	0.0448727	-0.00696046	0.994446	NA	ENSRNOG00000046060	AABR07067441.1	AABR07067441.1
0.0291605	-0.000312415	0.0448727	-0.00696225	0.994445	NA	ENSRNOG00000032108	AABR07067457.1	AABR07067457.1
0.0443202	-0.000377159	0.0448727	-0.0084051	0.993294	NA	ENSRNOG00000038911	AABR07067499.1	AABR07067499.1
1.44138	-0.169832	0.233646	-0.726878	0.467301	NA	ENSRNOG00000016444	AABR07067506.1	AABR07067506.1
0.0368383	-0.000312254	0.0448727	-0.00695867	0.994448	NA	ENSRNOG00000048880	AABR07067506.2	AABR07067506.2
12.7817	-0.22976	0.261872	-0.877374	0.380284	0.661154	ENSRNOG00000028330	AABR07067600.1	AABR07067600.1
0.414354	-0.0564917	0.142669	-0.395963	0.692132	NA	ENSRNOG00000060984	AABR07067737.1	AABR07067737.1
0.207345	0.00661275	0.0708101	0.093387	0.925596	NA	ENSRNOG00000061465	AABR07067742.1	AABR07067742.1
0.0999141	-0.000571473	0.0448727	-0.0127354	0.989839	NA	ENSRNOG00000057866	AABR07067759.1	AABR07067759.1
243.888	-0.164374	0.142318	-1.15498	0.248099	0.536249	ENSRNOG00000051624	AABR07067760.1	AABR07067760.1
3.49558	0.611359	0.266529	2.29378	0.021803	0.143655	ENSRNOG00000055383	AABR07067762.1	AABR07067762.1
0.928168	0.0144928	0.20364	0.0711684	0.943264	NA	ENSRNOG00000021406	AABR07067805.1	AABR07067805.1
0.0323793	0.00327245	0.0448727	0.0729274	0.941864	NA	ENSRNOG00000054699	AABR07067878.1	AABR07067878.1
0.03631	-0.000312254	0.0448727	-0.00695867	0.994448	NA	ENSRNOG00000046343	AABR07067896.1	AABR07067896.1
0.0697518	-0.000441582	0.0448727	-0.00984078	0.992148	NA	ENSRNOG00000054475	AABR07068007.2	AABR07068007.2
0.0844707	0.00666316	0.0448727	0.14849	0.881956	NA	ENSRNOG00000061280	AABR07068018.1	AABR07068018.1
2.63912	-0.179535	0.265194	-0.676995	0.498409	0.747815	ENSRNOG00000037894	AABR07068042.1	AABR07068042.1
5.11078	-0.473225	0.27185	-1.74076	0.0817262	0.296541	ENSRNOG00000051933	AABR07068043.1	AABR07068043.1
0.0595508	-0.000381619	0.0448727	-0.00850449	0.993214	NA	ENSRNOG00000059671	AABR07068044.1	AABR07068044.1
4.41019	-0.150739	0.268629	-0.561142	0.5747	0.796892	ENSRNOG00000060393	AABR07068044.2	AABR07068044.2
1.85118	-0.0875924	0.243818	-0.359253	0.719406	0.881723	ENSRNOG00000059494	AABR07068046.1	AABR07068046.1
0.536673	0.0602492	0.148395	0.406007	0.684738	NA	ENSRNOG00000032518	AABR07068084.1	AABR07068084.1
0.33189	-0.109808	0.153943	-0.713303	0.475658	NA	ENSRNOG00000055588	AABR07068094.2	AABR07068094.2
2.55742	-0.000185236	0.267029	-0.000693694	0.999447	0.999536	ENSRNOG00000027719	AABR07068154.1	AABR07068154.1
0.16223	0.0102483	0.0448727	0.228387	0.819345	NA	ENSRNOG00000054702	AABR07068198.2	AABR07068198.2
15.4267	-1.08617	0.265481	-4.09134	4.28881e-05	0.00293883	ENSRNOG00000054773	AABR07068203.1	AABR07068203.1
0.23973	-0.0193676	0.0901646	-0.214803	0.829921	NA	ENSRNOG00000059666	AABR07068212.1	AABR07068212.1
2.01697	0.403428	0.2592	1.55643	0.119605	0.363307	ENSRNOG00000061442	AABR07068214.1	AABR07068214.1
0.0284816	0.00685747	0.0448727	0.152821	0.87854	NA	ENSRNOG00000054014	AABR07068249.1	AABR07068249.1
0.726498	-0.00770247	0.196927	-0.0391133	0.9688	NA	ENSRNOG00000022614	AABR07068253.1	AABR07068253.1
2.99808	0.446844	0.269446	1.65838	0.0972411	0.325876	ENSRNOG00000061524	AABR07068285.2	AABR07068285.2
2.84004	-0.194147	0.265088	-0.732389	0.463931	0.72493	ENSRNOG00000052493	AABR07068327.1	AABR07068327.1
21.7623	-0.196398	0.198997	-0.986935	0.323674	0.612255	ENSRNOG00000059110	AABR07068341.1	AABR07068341.1
16.5728	0.288905	0.26508	1.08988	0.275767	0.565439	ENSRNOG00000057499	AABR07068587.1	AABR07068587.1
5.22504	-0.304707	0.271965	-1.12039	0.262548	0.551387	ENSRNOG00000057630	AABR07068590.1	AABR07068590.1
0.264101	0.0302729	0.0994083	0.304531	0.760723	NA	ENSRNOG00000052177	AABR07068612.2	AABR07068612.2
0.0338025	-0.000312334	0.0448727	-0.00696046	0.994446	NA	ENSRNOG00000057758	AABR07068674.1	AABR07068674.1
0.135315	0.0126372	0.050267	0.2514	0.801505	NA	ENSRNOG00000032822	AABR07068694.1	AABR07068694.1
0.536485	0.217056	0.155927	1.39204	0.163911	NA	ENSRNOG00000052844	AABR07068799.1	AABR07068799.1
0.406988	-0.0181791	0.136709	-0.132977	0.894212	NA	ENSRNOG00000049610	AABR07068850.1	AABR07068850.1
0.0506946	0.00320794	0.0448727	0.0714899	0.943008	NA	ENSRNOG00000059237	AABR07068851.1	AABR07068851.1
1.22737	0.156191	0.217845	0.716982	0.473385	NA	ENSRNOG00000053409	AABR07068852.1	AABR07068852.1
0.0704729	-0.00749138	0.0448727	-0.166947	0.867411	NA	ENSRNOG00000060057	AABR07069186.1	AABR07069186.1
0.073454	-0.000441823	0.0448727	-0.00984615	0.992144	NA	ENSRNOG00000054346	AABR07069205.1	AABR07069205.1
0.0524484	-0.00037732	0.0448727	-0.00840869	0.993291	NA	ENSRNOG00000052076	AABR07069218.1	AABR07069218.1
0.148579	-0.00125321	0.0598945	-0.0209237	0.983307	NA	ENSRNOG00000053722	AABR07069218.2	AABR07069218.2
16.0989	-0.129536	0.208124	-0.622398	0.53368	0.768879	ENSRNOG00000051989	AABR07069227.1	AABR07069227.1
0.275765	-0.00601208	0.10199	-0.0589475	0.952994	NA	ENSRNOG00000012119	AABR07069282.1	AABR07069282.1
0.142635	-0.00552168	0.0504799	-0.109384	0.912898	NA	ENSRNOG00000047395	AABR07069433.1	AABR07069433.1
9.75606	0.05999	0.247474	0.24241	0.808463	0.926421	ENSRNOG00000059163	AABR07069454.1	AABR07069454.1
2.11637	0.616761	0.255213	2.41665	0.0156639	0.119267	ENSRNOG00000056108	AABR07069473.1	AABR07069473.1
0.314478	-0.0266393	0.102793	-0.259156	0.795515	NA	ENSRNOG00000039627	AABR07069490.1	AABR07069490.1
0.0302765	-0.000312415	0.0448727	-0.00696225	0.994445	NA	ENSRNOG00000058106	AABR07069490.2	AABR07069490.2
0.122511	0.00294824	0.0448727	0.0657024	0.947615	NA	ENSRNOG00000050165	AABR07069587.1	AABR07069587.1
34.3222	-0.281163	0.22474	-1.25106	0.210913	0.495451	ENSRNOG00000009373	AABR07069599.1	AABR07069599.1
0.0330517	-0.000312334	0.0448727	-0.00696046	0.994446	NA	ENSRNOG00000061559	AABR07069633.1	AABR07069633.1
0.0361316	-0.00390198	0.0448727	-0.0869567	0.930706	NA	ENSRNOG00000047150	AABR07069676.1	AABR07069676.1
14149.2	-0.103976	0.185245	-0.561286	0.574602	0.796852	ENSRNOG00000050232	AABR07069698.1	AABR07069698.1
11.7546	-0.0328407	0.262969	-0.124885	0.900615	0.964216	ENSRNOG00000058251	AABR07069728.1	AABR07069728.1
7.63186	-0.348253	0.27086	-1.28573	0.198537	0.481982	ENSRNOG00000058081	AABR07069733.1	AABR07069733.1
0.0623402	0.0031428	0.0448727	0.0700381	0.944163	NA	ENSRNOG00000061198	AABR07069791.4	AABR07069791.4
1855.5	-0.398358	0.166532	-2.39208	0.016753	0.123625	ENSRNOG00000034066	AABR07070032.1	AABR07070032.1
0.188119	-0.00441945	0.0448727	-0.0984887	0.921544	NA	ENSRNOG00000039200	AABR07070046.1	AABR07070046.1
1.14511	-0.0195645	0.220108	-0.0888858	0.929173	NA	ENSRNOG00000060536	AABR07070078.1	AABR07070078.1
14.3649	-0.284384	0.272158	-1.04492	0.296059	0.585327	ENSRNOG00000052246	AABR07070085.1	AABR07070085.1
9.38473	-0.264133	0.260779	-1.01286	0.311126	0.598992	ENSRNOG00000058295	AABR07070099.1	AABR07070099.1
0.72585	0.136606	0.182669	0.747832	0.454561	NA	ENSRNOG00000022382	AABR07070238.1	AABR07070238.1
13.0399	-0.0529443	0.239592	-0.220977	0.82511	0.933959	ENSRNOG00000055900	AABR07070270.1	AABR07070270.1
0.03013	-0.000312415	0.0448727	-0.00696225	0.994445	NA	ENSRNOG00000053878	AABR07070335.1	AABR07070335.1
0.287297	-0.00724791	0.0553267	-0.131002	0.895774	NA	ENSRNOG00000057304	AABR07070352.1	AABR07070352.1
1.24595	0.197922	0.231427	0.855223	0.392428	NA	ENSRNOG00000048851	AABR07070357.1	AABR07070357.1
0.0536556	-0.00390182	0.0448727	-0.0869531	0.930709	NA	ENSRNOG00000014383	AABR07070456.1	AABR07070456.1
0.852163	-0.408566	0.183166	-2.23057	0.0257094	NA	ENSRNOG00000061552	AABR07070486.1	AABR07070486.1
0.145409	0.00646908	0.0448727	0.144165	0.88537	NA	ENSRNOG00000054131	AABR07070518.1	AABR07070518.1
0.307022	0.0429227	0.117867	0.364162	0.715737	NA	ENSRNOG00000049584	AABR07070555.1	AABR07070555.1
0.165589	0.00501002	0.0603436	0.0830248	0.933832	NA	ENSRNOG00000049400	AABR07070580.1	AABR07070580.1
1.1795	-0.0241198	0.211886	-0.113834	0.909369	NA	ENSRNOG00000059112	AABR07070599.1	AABR07070599.1
1.14183	0.180444	0.203817	0.885323	0.375983	NA	ENSRNOG00000057772	AABR07070603.1	AABR07070603.1
0.08549	-0.00403609	0.0448727	-0.0899453	0.928331	NA	ENSRNOG00000053862	AABR07070635.1	AABR07070635.1
0.0756995	0.00314296	0.0448727	0.0700417	0.94416	NA	ENSRNOG00000012758	AABR07070679.1	AABR07070679.1
2.80214	0.300788	0.249669	1.20475	0.228301	0.515321	ENSRNOG00000053321	AABR07070720.1	AABR07070720.1
0.12845	0.00366246	0.0499684	0.0732955	0.941571	NA	ENSRNOG00000060174	AABR07070775.1	AABR07070775.1
0.610612	0.0958191	0.128246	0.747152	0.454972	NA	ENSRNOG00000061579	AABR07070810.1	AABR07070810.1
0.0953287	-0.000571715	0.0448727	-0.0127408	0.989835	NA	ENSRNOG00000000896	AABR07070892.1	AABR07070892.1
1.66484	-0.240579	0.256718	-0.937135	0.348689	0.633942	ENSRNOG00000051416	AABR07071000.1	AABR07071000.1
0.313872	-0.00762224	0.110086	-0.0692387	0.9448	NA	ENSRNOG00000008363	AABR07071101.1	AABR07071101.1
0.261594	0.0201086	0.0813336	0.247236	0.804726	NA	ENSRNOG00000060605	AABR07071208.2	AABR07071208.2
0.23391	-0.00199237	0.0624679	-0.0318943	0.974556	NA	ENSRNOG00000023330	AABR07071210.1	AABR07071210.1
1.03878	0.221497	0.203407	1.08894	0.276181	NA	ENSRNOG00000054553	AABR07071210.2	AABR07071210.2
0.0329171	-0.000312495	0.0448727	-0.00696405	0.994444	NA	ENSRNOG00000046364	AABR07071243.1	AABR07071243.1
0.0333844	-0.000312496	0.0448727	-0.00696405	0.994444	NA	ENSRNOG00000043551	AABR07071328.1	AABR07071328.1
0.0506645	0.00320778	0.0448727	0.0714863	0.943011	NA	ENSRNOG00000059497	AABR07071383.1	AABR07071383.1
0.0333989	-0.000312334	0.0448727	-0.00696046	0.994446	NA	ENSRNOG00000058516	AABR07071392.1	AABR07071392.1
2.70851	-0.125228	0.261414	-0.47904	0.63191	0.83131	ENSRNOG00000046440	AABR07071393.1	AABR07071393.1
16.2084	-0.25801	0.228315	-1.13006	0.258451	0.546496	ENSRNOG00000052395	AABR07071395.1	AABR07071395.1
0.0316963	-0.000312415	0.0448727	-0.00696225	0.994445	NA	ENSRNOG00000046630	AABR07071431.1	AABR07071431.1
1.55655	-0.032024	0.236227	-0.135565	0.892165	NA	ENSRNOG00000049556	AABR07071445.1	AABR07071445.1
[truncated: 21,150 more rows]

## Sheet: 3 month
baseMean	log2FoldChange	lfcSE	stat	pvalue	padj	ensembl_gene_id		symbol
[truncated: 23,112 more rows]
