# Supplementary material for: Rewiring of the Liver Transcriptome across Multiple Time-Scales Is Associated with the Weight Loss-Independent Resolution of NAFLD Following RYGB
Source: Metabolites. 2022 Apr 2;12(4):318. doi: 10.3390/metabo12040318 (PMC9025796; doi:10.3390/metabo12040318)
Supplement: Supplementary file 1 [file metabolites-12-00318-s001.zip › Supplemental_table_S3_KolmogorovSmirnov_test.xlsx]

## Sheet: Sheet1
Trend	KS Statistic	p-value
1	0.457908	0
2	0.391983	0
3	0.418908	0
4	0.381134	0
5	0.0504436	2.03094e-59
6	0.0122978	2.45889e-05
7	0	1
8	0	1
9	0.000119004	0.99893
