# Supplementary material for: Rewiring of the Liver Transcriptome across Multiple Time-Scales Is Associated with the Weight Loss-Independent Resolution of NAFLD Following RYGB
Source: Metabolites. 2022 Apr 2;12(4):318. doi: 10.3390/metabo12040318 (PMC9025796; doi:10.3390/metabo12040318)
Supplement: Supplementary file 1 [file metabolites-12-00318-s001.zip › Supplemental_table_S4_module_data_110920.xlsx]

## Sheet: Trend 1
	Unnamed: 0	Module	Density	Size	Genes	Gene trend scores	Module score	Normalized module score	Rho_network control	Rho_network_adjusted
0	117	18938	0.416667	12	['FCGR1A', 'SPI1', 'CSF2RA', 'CSF1R', 'TNFRSF11A', 'GRB2', 'IL34', 'PTGS2', 'GAB1', 'MAPK1', 'CRK', 'SYK']	['FCGR1A: 3.097560975609756', 'SPI1: 5.658536585365853', 'CSF2RA: 5.365853658536585', 'CSF1R: 11.73170731707317', 'TNFRSF11A: 4.804878048780488', 'GRB2: 0.9512195121951219', 'IL34: 5.512195121951219', 'PTGS2: 0.7804878048780488', 'GAB1: 0.975609756097561', 'MAPK1: 1.073170731707317', 'CRK: 0.7560975609756098', 'SYK: 5.902439024390244']	46.6098	3.88415	0	0
1	2500	1290	0.272727	11	['TNFRSF11A', 'TYROBP', 'BTK', 'FCGR1A', 'SPI1', 'PLCG1', 'CSF1R', 'FLT3', 'GRB2', 'NFKB1', 'SYK']	['TNFRSF11A: 4.804878048780488', 'TYROBP: 3.048780487804878', 'BTK: 2.902439024390244', 'FCGR1A: 3.097560975609756', 'SPI1: 5.658536585365853', 'PLCG1: 1.341463414634146', 'CSF1R: 11.73170731707317', 'FLT3: 0.3414634146341463', 'GRB2: 0.9512195121951219', 'NFKB1: 2.390243902439024', 'SYK: 5.902439024390244']	42.1707	3.8337	0	0
2	111	36809	0.416667	12	['LGMN', 'CD74', 'NFYA', 'HLA-DMA', 'RFX5', 'CTSB', 'CD4', 'NLRP3', 'CTSS', 'ITPKA', 'NFYB', 'CIITA']	['LGMN: 4.121951219512195', 'CD74: 0.7804878048780488', 'NFYA: 1.414634146341463', 'RFX5: 4.512195121951219', 'CTSB: 0.2195121951219512', 'CD4: 12.51219512195122', 'NLRP3: 3.804878048780488', 'CTSS: 9.585365853658537', 'ITPKA: 1.121951219512195', 'NFYB: 6.097560975609756', 'CIITA: 0.6585365853658536']	44.8293	3.73577	0	0
3	112	15417	0.416667	12	['NFYB', 'HLA-DMA', 'STAT1', 'CIITA', 'NFYA', 'CEBPB', 'CTSS', 'RFX5', 'CD247', 'SYK', 'CD4', 'ZAP70']	['NFYB: 6.097560975609756', 'STAT1: 1.560975609756098', 'CIITA: 0.6585365853658536', 'NFYA: 1.414634146341463', 'CEBPB: 1.658536585365854', 'CTSS: 9.585365853658537', 'RFX5: 4.512195121951219', 'CD247: 0.2439024390243902', 'SYK: 5.902439024390244', 'CD4: 12.51219512195122', 'ZAP70: 0.5121951219512195']	44.6585	3.72154	0	0
4	1455	36613	0.3	10	['THRB', 'PIK3CA', 'CTNNB1', 'CSF1R', 'MAGI3', 'SPI1', 'SRC', 'FGR', 'PXN', 'FCER1G']	['THRB: 0.975609756097561', 'PIK3CA: 1.439024390243902', 'CTNNB1: 2.048780487804878', 'CSF1R: 11.73170731707317', 'MAGI3: 0.3902439024390244', 'SPI1: 5.658536585365853', 'SRC: 4.75609756097561', 'FGR: 3.097560975609756', 'PXN: 1.853658536585366', 'FCER1G: 4.97560975609756']	36.9268	3.69268	0	0
5	1807	70860	0.294118	17	['OGDHL', 'DLST', 'DLD', 'SUCLA2', 'GLUD2', 'SHMT2', 'OGDH', 'SHMT1', 'ALAS1', 'SDS', 'LIAS', 'DBT', 'PDHB', 'IDH3G', 'ME2', 'SUCLG2', 'MTHFR']	['OGDHL: 1.878048780487805', 'DLST: 4.439024390243902', 'DLD: 2.780487804878049', 'SUCLA2: 3.75609756097561', 'SHMT2: 3.121951219512195', 'OGDH: 1.853658536585366', 'SHMT1: 4.829268292682927', 'ALAS1: 1.463414634146341', 'SDS: 2.463414634146341', 'LIAS: 4.024390243902439', 'DBT: 7.609756097560975', 'PDHB: 4.439024390243902', 'IDH3G: 5.48780487804878', 'ME2: 8.634146341463413', 'SUCLG2: 3.46341463…	62.1951	3.65854	0	0
6	2642	45739	0.272727	11	['CD74', 'NFYA', 'LGMN', 'RFX5', 'HLA-DMA', 'CD4', 'FBXW11', 'CUL1', 'CTSS', 'CTNNB1', 'YAP1']	['CD74: 0.7804878048780488', 'NFYA: 1.414634146341463', 'LGMN: 4.121951219512195', 'RFX5: 4.512195121951219', 'CD4: 12.51219512195122', 'FBXW11: 2.292682926829268', 'CUL1: 1.804878048780488', 'CTSS: 9.585365853658537', 'CTNNB1: 2.048780487804878', 'YAP1: 1.146341463414634']	40.2195	3.65632	0	0
7	438	85743	0.363636	11	['RFX5', 'CD74', 'CIITA', 'CREB1', 'HLA-DMA', 'STAT1', 'CTSS', 'FOS', 'NFYA', 'CD4', 'TLR2']	['RFX5: 4.512195121951219', 'CD74: 0.7804878048780488', 'CIITA: 0.6585365853658536', 'CREB1: 0.4634146341463414', 'STAT1: 1.560975609756098', 'CTSS: 9.585365853658537', 'FOS: 2.902439024390244', 'NFYA: 1.414634146341463', 'CD4: 12.51219512195122', 'TLR2: 5.75609756097561']	40.1463	3.64967	0	0
8	89	55263	0.416667	12	['CSF2RA', 'SPI1', 'CSF1R', 'SHC2', 'PTPRF', 'SYK', 'CSF3R', 'LYN', 'NTRK3', 'SH2B2', 'GRB2', 'CD28']	['CSF2RA: 5.365853658536585', 'SPI1: 5.658536585365853', 'CSF1R: 11.73170731707317', 'SHC2: 2.292682926829268', 'PTPRF: 1.268292682926829', 'SYK: 5.902439024390244', 'CSF3R: 2.048780487804878', 'LYN: 1.585365853658537', 'NTRK3: 0.4146341463414634', 'SH2B2: 5.682926829268292', 'GRB2: 0.9512195121951219', 'CD28: 0.8780487804878048']	43.7805	3.64837	0	0
9	8904	99829	0.2	10	['CD4', 'IL16', 'LCK', 'TYROBP', 'SYK', 'FYN', 'GAB2', 'FBXW11', 'HCK', 'PTPRC']	['CD4: 12.51219512195122', 'IL16: 0.2926829268292683', 'LCK: 1.268292682926829', 'TYROBP: 3.048780487804878', 'SYK: 5.902439024390244', 'FYN: 0.5121951219512195', 'GAB2: 1.975609756097561', 'FBXW11: 2.292682926829268', 'HCK: 5.463414634146341', 'PTPRC: 3.048780487804878']	36.3171	3.63171	0	0
10	197	59353	0.4	10	['NFYB', 'HLA-DMA', 'RFX5', 'CD4', 'CTSS', 'NFYA', 'CREB1', 'CTSK', 'CALCR', 'NFATC1']	['NFYB: 6.097560975609756', 'RFX5: 4.512195121951219', 'CD4: 12.51219512195122', 'CTSS: 9.585365853658537', 'NFYA: 1.414634146341463', 'CREB1: 0.4634146341463414', 'CTSK: 1.658536585365854', 'CALCR: 0.0']	36.2439	3.62439	0	0
11	91	24273	0.416667	12	['CYBA', 'RAC1', 'TRAF2', 'TNFRSF11A', 'MAP4K2', 'FCGR1A', 'SYK', 'BTK', 'PLCG2', 'PRKCB', 'SPI1', 'NFKB1']	['CYBA: 4.560975609756097', 'RAC1: 1.75609756097561', 'TRAF2: 1.439024390243902', 'TNFRSF11A: 4.804878048780488', 'MAP4K2: 2.268292682926829', 'FCGR1A: 3.097560975609756', 'SYK: 5.902439024390244', 'BTK: 2.902439024390244', 'PLCG2: 1.926829268292683', 'PRKCB: 6.780487804878049', 'SPI1: 5.658536585365853', 'NFKB1: 2.390243902439024']	43.4878	3.62398	0	0
12	208	69138	0.4	10	['CD4', 'HLA-DMA', 'IL16', 'CREB1', 'RFX5', 'CTSS', 'CAMK4', 'NFYA', 'NFYB', 'CIITA']	['CD4: 12.51219512195122', 'IL16: 0.2926829268292683', 'CREB1: 0.4634146341463414', 'RFX5: 4.512195121951219', 'CTSS: 9.585365853658537', 'CAMK4: 0.6097560975609756', 'NFYA: 1.414634146341463', 'NFYB: 6.097560975609756', 'CIITA: 0.6585365853658536']	36.1463	3.61463	0	0
13	59	82601	0.454545	11	['CD4', 'IL16', 'HLA-DMA', 'RFX5', 'NFYB', 'CD74', 'CTSB', 'NLRP3', 'CTSS', 'LCK', 'CIITA']	['CD4: 12.51219512195122', 'IL16: 0.2926829268292683', 'RFX5: 4.512195121951219', 'NFYB: 6.097560975609756', 'CD74: 0.7804878048780488', 'CTSB: 0.2195121951219512', 'NLRP3: 3.804878048780488', 'CTSS: 9.585365853658537', 'LCK: 1.268292682926829', 'CIITA: 0.6585365853658536']	39.7317	3.61197	0	0
14	415	58263	0.363636	11	['CSF1R', 'GRB2', 'SPI1', 'PDGFRA', 'CSF3R', 'IL34', 'SHC2', 'JAK1', 'PTPRF', 'CTNNB1', 'RUNX1']	['CSF1R: 11.73170731707317', 'GRB2: 0.9512195121951219', 'SPI1: 5.658536585365853', 'PDGFRA: 2.878048780487805', 'CSF3R: 2.048780487804878', 'IL34: 5.512195121951219', 'SHC2: 2.292682926829268', 'JAK1: 3.48780487804878', 'PTPRF: 1.268292682926829', 'CTNNB1: 2.048780487804878', 'RUNX1: 1.658536585365854']	39.5366	3.59424	0	0
15	3391	21909	0.25	12	['SHC2', 'CSF1R', 'SPI1', 'FGR', 'CSF3R', 'FGFR1', 'PIK3R6', 'PIK3CA', 'FCGR1A', 'ITK', 'RUNX1', 'HCK']	['SHC2: 2.292682926829268', 'CSF1R: 11.73170731707317', 'SPI1: 5.658536585365853', 'FGR: 3.097560975609756', 'CSF3R: 2.048780487804878', 'FGFR1: 4.707317073170731', 'PIK3R6: 1.365853658536585', 'PIK3CA: 1.439024390243902', 'FCGR1A: 3.097560975609756', 'ITK: 0.5121951219512195', 'RUNX1: 1.658536585365854', 'HCK: 5.463414634146341']	43.0732	3.58943	0	0
16	1657	34028	0.3	10	['LGMN', 'CD74', 'RFX5', 'HLA-DMA', 'CD4', 'FBXW11', 'CD247', 'FCGR3A', 'CTSS', 'CRK']	['LGMN: 4.121951219512195', 'CD74: 0.7804878048780488', 'RFX5: 4.512195121951219', 'CD4: 12.51219512195122', 'FBXW11: 2.292682926829268', 'CD247: 0.2439024390243902', 'FCGR3A: 1.073170731707317', 'CTSS: 9.585365853658537', 'CRK: 0.7560975609756098']	35.878	3.5878	0	0
17	27	10840	0.5	10	['CSF2RA', 'SPI1', 'PML', 'CSF1R', 'CSF1', 'CCNA2', 'IL34', 'CRK', 'ELAVL1', 'CSF3R']	['CSF2RA: 5.365853658536585', 'SPI1: 5.658536585365853', 'PML: 1.121951219512195', 'CSF1R: 11.73170731707317', 'CSF1: 0.5853658536585366', 'CCNA2: 2.073170731707317', 'IL34: 5.512195121951219', 'CRK: 0.7560975609756098', 'ELAVL1: 1.024390243902439', 'CSF3R: 2.048780487804878']	35.878	3.5878	0	0
18	3626	67607	0.25	12	['FCER1G', 'CLEC4D', 'PIK3CA', 'ZAP70', 'CSF1R', 'TYROBP', 'PIK3AP1', 'SYK', 'CLEC4E', 'LYN', 'HK3', 'PDPK1']	['FCER1G: 4.97560975609756', 'CLEC4D: 3.0', 'PIK3CA: 1.439024390243902', 'ZAP70: 0.5121951219512195', 'CSF1R: 11.73170731707317', 'TYROBP: 3.048780487804878', 'PIK3AP1: 5.097560975609755', 'SYK: 5.902439024390244', 'CLEC4E: 0.5609756097560975', 'LYN: 1.585365853658537', 'HK3: 4.170731707317073', 'PDPK1: 1.024390243902439']	43.0488	3.5874	0	0
19	258	72103	0.384615	13	['CEBPA', 'RUNX1', 'CSF1R', 'IL3', 'SHC2', 'SPI1', 'CSF2RB', 'FCGR1A', 'MYC', 'HRAS', 'TNFRSF11A', 'SYK', 'IL34']	['CEBPA: 1.780487804878049', 'RUNX1: 1.658536585365854', 'CSF1R: 11.73170731707317', 'SHC2: 2.292682926829268', 'SPI1: 5.658536585365853', 'CSF2RB: 2.414634146341463', 'FCGR1A: 3.097560975609756', 'MYC: 0.4634146341463414', 'HRAS: 0.7317073170731707', 'TNFRSF11A: 4.804878048780488', 'SYK: 5.902439024390244', 'IL34: 5.512195121951219']	46.0488	3.54221	0	0
20	2583	96114	0.272727	11	['ME2', 'PDHA1', 'SDHB', 'FH', 'CCBL2', 'GPT', 'SDSL', 'PDHB', 'NIT2', 'IDH3G', 'CCBL1']	['ME2: 8.634146341463413', 'SDHB: 3.195121951219512', 'FH: 4.390243902439024', 'CCBL2: 1.707317073170732', 'GPT: 2.170731707317073', 'SDSL: 4.512195121951219', 'PDHB: 4.439024390243902', 'NIT2: 3.902439024390244', 'IDH3G: 5.48780487804878', 'CCBL1: 0.5121951219512195']	38.9512	3.54102	0	0
21	782	67698	0.333333	12	['NFYB', 'HLA-DMA', 'CD4', 'CD247', 'IL16', 'CD74', 'PTPN6', 'NFYA', 'NCR3', 'FCER1G', 'CREB1', 'CTSS']	['NFYB: 6.097560975609756', 'CD4: 12.51219512195122', 'CD247: 0.2439024390243902', 'IL16: 0.2926829268292683', 'CD74: 0.7804878048780488', 'PTPN6: 2.682926829268292', 'NFYA: 1.414634146341463', 'NCR3: 3.317073170731708', 'FCER1G: 4.97560975609756', 'CREB1: 0.4634146341463414', 'CTSS: 9.585365853658537']	42.3659	3.53049	0	0
22	2455	8580	0.272727	11	['MMP14', 'PRKCA', 'ACTB', 'MMP2', 'EZR', 'HRAS', 'IFNGR1', 'VEGFA', 'MSN', 'FLT1', 'STAT1']	['MMP14: 6.365853658536586', 'PRKCA: 0.5121951219512195', 'ACTB: 5.902439024390244', 'MMP2: 3.024390243902439', 'EZR: 3.195121951219512', 'HRAS: 0.7317073170731707', 'IFNGR1: 8.0', 'VEGFA: 3.536585365853658', 'MSN: 4.48780487804878', 'FLT1: 1.463414634146341', 'STAT1: 1.560975609756098']	38.7805	3.5255	0	0
23	309	92565	0.375	16	['SPI1', 'CSF2RA', 'FCGR1A', 'CSF1R', 'SYK', 'PLCB1', 'FCER1A', 'IGH', 'PIK3AP1', 'CRK', 'PRKCB', 'PLCG1', 'TNFRSF11A', 'NFKB1', 'CBLB', 'CLEC7A']	['SPI1: 5.658536585365853', 'CSF2RA: 5.365853658536585', 'FCGR1A: 3.097560975609756', 'CSF1R: 11.73170731707317', 'SYK: 5.902439024390244', 'PLCB1: 0.7073170731707317', 'FCER1A: 1.146341463414634', 'PIK3AP1: 5.097560975609755', 'CRK: 0.7560975609756098', 'PRKCB: 6.780487804878049', 'PLCG1: 1.341463414634146', 'TNFRSF11A: 4.804878048780488', 'NFKB1: 2.390243902439024', 'CBLB: 1.121951219512195', '…	56.2683	3.51677	0	0
24	1310	48599	0.3	10	['LGMN', 'CD74', 'NFYA', 'HLA-DMA', 'CD4', 'CTSS', 'RFX5', 'CREB1', 'CIITA', 'ITGB3']	['LGMN: 4.121951219512195', 'CD74: 0.7804878048780488', 'NFYA: 1.414634146341463', 'CD4: 12.51219512195122', 'CTSS: 9.585365853658537', 'RFX5: 4.512195121951219', 'CREB1: 0.4634146341463414', 'CIITA: 0.6585365853658536', 'ITGB3: 0.8048780487804879']	34.8537	3.48537	0	0
25	216	27170	0.4	10	['NFYB', 'HLA-DMA', 'STAT1', 'CD247', 'CD4', 'NCR3', 'RFX5', 'NFYA', 'TBPL2', 'FCER1G']	['NFYB: 6.097560975609756', 'STAT1: 1.560975609756098', 'CD247: 0.2439024390243902', 'CD4: 12.51219512195122', 'NCR3: 3.317073170731708', 'RFX5: 4.512195121951219', 'NFYA: 1.414634146341463', 'TBPL2: 0.0', 'FCER1G: 4.97560975609756']	34.6341	3.46341	0	0
26	2401	77973	0.272727	11	['FLNA', 'PAK1', 'MAP2K4', 'LIMK1', 'CFL1', 'ACTB', 'CRK', 'CAMK2A', 'CSF1R', 'RAF1', 'PTK2B']	['FLNA: 5.878048780487805', 'PAK1: 0.3414634146341463', 'MAP2K4: 1.951219512195122', 'LIMK1: 4.585365853658536', 'CFL1: 2.951219512195122', 'ACTB: 5.902439024390244', 'CRK: 0.7560975609756098', 'CAMK2A: 0.6829268292682926', 'CSF1R: 11.73170731707317', 'RAF1: 0.5853658536585366', 'PTK2B: 2.634146341463414']	38	3.45455	0	0
27	432	27111	0.363636	11	['ITGAM', 'SPI1', 'RUNX1', 'MPO', 'CSF1R', 'CSF2RA', 'JUP', 'C3', 'TBX21', 'IL34', 'PIK3CA']	['ITGAM: 0.853658536585366', 'SPI1: 5.658536585365853', 'RUNX1: 1.658536585365854', 'MPO: 0.1219512195121951', 'CSF1R: 11.73170731707317', 'CSF2RA: 5.365853658536585', 'JUP: 0.7560975609756098', 'C3: 4.390243902439024', 'TBX21: 0.5121951219512195', 'IL34: 5.512195121951219', 'PIK3CA: 1.439024390243902']	38	3.45455	0	0
28	487	84840	0.357143	14	['IL34', 'CSF1R', 'SHC2', 'SPI1', 'FCGR1A', 'TNFRSF11A', 'IGF1R', 'IGH', 'IRS1', 'BTK', 'ZAP70', 'GRB10', 'PLCG1', 'CSF2RA']	['IL34: 5.512195121951219', 'CSF1R: 11.73170731707317', 'SHC2: 2.292682926829268', 'SPI1: 5.658536585365853', 'FCGR1A: 3.097560975609756', 'TNFRSF11A: 4.804878048780488', 'IGF1R: 1.48780487804878', 'IRS1: 0.9268292682926829', 'BTK: 2.902439024390244', 'ZAP70: 0.5121951219512195', 'GRB10: 2.682926829268292', 'PLCG1: 1.341463414634146', 'CSF2RA: 5.365853658536585']	48.3171	3.45122	0	0
29	327	33173	0.363636	11	['IL34', 'CSF1R', 'PIK3CA', 'MTOR', 'AGER', 'RUNX1', 'CYBB', 'PDK1', 'PDHA1', 'PRKCB', 'PLCG2']	['IL34: 5.512195121951219', 'CSF1R: 11.73170731707317', 'PIK3CA: 1.439024390243902', 'MTOR: 0.9024390243902438', 'AGER: 1.24390243902439', 'RUNX1: 1.658536585365854', 'CYBB: 5.317073170731707', 'PDK1: 1.341463414634146', 'PRKCB: 6.780487804878049', 'PLCG2: 1.926829268292683']	37.8537	3.44124	0	0
30	13	31107	0.5	14	['ELMO2', 'RHOG', 'DOCK1', 'ARHGEF26', 'CRK', 'KIDINS220', 'MIR126', 'RAC1', 'FCGR1A', 'SPI1', 'CSF1R', 'LIMK1', 'PTGS2', 'IL34']	['ELMO2: 6.0', 'RHOG: 3.75609756097561', 'ARHGEF26: 3.0', 'CRK: 0.7560975609756098', 'KIDINS220: 1.48780487804878', 'RAC1: 1.75609756097561', 'FCGR1A: 3.097560975609756', 'SPI1: 5.658536585365853', 'CSF1R: 11.73170731707317', 'LIMK1: 4.585365853658536', 'PTGS2: 0.7804878048780488', 'IL34: 5.512195121951219']	48.122	3.43728	0	0
31	620	8995	0.333333	12	['NFYB', 'HLA-DMA', 'CD74', 'CD4', 'NFYA', 'FBXW11', 'CUL1', 'RBX1', 'CTSS', 'RFX5', 'CREB1', 'IL16']	['NFYB: 6.097560975609756', 'CD74: 0.7804878048780488', 'CD4: 12.51219512195122', 'NFYA: 1.414634146341463', 'FBXW11: 2.292682926829268', 'CUL1: 1.804878048780488', 'RBX1: 1.341463414634146', 'CTSS: 9.585365853658537', 'RFX5: 4.512195121951219', 'CREB1: 0.4634146341463414', 'IL16: 0.2926829268292683']	41.0976	3.4248	0	0
32	1289	52754	0.3	10	['SPI1', 'PML', 'ITGAM', 'PIK3CA', 'CSF3R', 'CEBPA', 'SLC2A4', 'CD14', 'TLR2', 'CSF1R']	['SPI1: 5.658536585365853', 'PML: 1.121951219512195', 'ITGAM: 0.853658536585366', 'PIK3CA: 1.439024390243902', 'CSF3R: 2.048780487804878', 'CEBPA: 1.780487804878049', 'SLC2A4: 2.780487804878049', 'CD14: 0.975609756097561', 'TLR2: 5.75609756097561', 'CSF1R: 11.73170731707317']	34.1463	3.41463	0	0
33	6465	60350	0.214286	14	['PTPRC', 'CD22', 'HCK', 'FCGR1A', 'FCGR2A', 'SPI1', 'PTPN6', 'SYK', 'PML', 'TNFRSF11A', 'KDR', 'IGH', 'JAK1', 'CSF1R']	['PTPRC: 3.048780487804878', 'CD22: 0.6829268292682926', 'HCK: 5.463414634146341', 'FCGR1A: 3.097560975609756', 'SPI1: 5.658536585365853', 'PTPN6: 2.682926829268292', 'SYK: 5.902439024390244', 'PML: 1.121951219512195', 'TNFRSF11A: 4.804878048780488', 'KDR: 0.02439024390243903', 'JAK1: 3.48780487804878', 'CSF1R: 11.73170731707317']	47.7073	3.40767	0	0
34	407	59178	0.363636	11	['IL34', 'CSF1R', 'IRS1', 'PIK3CA', 'GRB2', 'RAC1', 'ARF6', 'SPI1', 'PIP5K1C', 'SYK', 'ASAP1']	['IL34: 5.512195121951219', 'CSF1R: 11.73170731707317', 'IRS1: 0.9268292682926829', 'PIK3CA: 1.439024390243902', 'GRB2: 0.9512195121951219', 'RAC1: 1.75609756097561', 'ARF6: 0.6341463414634145', 'SPI1: 5.658536585365853', 'PIP5K1C: 1.853658536585366', 'SYK: 5.902439024390244', 'ASAP1: 0.8780487804878048']	37.2439	3.38581	0	0
35	1271	69679	0.3	10	['CTSS', 'NFYA', 'TBPL2', 'RFX5', 'CD74', 'GTF2B', 'LGMN', 'HLA-DMA', 'MYOD1', 'CD4']	['CTSS: 9.585365853658537', 'NFYA: 1.414634146341463', 'TBPL2: 0.0', 'RFX5: 4.512195121951219', 'CD74: 0.7804878048780488', 'GTF2B: 0.9268292682926829', 'LGMN: 4.121951219512195', 'MYOD1: 0.0', 'CD4: 12.51219512195122']	33.8537	3.38537	0	0
36	2714	59331	0.272727	11	['SPI1', 'CSF1R', 'FCGR1A', 'MAPK14', 'HCK', 'IRF4', 'FCGR2A', 'ELK1', 'NEFM', 'GAB2', 'SRF']	['SPI1: 5.658536585365853', 'CSF1R: 11.73170731707317', 'FCGR1A: 3.097560975609756', 'MAPK14: 2.634146341463414', 'HCK: 5.463414634146341', 'IRF4: 3.609756097560975', 'ELK1: 1.073170731707317', 'NEFM: 0.0', 'GAB2: 1.975609756097561', 'SRF: 1.780487804878049']	37.0244	3.36585	0	0
37	1043	44858	0.307692	13	['NFYB', 'HLA-DMA', 'CD4', 'LCK', 'IL16', 'NFYA', 'TYROBP', 'NCR2', 'CTSS', 'FYN', 'TNFRSF11A', 'TRAF2', 'CD247']	['NFYB: 6.097560975609756', 'CD4: 12.51219512195122', 'LCK: 1.268292682926829', 'IL16: 0.2926829268292683', 'NFYA: 1.414634146341463', 'TYROBP: 3.048780487804878', 'NCR2: 2.536585365853658', 'CTSS: 9.585365853658537', 'FYN: 0.5121951219512195', 'TNFRSF11A: 4.804878048780488', 'TRAF2: 1.439024390243902', 'CD247: 0.2439024390243902']	43.7561	3.36585	0	0
38	1373	40195	0.3	10	['CYBA', 'RAC1', 'CYBB', 'LIMK1', 'WASF2', 'NEFH', 'VDAC2', 'ROCK1', 'ARPC5', 'RIPK3']	['CYBA: 4.560975609756097', 'RAC1: 1.75609756097561', 'CYBB: 5.317073170731707', 'LIMK1: 4.585365853658536', 'WASF2: 3.195121951219512', 'NEFH: 1.365853658536585', 'VDAC2: 5.195121951219511', 'ROCK1: 2.146341463414634', 'ARPC5: 1.926829268292683', 'RIPK3: 3.512195121951219']	33.561	3.3561	0	0
39	249	45987	0.388889	18	['ELMO2', 'DOCK1', 'RHOG', 'ARHGEF26', 'CRK', 'RAC1', 'GAB1', 'AXL', 'IQGAP1', 'CTNNB1', 'SRC', 'CSF1R', 'TRAF2', 'ACTB', 'CTNNA1', 'CDH1', 'KDR', 'TNFRSF1B']	['ELMO2: 6.0', 'RHOG: 3.75609756097561', 'ARHGEF26: 3.0', 'CRK: 0.7560975609756098', 'RAC1: 1.75609756097561', 'GAB1: 0.975609756097561', 'AXL: 0.9512195121951219', 'IQGAP1: 6.24390243902439', 'CTNNB1: 2.048780487804878', 'SRC: 4.75609756097561', 'CSF1R: 11.73170731707317', 'TRAF2: 1.439024390243902', 'ACTB: 5.902439024390244', 'CTNNA1: 1.170731707317073', 'CDH1: 0.3902439024390244', 'KDR: 0.0243…	60.3415	3.3523	0	0
40	672	48586	0.333333	12	['CD4', 'HLA-DMA', 'CD247', 'RFX5', 'CTSS', 'FYN', 'IL16', 'FCGR3A', 'FCER1G', 'CLEC4N', 'SYK', 'NCR1']	['CD4: 12.51219512195122', 'CD247: 0.2439024390243902', 'RFX5: 4.512195121951219', 'CTSS: 9.585365853658537', 'FYN: 0.5121951219512195', 'IL16: 0.2926829268292683', 'FCGR3A: 1.073170731707317', 'FCER1G: 4.97560975609756', 'CLEC4N: 0.0', 'SYK: 5.902439024390244', 'NCR1: 0.6097560975609756']	40.2195	3.35163	0	0
41	1369	40064	0.3	10	['LTBP1', 'THBS1', 'CBL', 'INSR', 'TGFB1', 'PRKCB', 'SH2B2', 'MIR21', 'SLC2A2', 'PLCG2']	['LTBP1: 2.634146341463414', 'THBS1: 3.463414634146341', 'CBL: 2.853658536585366', 'INSR: 1.121951219512195', 'TGFB1: 3.414634146341464', 'PRKCB: 6.780487804878049', 'SH2B2: 5.682926829268292', 'MIR21: 1.0', 'SLC2A2: 4.609756097560975', 'PLCG2: 1.926829268292683']	33.4878	3.34878	0	0
42	11289	29417	0.181818	11	['CD22', 'PTPRC', 'HCK', 'FCGR1A', 'PTPN6', 'SPI1', 'CSF3R', 'IGH', 'RUNX1', 'CSF1R', 'JUP']	['CD22: 0.6829268292682926', 'PTPRC: 3.048780487804878', 'HCK: 5.463414634146341', 'FCGR1A: 3.097560975609756', 'PTPN6: 2.682926829268292', 'SPI1: 5.658536585365853', 'CSF3R: 2.048780487804878', 'RUNX1: 1.658536585365854', 'CSF1R: 11.73170731707317', 'JUP: 0.7560975609756098']	36.8293	3.34812	0	0
43	2515	95840	0.272727	11	['CD4', 'HLA-DMA', 'CIITA', 'RFX5', 'NFYA', 'CD74', 'IL16', 'LGMN', 'CTSS', 'LCK', 'CEBPB']	['CD4: 12.51219512195122', 'CIITA: 0.6585365853658536', 'RFX5: 4.512195121951219', 'NFYA: 1.414634146341463', 'CD74: 0.7804878048780488', 'IL16: 0.2926829268292683', 'LGMN: 4.121951219512195', 'CTSS: 9.585365853658537', 'LCK: 1.268292682926829', 'CEBPB: 1.658536585365854']	36.8049	3.3459	0	0
44	154	8215	0.4	10	['CYBA', 'CYBB', 'AGER', 'RAC1', 'DIAPH1', 'JUN', 'BUB1B', 'PRKCB', 'MMP2', 'RIPK3']	['CYBA: 4.560975609756097', 'CYBB: 5.317073170731707', 'AGER: 1.24390243902439', 'RAC1: 1.75609756097561', 'DIAPH1: 1.658536585365854', 'JUN: 2.317073170731707', 'BUB1B: 3.24390243902439', 'PRKCB: 6.780487804878049', 'MMP2: 3.024390243902439', 'RIPK3: 3.512195121951219']	33.4146	3.34146	0	0
45	2035	69949	0.285714	14	['RFX5', 'CTSS', 'NFYA', 'CIITA', 'HLA-DMA', 'STAT1', 'JUNB', 'CXCL11', 'CD4', 'CREB1', 'FBXW11', 'CUL1', 'YAP1', 'NFYB']	['RFX5: 4.512195121951219', 'CTSS: 9.585365853658537', 'NFYA: 1.414634146341463', 'CIITA: 0.6585365853658536', 'STAT1: 1.560975609756098', 'JUNB: 1.024390243902439', 'CXCL11: 3.658536585365853', 'CD4: 12.51219512195122', 'CREB1: 0.4634146341463414', 'FBXW11: 2.292682926829268', 'CUL1: 1.804878048780488', 'YAP1: 1.146341463414634', 'NFYB: 6.097560975609756']	46.7317	3.33798	0	0
46	9882	92211	0.2	10	['NCR2', 'TYROBP', 'TNFRSF11A', 'LCK', 'BTK', 'NFKB1', 'FCGR1A', 'PTGS2', 'MAPK7', 'CD4']	['NCR2: 2.536585365853658', 'TYROBP: 3.048780487804878', 'TNFRSF11A: 4.804878048780488', 'LCK: 1.268292682926829', 'BTK: 2.902439024390244', 'NFKB1: 2.390243902439024', 'FCGR1A: 3.097560975609756', 'PTGS2: 0.7804878048780488', 'MAPK7: 0.0', 'CD4: 12.51219512195122']	33.3415	3.33415	0	0
47	624	43932	0.333333	12	['SORBS1', 'FLOT1', 'MLLT4', 'RAP1A', 'SIPA1', 'SIPA1L1', 'RASSF5', 'ITGAL', 'TIAM1', 'ACTB', 'NFKB1', 'DOCK4']	['SORBS1: 1.365853658536585', 'FLOT1: 4.804878048780488', 'MLLT4: 1.341463414634146', 'RAP1A: 1.75609756097561', 'SIPA1: 3.536585365853658', 'SIPA1L1: 5.048780487804877', 'RASSF5: 2.560975609756097', 'ITGAL: 8.634146341463413', 'TIAM1: 1.121951219512195', 'ACTB: 5.902439024390244', 'NFKB1: 2.390243902439024', 'DOCK4: 1.48780487804878']	39.9512	3.32927	0	0
48	2414	88063	0.272727	11	['FCGR1A', 'HCK', 'MAPK14', 'NFKB1', 'TNFRSF11A', 'TLR5', 'MMP2', 'TRAF6', 'IFNGR1', 'IKBKB', 'CSF2']	['FCGR1A: 3.097560975609756', 'HCK: 5.463414634146341', 'MAPK14: 2.634146341463414', 'NFKB1: 2.390243902439024', 'TNFRSF11A: 4.804878048780488', 'TLR5: 3.463414634146341', 'MMP2: 3.024390243902439', 'TRAF6: 0.8292682926829269', 'IFNGR1: 8.0', 'IKBKB: 2.853658536585366', 'CSF2: 0.0']	36.561	3.32373	0	0
49	374	80593	0.363636	11	['CD74', 'CREB1', 'HLA-DMA', 'NFYA', 'CTSB', 'LGMN', 'NLRP3', 'CTSS', 'FOS', 'CIITA', 'CD4']	['CD74: 0.7804878048780488', 'CREB1: 0.4634146341463414', 'NFYA: 1.414634146341463', 'CTSB: 0.2195121951219512', 'LGMN: 4.121951219512195', 'NLRP3: 3.804878048780488', 'CTSS: 9.585365853658537', 'FOS: 2.902439024390244', 'CIITA: 0.6585365853658536', 'CD4: 12.51219512195122']	36.4634	3.31486	0	0
50	6	61498	0.538462	13	['SPI1', 'CSF2RA', 'CSF1R', 'PIK3CA', 'SLC2A4', 'TRIP10', 'KIT', 'IRS1', 'SRC', 'STAT3', 'SHC2', 'IKBKB', 'FLT3']	['SPI1: 5.658536585365853', 'CSF2RA: 5.365853658536585', 'CSF1R: 11.73170731707317', 'PIK3CA: 1.439024390243902', 'SLC2A4: 2.780487804878049', 'TRIP10: 3.414634146341464', 'KIT: 0.6341463414634145', 'IRS1: 0.9268292682926829', 'SRC: 4.75609756097561', 'STAT3: 0.8048780487804879', 'SHC2: 2.292682926829268', 'IKBKB: 2.853658536585366', 'FLT3: 0.3414634146341463']	43	3.30769	0	0
51	1387	96410	0.3	10	['FLNA', 'PAK1', 'ACTB', 'IQGAP1', 'CASP7', 'RHOA', 'GNB5', 'LIMK1', 'PREX1', 'CASP1']	['FLNA: 5.878048780487805', 'PAK1: 0.3414634146341463', 'ACTB: 5.902439024390244', 'IQGAP1: 6.24390243902439', 'CASP7: 0.5609756097560975', 'RHOA: 1.73170731707317', 'GNB5: 0.7560975609756098', 'LIMK1: 4.585365853658536', 'PREX1: 4.707317073170731', 'CASP1: 2.365853658536585']	33.0732	3.30732	0	0
52	12355	82816	0.181818	11	['CYBA', 'CYBB', 'NAMPT', 'RAC1', 'IQGAP1', 'CTNNB1', 'PRKCA', 'ACTB', 'CDC42', 'EGFR', 'VASP']	['CYBA: 4.560975609756097', 'CYBB: 5.317073170731707', 'NAMPT: 1.463414634146341', 'RAC1: 1.75609756097561', 'IQGAP1: 6.24390243902439', 'CTNNB1: 2.048780487804878', 'PRKCA: 0.5121951219512195', 'ACTB: 5.902439024390244', 'CDC42: 1.073170731707317', 'EGFR: 1.658536585365854', 'VASP: 5.804878048780488']	36.3415	3.30377	0	0
53	2508	35967	0.272727	11	['LTBP1', 'THBS1', 'TGFB1', 'CBL', 'MMP2', 'TIMP3', 'MMP14', 'MIR19A', 'SRC', 'MMP9', 'ITGA5']	['LTBP1: 2.634146341463414', 'THBS1: 3.463414634146341', 'TGFB1: 3.414634146341464', 'CBL: 2.853658536585366', 'MMP2: 3.024390243902439', 'TIMP3: 0.9512195121951219', 'MMP14: 6.365853658536586', 'MIR19A: 1.146341463414634', 'SRC: 4.75609756097561', 'MMP9: 0.7560975609756098', 'ITGA5: 6.658536585365854']	36.0244	3.27494	0	0
54	439	26225	0.363636	11	['ELMO2', 'DOCK1', 'CRK', 'RHOG', 'FCGR1A', 'TNFRSF11A', 'MAP2K4', 'MAPK14', 'TRAF2', 'SYK', 'SPI1']	['ELMO2: 6.0', 'CRK: 0.7560975609756098', 'RHOG: 3.75609756097561', 'FCGR1A: 3.097560975609756', 'TNFRSF11A: 4.804878048780488', 'MAP2K4: 1.951219512195122', 'MAPK14: 2.634146341463414', 'TRAF2: 1.439024390243902', 'SYK: 5.902439024390244', 'SPI1: 5.658536585365853']	36	3.27273	0	0
55	1560	44901	0.3	10	['CTSS', 'CREB1', 'RFX5', 'CD74', 'HLA-DMA', 'CD4', 'FBXW11', 'IL16', 'CTSB', 'CTNNB1']	['CTSS: 9.585365853658537', 'CREB1: 0.4634146341463414', 'RFX5: 4.512195121951219', 'CD74: 0.7804878048780488', 'CD4: 12.51219512195122', 'FBXW11: 2.292682926829268', 'IL16: 0.2926829268292683', 'CTSB: 0.2195121951219512', 'CTNNB1: 2.048780487804878']	32.7073	3.27073	0	0
56	7401	87080	0.2	10	['GNAT3', 'PLCB1', 'CSF1R', 'SPI1', 'CD14', 'FCGR1A', 'TLR2', 'FLT3', 'CSF1', 'NFKB1']	['GNAT3: 1.463414634146341', 'PLCB1: 0.7073170731707317', 'CSF1R: 11.73170731707317', 'SPI1: 5.658536585365853', 'CD14: 0.975609756097561', 'FCGR1A: 3.097560975609756', 'TLR2: 5.75609756097561', 'FLT3: 0.3414634146341463', 'CSF1: 0.5853658536585366', 'NFKB1: 2.390243902439024']	32.7073	3.27073	0	0
57	622	25897	0.333333	12	['NFYB', 'HLA-DMA', 'NFYA', 'CIITA', 'CTSS', 'STAT1', 'IFNGR1', 'CXCL10', 'RFX5', 'NFKB1', 'AKT3', 'IRF3']	['NFYB: 6.097560975609756', 'NFYA: 1.414634146341463', 'CIITA: 0.6585365853658536', 'CTSS: 9.585365853658537', 'STAT1: 1.560975609756098', 'IFNGR1: 8.0', 'CXCL10: 0.853658536585366', 'RFX5: 4.512195121951219', 'NFKB1: 2.390243902439024', 'AKT3: 2.390243902439024', 'IRF3: 1.75609756097561']	39.2195	3.26829	0	0
58	2767	94205	0.272727	11	['DLST', 'DLD', 'MUT', 'OGDH', 'OGDHL', 'LIAS', 'SUCLG2', 'LIPT1', 'CTH', 'ME2', 'PDHB']	['DLST: 4.439024390243902', 'DLD: 2.780487804878049', 'MUT: 2.560975609756097', 'OGDH: 1.853658536585366', 'OGDHL: 1.878048780487805', 'LIAS: 4.024390243902439', 'SUCLG2: 3.463414634146341', 'LIPT1: 1.024390243902439', 'CTH: 0.7804878048780488', 'ME2: 8.634146341463413', 'PDHB: 4.439024390243902']	35.878	3.26164	1.44325e-05	0.0161293
59	1267	53076	0.3	10	['IQGAP1', 'CTNNB1', 'ACTB', 'CHD8', 'RAC1', 'ZYX', 'TLR2', 'FOS', 'ABL1', 'CBL']	['IQGAP1: 6.24390243902439', 'CTNNB1: 2.048780487804878', 'ACTB: 5.902439024390244', 'CHD8: 0.7560975609756098', 'RAC1: 1.75609756097561', 'ZYX: 3.341463414634147', 'TLR2: 5.75609756097561', 'FOS: 2.902439024390244', 'ABL1: 1.024390243902439', 'CBL: 2.853658536585366']	32.5854	3.25854	1.44325e-05	0.0161293
60	729	81801	0.333333	12	['CSF2RA', 'SPI1', 'CSF1R', 'IRS1', 'RUNX1', 'CRK', 'CTTN', 'RAC1', 'SRC', 'PIK3CA', 'ARPC5', 'FCGR1A']	['CSF2RA: 5.365853658536585', 'SPI1: 5.658536585365853', 'CSF1R: 11.73170731707317', 'IRS1: 0.9268292682926829', 'RUNX1: 1.658536585365854', 'CRK: 0.7560975609756098', 'RAC1: 1.75609756097561', 'SRC: 4.75609756097561', 'PIK3CA: 1.439024390243902', 'ARPC5: 1.926829268292683', 'FCGR1A: 3.097560975609756']	39.0732	3.2561	1.44325e-05	0.0161293
61	30	8705	0.466667	15	['CSF2RA', 'SPI1', 'CSF1R', 'PIK3CA', 'NGFR', 'IFNGR1', 'NGF', 'PIK3AP1', 'RIPK2', 'CRK', 'PXN', 'CDC42', 'TRIP6', 'SRC', 'SDC4']	['CSF2RA: 5.365853658536585', 'SPI1: 5.658536585365853', 'CSF1R: 11.73170731707317', 'PIK3CA: 1.439024390243902', 'NGFR: 0.8292682926829269', 'IFNGR1: 8.0', 'NGF: 1.024390243902439', 'PIK3AP1: 5.097560975609755', 'RIPK2: 0.853658536585366', 'CRK: 0.7560975609756098', 'PXN: 1.853658536585366', 'CDC42: 1.073170731707317', 'TRIP6: 0.04878048780487805', 'SRC: 4.75609756097561', 'SDC4: 0.3414634146341…	48.8293	3.25528	1.44325e-05	0.0161293
62	787	26158	0.333333	12	['OGDHL', 'SUCLG1', 'DLST', 'DLD', 'SDHC', 'OGDH', 'AK1', 'TPK1', 'SUCLG2', 'DBT', 'BCKDHB', 'FH']	['OGDHL: 1.878048780487805', 'SUCLG1: 1.975609756097561', 'DLST: 4.439024390243902', 'DLD: 2.780487804878049', 'SDHC: 2.902439024390244', 'OGDH: 1.853658536585366', 'AK1: 1.951219512195122', 'TPK1: 3.853658536585366', 'SUCLG2: 3.463414634146341', 'DBT: 7.609756097560975', 'BCKDHB: 1.951219512195122', 'FH: 4.390243902439024']	39.0488	3.25407	2.8865e-05	0.0289859
63	46	38010	0.454545	11	['FLT3', 'FLT3L', 'SPI1', 'CSF2RA', 'GRB2', 'CSF1R', 'IL34', 'MAPK1', 'PML', 'NTRK3', 'MATK']	['FLT3: 0.3414634146341463', 'FLT3L: 2.024390243902439', 'SPI1: 5.658536585365853', 'CSF2RA: 5.365853658536585', 'GRB2: 0.9512195121951219', 'CSF1R: 11.73170731707317', 'IL34: 5.512195121951219', 'MAPK1: 1.073170731707317', 'PML: 1.121951219512195', 'NTRK3: 0.4146341463414634', 'MATK: 1.439024390243902']	35.6341	3.23947	2.8865e-05	0.0289859
64	16306	27881	0.166667	12	['PNLIP', 'DGAT2', 'MGLL', 'IKBKB', 'PNPLA3', 'PPAP2B', 'MOGAT3', 'IRS1', 'IGF1R', 'CSF1R', 'DGKD', 'PLCB1']	['PNLIP: 2.902439024390244', 'DGAT2: 2.170731707317073', 'MGLL: 1.0', 'IKBKB: 2.853658536585366', 'PNPLA3: 0.2195121951219512', 'PPAP2B: 2.926829268292683', 'MOGAT3: 0.7560975609756098', 'IRS1: 0.9268292682926829', 'IGF1R: 1.48780487804878', 'CSF1R: 11.73170731707317', 'DGKD: 11.17073170731707', 'PLCB1: 0.7073170731707317']	38.8537	3.2378	2.8865e-05	0.0289859
65	1380	30700	0.3	10	['RFX5', 'HLA-DMA', 'CD74', 'CD4', 'CREB1', 'FBXW11', 'IL16', 'PRKACA', 'YAP1', 'CTSS']	['RFX5: 4.512195121951219', 'CD74: 0.7804878048780488', 'CD4: 12.51219512195122', 'CREB1: 0.4634146341463414', 'FBXW11: 2.292682926829268', 'IL16: 0.2926829268292683', 'PRKACA: 0.7073170731707317', 'YAP1: 1.146341463414634', 'CTSS: 9.585365853658537']	32.2927	3.22927	2.8865e-05	0.0289859
66	2344	68112	0.272727	11	['CD4', 'IL16', 'LCK', 'ZAP70', 'LCP2', 'PTPRC', 'PTPN6', 'HLA-DMA', 'FOS', 'RFX5', 'HCK']	['CD4: 12.51219512195122', 'IL16: 0.2926829268292683', 'LCK: 1.268292682926829', 'ZAP70: 0.5121951219512195', 'LCP2: 2.317073170731707', 'PTPRC: 3.048780487804878', 'PTPN6: 2.682926829268292', 'FOS: 2.902439024390244', 'RFX5: 4.512195121951219', 'HCK: 5.463414634146341']	35.5122	3.22838	2.8865e-05	0.0289859
67	559	80013	0.333333	12	['NFYB', 'HLA-DMA', 'CD74', 'NFYA', 'CTSS', 'CD4', 'IL16', 'CD247', 'FBXW11', 'RFX5', 'SKP1', 'CREB1']	['NFYB: 6.097560975609756', 'CD74: 0.7804878048780488', 'NFYA: 1.414634146341463', 'CTSS: 9.585365853658537', 'CD4: 12.51219512195122', 'IL16: 0.2926829268292683', 'CD247: 0.2439024390243902', 'FBXW11: 2.292682926829268', 'RFX5: 4.512195121951219', 'SKP1: 0.5121951219512195', 'CREB1: 0.4634146341463414']	38.7073	3.22561	2.8865e-05	0.0289859
68	5285	57978	0.230769	13	['ITGAM', 'SPI1', 'PTGS2', 'CSF2RA', 'MAPK7', 'ELK1', 'C3', 'C3AR1', 'ALOX12', 'CFI', 'CSF1R', 'PIK3CA', 'MAP2K5']	['ITGAM: 0.853658536585366', 'SPI1: 5.658536585365853', 'PTGS2: 0.7804878048780488', 'CSF2RA: 5.365853658536585', 'MAPK7: 0.0', 'ELK1: 1.073170731707317', 'C3: 4.390243902439024', 'C3AR1: 6.658536585365854', 'ALOX12: 1.560975609756098', 'CFI: 1.707317073170732', 'CSF1R: 11.73170731707317', 'PIK3CA: 1.439024390243902', 'MAP2K5: 0.7073170731707317']	41.9268	3.22514	2.8865e-05	0.0289859
69	153	41179	0.4	10	['CD4', 'FBXW11', 'CTNNB1', 'LCK', 'TYROBP', 'TCF3', 'LYL1', 'NCR2', 'BAX', 'TBL1X']	['CD4: 12.51219512195122', 'FBXW11: 2.292682926829268', 'CTNNB1: 2.048780487804878', 'LCK: 1.268292682926829', 'TYROBP: 3.048780487804878', 'TCF3: 2.073170731707317', 'LYL1: 1.536585365853659', 'NCR2: 2.536585365853658', 'BAX: 1.365853658536585', 'TBL1X: 3.48780487804878']	32.1707	3.21707	4.32975e-05	0.0389616
70	11656	15653	0.181818	11	['C3', 'CFI', 'C3AR1', 'CFB', 'ITGAM', 'SPI1', 'FLT3', 'CEBPA', 'CSF1R', 'PIK3CA', 'C5']	['C3: 4.390243902439024', 'CFI: 1.707317073170732', 'C3AR1: 6.658536585365854', 'CFB: 0.7317073170731707', 'ITGAM: 0.853658536585366', 'SPI1: 5.658536585365853', 'FLT3: 0.3414634146341463', 'CEBPA: 1.780487804878049', 'CSF1R: 11.73170731707317', 'PIK3CA: 1.439024390243902']	35.2927	3.20843	4.32975e-05	0.0389616
71	1511	21710	0.3	10	['DGKD', 'PLD2', 'PLA2G4F', 'PPAP2B', 'PLA2G4B', 'PLD3', 'PRKCA', 'EEF2K', 'PLA2G6', 'PLD1']	['DGKD: 11.17073170731707', 'PLD2: 3.902439024390244', 'PLA2G4F: 1.51219512195122', 'PPAP2B: 2.926829268292683', 'PLA2G4B: 0.9512195121951219', 'PLD3: 1.780487804878049', 'PRKCA: 0.5121951219512195', 'EEF2K: 2.682926829268292', 'PLA2G6: 2.219512195121951', 'PLD1: 4.414634146341463']	32.0732	3.20732	4.32975e-05	0.0389616
72	9567	62036	0.2	10	['CD22', 'PTPRC', 'LCK', 'PTPN6', 'TYROBP', 'FYN', 'SYK', 'CD4', 'LAT', 'GAB2']	['CD22: 0.6829268292682926', 'PTPRC: 3.048780487804878', 'LCK: 1.268292682926829', 'PTPN6: 2.682926829268292', 'TYROBP: 3.048780487804878', 'FYN: 0.5121951219512195', 'SYK: 5.902439024390244', 'CD4: 12.51219512195122', 'LAT: 0.4146341463414634', 'GAB2: 1.975609756097561']	32.0488	3.20488	4.32975e-05	0.0389616
73	1083	2361	0.307692	13	['CSF2RA', 'SPI1', 'FCGR1A', 'SYK', 'MAPK14', 'PLD1', 'HCK', 'CSF3R', 'FCER1A', 'CARD9', 'PIK3CA', 'IRF3', 'FCGR3A']	['CSF2RA: 5.365853658536585', 'SPI1: 5.658536585365853', 'FCGR1A: 3.097560975609756', 'SYK: 5.902439024390244', 'MAPK14: 2.634146341463414', 'PLD1: 4.414634146341463', 'HCK: 5.463414634146341', 'CSF3R: 2.048780487804878', 'FCER1A: 1.146341463414634', 'CARD9: 1.634146341463415', 'PIK3CA: 1.439024390243902', 'IRF3: 1.75609756097561', 'FCGR3A: 1.073170731707317']	41.6341	3.20263	4.32975e-05	0.0389616
74	1130	50847	0.307692	13	['GTF2B', 'TBPL2', 'NFYA', 'RBPJL', 'SNW1', 'HLA-DMA', 'NFYB', 'CD4', 'STAT1', 'XBP1', 'CTSS', 'CREB1', 'RFX5']	['GTF2B: 0.9268292682926829', 'TBPL2: 0.0', 'NFYA: 1.414634146341463', 'RBPJL: 1.609756097560976', 'SNW1: 1.073170731707317', 'NFYB: 6.097560975609756', 'CD4: 12.51219512195122', 'STAT1: 1.560975609756098', 'XBP1: 1.878048780487805', 'CTSS: 9.585365853658537', 'CREB1: 0.4634146341463414', 'RFX5: 4.512195121951219']	41.6341	3.20263	4.32975e-05	0.0389616
75	1177	2803	0.3	10	['AK3', 'AMPD2', 'AK9', 'AMPD1', 'ENTPD2', 'ADK', 'HDDC3', 'NUDT16', 'PDE3B', 'ENTPD5']	['AK3: 5.146341463414633', 'AMPD2: 2.24390243902439', 'AK9: 2.195121951219512', 'AMPD1: 3.512195121951219', 'ENTPD2: 1.024390243902439', 'ADK: 4.951219512195122', 'HDDC3: 1.439024390243902', 'NUDT16: 3.853658536585366', 'PDE3B: 5.682926829268292', 'ENTPD5: 1.926829268292683']	31.9756	3.19756	4.32975e-05	0.0389616
76	282	80998	0.384615	13	['PER2', 'CEBPA', 'CSF3R', 'SPI1', 'CSF3', 'XBP1', 'CSF1R', 'DDIT3', 'CRK', 'FLT3', 'RUNX1', 'IL34', 'CSF2RA']	['PER2: 3.804878048780488', 'CEBPA: 1.780487804878049', 'CSF3R: 2.048780487804878', 'SPI1: 5.658536585365853', 'CSF3: 0.07317073170731707', 'XBP1: 1.878048780487805', 'CSF1R: 11.73170731707317', 'DDIT3: 0.9512195121951219', 'CRK: 0.7560975609756098', 'FLT3: 0.3414634146341463', 'RUNX1: 1.658536585365854', 'IL34: 5.512195121951219', 'CSF2RA: 5.365853658536585']	41.561	3.197	4.32975e-05	0.0389616
77	1254	2954	0.3	10	['PTPN2', 'JAK1', 'STAT2', 'PDGFRA', 'STAT3', 'SHC2', 'STAT1', 'KIT', 'SYK', 'IFNGR1']	['PTPN2: 1.024390243902439', 'JAK1: 3.48780487804878', 'STAT2: 5.317073170731707', 'PDGFRA: 2.878048780487805', 'STAT3: 0.8048780487804879', 'SHC2: 2.292682926829268', 'STAT1: 1.560975609756098', 'KIT: 0.6341463414634145', 'SYK: 5.902439024390244', 'IFNGR1: 8.0']	31.9024	3.19024	5.77301e-05	0.0434789
78	19390	68661	0.153846	13	['FLOT1', 'SORBS1', 'VCL', 'WASL', 'PXN', 'ACTB', 'MSN', 'RDX', 'RAC1', 'SDC2', 'ABL1', 'VASP', 'TLR2']	['FLOT1: 4.804878048780488', 'SORBS1: 1.365853658536585', 'VCL: 2.609756097560975', 'WASL: 0.3658536585365854', 'PXN: 1.853658536585366', 'ACTB: 5.902439024390244', 'MSN: 4.48780487804878', 'RDX: 2.975609756097561', 'RAC1: 1.75609756097561', 'SDC2: 2.75609756097561', 'ABL1: 1.024390243902439', 'VASP: 5.804878048780488', 'TLR2: 5.75609756097561']	41.4634	3.18949	5.77301e-05	0.0434789
79	7509	60634	0.2	10	['AMD1', 'SRM', 'MAT1A', 'MAT2B', 'SMS', 'AGMAT', 'DNMT3B', 'SAT2', 'TP53', 'SMOX']	['AMD1: 8.536585365853657', 'SRM: 0.4146341463414634', 'MAT1A: 5.560975609756097', 'MAT2B: 1.560975609756098', 'SMS: 1.195121951219512', 'AGMAT: 1.439024390243902', 'DNMT3B: 2.097560975609756', 'SAT2: 2.268292682926829', 'TP53: 5.926829268292683', 'SMOX: 2.853658536585366']	31.8537	3.18537	5.77301e-05	0.0434789
80	77	23320	0.428571	14	['IL34', 'CSF1R', 'SHC2', 'AXL', 'SRC', 'IRS1', 'SPI1', 'SYK', 'MAPK8', 'SOCS4', 'CARM1', 'MAP2K4', 'CSF3R', 'GPR83']	['IL34: 5.512195121951219', 'CSF1R: 11.73170731707317', 'SHC2: 2.292682926829268', 'AXL: 0.9512195121951219', 'SRC: 4.75609756097561', 'IRS1: 0.9268292682926829', 'SPI1: 5.658536585365853', 'SYK: 5.902439024390244', 'MAPK8: 1.268292682926829', 'SOCS4: 0.7560975609756098', 'CARM1: 0.8048780487804879', 'MAP2K4: 1.951219512195122', 'CSF3R: 2.048780487804878']	44.561	3.18293	5.77301e-05	0.0434789
81	3825	62829	0.25	12	['IL34', 'CSF1R', 'SHC2', 'FGFR1', 'MET', 'DCN', 'FGF1', 'GAB1', 'FRS2', 'EGFR', 'PIK3CA', 'FGFR2']	['IL34: 5.512195121951219', 'CSF1R: 11.73170731707317', 'SHC2: 2.292682926829268', 'FGFR1: 4.707317073170731', 'MET: 2.121951219512195', 'DCN: 3.926829268292683', 'FGF1: 1.0', 'GAB1: 0.975609756097561', 'FRS2: 1.170731707317073', 'EGFR: 1.658536585365854', 'PIK3CA: 1.439024390243902', 'FGFR2: 1.634146341463415']	38.1707	3.18089	5.77301e-05	0.0434789
82	515	76110	0.352941	17	['NFYB', 'HLA-DMA', 'CD247', 'SYK', 'CD4', 'CD74', 'FBXW11', 'NFYA', 'CTSS', 'RFX5', 'ARF6', 'CTSB', 'PLD1', 'NLRP3', 'CREB1', 'ARF1', 'SOD1']	['NFYB: 6.097560975609756', 'CD247: 0.2439024390243902', 'SYK: 5.902439024390244', 'CD4: 12.51219512195122', 'CD74: 0.7804878048780488', 'FBXW11: 2.292682926829268', 'NFYA: 1.414634146341463', 'CTSS: 9.585365853658537', 'RFX5: 4.512195121951219', 'ARF6: 0.6341463414634145', 'CTSB: 0.2195121951219512', 'PLD1: 4.414634146341463', 'NLRP3: 3.804878048780488', 'CREB1: 0.4634146341463414', 'ARF1: 0.292…	53.9512	3.1736	5.77301e-05	0.0434789
83	43	91664	0.454545	11	['ARHGEF26', 'RHOG', 'ELMO2', 'DOCK1', 'CRK', 'CSF1R', 'CSF1', 'ABL1', 'PTK2B', 'NFKB1', 'MMP2']	['ARHGEF26: 3.0', 'RHOG: 3.75609756097561', 'ELMO2: 6.0', 'CRK: 0.7560975609756098', 'CSF1R: 11.73170731707317', 'CSF1: 0.5853658536585366', 'ABL1: 1.024390243902439', 'PTK2B: 2.634146341463414', 'NFKB1: 2.390243902439024', 'MMP2: 3.024390243902439']	34.9024	3.17295	5.77301e-05	0.0434789
84	4920	38249	0.230769	13	['C3', 'ITGAM', 'CR1', 'CFB', 'SPI1', 'CFD', 'CSF2RA', 'PIK3CA', 'ZAP70', 'CSF1R', 'FCGR1A', 'C5', 'FCER1G']	['C3: 4.390243902439024', 'ITGAM: 0.853658536585366', 'CFB: 0.7317073170731707', 'SPI1: 5.658536585365853', 'CFD: 2.439024390243902', 'CSF2RA: 5.365853658536585', 'PIK3CA: 1.439024390243902', 'ZAP70: 0.5121951219512195', 'CSF1R: 11.73170731707317', 'FCGR1A: 3.097560975609756', 'FCER1G: 4.97560975609756']	41.1951	3.16886	5.77301e-05	0.0434789
85	15877	13096	0.166667	12	['GLUD1', 'NIT2', 'RIPK3', 'L2HGDH', 'IDH2', 'CYBB', 'GOT2', 'EPRS', 'CAMK2A', 'IDH3G', 'GLUL', 'IDH1']	['GLUD1: 2.390243902439024', 'NIT2: 3.902439024390244', 'RIPK3: 3.512195121951219', 'L2HGDH: 4.268292682926829', 'IDH2: 3.317073170731708', 'CYBB: 5.317073170731707', 'GOT2: 2.975609756097561', 'EPRS: 1.902439024390244', 'CAMK2A: 0.6829268292682926', 'IDH3G: 5.48780487804878', 'GLUL: 1.902439024390244', 'IDH1: 2.341463414634146']	38	3.16667	5.77301e-05	0.0434789
86	24	13605	0.5	10	['GGH', 'ALDH1L2', 'MTHFD1L', 'ATIC', 'FPGS', 'ESD', 'AFMID', 'DDC', 'MTHFD1', 'MTFMT']	['GGH: 4.829268292682927', 'ALDH1L2: 1.146341463414634', 'MTHFD1L: 2.073170731707317', 'ATIC: 1.51219512195122', 'FPGS: 4.878048780487805', 'ESD: 5.170731707317072', 'AFMID: 3.390243902439025', 'DDC: 2.780487804878049', 'MTHFD1: 3.097560975609756', 'MTFMT: 2.75609756097561']	31.6341	3.16341	5.77301e-05	0.0434789
87	2746	97459	0.272727	11	['DLST', 'MUT', 'OGDH', 'IDH3B', 'IDH1', 'SUCLG1', 'IDH2', 'L2HGDH', 'DBT', 'LIAS', 'hsa:390877']	['DLST: 4.439024390243902', 'MUT: 2.560975609756097', 'OGDH: 1.853658536585366', 'IDH3B: 2.317073170731707', 'IDH1: 2.341463414634146', 'SUCLG1: 1.975609756097561', 'IDH2: 3.317073170731708', 'L2HGDH: 4.268292682926829', 'DBT: 7.609756097560975', 'LIAS: 4.024390243902439']	34.7073	3.15521	5.77301e-05	0.0434789
88	16	28223	0.5	10	['ARHGEF26', 'RHOG', 'ELMO2', 'DOCK1', 'CRK', 'FCGR3A', 'CD247', 'NCR3', 'EGFR', 'CSF1R']	['ARHGEF26: 3.0', 'RHOG: 3.75609756097561', 'ELMO2: 6.0', 'CRK: 0.7560975609756098', 'FCGR3A: 1.073170731707317', 'CD247: 0.2439024390243902', 'NCR3: 3.317073170731708', 'EGFR: 1.658536585365854', 'CSF1R: 11.73170731707317']	31.5366	3.15366	5.77301e-05	0.0434789
89	61	61145	0.454545	11	['WAS', 'ACTB', 'FLNA', 'PAK1', 'RAC1', 'ZYX', 'ARPC5', 'ACTN4', 'TEAD1', 'CYBA', 'LIMK1']	['WAS: 3.26829268292683', 'ACTB: 5.902439024390244', 'FLNA: 5.878048780487805', 'PAK1: 0.3414634146341463', 'RAC1: 1.75609756097561', 'ZYX: 3.341463414634147', 'ARPC5: 1.926829268292683', 'ACTN4: 1.219512195121951', 'TEAD1: 1.902439024390244', 'CYBA: 4.560975609756097', 'LIMK1: 4.585365853658536']	34.6829	3.15299	5.77301e-05	0.0434789
90	3700	70109	0.25	16	['CSF2RA', 'SPI1', 'CSF1R', 'CD14', 'TLR4', 'PIK3CA', 'CHKA', 'GRB2', 'LY96', 'FOS', 'SELE', 'TLR2', 'TAB1', 'FCER1G', 'IRAK4', 'CTSK']	['CSF2RA: 5.365853658536585', 'SPI1: 5.658536585365853', 'CSF1R: 11.73170731707317', 'CD14: 0.975609756097561', 'TLR4: 1.634146341463415', 'PIK3CA: 1.439024390243902', 'CHKA: 2.0', 'GRB2: 0.9512195121951219', 'FOS: 2.902439024390244', 'SELE: 0.9268292682926829', 'TLR2: 5.75609756097561', 'TAB1: 1.195121951219512', 'FCER1G: 4.97560975609756', 'IRAK4: 3.24390243902439', 'CTSK: 1.658536585365854']	50.4146	3.15091	5.77301e-05	0.0434789
91	859	25107	0.315789	19	['RFX5', 'HLA-DMA', 'CTSS', 'CIITA', 'CD4', 'FBXW11', 'CUL1', 'CREB1', 'SKP1', 'NFYA', 'LCK', 'TYROBP', 'NFYB', 'NCR2', 'SYK', 'CBLB', 'BTK', 'CACYBP', 'CTNNB1']	['RFX5: 4.512195121951219', 'CTSS: 9.585365853658537', 'CIITA: 0.6585365853658536', 'CD4: 12.51219512195122', 'FBXW11: 2.292682926829268', 'CUL1: 1.804878048780488', 'CREB1: 0.4634146341463414', 'SKP1: 0.5121951219512195', 'NFYA: 1.414634146341463', 'LCK: 1.268292682926829', 'TYROBP: 3.048780487804878', 'NFYB: 6.097560975609756', 'NCR2: 2.536585365853658', 'SYK: 5.902439024390244', 'CBLB: 1.12195…	59.8537	3.15019	5.77301e-05	0.0434789
92	11264	92983	0.181818	11	['GALNT11', 'GALNT12', 'GALNT18', 'GALNT7', 'HYAL1', 'POMT2', 'MAN2A2', 'GALNT15', 'MGAT2', 'MGAT1', 'ST3GAL4']	['GALNT11: 3.170731707317073', 'GALNT12: 2.439024390243902', 'GALNT18: 9.146341463414634', 'GALNT7: 0.7560975609756098', 'HYAL1: 2.073170731707317', 'POMT2: 0.975609756097561', 'MAN2A2: 5.073170731707316', 'GALNT15: 3.24390243902439', 'MGAT2: 1.24390243902439', 'MGAT1: 1.048780487804878', 'ST3GAL4: 5.414634146341463']	34.5854	3.14412	0.000101028	0.063656
93	229	70174	0.4	10	['FH', 'ME2', 'CCBL2', 'DLD', 'SDSL', 'ME3', 'NIT2', 'GPT', 'ME1', 'OGDH']	['FH: 4.390243902439024', 'ME2: 8.634146341463413', 'CCBL2: 1.707317073170732', 'DLD: 2.780487804878049', 'SDSL: 4.512195121951219', 'ME3: 0.975609756097561', 'NIT2: 3.902439024390244', 'GPT: 2.170731707317073', 'ME1: 0.5121951219512195', 'OGDH: 1.853658536585366']	31.439	3.1439	0.000101028	0.063656
94	119	64303	0.416667	12	['CSF2RA', 'SPI1', 'CSF3R', 'RUNX1', 'PML', 'CD14', 'CCNA2', 'MYC', 'TAB1', 'SLC2A2', 'PRKCB', 'TLR2']	['CSF2RA: 5.365853658536585', 'SPI1: 5.658536585365853', 'CSF3R: 2.048780487804878', 'RUNX1: 1.658536585365854', 'PML: 1.121951219512195', 'CD14: 0.975609756097561', 'CCNA2: 2.073170731707317', 'MYC: 0.4634146341463414', 'TAB1: 1.195121951219512', 'SLC2A2: 4.609756097560975', 'PRKCB: 6.780487804878049', 'TLR2: 5.75609756097561']	37.7073	3.14228	0.000101028	0.063656
95	1628	64782	0.3	10	['C3', 'CFB', 'CR1', 'ITGAM', 'SPI1', 'PML', 'CSF1R', 'CRK', 'CSF2RA', 'PTGS2']	['C3: 4.390243902439024', 'CFB: 0.7317073170731707', 'ITGAM: 0.853658536585366', 'SPI1: 5.658536585365853', 'PML: 1.121951219512195', 'CSF1R: 11.73170731707317', 'CRK: 0.7560975609756098', 'CSF2RA: 5.365853658536585', 'PTGS2: 0.7804878048780488']	31.3902	3.13902	0.00011546	0.063656
96	6228	95918	0.214286	14	['GCNT4', 'CHPF2', 'FUT7', 'POC1B-GALNT4', 'POMT2', 'PIGN', 'GALNT16', 'GALNT10', 'PLD3', 'HYAL1', 'EPT1', 'GALNT18', 'DGKD', 'PIGQ']	['GCNT4: 3.48780487804878', 'CHPF2: 1.75609756097561', 'FUT7: 2.170731707317073', 'POMT2: 0.975609756097561', 'PIGN: 1.658536585365854', 'GALNT16: 2.658536585365853', 'GALNT10: 3.512195121951219', 'PLD3: 1.780487804878049', 'HYAL1: 2.073170731707317', 'EPT1: 1.463414634146341', 'GALNT18: 9.146341463414634', 'DGKD: 11.17073170731707', 'PIGQ: 2.024390243902439']	43.878	3.13415	0.00011546	0.063656
97	10658	85024	0.1875	16	['DHTKD1', 'DLST', 'DLD', 'GCDH', 'OGDHL', 'LIPT1', 'IDH3G', 'GOT2', 'DBT', 'MPST', 'ME2', 'GNMT', 'AADAT', 'LIAS', 'DLAT', 'LAP3']	['DHTKD1: 1.902439024390244', 'DLST: 4.439024390243902', 'DLD: 2.780487804878049', 'GCDH: 0.9268292682926829', 'OGDHL: 1.878048780487805', 'LIPT1: 1.024390243902439', 'IDH3G: 5.48780487804878', 'GOT2: 2.975609756097561', 'DBT: 7.609756097560975', 'MPST: 1.146341463414634', 'ME2: 8.634146341463413', 'GNMT: 1.073170731707317', 'AADAT: 2.414634146341463', 'LIAS: 4.024390243902439', 'DLAT: 1.90243902…	50.1463	3.13415	0.00011546	0.063656
98	1607	62477	0.3	10	['SPI1', 'ITGAM', 'FCGR1A', 'HCK', 'IGH', 'TSHR', 'CSF1R', 'GNAS', 'HTR4', 'LHCGR']	['SPI1: 5.658536585365853', 'ITGAM: 0.853658536585366', 'FCGR1A: 3.097560975609756', 'HCK: 5.463414634146341', 'TSHR: 3.26829268292683', 'CSF1R: 11.73170731707317', 'GNAS: 1.268292682926829']	31.3415	3.13415	0.00011546	0.063656
99	1758	91553	0.294118	17	['CSF1R', 'PIK3CA', 'KDR', 'IRS1', 'PDGFRB', 'SRC', 'VEGFA', 'PTK2', 'IL6ST', 'RAC1', 'CAV1', 'ITGB1', 'SEMA7A', 'GRB2', 'SYK', 'PLXNC1', 'ITGA5']	['CSF1R: 11.73170731707317', 'PIK3CA: 1.439024390243902', 'KDR: 0.02439024390243903', 'IRS1: 0.9268292682926829', 'PDGFRB: 3.682926829268292', 'SRC: 4.75609756097561', 'VEGFA: 3.536585365853658', 'PTK2: 1.195121951219512', 'IL6ST: 1.902439024390244', 'RAC1: 1.75609756097561', 'CAV1: 2.780487804878049', 'ITGB1: 1.902439024390244', 'SEMA7A: 3.390243902439025', 'GRB2: 0.9512195121951219', 'SYK: 5.90…	53.2439	3.13199	0.00011546	0.063656
100	9124	82150	0.2	15	['HCK', 'GAB2', 'GRB2', 'PLCG2', 'FYN', 'SH2B3', 'FCGR1A', 'SH2D1A', 'BTK', 'LCK', 'CD4', 'SYK', 'TRAF2', 'PTPN6', 'PTPRC']	['HCK: 5.463414634146341', 'GAB2: 1.975609756097561', 'GRB2: 0.9512195121951219', 'PLCG2: 1.926829268292683', 'FYN: 0.5121951219512195', 'SH2B3: 1.609756097560976', 'FCGR1A: 3.097560975609756', 'SH2D1A: 1.682926829268293', 'BTK: 2.902439024390244', 'LCK: 1.268292682926829', 'CD4: 12.51219512195122', 'SYK: 5.902439024390244', 'TRAF2: 1.439024390243902', 'PTPN6: 2.682926829268292', 'PTPRC: 3.048780…	46.9756	3.13171	0.00011546	0.063656
101	1331	17862	0.3	10	['NFYB', 'HLA-DMA', 'NFYA', 'CD74', 'CD247', 'CREB1', 'TBPL2', 'CTSS', 'CD4', 'CTSB']	['NFYB: 6.097560975609756', 'NFYA: 1.414634146341463', 'CD74: 0.7804878048780488', 'CD247: 0.2439024390243902', 'CREB1: 0.4634146341463414', 'TBPL2: 0.0', 'CTSS: 9.585365853658537', 'CD4: 12.51219512195122', 'CTSB: 0.2195121951219512']	31.3171	3.13171	0.00011546	0.063656
102	48087	29574	0.0769231	13	['CD22', 'PTPRC', 'HCK', 'FCGR1A', 'LCK', 'TNFRSF11A', 'CBLB', 'PTPN6', 'GAB2', 'CD4', 'FYN', 'CTNND1', 'YES1']	['CD22: 0.6829268292682926', 'PTPRC: 3.048780487804878', 'HCK: 5.463414634146341', 'FCGR1A: 3.097560975609756', 'LCK: 1.268292682926829', 'TNFRSF11A: 4.804878048780488', 'CBLB: 1.121951219512195', 'PTPN6: 2.682926829268292', 'GAB2: 1.975609756097561', 'CD4: 12.51219512195122', 'FYN: 0.5121951219512195', 'CTNND1: 2.365853658536585', 'YES1: 1.170731707317073']	40.7073	3.13133	0.00011546	0.063656
103	9531	66547	0.2	10	['GRB10', 'IGF1R', 'JAK1', 'CSF2RB', 'MTOR', 'IRS1', 'GPR83', 'SRC', 'CSF1R', 'GIT2']	['GRB10: 2.682926829268292', 'IGF1R: 1.48780487804878', 'JAK1: 3.48780487804878', 'CSF2RB: 2.414634146341463', 'MTOR: 0.9024390243902438', 'IRS1: 0.9268292682926829', 'SRC: 4.75609756097561', 'CSF1R: 11.73170731707317', 'GIT2: 2.902439024390244']	31.2927	3.12927	0.000129893	0.063656
104	1346	18687	0.3	10	['LGMN', 'CD74', 'CTSB', 'NLRP3', 'HLA-DMA', 'NFYB', 'CD4', 'FBXW11', 'SKP1', 'TXNIP']	['LGMN: 4.121951219512195', 'CD74: 0.7804878048780488', 'CTSB: 0.2195121951219512', 'NLRP3: 3.804878048780488', 'NFYB: 6.097560975609756', 'CD4: 12.51219512195122', 'FBXW11: 2.292682926829268', 'SKP1: 0.5121951219512195', 'TXNIP: 0.9024390243902438']	31.2439	3.12439	0.000129893	0.063656
105	15330	52832	0.166667	12	['SPI1', 'ITGAM', 'C3', 'CFP', 'C5', 'FCGR1A', 'C3AR1', 'IGH', 'RUNX1', 'CR1', 'CSF1R', 'CRK']	['SPI1: 5.658536585365853', 'ITGAM: 0.853658536585366', 'C3: 4.390243902439024', 'CFP: 2.634146341463414', 'FCGR1A: 3.097560975609756', 'C3AR1: 6.658536585365854', 'RUNX1: 1.658536585365854', 'CSF1R: 11.73170731707317', 'CRK: 0.7560975609756098']	37.439	3.11992	0.000129893	0.063656
106	226	87568	0.4	10	['CD4', 'HLA-DMA', 'LCK', 'CBLB', 'PIK3CA', 'PRKCD', 'CLEC7A', 'TREH', 'SYK', 'PIK3AP1']	['CD4: 12.51219512195122', 'LCK: 1.268292682926829', 'CBLB: 1.121951219512195', 'PIK3CA: 1.439024390243902', 'PRKCD: 2.341463414634146', 'CLEC7A: 0.3658536585365854', 'TREH: 1.121951219512195', 'SYK: 5.902439024390244', 'PIK3AP1: 5.097560975609755']	31.1707	3.11707	0.000129893	0.063656
107	566	30725	0.333333	12	['NCR2', 'TYROBP', 'SYK', 'ZAP70', 'SHC2', 'CLEC7A', 'TNFRSF11A', 'FCGR1A', 'CBLB', 'FYN', 'CSF1R', 'CDK5']	['NCR2: 2.536585365853658', 'TYROBP: 3.048780487804878', 'SYK: 5.902439024390244', 'ZAP70: 0.5121951219512195', 'SHC2: 2.292682926829268', 'CLEC7A: 0.3658536585365854', 'TNFRSF11A: 4.804878048780488', 'FCGR1A: 3.097560975609756', 'CBLB: 1.121951219512195', 'FYN: 0.5121951219512195', 'CSF1R: 11.73170731707317', 'CDK5: 1.463414634146341']	37.3902	3.11585	0.000129893	0.063656
108	744	69195	0.333333	15	['PIK3AP1', 'SYK', 'CBLB', 'CLEC4N', 'PIK3CA', 'FCER1G', 'LCK', 'TCF3', 'CDKN2C', 'THRA', 'CD4', 'ACTB', 'FYN', 'FZD3', 'TYROBP']	['PIK3AP1: 5.097560975609755', 'SYK: 5.902439024390244', 'CBLB: 1.121951219512195', 'CLEC4N: 0.0', 'PIK3CA: 1.439024390243902', 'FCER1G: 4.97560975609756', 'LCK: 1.268292682926829', 'TCF3: 2.073170731707317', 'CDKN2C: 1.024390243902439', 'THRA: 0.0975609756097561', 'CD4: 12.51219512195122', 'ACTB: 5.902439024390244', 'FYN: 0.5121951219512195', 'FZD3: 1.707317073170732', 'TYROBP: 3.048780487804878…	46.6829	3.1122	0.000129893	0.063656
109	1972	75981	0.285714	14	['NFYB', 'HLA-DMA', 'RFX5', 'CD4', 'CIITA', 'STAT1', 'CREB1', 'CTSS', 'NFYA', 'LCK', 'IL16', 'PTPRC', 'TRAF2', 'IL12A']	['NFYB: 6.097560975609756', 'RFX5: 4.512195121951219', 'CD4: 12.51219512195122', 'CIITA: 0.6585365853658536', 'STAT1: 1.560975609756098', 'CREB1: 0.4634146341463414', 'CTSS: 9.585365853658537', 'NFYA: 1.414634146341463', 'LCK: 1.268292682926829', 'IL16: 0.2926829268292683', 'PTPRC: 3.048780487804878', 'TRAF2: 1.439024390243902', 'IL12A: 0.7073170731707317']	43.561	3.1115	0.000129893	0.063656
110	1011	62164	0.307692	13	['HCK', 'GAB2', 'FYN', 'LCK', 'SHC2', 'PTPRF', 'CD4', 'PIK3CA', 'TCF3', 'LYL1', 'FCGR3A', 'IFNGR1', 'CDKN2C']	['HCK: 5.463414634146341', 'GAB2: 1.975609756097561', 'FYN: 0.5121951219512195', 'LCK: 1.268292682926829', 'SHC2: 2.292682926829268', 'PTPRF: 1.268292682926829', 'CD4: 12.51219512195122', 'PIK3CA: 1.439024390243902', 'TCF3: 2.073170731707317', 'LYL1: 1.536585365853659', 'FCGR3A: 1.073170731707317', 'IFNGR1: 8.0', 'CDKN2C: 1.024390243902439']	40.439	3.11069	0.000129893	0.063656
111	2254	79338	0.272727	11	['CSF2RA', 'SPI1', 'CSF1R', 'RUNX1', 'FCGR1A', 'CRK', 'FLT3', 'GRB2', 'CSF3R', 'CEBPA', 'PTGS2']	['CSF2RA: 5.365853658536585', 'SPI1: 5.658536585365853', 'CSF1R: 11.73170731707317', 'RUNX1: 1.658536585365854', 'FCGR1A: 3.097560975609756', 'CRK: 0.7560975609756098', 'FLT3: 0.3414634146341463', 'GRB2: 0.9512195121951219', 'CSF3R: 2.048780487804878', 'CEBPA: 1.780487804878049', 'PTGS2: 0.7804878048780488']	34.1707	3.10643	0.000129893	0.063656
112	1400	90316	0.3	10	['NFYB', 'HLA-DMA', 'CD4', 'CIITA', 'CEBPB', 'CD247', 'NFYA', 'NFKB1', 'RFX5', 'STAT1']	['NFYB: 6.097560975609756', 'CD4: 12.51219512195122', 'CIITA: 0.6585365853658536', 'CEBPB: 1.658536585365854', 'CD247: 0.2439024390243902', 'NFYA: 1.414634146341463', 'NFKB1: 2.390243902439024', 'RFX5: 4.512195121951219', 'STAT1: 1.560975609756098']	31.0488	3.10488	0.000129893	0.063656
113	1323	50060	0.3	10	['FAHD1', 'FH', 'MDH2', 'ME3', 'SDHA', 'ME2', 'HTT', 'MDH1', 'BECN2', 'DAPK1']	['FAHD1: 2.804878048780488', 'FH: 4.390243902439024', 'MDH2: 2.512195121951219', 'ME3: 0.975609756097561', 'SDHA: 1.75609756097561', 'ME2: 8.634146341463413', 'HTT: 0.4878048780487805', 'MDH1: 0.1951219512195122', 'DAPK1: 9.292682926829269']	31.0488	3.10488	0.000129893	0.063656
114	395	67283	0.363636	11	['GLUD1', 'L2HGDH', 'RIPK3', 'OGDH', 'CYBB', 'DLD', 'AGER', 'TICAM1', 'GLS', 'CYBA', 'NIT2']	['GLUD1: 2.390243902439024', 'L2HGDH: 4.268292682926829', 'RIPK3: 3.512195121951219', 'OGDH: 1.853658536585366', 'CYBB: 5.317073170731707', 'DLD: 2.780487804878049', 'AGER: 1.24390243902439', 'GLS: 4.317073170731707', 'CYBA: 4.560975609756097', 'NIT2: 3.902439024390244']	34.1463	3.10421	0.000129893	0.063656
115	1878	63604	0.285714	14	['JAK2', 'IRS1', 'CSF1R', 'PIK3CA', 'IL34', 'CXCR6', 'SOCS4', 'GNAI1', 'PRLR', 'PIK3AP1', 'STAT1', 'LEPR', 'ICOS', 'SYK']	['JAK2: 2.926829268292683', 'IRS1: 0.9268292682926829', 'CSF1R: 11.73170731707317', 'PIK3CA: 1.439024390243902', 'IL34: 5.512195121951219', 'CXCR6: 0.7560975609756098', 'SOCS4: 0.7560975609756098', 'GNAI1: 1.73170731707317', 'PRLR: 1.634146341463415', 'PIK3AP1: 5.097560975609755', 'STAT1: 1.560975609756098', 'LEPR: 1.024390243902439', 'ICOS: 2.439024390243902', 'SYK: 5.902439024390244']	43.439	3.10279	0.000129893	0.063656
116	2094	17487	0.285714	14	['SPI1', 'CD14', 'CSF1R', 'PIK3CA', 'CSF3R', 'CEBPA', 'PER2', 'TLR4', 'FLT3', 'IL34', 'TLR2', 'RUNX1', 'MPO', 'GRB2']	['SPI1: 5.658536585365853', 'CD14: 0.975609756097561', 'CSF1R: 11.73170731707317', 'PIK3CA: 1.439024390243902', 'CSF3R: 2.048780487804878', 'CEBPA: 1.780487804878049', 'PER2: 3.804878048780488', 'TLR4: 1.634146341463415', 'FLT3: 0.3414634146341463', 'IL34: 5.512195121951219', 'TLR2: 5.75609756097561', 'RUNX1: 1.658536585365854', 'MPO: 0.1219512195121951', 'GRB2: 0.9512195121951219']	43.4146	3.10105	0.000129893	0.063656
117	9728	46261	0.2	10	['FAH', 'GSTZ1', 'FAHD1', 'OXCT1', 'HGD', 'EGLN2', 'SDHB', 'ASL', 'ME2', 'SDHD']	['FAH: 2.170731707317073', 'GSTZ1: 1.365853658536585', 'FAHD1: 2.804878048780488', 'OXCT1: 3.219512195121951', 'HGD: 1.414634146341463', 'EGLN2: 0.5853658536585366', 'SDHB: 3.195121951219512', 'ASL: 3.560975609756097', 'ME2: 8.634146341463413', 'SDHD: 4.048780487804878']	31	3.1	0.000129893	0.063656
118	4405	88643	0.25	12	['IFNGR1', 'PIK3CA', 'JAK1', 'PDGFRA', 'GRB2', 'CSF1R', 'KIT', 'SHC2', 'HRAS', 'GAB1', 'MET', 'ERBB2']	['IFNGR1: 8.0', 'PIK3CA: 1.439024390243902', 'JAK1: 3.48780487804878', 'PDGFRA: 2.878048780487805', 'GRB2: 0.9512195121951219', 'CSF1R: 11.73170731707317', 'KIT: 0.6341463414634145', 'SHC2: 2.292682926829268', 'HRAS: 0.7317073170731707', 'GAB1: 0.975609756097561', 'MET: 2.121951219512195', 'ERBB2: 1.951219512195122']	37.1951	3.09959	0.000129893	0.063656
119	1885	61947	0.285714	14	['FCGR1A', 'TNFRSF11A', 'TYROBP', 'HCK', 'NCR2', 'ZAP70', 'TRAF2', 'SHC2', 'SRC', 'LCK', 'CD4', 'TNFSF11', 'FYN', 'FCER1A']	['FCGR1A: 3.097560975609756', 'TNFRSF11A: 4.804878048780488', 'TYROBP: 3.048780487804878', 'HCK: 5.463414634146341', 'NCR2: 2.536585365853658', 'ZAP70: 0.5121951219512195', 'TRAF2: 1.439024390243902', 'SHC2: 2.292682926829268', 'SRC: 4.75609756097561', 'LCK: 1.268292682926829', 'CD4: 12.51219512195122', 'FYN: 0.5121951219512195', 'FCER1A: 1.146341463414634']	43.3902	3.0993	0.000129893	0.063656
120	239	1637	0.4	10	['ST3GAL6', 'GCNT1', 'FUT4', 'ABO', 'GALNT10', 'ST6GALNAC6', 'GALNT14', 'GALNT8', 'GALNT7', 'GALNT18']	['ST3GAL6: 1.121951219512195', 'GCNT1: 5.682926829268292', 'FUT4: 3.75609756097561', 'ABO: 2.341463414634146', 'GALNT10: 3.512195121951219', 'ST6GALNAC6: 1.975609756097561', 'GALNT14: 2.682926829268292', 'GALNT7: 0.7560975609756098', 'GALNT18: 9.146341463414634']	30.9756	3.09756	0.000129893	0.063656
121	43464	6691	0.0833333	12	['SDHD', 'SUCLG1', 'SDHC', 'FAHD1', 'SDHB', 'PDHA1', 'LDHA', 'SUCLA2', 'PDHB', 'DLAT', 'ME2', 'PKLR']	['SDHD: 4.048780487804878', 'SUCLG1: 1.975609756097561', 'SDHC: 2.902439024390244', 'FAHD1: 2.804878048780488', 'SDHB: 3.195121951219512', 'LDHA: 2.512195121951219', 'SUCLA2: 3.75609756097561', 'PDHB: 4.439024390243902', 'DLAT: 1.902439024390244', 'ME2: 8.634146341463413', 'PKLR: 1.0']	37.1707	3.09756	0.000129893	0.063656
122	11081	55792	0.1875	16	['C3', 'CFP', 'C3AR1', 'PLG', 'PLAU', 'CFI', 'KLKB1', 'ITGAM', 'GABARAP', 'MIR193B', 'BNIP3', 'F12', 'SPI1', 'PIK3CA', 'CSF1R', 'CFD']	['C3: 4.390243902439024', 'CFP: 2.634146341463414', 'C3AR1: 6.658536585365854', 'PLG: 0.853658536585366', 'PLAU: 7.414634146341463', 'CFI: 1.707317073170732', 'KLKB1: 1.878048780487805', 'ITGAM: 0.853658536585366', 'GABARAP: 0.7317073170731707', 'MIR193B: 0.0', 'BNIP3: 0.9024390243902438', 'F12: 0.2682926829268292', 'SPI1: 5.658536585365853', 'PIK3CA: 1.439024390243902', 'CSF1R: 11.73170731707317…	49.561	3.09756	0.000129893	0.063656
123	3074	20715	0.263158	19	['CSF2RA', 'SPI1', 'FLT3', 'PML', 'STAT3', 'RORA', 'CSF1R', 'PPARGC1A', 'FLT3L', 'FCGR1A', 'TFAM', 'PRKAG2', 'TBC1D1', 'RUNX1', 'G6PC', 'SIRT1', 'PLIN1', 'MAPK14', 'BCL2A1']	['CSF2RA: 5.365853658536585', 'SPI1: 5.658536585365853', 'FLT3: 0.3414634146341463', 'PML: 1.121951219512195', 'STAT3: 0.8048780487804879', 'RORA: 0.8292682926829269', 'CSF1R: 11.73170731707317', 'PPARGC1A: 1.439024390243902', 'FLT3L: 2.024390243902439', 'FCGR1A: 3.097560975609756', 'TFAM: 2.975609756097561', 'PRKAG2: 1.975609756097561', 'TBC1D1: 8.268292682926829', 'RUNX1: 1.658536585365854', 'G…	58.8293	3.09628	0.000129893	0.063656
124	38667	40844	0.0909091	11	['FCGR1A', 'PTGS2', 'NFKB1', 'GADD45G', 'HCK', 'PTGS1', 'TP53', 'FOXO6', 'PCNA', 'SYK', 'MAP3K4']	['FCGR1A: 3.097560975609756', 'PTGS2: 0.7804878048780488', 'NFKB1: 2.390243902439024', 'GADD45G: 0.6829268292682926', 'HCK: 5.463414634146341', 'PTGS1: 5.902439024390244', 'TP53: 5.926829268292683', 'FOXO6: 0.7317073170731707', 'PCNA: 0.6097560975609756', 'SYK: 5.902439024390244', 'MAP3K4: 2.560975609756097']	34.0488	3.09534	0.000129893	0.063656
125	1471	36414	0.3	10	['NCF1', 'PRKCB', 'PRKCA', 'SPHK2', 'PLD1', 'MAPK8', 'SLC2A2', 'CTSD', 'RALGDS', 'PRKCE']	['NCF1: 2.195121951219512', 'PRKCB: 6.780487804878049', 'PRKCA: 0.5121951219512195', 'SPHK2: 1.73170731707317', 'PLD1: 4.414634146341463', 'MAPK8: 1.268292682926829', 'SLC2A2: 4.609756097560975', 'CTSD: 3.951219512195122', 'RALGDS: 3.365853658536586', 'PRKCE: 2.097560975609756']	30.9268	3.09268	0.000144325	0.063656
126	4389	96572	0.25	12	['RAC2', 'VAV3', 'PLCG1', 'MET', 'SHC2', 'PIK3CD', 'CSF1R', 'CSF1', 'CBL', 'NFKB1', 'PLXNB2', 'ARHGEF12']	['RAC2: 5.634146341463414', 'VAV3: 0.6097560975609756', 'PLCG1: 1.341463414634146', 'MET: 2.121951219512195', 'SHC2: 2.292682926829268', 'PIK3CD: 4.536585365853658', 'CSF1R: 11.73170731707317', 'CSF1: 0.5853658536585366', 'CBL: 2.853658536585366', 'NFKB1: 2.390243902439024', 'PLXNB2: 1.707317073170732', 'ARHGEF12: 1.24390243902439']	37.0488	3.0874	0.000144325	0.063656
127	4935	81499	0.230769	13	['RFX5', 'CD74', 'CIITA', 'NFYA', 'CEBPB', 'LGMN', 'CTSS', 'CTSB', 'HLA-DMA', 'CD4', 'MAPK14', 'STAT1', 'CREB1']	['RFX5: 4.512195121951219', 'CD74: 0.7804878048780488', 'CIITA: 0.6585365853658536', 'NFYA: 1.414634146341463', 'CEBPB: 1.658536585365854', 'LGMN: 4.121951219512195', 'CTSS: 9.585365853658537', 'CTSB: 0.2195121951219512', 'CD4: 12.51219512195122', 'MAPK14: 2.634146341463414', 'STAT1: 1.560975609756098', 'CREB1: 0.4634146341463414']	40.122	3.0863	0.000144325	0.063656
128	3610	31045	0.25	12	['IL34', 'CSF1R', 'GRB2', 'CSF1', 'PLCB1', 'RUNX1', 'MPO', 'GAB2', 'PIK3CA', 'HCK', 'FRS2', 'SPI1']	['IL34: 5.512195121951219', 'CSF1R: 11.73170731707317', 'GRB2: 0.9512195121951219', 'CSF1: 0.5853658536585366', 'PLCB1: 0.7073170731707317', 'RUNX1: 1.658536585365854', 'MPO: 0.1219512195121951', 'GAB2: 1.975609756097561', 'PIK3CA: 1.439024390243902', 'HCK: 5.463414634146341', 'FRS2: 1.170731707317073', 'SPI1: 5.658536585365853']	36.9756	3.0813	0.000144325	0.063656
129	14907	95459	0.166667	12	['NCF1', 'PRKCB', 'PRKCA', 'AGER', 'PRKD3', 'PTK2B', 'JUN', 'PIK3CA', 'HIF1A', 'TGFB1', 'ITGAL', 'AKT3']	['NCF1: 2.195121951219512', 'PRKCB: 6.780487804878049', 'PRKCA: 0.5121951219512195', 'AGER: 1.24390243902439', 'PRKD3: 1.780487804878049', 'PTK2B: 2.634146341463414', 'JUN: 2.317073170731707', 'PIK3CA: 1.439024390243902', 'HIF1A: 3.634146341463414', 'TGFB1: 3.414634146341464', 'ITGAL: 8.634146341463413', 'AKT3: 2.390243902439024']	36.9756	3.0813	0.000144325	0.063656
130	2	56206	0.545455	11	['PLA2G7', 'PTAFR', 'PAFAH1B1', 'CEPT1', 'IL10', 'LPCAT2', 'LCLAT1', 'STAT3', 'PAFAH2', 'CRLS1', 'PLA2G2D']	['PLA2G7: 1.073170731707317', 'PTAFR: 6.292682926829269', 'PAFAH1B1: 3.365853658536586', 'CEPT1: 2.268292682926829', 'IL10: 0.2682926829268292', 'LPCAT2: 4.609756097560975', 'LCLAT1: 3.48780487804878', 'STAT3: 0.8048780487804879', 'PAFAH2: 1.121951219512195', 'CRLS1: 3.707317073170731', 'PLA2G2D: 6.878048780487804']	33.878	3.07982	0.000144325	0.063656
131	1073	71342	0.307692	13	['NFYB', 'HLA-DMA', 'CD4', 'CD74', 'CD247', 'CIITA', 'RFX5', 'FBXW11', 'PTPN6', 'NFYA', 'CEBPB', 'LCK', 'SYK']	['NFYB: 6.097560975609756', 'CD4: 12.51219512195122', 'CD74: 0.7804878048780488', 'CD247: 0.2439024390243902', 'CIITA: 0.6585365853658536', 'RFX5: 4.512195121951219', 'FBXW11: 2.292682926829268', 'PTPN6: 2.682926829268292', 'NFYA: 1.414634146341463', 'CEBPB: 1.658536585365854', 'LCK: 1.268292682926829', 'SYK: 5.902439024390244']	40.0244	3.0788	0.000158758	0.063656
132	2420	76888	0.272727	11	['HCK', 'FCGR1A', 'TNFRSF11A', 'FCGR3A', 'MAPK14', 'SYK', 'SPI1', 'NFKB1', 'PLCG2', 'FCGR2A', 'IL12RB1']	['HCK: 5.463414634146341', 'FCGR1A: 3.097560975609756', 'TNFRSF11A: 4.804878048780488', 'FCGR3A: 1.073170731707317', 'MAPK14: 2.634146341463414', 'SYK: 5.902439024390244', 'SPI1: 5.658536585365853', 'NFKB1: 2.390243902439024', 'PLCG2: 1.926829268292683', 'IL12RB1: 0.8780487804878048']	33.8293	3.07539	0.000158758	0.063656
133	18787	13316	0.153846	13	['CYTH4', 'ARF1', 'ARF6', 'SYK', 'PIP5K1C', 'PLD1', 'FCGR3A', 'HCK', 'FCGR1A', 'ACTB', 'DGKQ', 'ASAP1', 'VCL']	['CYTH4: 4.853658536585366', 'ARF1: 0.2926829268292683', 'ARF6: 0.6341463414634145', 'SYK: 5.902439024390244', 'PIP5K1C: 1.853658536585366', 'PLD1: 4.414634146341463', 'FCGR3A: 1.073170731707317', 'HCK: 5.463414634146341', 'FCGR1A: 3.097560975609756', 'ACTB: 5.902439024390244', 'DGKQ: 2.975609756097561', 'ASAP1: 0.8780487804878048', 'VCL: 2.609756097560975']	39.9512	3.07317	0.000158758	0.063656
134	2416	4039	0.272727	11	['MPO', 'RUNX1', 'SPI1', 'MAOA', 'CD14', 'CSF2RA', 'CSF1R', 'TAB1', 'CSF2', 'MAPK1', 'MIR195']	['MPO: 0.1219512195121951', 'RUNX1: 1.658536585365854', 'SPI1: 5.658536585365853', 'MAOA: 5.463414634146341', 'CD14: 0.975609756097561', 'CSF2RA: 5.365853658536585', 'CSF1R: 11.73170731707317', 'TAB1: 1.195121951219512', 'CSF2: 0.0', 'MAPK1: 1.073170731707317', 'MIR195: 0.5609756097560975']	33.8049	3.07317	0.000158758	0.063656
135	185	75799	0.4	10	['ARHGEF26', 'RHOG', 'ELMO2', 'DOCK1', 'RAC1', 'DIAPH1', 'VAV3', 'NFKB1', 'ITGAL', 'PNLIP']	['ARHGEF26: 3.0', 'RHOG: 3.75609756097561', 'ELMO2: 6.0', 'RAC1: 1.75609756097561', 'DIAPH1: 1.658536585365854', 'VAV3: 0.6097560975609756', 'NFKB1: 2.390243902439024', 'ITGAL: 8.634146341463413', 'PNLIP: 2.902439024390244']	30.7073	3.07073	0.000158758	0.063656
136	38547	40619	0.0909091	11	['CFD', 'C3', 'CFP', 'PLG', 'PLAT', 'CFI', 'C3AR1', 'PLAU', 'C5', 'MAPK1', 'BMPR1A']	['CFD: 2.439024390243902', 'C3: 4.390243902439024', 'CFP: 2.634146341463414', 'PLG: 0.853658536585366', 'PLAT: 5.780487804878049', 'CFI: 1.707317073170732', 'C3AR1: 6.658536585365854', 'PLAU: 7.414634146341463', 'MAPK1: 1.073170731707317', 'BMPR1A: 0.8048780487804879']	33.7561	3.06874	0.000158758	0.063656
137	15369	77798	0.166667	12	['NADK2', 'NNT', 'IDH2', 'GPT', 'IDH3G', 'IDH3B', 'BST1', 'CD38', 'SIRT1', 'FAHD1', 'SDSL', 'NFKB1']	['NADK2: 4.829268292682927', 'NNT: 2.073170731707317', 'IDH2: 3.317073170731708', 'GPT: 2.170731707317073', 'IDH3G: 5.48780487804878', 'IDH3B: 2.317073170731707', 'BST1: 2.0', 'CD38: 2.439024390243902', 'SIRT1: 2.463414634146341', 'FAHD1: 2.804878048780488', 'SDSL: 4.512195121951219', 'NFKB1: 2.390243902439024']	36.8049	3.06707	0.000158758	0.063656
138	730	69182	0.333333	15	['SUCLG1', 'SUCLA2', 'DLD', 'IDH2', 'GCSH', 'DLST', 'OGDHL', 'AMT', 'SUCLG2', 'IDH3G', 'SHMT1', 'DHTKD1', 'TPK1', 'MTFMT', 'SRR']	['SUCLG1: 1.975609756097561', 'SUCLA2: 3.75609756097561', 'DLD: 2.780487804878049', 'IDH2: 3.317073170731708', 'GCSH: 2.707317073170731', 'DLST: 4.439024390243902', 'OGDHL: 1.878048780487805', 'AMT: 0.7073170731707317', 'SUCLG2: 3.463414634146341', 'IDH3G: 5.48780487804878', 'SHMT1: 4.829268292682927', 'DHTKD1: 1.902439024390244', 'TPK1: 3.853658536585366', 'MTFMT: 2.75609756097561', 'SRR: 2.1463…	46	3.06667	0.000158758	0.063656
139	2663	51250	0.272727	11	['PIK3AP1', 'SYK', 'LYN', 'CLEC1B', 'GP6', 'FCER1G', 'GAB2', 'HCK', 'PIK3CA', 'FCGR3A', 'PLCG2']	['PIK3AP1: 5.097560975609755', 'SYK: 5.902439024390244', 'LYN: 1.585365853658537', 'CLEC1B: 1.48780487804878', 'GP6: 2.804878048780488', 'FCER1G: 4.97560975609756', 'GAB2: 1.975609756097561', 'HCK: 5.463414634146341', 'PIK3CA: 1.439024390243902', 'FCGR3A: 1.073170731707317', 'PLCG2: 1.926829268292683']	33.7317	3.06652	0.000158758	0.063656
140	1919	48168	0.285714	14	['SDC2', 'MSN', 'FN1', 'ICAM1', 'ITGA5', 'RDX', 'ACTB', 'ACTR3', 'MYL12B', 'MIR31', 'WAS', 'FLNA', 'MYLK4', 'SRC']	['SDC2: 2.75609756097561', 'MSN: 4.48780487804878', 'FN1: 1.560975609756098', 'ICAM1: 0.975609756097561', 'ITGA5: 6.658536585365854', 'RDX: 2.975609756097561', 'ACTB: 5.902439024390244', 'ACTR3: 2.146341463414634', 'MYL12B: 1.560975609756098', 'WAS: 3.26829268292683', 'FLNA: 5.878048780487805', 'SRC: 4.75609756097561']	42.9268	3.0662	0.000158758	0.063656
141	2125	88951	0.277778	18	['HCK', 'FCGR3A', 'CD247', 'NCR3', 'FCER1G', 'HLA-DMA', 'FCGR2A', 'NFYA', 'CD74', 'SYK', 'ARF6', 'CTSS', 'FCGR1A', 'CD19', 'MAP3K14', 'CRK', 'NFKB1', 'CSF1R']	['HCK: 5.463414634146341', 'FCGR3A: 1.073170731707317', 'CD247: 0.2439024390243902', 'NCR3: 3.317073170731708', 'FCER1G: 4.97560975609756', 'NFYA: 1.414634146341463', 'CD74: 0.7804878048780488', 'SYK: 5.902439024390244', 'ARF6: 0.6341463414634145', 'CTSS: 9.585365853658537', 'FCGR1A: 3.097560975609756', 'CD19: 2.463414634146341', 'MAP3K14: 1.317073170731707', 'CRK: 0.7560975609756098', 'NFKB1: 2.…	55.1463	3.06369	0.000158758	0.063656
142	1314	51989	0.3	10	['ITGA6', 'LAMC3', 'SV2C', 'CD44', 'ARHGEF1', 'MIR520E', 'ARHGEF12', 'SRC', 'IQGAP1', 'ACTB']	['ITGA6: 6.390243902439025', 'LAMC3: 2.0', 'SV2C: 0.8292682926829269', 'CD44: 1.121951219512195', 'ARHGEF1: 2.146341463414634', 'ARHGEF12: 1.24390243902439', 'SRC: 4.75609756097561', 'IQGAP1: 6.24390243902439', 'ACTB: 5.902439024390244']	30.6341	3.06341	0.000158758	0.063656
143	575	50041	0.333333	12	['PER2', 'CEBPA', 'CSF3R', 'SPI1', 'CSF1R', 'CSF3', 'ITGAM', 'E2F1', 'CSF2RA', 'MIR106B', 'C3', 'CDKN1A']	['PER2: 3.804878048780488', 'CEBPA: 1.780487804878049', 'CSF3R: 2.048780487804878', 'SPI1: 5.658536585365853', 'CSF1R: 11.73170731707317', 'CSF3: 0.07317073170731707', 'ITGAM: 0.853658536585366', 'E2F1: 0.3170731707317073', 'CSF2RA: 5.365853658536585', 'MIR106B: 0.0', 'C3: 4.390243902439024', 'CDKN1A: 0.7073170731707317']	36.7317	3.06098	0.000158758	0.063656
144	472	26295	0.357143	14	['CCNA2', 'RARA', 'PML', 'SPI1', 'CSF2RA', 'JUP', 'RUNX1', 'DUSP6', 'CSF1R', 'BCL2A1', 'MYC', 'CDKN2B', 'FCGR1A', 'TNFRSF11A']	['CCNA2: 2.073170731707317', 'RARA: 2.365853658536585', 'PML: 1.121951219512195', 'SPI1: 5.658536585365853', 'CSF2RA: 5.365853658536585', 'JUP: 0.7560975609756098', 'RUNX1: 1.658536585365854', 'DUSP6: 0.9268292682926829', 'CSF1R: 11.73170731707317', 'BCL2A1: 1.902439024390244', 'MYC: 0.4634146341463414', 'CDKN2B: 0.853658536585366', 'FCGR1A: 3.097560975609756', 'TNFRSF11A: 4.804878048780488']	42.7805	3.05575	0.00017319	0.063656
145	2918	78889	0.266667	15	['IL34', 'CSF1R', 'CSF1', 'PIK3CA', 'NFKB1', 'CHKA', 'HRAS', 'GNB5', 'MAPK1', 'SPI1', 'RAF1', 'FGFR1', 'MET', 'RAP1A', 'SRC']	['IL34: 5.512195121951219', 'CSF1R: 11.73170731707317', 'CSF1: 0.5853658536585366', 'PIK3CA: 1.439024390243902', 'NFKB1: 2.390243902439024', 'CHKA: 2.0', 'HRAS: 0.7317073170731707', 'GNB5: 0.7560975609756098', 'MAPK1: 1.073170731707317', 'SPI1: 5.658536585365853', 'RAF1: 0.5853658536585366', 'FGFR1: 4.707317073170731', 'MET: 2.121951219512195', 'RAP1A: 1.75609756097561', 'SRC: 4.75609756097561']	45.8049	3.05366	0.00017319	0.063656
146	10158	45267	0.2	10	['LIPC', 'PNLIPRP2', 'CEL', 'CYP7A1', 'EPT1', 'MOGAT3', 'LIPA', 'CEPT1', 'HSD3B7', 'DGKD']	['LIPC: 0.853658536585366', 'PNLIPRP2: 0.3658536585365854', 'CEL: 1.365853658536585', 'CYP7A1: 9.073170731707316', 'EPT1: 1.463414634146341', 'MOGAT3: 0.7560975609756098', 'LIPA: 1.24390243902439', 'CEPT1: 2.268292682926829', 'HSD3B7: 1.975609756097561', 'DGKD: 11.17073170731707']	30.5366	3.05366	0.00017319	0.063656
147	118	22078	0.416667	12	['RHOG', 'ARHGEF26', 'ELMO2', 'DOCK1', 'CRK', 'PXN', 'ACTB', 'CSF1R', 'BCAR1', 'GRB2', 'RAC1', 'SDC4']	['RHOG: 3.75609756097561', 'ARHGEF26: 3.0', 'ELMO2: 6.0', 'CRK: 0.7560975609756098', 'PXN: 1.853658536585366', 'ACTB: 5.902439024390244', 'CSF1R: 11.73170731707317', 'BCAR1: 0.5853658536585366', 'GRB2: 0.9512195121951219', 'RAC1: 1.75609756097561', 'SDC4: 0.3414634146341463']	36.6341	3.05285	0.00017319	0.063656
148	2557	43514	0.272727	11	['BTK', 'BLNK', 'SYK', 'FCGR1A', 'FCGR3A', 'SPI1', 'PLCG1', 'HCK', 'PLCE1', 'CD247', 'CSF2RA']	['BTK: 2.902439024390244', 'BLNK: 0.7073170731707317', 'SYK: 5.902439024390244', 'FCGR1A: 3.097560975609756', 'FCGR3A: 1.073170731707317', 'SPI1: 5.658536585365853', 'PLCG1: 1.341463414634146', 'HCK: 5.463414634146341', 'PLCE1: 1.804878048780488', 'CD247: 0.2439024390243902', 'CSF2RA: 5.365853658536585']	33.561	3.051	0.00017319	0.063656
149	308	13048	0.375	16	['ME2', 'FH', 'SDHD', 'MDH2', 'MDH1', 'GPT', 'DLST', 'FAHD1', 'DHTKD1', 'ASL', 'IDH3B', 'ARG1', 'LDHAL6B', 'OGDH', 'NIT2', 'LDHA']	['ME2: 8.634146341463413', 'FH: 4.390243902439024', 'SDHD: 4.048780487804878', 'MDH2: 2.512195121951219', 'MDH1: 0.1951219512195122', 'GPT: 2.170731707317073', 'DLST: 4.439024390243902', 'FAHD1: 2.804878048780488', 'DHTKD1: 1.902439024390244', 'ASL: 3.560975609756097', 'IDH3B: 2.317073170731707', 'ARG1: 3.560975609756097', 'OGDH: 1.853658536585366', 'NIT2: 3.902439024390244', 'LDHA: 2.51219512195…	48.8049	3.0503	0.00017319	0.063656
150	7884	57827	0.2	10	['PIP5K1B', 'SYNJ2', 'PI4KA', 'PIK3CG', 'PIK3R1', 'PIP4K2A', 'PIK3C2B', 'PIK3C2G', 'PIK3C2A', 'CYTH4']	['PIP5K1B: 4.365853658536585', 'SYNJ2: 2.926829268292683', 'PI4KA: 1.268292682926829', 'PIK3CG: 2.707317073170731', 'PIK3R1: 5.219512195121951', 'PIP4K2A: 1.707317073170732', 'PIK3C2B: 4.999999999999999', 'PIK3C2G: 1.170731707317073', 'PIK3C2A: 1.268292682926829', 'CYTH4: 4.853658536585366']	30.4878	3.04878	0.00017319	0.063656
151	5206	76634	0.230769	13	['CSF2RA', 'SPI1', 'RUNX1', 'ITGAM', 'PTGS2', 'CEBPA', 'FCGR1A', 'CR1', 'CSF1R', 'HCK', 'JUP', 'GAB2', 'FYN']	['CSF2RA: 5.365853658536585', 'SPI1: 5.658536585365853', 'RUNX1: 1.658536585365854', 'ITGAM: 0.853658536585366', 'PTGS2: 0.7804878048780488', 'CEBPA: 1.780487804878049', 'FCGR1A: 3.097560975609756', 'CSF1R: 11.73170731707317', 'HCK: 5.463414634146341', 'JUP: 0.7560975609756098', 'GAB2: 1.975609756097561', 'FYN: 0.5121951219512195']	39.6341	3.04878	0.00017319	0.063656
152	3320	87831	0.25	12	['CSF2RA', 'SPI1', 'PML', 'JUP', 'BCL2A1', 'NFKB1', 'MAP3K1', 'RAC1', 'VCAM1', 'MAP2K3', 'MSN', 'CSF1R']	['CSF2RA: 5.365853658536585', 'SPI1: 5.658536585365853', 'PML: 1.121951219512195', 'JUP: 0.7560975609756098', 'BCL2A1: 1.902439024390244', 'NFKB1: 2.390243902439024', 'RAC1: 1.75609756097561', 'VCAM1: 1.414634146341463', 'MSN: 4.48780487804878', 'CSF1R: 11.73170731707317']	36.5854	3.04878	0.00017319	0.063656
153	11840	93942	0.181818	11	['NSMAF', 'SMPD2', 'CERK', 'TNFRSF1A', 'LTA', 'TNFRSF1B', 'PPAP2B', 'NFKB2', 'SGPP1', 'TRAF2', 'NFATC1']	['NSMAF: 2.341463414634146', 'SMPD2: 0.4634146341463414', 'CERK: 7.634146341463414', 'TNFRSF1A: 3.634146341463414', 'LTA: 0.0', 'TNFRSF1B: 9.439024390243903', 'PPAP2B: 2.926829268292683', 'NFKB2: 1.439024390243902', 'SGPP1: 4.219512195121951', 'TRAF2: 1.439024390243902']	33.5366	3.04878	0.00017319	0.063656
154	1589	57267	0.3	10	['PGS1', 'CDS2', 'DGKH', 'DGKD', 'CRLS1', 'PIP5K1C', 'CDIPT', 'TAZ', 'ACTB', 'CDS1']	['PGS1: 0.9268292682926829', 'CDS2: 1.975609756097561', 'DGKH: 1.390243902439024', 'DGKD: 11.17073170731707', 'CRLS1: 3.707317073170731', 'PIP5K1C: 1.853658536585366', 'CDIPT: 0.6585365853658536', 'TAZ: 1.390243902439024', 'ACTB: 5.902439024390244', 'CDS1: 1.48780487804878']	30.4634	3.04634	0.00017319	0.063656
155	1601	19268	0.3	10	['MMP14', 'MMP2', 'PRKCA', 'VEGFA', 'KDR', 'ACTB', 'PLCG1', 'SRC', 'VCL', 'NFKB1']	['MMP14: 6.365853658536586', 'MMP2: 3.024390243902439', 'PRKCA: 0.5121951219512195', 'VEGFA: 3.536585365853658', 'KDR: 0.02439024390243903', 'ACTB: 5.902439024390244', 'PLCG1: 1.341463414634146', 'SRC: 4.75609756097561', 'VCL: 2.609756097560975', 'NFKB1: 2.390243902439024']	30.4634	3.04634	0.00017319	0.063656
156	387	1116	0.363636	11	['PXN', 'ACTB', 'ACTR3', 'ILK', 'WAS', 'GIT2', 'SYNPO', 'MAGI1', 'CDC42', 'SRC', 'ITGA5']	['PXN: 1.853658536585366', 'ACTB: 5.902439024390244', 'ACTR3: 2.146341463414634', 'ILK: 1.585365853658537', 'WAS: 3.26829268292683', 'GIT2: 2.902439024390244', 'SYNPO: 1.707317073170732', 'MAGI1: 1.609756097560976', 'CDC42: 1.073170731707317', 'SRC: 4.75609756097561', 'ITGA5: 6.658536585365854']	33.4634	3.04213	0.000187623	0.063656
157	409	80069	0.363636	11	['CSF1R', 'SHC2', 'SPI1', 'ZAP70', 'CBLB', 'DLG1', 'VAV3', 'PIK3CA', 'KDR', 'FCGR1A', 'SYK']	['CSF1R: 11.73170731707317', 'SHC2: 2.292682926829268', 'SPI1: 5.658536585365853', 'ZAP70: 0.5121951219512195', 'CBLB: 1.121951219512195', 'DLG1: 1.073170731707317', 'VAV3: 0.6097560975609756', 'PIK3CA: 1.439024390243902', 'KDR: 0.02439024390243903', 'FCGR1A: 3.097560975609756', 'SYK: 5.902439024390244']	33.4634	3.04213	0.000187623	0.063656
158	19153	57544	0.153846	13	['HCK', 'FCGR1A', 'GAB2', 'CRK', 'CSF1R', 'RUNX1', 'TRAF2', 'TNFRSF11A', 'SPI1', 'PTGS2', 'FYN', 'CSF1', 'MAPK1']	['HCK: 5.463414634146341', 'FCGR1A: 3.097560975609756', 'GAB2: 1.975609756097561', 'CRK: 0.7560975609756098', 'CSF1R: 11.73170731707317', 'RUNX1: 1.658536585365854', 'TRAF2: 1.439024390243902', 'TNFRSF11A: 4.804878048780488', 'SPI1: 5.658536585365853', 'PTGS2: 0.7804878048780488', 'FYN: 0.5121951219512195', 'CSF1: 0.5853658536585366', 'MAPK1: 1.073170731707317']	39.5366	3.04128	0.000187623	0.063656
159	283	72914	0.384615	13	['IL34', 'CSF1R', 'SHC2', 'PTPRF', 'CTNNB1', 'RUVBL1', 'KIT', 'GAB1', 'GRB2', 'SPI1', 'IL6ST', 'SRC', 'SOS1']	['IL34: 5.512195121951219', 'CSF1R: 11.73170731707317', 'SHC2: 2.292682926829268', 'PTPRF: 1.268292682926829', 'CTNNB1: 2.048780487804878', 'RUVBL1: 0.4146341463414634', 'KIT: 0.6341463414634145', 'GAB1: 0.975609756097561', 'GRB2: 0.9512195121951219', 'SPI1: 5.658536585365853', 'IL6ST: 1.902439024390244', 'SRC: 4.75609756097561', 'SOS1: 1.365853658536585']	39.5122	3.0394	0.000202055	0.063656
160	38	33076	0.461538	13	['PIK3AP1', 'PIK3CA', 'SYK', 'CLEC7A', 'IL6ST', 'PLCG2', 'PRKCB', 'SRC', 'FCGR3A', 'IRS1', 'PLD1', 'PTK2B', 'SHC2']	['PIK3AP1: 5.097560975609755', 'PIK3CA: 1.439024390243902', 'SYK: 5.902439024390244', 'CLEC7A: 0.3658536585365854', 'IL6ST: 1.902439024390244', 'PLCG2: 1.926829268292683', 'PRKCB: 6.780487804878049', 'SRC: 4.75609756097561', 'FCGR3A: 1.073170731707317', 'IRS1: 0.9268292682926829', 'PLD1: 4.414634146341463', 'PTK2B: 2.634146341463414', 'SHC2: 2.292682926829268']	39.5122	3.0394	0.000202055	0.063656
161	1467	37848	0.3	10	['VASP', 'ACTB', 'ITGB1', 'RHOA', 'CAV1', 'TGFBR2', 'SRC', 'MSN', 'CD46', 'WHAMM']	['VASP: 5.804878048780488', 'ACTB: 5.902439024390244', 'ITGB1: 1.902439024390244', 'RHOA: 1.73170731707317', 'CAV1: 2.780487804878049', 'TGFBR2: 1.146341463414634', 'SRC: 4.75609756097561', 'MSN: 4.48780487804878', 'CD46: 0.7317073170731707', 'WHAMM: 1.146341463414634']	30.3902	3.03902	0.000202055	0.063656
162	25811	41997	0.125	16	['C3', 'C3AR1', 'CFP', 'CFI', 'ITGAM', 'SPI1', 'PTGS2', 'MIR199A1', 'CD14', 'CFD', 'GABARAP', 'CSF1R', 'CR1', 'TLR2', 'STAT3', 'JAK1']	['C3: 4.390243902439024', 'C3AR1: 6.658536585365854', 'CFP: 2.634146341463414', 'CFI: 1.707317073170732', 'ITGAM: 0.853658536585366', 'SPI1: 5.658536585365853', 'PTGS2: 0.7804878048780488', 'CD14: 0.975609756097561', 'CFD: 2.439024390243902', 'GABARAP: 0.7317073170731707', 'CSF1R: 11.73170731707317', 'TLR2: 5.75609756097561', 'STAT3: 0.8048780487804879', 'JAK1: 3.48780487804878']	48.6098	3.03811	0.000202055	0.063656
163	8712	12829	0.2	20	['LGMN', 'CD74', 'HLA-DMA', 'CD4', 'RFX5', 'CIITA', 'IL16', 'CTSS', 'STAT1', 'NFYA', 'IRF9', 'IRF1', 'MDM2', 'RB1', 'TNFRSF1B', 'CEBPB', 'RSAD2', 'NFKB1', 'HDAC1', 'FOSB']	['LGMN: 4.121951219512195', 'CD74: 0.7804878048780488', 'CD4: 12.51219512195122', 'RFX5: 4.512195121951219', 'CIITA: 0.6585365853658536', 'IL16: 0.2926829268292683', 'CTSS: 9.585365853658537', 'STAT1: 1.560975609756098', 'NFYA: 1.414634146341463', 'IRF9: 0.1219512195121951', 'IRF1: 3.512195121951219', 'MDM2: 4.463414634146341', 'RB1: 1.170731707317073', 'TNFRSF1B: 9.439024390243903', 'CEBPB: 1.65…	60.7561	3.0378	0.000202055	0.063656
164	313	74183	0.375	16	['TBC1D1', 'RAB10', 'SLC2A4', 'TRIP10', 'PRKAG2', 'ADIPOQ', 'AKT3', 'RHOQ', 'EXOC1', 'NKX3-1', 'RAPGEF1', 'MDM2', 'RAP1A', 'CRK', 'CSF1R', 'ADIPOR1']	['TBC1D1: 8.268292682926829', 'RAB10: 1.536585365853659', 'SLC2A4: 2.780487804878049', 'TRIP10: 3.414634146341464', 'PRKAG2: 1.975609756097561', 'ADIPOQ: 3.48780487804878', 'AKT3: 2.390243902439024', 'RHOQ: 0.3902439024390244', 'EXOC1: 0.4390243902439024', 'NKX3-1: 0.0', 'RAPGEF1: 3.707317073170731', 'MDM2: 4.463414634146341', 'RAP1A: 1.75609756097561', 'CRK: 0.7560975609756098', 'CSF1R: 11.73170…	48.5854	3.03659	0.000202055	0.063656
165	8531	58584	0.2	15	['EZR', 'SDC2', 'MSN', 'FN1', 'RHOA', 'CD44', 'COL1A1', 'RAP1A', 'NGFR', 'ACTB', 'ACTN4', 'ITGA5', 'ZYX', 'TIAM1', 'FLNA']	['EZR: 3.195121951219512', 'SDC2: 2.75609756097561', 'MSN: 4.48780487804878', 'FN1: 1.560975609756098', 'RHOA: 1.73170731707317', 'CD44: 1.121951219512195', 'COL1A1: 3.975609756097561', 'RAP1A: 1.75609756097561', 'NGFR: 0.8292682926829269', 'ACTB: 5.902439024390244', 'ACTN4: 1.219512195121951', 'ITGA5: 6.658536585365854', 'ZYX: 3.341463414634147', 'TIAM1: 1.121951219512195', 'FLNA: 5.878048780487…	45.5366	3.03577	0.000202055	0.063656
166	39424	41936	0.0909091	11	['IRF1', 'MDM2', 'TP53', 'STAT1', 'MIR221', 'JAK1', 'ATM', 'RIPK1', 'TNFRSF1B', 'CYLD', 'SOCS1']	['IRF1: 3.512195121951219', 'MDM2: 4.463414634146341', 'TP53: 5.926829268292683', 'STAT1: 1.560975609756098', 'MIR221: 0.6097560975609756', 'JAK1: 3.48780487804878', 'ATM: 0.4878048780487805', 'RIPK1: 1.951219512195122', 'TNFRSF1B: 9.439024390243903', 'CYLD: 1.219512195121951', 'SOCS1: 0.7317073170731707']	33.3902	3.03548	0.000202055	0.063656
167	0	84812	0.6	10	['LPCAT2', 'CRLS1', 'PLA2G1B', 'PAFAH1B1', 'LCLAT1', 'PLA2G4D', 'PAFAH1B2', 'PLA2G2F', 'PLA2G4B', 'PLA2G2D']	['LPCAT2: 4.609756097560975', 'CRLS1: 3.707317073170731', 'PLA2G1B: 2.219512195121951', 'PAFAH1B1: 3.365853658536586', 'LCLAT1: 3.48780487804878', 'PLA2G4D: 2.73170731707317', 'PAFAH1B2: 1.658536585365854', 'PLA2G2F: 0.7073170731707317', 'PLA2G4B: 0.9512195121951219', 'PLA2G2D: 6.878048780487804']	30.3171	3.03171	0.000202055	0.063656
168	12321	6532	0.181818	11	['DAPP1', 'LYN', 'GP6', 'RAC1', 'FCER1G', 'SPATA13', 'CLEC4D', 'CD19', 'BTK', 'TNFRSF11A', 'APC2']	['DAPP1: 5.170731707317072', 'LYN: 1.585365853658537', 'GP6: 2.804878048780488', 'RAC1: 1.75609756097561', 'FCER1G: 4.97560975609756', 'SPATA13: 2.414634146341463', 'CLEC4D: 3.0', 'CD19: 2.463414634146341', 'BTK: 2.902439024390244', 'TNFRSF11A: 4.804878048780488', 'APC2: 1.463414634146341']	33.3415	3.03104	0.000202055	0.063656
169	5505	12272	0.230769	13	['TYROBP', 'LCK', 'TNFRSF11A', 'TNFSF11', 'TNFRSF11B', 'CBLB', 'NFKB1', 'MMP2', 'MMP14', 'FYN', 'CD4', 'TRAF6', 'TCF3']	['TYROBP: 3.048780487804878', 'LCK: 1.268292682926829', 'TNFRSF11A: 4.804878048780488', 'TNFRSF11B: 1.414634146341463', 'CBLB: 1.121951219512195', 'NFKB1: 2.390243902439024', 'MMP2: 3.024390243902439', 'MMP14: 6.365853658536586', 'FYN: 0.5121951219512195', 'CD4: 12.51219512195122', 'TRAF6: 0.8292682926829269', 'TCF3: 2.073170731707317']	39.3659	3.02814	0.000202055	0.063656
170	1243	70315	0.3	10	['CSF2RA', 'SPI1', 'PML', 'JUP', 'CEBPE', 'PPARD', 'LEF1', 'CSF1R', 'RUNX1', 'ITGAM']	['CSF2RA: 5.365853658536585', 'SPI1: 5.658536585365853', 'PML: 1.121951219512195', 'JUP: 0.7560975609756098', 'CEBPE: 0.3902439024390244', 'PPARD: 2.024390243902439', 'LEF1: 0.6829268292682926', 'CSF1R: 11.73170731707317', 'RUNX1: 1.658536585365854', 'ITGAM: 0.853658536585366']	30.2439	3.02439	0.000202055	0.063656
171	1230	46320	0.3	10	['LAMA1', 'DAG1', 'DMD', 'ACTB', 'RDX', 'RAC1', 'IQGAP1', 'TMSB4X', 'NFKB1', 'ZYX']	['LAMA1: 3.512195121951219', 'DAG1: 2.048780487804878', 'DMD: 1.170731707317073', 'ACTB: 5.902439024390244', 'RDX: 2.975609756097561', 'RAC1: 1.75609756097561', 'IQGAP1: 6.24390243902439', 'TMSB4X: 0.9024390243902438', 'NFKB1: 2.390243902439024', 'ZYX: 3.341463414634147']	30.2439	3.02439	0.000202055	0.063656
172	41364	68808	0.0909091	11	['RND1', 'PLXNB2', 'PLXNA1', 'RHOD', 'RAC1', 'IQGAP1', 'ARHGEF12', 'ACTB', 'EZR', 'SDC2', 'RDX']	['RND1: 1.463414634146341', 'PLXNB2: 1.707317073170732', 'PLXNA1: 4.902439024390244', 'RHOD: 1.121951219512195', 'RAC1: 1.75609756097561', 'IQGAP1: 6.24390243902439', 'ARHGEF12: 1.24390243902439', 'ACTB: 5.902439024390244', 'EZR: 3.195121951219512', 'SDC2: 2.75609756097561', 'RDX: 2.975609756097561']	33.2683	3.02439	0.000202055	0.063656
173	4270	89926	0.25	16	['SDHD', 'FH', 'ME1', 'SUCLG1', 'SDHB', 'SUCLA2', 'CHRM1', 'OGDH', 'SUCLG2', 'DLD', 'ME2', 'IDH3G', 'DLST', 'MTHFD2', 'LIPT1', 'DAO']	['SDHD: 4.048780487804878', 'FH: 4.390243902439024', 'ME1: 0.5121951219512195', 'SUCLG1: 1.975609756097561', 'SDHB: 3.195121951219512', 'SUCLA2: 3.75609756097561', 'OGDH: 1.853658536585366', 'SUCLG2: 3.463414634146341', 'DLD: 2.780487804878049', 'ME2: 8.634146341463413', 'IDH3G: 5.48780487804878', 'DLST: 4.439024390243902', 'MTHFD2: 1.682926829268293', 'LIPT1: 1.024390243902439', 'DAO: 1.12195121…	48.3659	3.02287	0.000202055	0.063656
174	611	97850	0.333333	12	['PIK3R1', 'PIK3C2B', 'PLCE1', 'PLCG2', 'PTEN', 'PIK3CD', 'INPP5E', 'INPP4A', 'RRAS', 'RALGDS', 'CYTH4', 'SYNJ2']	['PIK3R1: 5.219512195121951', 'PIK3C2B: 4.999999999999999', 'PLCE1: 1.804878048780488', 'PLCG2: 1.926829268292683', 'PTEN: 0.7073170731707317', 'PIK3CD: 4.536585365853658', 'INPP5E: 1.707317073170732', 'INPP4A: 1.121951219512195', 'RRAS: 3.073170731707317', 'RALGDS: 3.365853658536586', 'CYTH4: 4.853658536585366', 'SYNJ2: 2.926829268292683']	36.2439	3.02033	0.000202055	0.063656
175	7819	95765	0.2	10	['CD4', 'LCK', 'PTPRC', 'TCF3', 'CTNNB1', 'FBXW11', 'IL16', 'FYN', 'HCK', 'CD22']	['CD4: 12.51219512195122', 'LCK: 1.268292682926829', 'PTPRC: 3.048780487804878', 'TCF3: 2.073170731707317', 'CTNNB1: 2.048780487804878', 'FBXW11: 2.292682926829268', 'IL16: 0.2926829268292683', 'FYN: 0.5121951219512195', 'HCK: 5.463414634146341', 'CD22: 0.6829268292682926']	30.1951	3.01951	0.000202055	0.063656
176	8165	71216	0.2	10	['NAT8L', 'ASPA', 'CAD', 'IL4I1', 'MAT2A', 'MAT1A', 'AMD1', 'MAT2B', 'GOT2', 'AMPD1']	['NAT8L: 2.097560975609756', 'ASPA: 0.7317073170731707', 'CAD: 3.24390243902439', 'IL4I1: 0.4634146341463414', 'MAT2A: 1.51219512195122', 'MAT1A: 5.560975609756097', 'AMD1: 8.536585365853657', 'MAT2B: 1.560975609756098', 'GOT2: 2.975609756097561', 'AMPD1: 3.512195121951219']	30.1951	3.01951	0.000202055	0.063656
177	714	97059	0.333333	12	['NFYB', 'HLA-DMA', 'RFX5', 'CD74', 'CTSS', 'CD247', 'LGMN', 'ZAP70', 'NCR3', 'NFYA', 'CIITA', 'FCER1G']	['NFYB: 6.097560975609756', 'RFX5: 4.512195121951219', 'CD74: 0.7804878048780488', 'CTSS: 9.585365853658537', 'CD247: 0.2439024390243902', 'LGMN: 4.121951219512195', 'ZAP70: 0.5121951219512195', 'NCR3: 3.317073170731708', 'NFYA: 1.414634146341463', 'CIITA: 0.6585365853658536', 'FCER1G: 4.97560975609756']	36.2195	3.01829	0.000202055	0.063656
178	6382	44783	0.214286	14	['MDH1', 'ME2', 'SDSL', 'MDH2', 'FAHD1', 'FH', 'AGXT', 'SDS', 'SDHB', 'GRHPR', 'CAD', 'ALDH2', 'CPS1', 'SDHC']	['MDH1: 0.1951219512195122', 'ME2: 8.634146341463413', 'SDSL: 4.512195121951219', 'MDH2: 2.512195121951219', 'FAHD1: 2.804878048780488', 'FH: 4.390243902439024', 'AGXT: 1.414634146341463', 'SDS: 2.463414634146341', 'SDHB: 3.195121951219512', 'GRHPR: 0.3170731707317073', 'CAD: 3.24390243902439', 'ALDH2: 0.7073170731707317', 'CPS1: 4.951219512195122', 'SDHC: 2.902439024390244']	42.2439	3.01742	0.000202055	0.063656
179	1183	68292	0.3	10	['C3AR1', 'C3', 'ITGAM', 'GABARAP', 'ATG16L1', 'PIK3CA', 'SPI1', 'FUNDC1', 'RB1CC1', 'MIR126']	['C3AR1: 6.658536585365854', 'C3: 4.390243902439024', 'ITGAM: 0.853658536585366', 'GABARAP: 0.7317073170731707', 'ATG16L1: 2.097560975609756', 'PIK3CA: 1.439024390243902', 'SPI1: 5.658536585365853', 'FUNDC1: 2.365853658536585', 'RB1CC1: 5.951219512195122']	30.1463	3.01463	0.000202055	0.063656
180	4166	49894	0.25	16	['ITGA6', 'LAMC3', 'SV2C', 'CD44', 'ERBB2', 'SHC2', 'KIT', 'SRC', 'JAK2', 'HRAS', 'PIK3CA', 'IGF1R', 'IQGAP1', 'SOS1', 'CSF1R', 'JUN']	['ITGA6: 6.390243902439025', 'LAMC3: 2.0', 'SV2C: 0.8292682926829269', 'CD44: 1.121951219512195', 'ERBB2: 1.951219512195122', 'SHC2: 2.292682926829268', 'KIT: 0.6341463414634145', 'SRC: 4.75609756097561', 'JAK2: 2.926829268292683', 'HRAS: 0.7317073170731707', 'PIK3CA: 1.439024390243902', 'IGF1R: 1.48780487804878', 'IQGAP1: 6.24390243902439', 'SOS1: 1.365853658536585', 'CSF1R: 11.73170731707317', …	48.2195	3.01372	0.000202055	0.063656
181	13907	3454	0.166667	12	['IRF1', 'MDM2', 'TNFRSF1B', 'CDKN2A', 'CDK4', 'TRAF2', 'TP53', 'LTA', 'NFKB1', 'NFKB2', 'PMAIP1', 'VIM']	['IRF1: 3.512195121951219', 'MDM2: 4.463414634146341', 'TNFRSF1B: 9.439024390243903', 'CDKN2A: 1.219512195121951', 'CDK4: 0.4146341463414634', 'TRAF2: 1.439024390243902', 'TP53: 5.926829268292683', 'LTA: 0.0', 'NFKB1: 2.390243902439024', 'NFKB2: 1.439024390243902', 'PMAIP1: 0.6097560975609756', 'VIM: 5.292682926829268']	36.1463	3.0122	0.000216488	0.063656
182	2253	88351	0.272727	11	['RAF1', 'SRC', 'CTNNB1', 'PIK3CA', 'CSF1R', 'PLD1', 'FYN', 'ERBB3', 'SHC2', 'SHOC2', 'PDGFRA']	['RAF1: 0.5853658536585366', 'SRC: 4.75609756097561', 'CTNNB1: 2.048780487804878', 'PIK3CA: 1.439024390243902', 'CSF1R: 11.73170731707317', 'PLD1: 4.414634146341463', 'FYN: 0.5121951219512195', 'ERBB3: 1.048780487804878', 'SHC2: 2.292682926829268', 'SHOC2: 1.414634146341463', 'PDGFRA: 2.878048780487805']	33.122	3.01109	0.000216488	0.063656
183	504	83302	0.352941	17	['FN1', 'ITGA5', 'MIR31', 'FZD3', 'SRC', 'RDX', 'ACTB', 'RHOA', 'CTNND1', 'PFN3', 'SDC2', 'PRR3', 'STK3', 'PTPRM', 'MET', 'CDH5', 'APBB1IP']	['FN1: 1.560975609756098', 'ITGA5: 6.658536585365854', 'FZD3: 1.707317073170732', 'SRC: 4.75609756097561', 'RDX: 2.975609756097561', 'ACTB: 5.902439024390244', 'RHOA: 1.73170731707317', 'CTNND1: 2.365853658536585', 'PFN3: 0.6829268292682926', 'SDC2: 2.75609756097561', 'PRR3: 4.73170731707317', 'STK3: 1.170731707317073', 'PTPRM: 2.829268292682927', 'MET: 2.121951219512195', 'CDH5: 5.26829268292682…	51.1707	3.01004	0.00023092	0.063656
184	977	34393	0.307692	13	['SPI1', 'CSF2RA', 'FLT3', 'ITGAM', 'GRB2', 'PML', 'CCNA2', 'FGFR2', 'CEBPE', 'FCGR1A', 'LAT', 'HCK', 'CSF1R']	['SPI1: 5.658536585365853', 'CSF2RA: 5.365853658536585', 'FLT3: 0.3414634146341463', 'ITGAM: 0.853658536585366', 'GRB2: 0.9512195121951219', 'PML: 1.121951219512195', 'CCNA2: 2.073170731707317', 'FGFR2: 1.634146341463415', 'CEBPE: 0.3902439024390244', 'FCGR1A: 3.097560975609756', 'LAT: 0.4146341463414634', 'HCK: 5.463414634146341', 'CSF1R: 11.73170731707317']	39.0976	3.0075	0.00023092	0.063656
185	2634	31796	0.272727	11	['DLST', 'DHTKD1', 'DLD', 'DLAT', 'GPT2', 'DBT', 'LIAS', 'LIPT1', 'AMT', 'SHMT1', 'ACADM']	['DLST: 4.439024390243902', 'DHTKD1: 1.902439024390244', 'DLD: 2.780487804878049', 'DLAT: 1.902439024390244', 'GPT2: 2.658536585365853', 'DBT: 7.609756097560975', 'LIAS: 4.024390243902439', 'LIPT1: 1.024390243902439', 'AMT: 0.7073170731707317', 'SHMT1: 4.829268292682927', 'ACADM: 1.195121951219512']	33.0732	3.00665	0.00023092	0.063656
186	38654	40514	0.0909091	11	['PLG', 'C3', 'F12', 'PLAU', 'CFP', 'PLAT', 'C3AR1', 'C5', 'C5AR1', 'SERPINC1', 'MAPK1']	['PLG: 0.853658536585366', 'C3: 4.390243902439024', 'F12: 0.2682926829268292', 'PLAU: 7.414634146341463', 'CFP: 2.634146341463414', 'PLAT: 5.780487804878049', 'C3AR1: 6.658536585365854', 'C5AR1: 2.292682926829268', 'SERPINC1: 1.682926829268293', 'MAPK1: 1.073170731707317']	33.0488	3.00443	0.00023092	0.063656
187	2541	15595	0.272727	11	['RELA', 'RAF1', 'SRC', 'RRAS', 'HRAS', 'RAC1', 'NFKB1', 'RELB', 'ITGA5', 'PLCE1', 'FGFR1']	['RELA: 2.170731707317073', 'RAF1: 0.5853658536585366', 'SRC: 4.75609756097561', 'RRAS: 3.073170731707317', 'HRAS: 0.7317073170731707', 'RAC1: 1.75609756097561', 'NFKB1: 2.390243902439024', 'RELB: 4.414634146341463', 'ITGA5: 6.658536585365854', 'PLCE1: 1.804878048780488', 'FGFR1: 4.707317073170731']	33.0488	3.00443	0.00023092	0.063656
188	8005	2185	0.2	10	['CFL1', 'ACTB', 'RHOA', 'RAC1', 'BCAR1', 'ITGB1', 'EZR', 'SRC', 'SDC2', 'MSN']	['CFL1: 2.951219512195122', 'ACTB: 5.902439024390244', 'RHOA: 1.73170731707317', 'RAC1: 1.75609756097561', 'BCAR1: 0.5853658536585366', 'ITGB1: 1.902439024390244', 'EZR: 3.195121951219512', 'SRC: 4.75609756097561', 'SDC2: 2.75609756097561', 'MSN: 4.48780487804878']	30.0244	3.00244	0.00023092	0.063656
189	2328	5054	0.272727	11	['TYROBP', 'SYK', 'FYN', 'GAB2', 'ARF6', 'LCP2', 'PTPN11', 'CAV1', 'FCER1G', 'JAK2', 'SRC']	['TYROBP: 3.048780487804878', 'SYK: 5.902439024390244', 'FYN: 0.5121951219512195', 'GAB2: 1.975609756097561', 'ARF6: 0.6341463414634145', 'LCP2: 2.317073170731707', 'PTPN11: 3.195121951219512', 'CAV1: 2.780487804878049', 'FCER1G: 4.97560975609756', 'JAK2: 2.926829268292683', 'SRC: 4.75609756097561']	33.0244	3.00222	0.00023092	0.063656
190	703	8661	0.333333	12	['PER2', 'CEBPA', 'FLT3', 'IL6', 'XBP1', 'TBPL2', 'SPI1', 'ATF6', 'CSF2RA', 'CSF1R', 'PIK3CA', 'MAPK14']	['PER2: 3.804878048780488', 'CEBPA: 1.780487804878049', 'FLT3: 0.3414634146341463', 'IL6: 0.2195121951219512', 'XBP1: 1.878048780487805', 'TBPL2: 0.0', 'SPI1: 5.658536585365853', 'ATF6: 1.146341463414634', 'CSF2RA: 5.365853658536585', 'CSF1R: 11.73170731707317', 'PIK3CA: 1.439024390243902', 'MAPK14: 2.634146341463414']	36	3	0.00023092	0.063656
191	149	30218	0.4	10	['GALNT18', 'GALNT10', 'GALNT4', 'POMT1', 'GALNT2', 'GALNT11', 'FUT2', 'GALNT15', 'ALG3', 'DPM1']	['GALNT18: 9.146341463414634', 'GALNT10: 3.512195121951219', 'POMT1: 1.268292682926829', 'GALNT2: 0.7073170731707317', 'GALNT11: 3.170731707317073', 'FUT2: 2.341463414634146', 'GALNT15: 3.24390243902439', 'ALG3: 2.634146341463414', 'DPM1: 3.975609756097561']	30	3	0.00023092	0.063656
192	16203	61927	0.166667	12	['SDHB', 'SDHC', 'FH', 'ME2', 'FAHD1', 'MDH2', 'FAH', 'SDHD', 'GSTZ1', 'GOT1', 'SDHA', 'SUCLG1']	['SDHB: 3.195121951219512', 'SDHC: 2.902439024390244', 'FH: 4.390243902439024', 'ME2: 8.634146341463413', 'FAHD1: 2.804878048780488', 'MDH2: 2.512195121951219', 'FAH: 2.170731707317073', 'SDHD: 4.048780487804878', 'GSTZ1: 1.365853658536585', 'GOT1: 0.2195121951219512', 'SDHA: 1.75609756097561', 'SUCLG1: 1.975609756097561']	35.9756	2.99797	0.00023092	0.063656
193	15034	21190	0.166667	12	['C3', 'CFB', 'ITGAM', 'PIK3CA', 'C3AR1', 'CR1', 'PTGS2', 'PECAM1', 'SPI1', 'RUNX1', 'CTNNB1', 'CSF1R']	['C3: 4.390243902439024', 'CFB: 0.7317073170731707', 'ITGAM: 0.853658536585366', 'PIK3CA: 1.439024390243902', 'C3AR1: 6.658536585365854', 'PTGS2: 0.7804878048780488', 'SPI1: 5.658536585365853', 'RUNX1: 1.658536585365854', 'CTNNB1: 2.048780487804878', 'CSF1R: 11.73170731707317']	35.9512	2.99593	0.00023092	0.063656
194	3793	63595	0.25	12	['GLUD1', 'NIT2', 'GLS', 'IDH3G', 'IDH2', 'RIPK3', 'ZBP1', 'CAMK2A', 'GOT2', 'DLST', 'RIPK1', 'IRF3']	['GLUD1: 2.390243902439024', 'NIT2: 3.902439024390244', 'GLS: 4.317073170731707', 'IDH3G: 5.48780487804878', 'IDH2: 3.317073170731708', 'RIPK3: 3.512195121951219', 'ZBP1: 1.195121951219512', 'CAMK2A: 0.6829268292682926', 'GOT2: 2.975609756097561', 'DLST: 4.439024390243902', 'RIPK1: 1.951219512195122', 'IRF3: 1.75609756097561']	35.9268	2.9939	0.00023092	0.063656
195	926	36600	0.3125	16	['ITGA6', 'LAMC3', 'CD44', 'TIAM1', 'ARHGEF12', 'RASSF1', 'ANK1', 'RASSF5', 'IQGAP1', 'RAC1', 'WASF2', 'ITGAL', 'COL1A1', 'ROCK1', 'SRC', 'ICAM1']	['ITGA6: 6.390243902439025', 'LAMC3: 2.0', 'CD44: 1.121951219512195', 'TIAM1: 1.121951219512195', 'ARHGEF12: 1.24390243902439', 'RASSF1: 1.219512195121951', 'ANK1: 0.5609756097560975', 'RASSF5: 2.560975609756097', 'IQGAP1: 6.24390243902439', 'RAC1: 1.75609756097561', 'WASF2: 3.195121951219512', 'ITGAL: 8.634146341463413', 'COL1A1: 3.975609756097561', 'ROCK1: 2.146341463414634', 'SRC: 4.7560975609…	47.9024	2.9939	0.00023092	0.063656
196	7760	32616	0.2	10	['GALNT16', 'GALNT1', 'GUSB', 'ST6GALNAC4', 'FN1', 'ITGA5', 'GALNT15', 'UGT2A1', 'GALNT18', 'POMT2']	['GALNT16: 2.658536585365853', 'GALNT1: 1.097560975609756', 'GUSB: 0.7317073170731707', 'ST6GALNAC4: 0.5609756097560975', 'FN1: 1.560975609756098', 'ITGA5: 6.658536585365854', 'GALNT15: 3.24390243902439', 'UGT2A1: 3.292682926829269', 'GALNT18: 9.146341463414634', 'POMT2: 0.975609756097561']	29.9268	2.99268	0.000245353	0.063656
197	637	96894	0.333333	12	['CSF1R', 'IL34', 'RUNX1', 'IRS1', 'PRKCB', 'GRB2', 'IGF1R', 'JUP', 'RARA', 'HCST', 'CHUK', 'CDH1']	['CSF1R: 11.73170731707317', 'IL34: 5.512195121951219', 'RUNX1: 1.658536585365854', 'IRS1: 0.9268292682926829', 'PRKCB: 6.780487804878049', 'GRB2: 0.9512195121951219', 'IGF1R: 1.48780487804878', 'JUP: 0.7560975609756098', 'RARA: 2.365853658536585', 'HCST: 1.951219512195122', 'CHUK: 1.390243902439024', 'CDH1: 0.3902439024390244']	35.9024	2.99187	0.000245353	0.063656
198	1	94802	0.6	10	['TRIP10', 'SLC2A4', 'PIK3CA', 'PIK3AP1', 'SYK', 'SHC2', 'GAB1', 'MAP3K14', 'PTPN11', 'ADIPOQ']	['TRIP10: 3.414634146341464', 'SLC2A4: 2.780487804878049', 'PIK3CA: 1.439024390243902', 'PIK3AP1: 5.097560975609755', 'SYK: 5.902439024390244', 'SHC2: 2.292682926829268', 'GAB1: 0.975609756097561', 'MAP3K14: 1.317073170731707', 'PTPN11: 3.195121951219512', 'ADIPOQ: 3.48780487804878']	29.9024	2.99024	0.000245353	0.063656
199	3427	83861	0.25	12	['CSF2RA', 'SPI1', 'RUNX1', 'CSF1R', 'CSF1', 'NFKB1', 'PIK3CA', 'IL18RAP', 'PTPN6', 'JAK1', 'CD247', 'MPO']	['CSF2RA: 5.365853658536585', 'SPI1: 5.658536585365853', 'RUNX1: 1.658536585365854', 'CSF1R: 11.73170731707317', 'CSF1: 0.5853658536585366', 'NFKB1: 2.390243902439024', 'PIK3CA: 1.439024390243902', 'IL18RAP: 0.5121951219512195', 'PTPN6: 2.682926829268292', 'JAK1: 3.48780487804878', 'CD247: 0.2439024390243902', 'MPO: 0.1219512195121951']	35.878	2.98984	0.000245353	0.063656
200	21500	88171	0.142857	14	['GTSE1', 'TP53', 'ADGRB1', 'RCHY1', 'BAX', 'THBS1', 'SIRT1', 'NFKB1', 'MMP2', 'MMP14', 'MAPK1', 'FOSB', 'DAPK1', 'JUN']	['GTSE1: 0.3902439024390244', 'TP53: 5.926829268292683', 'ADGRB1: 0.9512195121951219', 'RCHY1: 1.170731707317073', 'BAX: 1.365853658536585', 'THBS1: 3.463414634146341', 'SIRT1: 2.463414634146341', 'NFKB1: 2.390243902439024', 'MMP2: 3.024390243902439', 'MMP14: 6.365853658536586', 'MAPK1: 1.073170731707317', 'FOSB: 1.634146341463415', 'DAPK1: 9.292682926829269', 'JUN: 2.317073170731707']	41.8293	2.9878	0.000259785	0.063656
201	3040	28987	0.266667	15	['CTSS', 'RFX5', 'HLA-DMA', 'STAT1', 'NFYB', 'CIITA', 'INS', 'CD4', 'LCK', 'TYROBP', 'CD74', 'ZAP70', 'INSR', 'FYN', 'MAPK14']	['CTSS: 9.585365853658537', 'RFX5: 4.512195121951219', 'STAT1: 1.560975609756098', 'NFYB: 6.097560975609756', 'CIITA: 0.6585365853658536', 'CD4: 12.51219512195122', 'LCK: 1.268292682926829', 'TYROBP: 3.048780487804878', 'CD74: 0.7804878048780488', 'ZAP70: 0.5121951219512195', 'INSR: 1.121951219512195', 'FYN: 0.5121951219512195', 'MAPK14: 2.634146341463414']	44.8049	2.98699	0.000259785	0.063656
202	1263	92300	0.3	10	['CH25H', 'CYP7B1', 'HSD3B7', 'AKR1D1', 'CYP8B1', 'CYP27A1', 'HSD3B1', 'CYP7A1', 'HSD11B2', 'CYP39A1']	['CH25H: 1.341463414634146', 'CYP7B1: 0.6097560975609756', 'HSD3B7: 1.975609756097561', 'AKR1D1: 3.780487804878049', 'CYP8B1: 3.097560975609756', 'CYP27A1: 3.682926829268292', 'CYP7A1: 9.073170731707316', 'HSD11B2: 1.536585365853659', 'CYP39A1: 4.75609756097561']	29.8537	2.98537	0.000259785	0.063656
203	33451	20372	0.1	10	['RUNX1', 'CSF1R', 'PIK3CA', 'FCER1G', 'CBLB', 'RRAS', 'JUP', 'FYN', 'GP6', 'CEBPA']	['RUNX1: 1.658536585365854', 'CSF1R: 11.73170731707317', 'PIK3CA: 1.439024390243902', 'FCER1G: 4.97560975609756', 'CBLB: 1.121951219512195', 'RRAS: 3.073170731707317', 'JUP: 0.7560975609756098', 'FYN: 0.5121951219512195', 'GP6: 2.804878048780488', 'CEBPA: 1.780487804878049']	29.8537	2.98537	0.000259785	0.063656
204	3409	86037	0.25	16	['SUCLG1', 'SDHD', 'SUCLG2', 'SDHA', 'OGDH', 'SUCLA2', 'FH', 'ALDH5A1', 'SDHB', 'FAH', 'OGDHL', 'ASL', 'AACS', 'ABAT', 'ME2', 'TPK1']	['SUCLG1: 1.975609756097561', 'SDHD: 4.048780487804878', 'SUCLG2: 3.463414634146341', 'SDHA: 1.75609756097561', 'OGDH: 1.853658536585366', 'SUCLA2: 3.75609756097561', 'FH: 4.390243902439024', 'ALDH5A1: 0.975609756097561', 'SDHB: 3.195121951219512', 'FAH: 2.170731707317073', 'OGDHL: 1.878048780487805', 'ASL: 3.560975609756097', 'AACS: 0.1951219512195122', 'ABAT: 2.048780487804878', 'ME2: 8.6341463…	47.7561	2.98476	0.000259785	0.063656
205	1914	32352	0.285714	14	['ACP5', 'CREB1', 'CTSS', 'NFYA', 'RFX5', 'HLA-DMA', 'CTSK', 'CIITA', 'STAT1', 'FOS', 'CEBPB', 'CD74', 'CARM1', 'CD4']	['ACP5: 3.24390243902439', 'CREB1: 0.4634146341463414', 'CTSS: 9.585365853658537', 'NFYA: 1.414634146341463', 'RFX5: 4.512195121951219', 'CTSK: 1.658536585365854', 'CIITA: 0.6585365853658536', 'STAT1: 1.560975609756098', 'FOS: 2.902439024390244', 'CEBPB: 1.658536585365854', 'CD74: 0.7804878048780488', 'CARM1: 0.8048780487804879', 'CD4: 12.51219512195122']	41.7561	2.98258	0.000259785	0.063656
206	18	69533	0.5	12	['GCNT1', 'EXTL3', 'DPM2', 'FUT1', 'GALNT13', 'GALNT18', 'GALNT8', 'PLCB3', 'POMGNT1', 'GALNT4', 'PLCB2', 'DGKD']	['GCNT1: 5.682926829268292', 'EXTL3: 4.097560975609756', 'DPM2: 1.658536585365854', 'FUT1: 0.8780487804878048', 'GALNT13: 0.853658536585366', 'GALNT18: 9.146341463414634', 'PLCB3: 1.048780487804878', 'POMGNT1: 0.6829268292682926', 'PLCB2: 0.5609756097560975', 'DGKD: 11.17073170731707']	35.7805	2.98171	0.000259785	0.063656
207	20860	34093	0.142857	14	['THBS1', 'MIR19A', 'MMP9', 'LTBP1', 'FOS', 'TGFB1', 'NFKB1', 'TP53', 'VEGFA', 'BAX', 'STAT1', 'ITGAL', 'ACP5', 'BCL2']	['THBS1: 3.463414634146341', 'MIR19A: 1.146341463414634', 'MMP9: 0.7560975609756098', 'LTBP1: 2.634146341463414', 'FOS: 2.902439024390244', 'TGFB1: 3.414634146341464', 'NFKB1: 2.390243902439024', 'TP53: 5.926829268292683', 'VEGFA: 3.536585365853658', 'BAX: 1.365853658536585', 'STAT1: 1.560975609756098', 'ITGAL: 8.634146341463413', 'ACP5: 3.24390243902439', 'BCL2: 0.7560975609756098']	41.7317	2.98084	0.000259785	0.063656
208	444	85574	0.363636	11	['CSF2RA', 'SPI1', 'RUNX1', 'CSF2', 'NFKB2', 'FOXP3', 'TNFAIP3', 'TGFB1', 'CSF1R', 'CD44', 'RIPK2']	['CSF2RA: 5.365853658536585', 'SPI1: 5.658536585365853', 'RUNX1: 1.658536585365854', 'CSF2: 0.0', 'NFKB2: 1.439024390243902', 'FOXP3: 0.4878048780487805', 'TNFAIP3: 1.024390243902439', 'TGFB1: 3.414634146341464', 'CSF1R: 11.73170731707317', 'CD44: 1.121951219512195', 'RIPK2: 0.853658536585366']	32.7561	2.97783	0.000259785	0.063656
209	510	41886	0.352941	17	['ARHGEF26', 'RHOG', 'ELMO2', 'DOCK1', 'CRK', 'RAC1', 'CSF1R', 'MAP2K7', 'FCGR2A', 'IL34', 'ARF6', 'NOD1', 'HCK', 'RUNX1', 'SPI1', 'CD14', 'IL1A']	['ARHGEF26: 3.0', 'RHOG: 3.75609756097561', 'ELMO2: 6.0', 'CRK: 0.7560975609756098', 'RAC1: 1.75609756097561', 'CSF1R: 11.73170731707317', 'MAP2K7: 0.8780487804878048', 'IL34: 5.512195121951219', 'ARF6: 0.6341463414634145', 'NOD1: 1.219512195121951', 'HCK: 5.463414634146341', 'RUNX1: 1.658536585365854', 'SPI1: 5.658536585365853', 'CD14: 0.975609756097561', 'IL1A: 1.560975609756098']	50.561	2.97418	0.000274218	0.063656
210	5126	18430	0.230769	13	['BHMT2', 'MAT2B', 'CCBL2', 'MAT1A', 'AMD1', 'DNMT3A', 'CBS', 'AHCYL1', 'MIR143', 'TP53', 'AHCYL2', 'CCBL1', 'SRM']	['BHMT2: 2.682926829268292', 'MAT2B: 1.560975609756098', 'CCBL2: 1.707317073170732', 'MAT1A: 5.560975609756097', 'AMD1: 8.536585365853657', 'DNMT3A: 2.512195121951219', 'CBS: 3.24390243902439', 'AHCYL1: 1.75609756097561', 'MIR143: 1.804878048780488', 'TP53: 5.926829268292683', 'AHCYL2: 2.439024390243902', 'CCBL1: 0.5121951219512195', 'SRM: 0.4146341463414634']	38.6585	2.97373	0.000274218	0.063656
211	573	90142	0.333333	12	['IL34', 'CSF1R', 'SHC2', 'ABL1', 'MET', 'SRC', 'FGR', 'ARHGAP35', 'UNC5D', 'STAT5A', 'GNAI1', 'CRK']	['IL34: 5.512195121951219', 'CSF1R: 11.73170731707317', 'SHC2: 2.292682926829268', 'ABL1: 1.024390243902439', 'MET: 2.121951219512195', 'SRC: 4.75609756097561', 'FGR: 3.097560975609756', 'ARHGAP35: 1.707317073170732', 'UNC5D: 0.1463414634146341', 'STAT5A: 0.8048780487804879', 'GNAI1: 1.73170731707317', 'CRK: 0.7560975609756098']	35.6829	2.97358	0.000274218	0.063656
212	2424	8892	0.272727	11	['IL34', 'CSF1R', 'PIK3CA', 'SYK', 'CSF1', 'PLCG1', 'NFKB1', 'NGFR', 'NGF', 'NTF4', 'GRB2']	['IL34: 5.512195121951219', 'CSF1R: 11.73170731707317', 'PIK3CA: 1.439024390243902', 'SYK: 5.902439024390244', 'CSF1: 0.5853658536585366', 'PLCG1: 1.341463414634146', 'NFKB1: 2.390243902439024', 'NGFR: 0.8292682926829269', 'NGF: 1.024390243902439', 'NTF4: 1.0', 'GRB2: 0.9512195121951219']	32.7073	2.97339	0.000274218	0.063656
213	19323	91527	0.153846	13	['CHKA', 'FOS', 'RALGDS', 'CHKB', 'TLR2', 'HRAS', 'FGF2', 'HIF1A', 'IFNGR1', 'PCYT1B', 'PLD1', 'B3GALNT1', 'PFKP']	['CHKA: 2.0', 'FOS: 2.902439024390244', 'RALGDS: 3.365853658536586', 'CHKB: 0.9512195121951219', 'TLR2: 5.75609756097561', 'HRAS: 0.7317073170731707', 'FGF2: 1.292682926829268', 'HIF1A: 3.634146341463414', 'IFNGR1: 8.0', 'PCYT1B: 1.024390243902439', 'PLD1: 4.414634146341463', 'B3GALNT1: 2.097560975609756', 'PFKP: 2.463414634146341']	38.6341	2.97186	0.000274218	0.063656
214	4411	180	0.25	12	['IDH3B', 'IDH2', 'IDH3G', 'NIT2', 'GPT2', 'IDH1', 'GLUD2', 'GSR', 'CD38', 'L2HGDH', 'DLD', 'NADK2']	['IDH3B: 2.317073170731707', 'IDH2: 3.317073170731708', 'IDH3G: 5.48780487804878', 'NIT2: 3.902439024390244', 'GPT2: 2.658536585365853', 'IDH1: 2.341463414634146', 'GSR: 1.317073170731707', 'CD38: 2.439024390243902', 'L2HGDH: 4.268292682926829', 'DLD: 2.780487804878049', 'NADK2: 4.829268292682927']	35.6585	2.97154	0.000274218	0.063656
215	41992	16203	0.0833333	12	['STAT2', 'STAT1', 'JAK2', 'JAK1', 'PRLR', 'EGFR', 'PDGFA', 'PDGFRA', 'GRB2', 'CSF1R', 'EREG', 'NTRK2']	['STAT2: 5.317073170731707', 'STAT1: 1.560975609756098', 'JAK2: 2.926829268292683', 'JAK1: 3.48780487804878', 'PRLR: 1.634146341463415', 'EGFR: 1.658536585365854', 'PDGFA: 0.7073170731707317', 'PDGFRA: 2.878048780487805', 'GRB2: 0.9512195121951219', 'CSF1R: 11.73170731707317', 'EREG: 1.853658536585366', 'NTRK2: 0.9268292682926829']	35.6341	2.96951	0.00028865	0.063656
216	3405	87180	0.25	16	['CD74', 'CTSB', 'NLRP3', 'RFX5', 'MMP2', 'GUCY1A2', 'THBS1', 'MLKL', 'PRKG1', 'CTSS', 'CBL', 'NFKB1', 'ID1', 'LGMN', 'MMP14', 'HIF1A']	['CD74: 0.7804878048780488', 'CTSB: 0.2195121951219512', 'NLRP3: 3.804878048780488', 'RFX5: 4.512195121951219', 'MMP2: 3.024390243902439', 'GUCY1A2: 1.48780487804878', 'THBS1: 3.463414634146341', 'MLKL: 0.2926829268292683', 'CTSS: 9.585365853658537', 'CBL: 2.853658536585366', 'NFKB1: 2.390243902439024', 'ID1: 0.975609756097561', 'LGMN: 4.121951219512195', 'MMP14: 6.365853658536586', 'HIF1A: 3.634…	47.5122	2.96951	0.00028865	0.063656
217	1186	51753	0.3	10	['IL10', 'IL10RA', 'CLEC4M', 'JAK1', 'IFNGR2', 'NOS2', 'IFNGR1', 'TGFB1', 'NFKB1', 'IL1A']	['IL10: 0.2682926829268292', 'IL10RA: 5.024390243902438', 'CLEC4M: 1.24390243902439', 'JAK1: 3.48780487804878', 'IFNGR2: 4.292682926829268', 'IFNGR1: 8.0', 'TGFB1: 3.414634146341464', 'NFKB1: 2.390243902439024', 'IL1A: 1.560975609756098']	29.6829	2.96829	0.00028865	0.063656
218	2374	3040	0.272727	11	['PLD1', 'SYK', 'PLD2', 'PIK3CA', 'CLEC7A', 'CBLB', 'PLD4', 'JMJD7-PLA2G4B', 'PRKCA', 'CSF1R', 'PLD3']	['PLD1: 4.414634146341463', 'SYK: 5.902439024390244', 'PLD2: 3.902439024390244', 'PIK3CA: 1.439024390243902', 'CLEC7A: 0.3658536585365854', 'CBLB: 1.121951219512195', 'PLD4: 1.463414634146341', 'PRKCA: 0.5121951219512195', 'CSF1R: 11.73170731707317', 'PLD3: 1.780487804878049']	32.6341	2.96674	0.00028865	0.063656
219	823	36973	0.315789	19	['DNM1', 'CTTN', 'CRK', 'ACTB', 'CSF1R', 'TJP1', 'SHC2', 'MARVELD2', 'ARPC5', 'MYL12B', 'RAPGEF1', 'GJA1', 'PIK3CA', 'FCGR1A', 'OGT', 'RAP1A', 'SYK', 'GAB2', 'HCK']	['DNM1: 4.024390243902439', 'CRK: 0.7560975609756098', 'ACTB: 5.902439024390244', 'CSF1R: 11.73170731707317', 'TJP1: 0.8780487804878048', 'SHC2: 2.292682926829268', 'MARVELD2: 1.390243902439024', 'ARPC5: 1.926829268292683', 'MYL12B: 1.560975609756098', 'RAPGEF1: 3.707317073170731', 'GJA1: 0.5609756097560975', 'PIK3CA: 1.439024390243902', 'FCGR1A: 3.097560975609756', 'OGT: 2.0', 'RAP1A: 1.75609756…	56.3659	2.96662	0.00028865	0.063656
220	3683	67184	0.25	16	['PIK3AP1', 'SYK', 'PIK3CA', 'FCGR1A', 'RRAS2', 'NRAS', 'IGH', 'PLCE1', 'RRAS', 'TYROBP', 'ILK', 'IFNGR1', 'ARAF', 'RALGDS', 'SPI1', 'VAV3']	['PIK3AP1: 5.097560975609755', 'SYK: 5.902439024390244', 'PIK3CA: 1.439024390243902', 'FCGR1A: 3.097560975609756', 'RRAS2: 2.146341463414634', 'NRAS: 1.195121951219512', 'PLCE1: 1.804878048780488', 'RRAS: 3.073170731707317', 'TYROBP: 3.048780487804878', 'ILK: 1.585365853658537', 'IFNGR1: 8.0', 'ARAF: 1.439024390243902', 'RALGDS: 3.365853658536586', 'SPI1: 5.658536585365853', 'VAV3: 0.609756097560…	47.4634	2.96646	0.00028865	0.063656
221	18562	82042	0.153846	13	['SHMT1', 'FTCD', 'DLD', 'TYMS', 'AMT', 'SRR', 'SHMT2', 'ACOT12', 'LIAS', 'MTHFD2L', 'ACACB', 'FPGS', 'ME2']	['SHMT1: 4.829268292682927', 'FTCD: 0.6341463414634145', 'DLD: 2.780487804878049', 'TYMS: 1.75609756097561', 'AMT: 0.7073170731707317', 'SRR: 2.146341463414634', 'SHMT2: 3.121951219512195', 'ACOT12: 1.073170731707317', 'LIAS: 4.024390243902439', 'MTHFD2L: 1.170731707317073', 'ACACB: 2.804878048780488', 'FPGS: 4.878048780487805', 'ME2: 8.634146341463413']	38.561	2.96623	0.00028865	0.063656
222	541	26713	0.333333	15	['HCK', 'FCGR2A', 'CRK', 'PTPRC', 'CSF1R', 'GAB2', 'CDC42', 'CD22', 'IGH', 'ACTB', 'WHAMM', 'IRS1', 'WAS', 'PAK4', 'IL34']	['HCK: 5.463414634146341', 'CRK: 0.7560975609756098', 'PTPRC: 3.048780487804878', 'CSF1R: 11.73170731707317', 'GAB2: 1.975609756097561', 'CDC42: 1.073170731707317', 'CD22: 0.6829268292682926', 'ACTB: 5.902439024390244', 'WHAMM: 1.146341463414634', 'IRS1: 0.9268292682926829', 'WAS: 3.26829268292683', 'PAK4: 2.975609756097561', 'IL34: 5.512195121951219']	44.4634	2.96423	0.000303083	0.063656
223	9144	26214	0.2	10	['GLS', 'GLS2', 'SDSL', 'CAD', 'DLD', 'GCSH', 'ME2', 'AMPD3', 'GAD2', 'GRIN1']	['GLS: 4.317073170731707', 'GLS2: 3.170731707317073', 'SDSL: 4.512195121951219', 'CAD: 3.24390243902439', 'DLD: 2.780487804878049', 'GCSH: 2.707317073170731', 'ME2: 8.634146341463413', 'AMPD3: 0.2682926829268292', 'GAD2: 0.0', 'GRIN1: 0.0']	29.6341	2.96341	0.000303083	0.063656
224	1381	40725	0.3	10	['MTHFD2', 'MTHFD2L', 'MTHFD1', 'GCSH', 'MTHFS', 'SHMT2', 'AGXT', 'MTHFR', 'MTFMT', 'ME2']	['MTHFD2: 1.682926829268293', 'MTHFD2L: 1.170731707317073', 'MTHFD1: 3.097560975609756', 'GCSH: 2.707317073170731', 'MTHFS: 3.097560975609756', 'SHMT2: 3.121951219512195', 'AGXT: 1.414634146341463', 'MTHFR: 1.951219512195122', 'MTFMT: 2.75609756097561', 'ME2: 8.634146341463413']	29.6341	2.96341	0.000303083	0.063656
225	2281	88226	0.272727	11	['DAG1', 'DMD', 'LAMA1', 'ACTB', 'VASP', 'PRKG1', 'BST1', 'EZR', 'WAS', 'TPCN2', 'CD38']	['DAG1: 2.048780487804878', 'DMD: 1.170731707317073', 'LAMA1: 3.512195121951219', 'ACTB: 5.902439024390244', 'VASP: 5.804878048780488', 'BST1: 2.0', 'EZR: 3.195121951219512', 'WAS: 3.26829268292683', 'TPCN2: 3.24390243902439', 'CD38: 2.439024390243902']	32.5854	2.96231	0.000303083	0.063656
226	9021	42592	0.2	10	['CSF3R', 'CEBPA', 'SPI1', 'CSF3', 'CSF1R', 'E2F1', 'XBP1', 'FOXM1', 'LIN54', 'RUNX1']	['CSF3R: 2.048780487804878', 'CEBPA: 1.780487804878049', 'SPI1: 5.658536585365853', 'CSF3: 0.07317073170731707', 'CSF1R: 11.73170731707317', 'E2F1: 0.3170731707317073', 'XBP1: 1.878048780487805', 'FOXM1: 4.146341463414634', 'LIN54: 0.3170731707317073', 'RUNX1: 1.658536585365854']	29.6098	2.96098	0.000303083	0.063656
227	1155	82682	0.307692	13	['CSF1R', 'SPI1', 'RUNX1', 'CSF2RA', 'IL34', 'IL3', 'CSF3R', 'CEBPA', 'CSF2RB', 'CD14', 'IL6', 'EPO', 'PML']	['CSF1R: 11.73170731707317', 'SPI1: 5.658536585365853', 'RUNX1: 1.658536585365854', 'CSF2RA: 5.365853658536585', 'IL34: 5.512195121951219', 'CSF3R: 2.048780487804878', 'CEBPA: 1.780487804878049', 'CSF2RB: 2.414634146341463', 'CD14: 0.975609756097561', 'IL6: 0.2195121951219512', 'EPO: 0.0', 'PML: 1.121951219512195']	38.4878	2.9606	0.000303083	0.063656
228	413	9095	0.363636	11	['PRKCB', 'AGER', 'DIAPH1', 'INSR', 'SLC2A2', 'PFN3', 'ACTB', 'ITGA2B', 'IQGAP1', 'STAT1', 'SHC2']	['PRKCB: 6.780487804878049', 'AGER: 1.24390243902439', 'DIAPH1: 1.658536585365854', 'INSR: 1.121951219512195', 'SLC2A2: 4.609756097560975', 'PFN3: 0.6829268292682926', 'ACTB: 5.902439024390244', 'ITGA2B: 0.4634146341463414', 'IQGAP1: 6.24390243902439', 'STAT1: 1.560975609756098', 'SHC2: 2.292682926829268']	32.561	2.96009	0.000303083	0.063656
229	1881	55932	0.285714	14	['PTPRJ', 'CTNND1', 'EGFR', 'YES1', 'SHC2', 'PIK3CA', 'ILK', 'RHOA', 'CSF1R', 'PARVB', 'PTPN11', 'ITGA5', 'CSF1', 'ACTB']	['PTPRJ: 1.024390243902439', 'CTNND1: 2.365853658536585', 'EGFR: 1.658536585365854', 'YES1: 1.170731707317073', 'SHC2: 2.292682926829268', 'PIK3CA: 1.439024390243902', 'ILK: 1.585365853658537', 'RHOA: 1.73170731707317', 'CSF1R: 11.73170731707317', 'PARVB: 0.0975609756097561', 'PTPN11: 3.195121951219512', 'ITGA5: 6.658536585365854', 'CSF1: 0.5853658536585366', 'ACTB: 5.902439024390244']	41.439	2.95993	0.000303083	0.063656
230	2854	65566	0.266667	15	['NIT2', 'IDH2', 'GPT2', 'DLST', 'FAHD1', 'IDH3A', 'IDH3B', 'ACO2', 'G6PD', 'GPT', 'SDSL', 'ME2', 'CAD', 'SDHB', 'ACO1']	['NIT2: 3.902439024390244', 'IDH2: 3.317073170731708', 'GPT2: 2.658536585365853', 'DLST: 4.439024390243902', 'FAHD1: 2.804878048780488', 'IDH3A: 1.609756097560976', 'IDH3B: 2.317073170731707', 'ACO2: 0.4634146341463414', 'GPT: 2.170731707317073', 'SDSL: 4.512195121951219', 'ME2: 8.634146341463413', 'CAD: 3.24390243902439', 'SDHB: 3.195121951219512', 'ACO1: 1.121951219512195']	44.3902	2.95935	0.000303083	0.063656
231	9488	81033	0.2	10	['MAT1A', 'TAT', 'MTR', 'FPGS', 'FTCD', 'TYMS', 'AMD1', 'DNMT3A', 'MARS2', 'GOT2']	['MAT1A: 5.560975609756097', 'TAT: 2.048780487804878', 'MTR: 0.6829268292682926', 'FPGS: 4.878048780487805', 'FTCD: 0.6341463414634145', 'TYMS: 1.75609756097561', 'AMD1: 8.536585365853657', 'DNMT3A: 2.512195121951219', 'GOT2: 2.975609756097561']	29.5854	2.95854	0.000303083	0.063656
232	1921	82126	0.285714	14	['IDH3B', 'IDH1', 'IDH3A', 'DLD', 'IDH2', 'L2HGDH', 'DLST', 'LIAS', 'BAAT', 'DHTKD1', 'SCP2', 'GLDC', 'GNMT', 'DBT']	['IDH3B: 2.317073170731707', 'IDH1: 2.341463414634146', 'IDH3A: 1.609756097560976', 'DLD: 2.780487804878049', 'IDH2: 3.317073170731708', 'L2HGDH: 4.268292682926829', 'DLST: 4.439024390243902', 'LIAS: 4.024390243902439', 'BAAT: 1.634146341463415', 'DHTKD1: 1.902439024390244', 'SCP2: 3.463414634146341', 'GLDC: 0.6097560975609756', 'GNMT: 1.073170731707317', 'DBT: 7.609756097560975']	41.3902	2.95645	0.000303083	0.063656
233	8197	55959	0.2	10	['RUNX1', 'CSF2', 'SPI1', 'FCGR1A', 'PTGS2', 'CRK', 'CDC42', 'CSF1R', 'MAP3K1', 'TNFRSF11A']	['RUNX1: 1.658536585365854', 'CSF2: 0.0', 'SPI1: 5.658536585365853', 'FCGR1A: 3.097560975609756', 'PTGS2: 0.7804878048780488', 'CRK: 0.7560975609756098', 'CDC42: 1.073170731707317', 'CSF1R: 11.73170731707317', 'TNFRSF11A: 4.804878048780488']	29.561	2.9561	0.000303083	0.063656
234	2378	69972	0.272727	11	['MAT2B', 'MAT1A', 'TAT', 'BHMT2', 'GOT1', 'AMD1', 'IL4I1', 'GOT2', 'DDC', 'PAH', 'DNMT3A']	['MAT2B: 1.560975609756098', 'MAT1A: 5.560975609756097', 'TAT: 2.048780487804878', 'BHMT2: 2.682926829268292', 'GOT1: 0.2195121951219512', 'AMD1: 8.536585365853657', 'IL4I1: 0.4634146341463414', 'GOT2: 2.975609756097561', 'DDC: 2.780487804878049', 'PAH: 3.170731707317073', 'DNMT3A: 2.512195121951219']	32.5122	2.95565	0.000303083	0.063656
235	1524	80849	0.3	10	['ITGA5', 'ILK', 'PARVB', 'SRC', 'GRB2', 'ACTB', 'FN1', 'RRAS2', 'MIR31', 'FLNA']	['ITGA5: 6.658536585365854', 'ILK: 1.585365853658537', 'PARVB: 0.0975609756097561', 'SRC: 4.75609756097561', 'GRB2: 0.9512195121951219', 'ACTB: 5.902439024390244', 'FN1: 1.560975609756098', 'RRAS2: 2.146341463414634', 'FLNA: 5.878048780487805']	29.5366	2.95366	0.000317515	0.063656
236	1268	69644	0.3	10	['TBC1D1', 'RAB10', 'SLC2A4', 'PRKAG2', 'LEPR', 'LEP', 'AKT3', 'SESN3', 'PPP2R4', 'TP53']	['TBC1D1: 8.268292682926829', 'RAB10: 1.536585365853659', 'SLC2A4: 2.780487804878049', 'PRKAG2: 1.975609756097561', 'LEPR: 1.024390243902439', 'LEP: 2.951219512195122', 'AKT3: 2.390243902439024', 'SESN3: 0.5609756097560975', 'PPP2R4: 2.121951219512195', 'TP53: 5.926829268292683']	29.5366	2.95366	0.000317515	0.063656
237	134	18211	0.4	10	['SHMT1', 'GCSH', 'MTHFD1', 'DLD', 'ESD', 'MTHFD2', 'ATIC', 'ALDH1L2', 'MTHFD1L', 'SDSL']	['SHMT1: 4.829268292682927', 'GCSH: 2.707317073170731', 'MTHFD1: 3.097560975609756', 'DLD: 2.780487804878049', 'ESD: 5.170731707317072', 'MTHFD2: 1.682926829268293', 'ATIC: 1.51219512195122', 'ALDH1L2: 1.146341463414634', 'MTHFD1L: 2.073170731707317', 'SDSL: 4.512195121951219']	29.5122	2.95122	0.000317515	0.063656
238	7558	18137	0.2	10	['SDSL', 'GLS', 'GLDC', 'SDS', 'GLS2', 'DGLUCY', 'DLD', 'CAD', 'SPTLC1', 'DBT']	['SDSL: 4.512195121951219', 'GLS: 4.317073170731707', 'GLDC: 0.6097560975609756', 'SDS: 2.463414634146341', 'GLS2: 3.170731707317073', 'DLD: 2.780487804878049', 'CAD: 3.24390243902439', 'SPTLC1: 0.8048780487804879', 'DBT: 7.609756097560975']	29.5122	2.95122	0.000317515	0.063656
239	1468	37894	0.3	10	['ARHGAP17', 'AMOT', 'CDC42', 'RAC1', 'SRC', 'IQGAP1', 'MPP5', 'SRGAP2', 'CD44', 'IQGAP2']	['ARHGAP17: 4.146341463414634', 'AMOT: 0.5609756097560975', 'CDC42: 1.073170731707317', 'RAC1: 1.75609756097561', 'SRC: 4.75609756097561', 'IQGAP1: 6.24390243902439', 'MPP5: 4.951219512195122', 'SRGAP2: 1.682926829268293', 'CD44: 1.121951219512195', 'IQGAP2: 3.219512195121951']	29.5122	2.95122	0.000317515	0.063656
240	6630	29260	0.214286	14	['SPI1', 'ITGAM', 'CSF2RA', 'RUNX1', 'PTGS2', 'CSF1R', 'PTGS1', 'CRK', 'BCAR1', 'C3', 'DOCK1', 'CD14', 'PIK3CA', 'PTK2']	['SPI1: 5.658536585365853', 'ITGAM: 0.853658536585366', 'CSF2RA: 5.365853658536585', 'RUNX1: 1.658536585365854', 'PTGS2: 0.7804878048780488', 'CSF1R: 11.73170731707317', 'PTGS1: 5.902439024390244', 'CRK: 0.7560975609756098', 'BCAR1: 0.5853658536585366', 'C3: 4.390243902439024', 'CD14: 0.975609756097561', 'PIK3CA: 1.439024390243902', 'PTK2: 1.195121951219512']	41.2927	2.94948	0.000317515	0.063656
241	1245	48708	0.3	10	['ITGA5', 'MIR31', 'SRC', 'FZD3', 'ITGA2B', 'TLN1', 'PTK2B', 'FGR', 'APBB1IP', 'VCL']	['ITGA5: 6.658536585365854', 'SRC: 4.75609756097561', 'FZD3: 1.707317073170732', 'ITGA2B: 0.4634146341463414', 'TLN1: 3.609756097560975', 'PTK2B: 2.634146341463414', 'FGR: 3.097560975609756', 'APBB1IP: 3.951219512195122', 'VCL: 2.609756097560975']	29.4878	2.94878	0.000317515	0.063656
242	1693	87280	0.294118	17	['HNF4G', 'HNF1A', 'FOXA3', 'HNF4A', 'PKLR', 'SLC2A2', 'STAT1', 'SREBF1', 'PRKCB', 'HLA-DMA', 'RFX5', 'CD4', 'CXCL11', 'PDX1', 'G6PC', 'FBXW11', 'CTNNB1']	['HNF4G: 1.951219512195122', 'HNF1A: 1.292682926829268', 'FOXA3: 3.536585365853658', 'HNF4A: 1.585365853658537', 'PKLR: 1.0', 'SLC2A2: 4.609756097560975', 'STAT1: 1.560975609756098', 'SREBF1: 1.926829268292683', 'PRKCB: 6.780487804878049', 'RFX5: 4.512195121951219', 'CD4: 12.51219512195122', 'CXCL11: 3.658536585365853', 'PDX1: 0.0', 'G6PC: 0.853658536585366', 'FBXW11: 2.292682926829268', 'CTNNB1:…	50.122	2.94835	0.000317515	0.063656
243	6110	63247	0.214286	14	['LGMN', 'CD74', 'NFYA', 'HLA-DMA', 'TBPL2', 'CD4', 'CIITA', 'CREB1', 'CTSS', 'RFX5', 'XBP1', 'STAT1', 'BST2', 'ERN1']	['LGMN: 4.121951219512195', 'CD74: 0.7804878048780488', 'NFYA: 1.414634146341463', 'TBPL2: 0.0', 'CD4: 12.51219512195122', 'CIITA: 0.6585365853658536', 'CREB1: 0.4634146341463414', 'CTSS: 9.585365853658537', 'RFX5: 4.512195121951219', 'XBP1: 1.878048780487805', 'STAT1: 1.560975609756098', 'BST2: 0.8780487804878048', 'ERN1: 2.878048780487805']	41.2439	2.94599	0.000317515	0.063656
244	597	79102	0.333333	12	['FMO3', 'MPO', 'RUNX1', 'UGT2B10', 'FMO5', 'UGT1A8', 'SPI1', 'CSF1R', 'FLT3', 'CSF2RA', 'CEBPA', 'TPMT']	['FMO3: 5.878048780487805', 'MPO: 0.1219512195121951', 'RUNX1: 1.658536585365854', 'FMO5: 1.75609756097561', 'UGT1A8: 0.7317073170731707', 'SPI1: 5.658536585365853', 'CSF1R: 11.73170731707317', 'FLT3: 0.3414634146341463', 'CSF2RA: 5.365853658536585', 'CEBPA: 1.780487804878049', 'TPMT: 0.3170731707317073']	35.3415	2.94512	0.000317515	0.063656
245	1922	96066	0.285714	14	['IL34', 'CSF1R', 'SPI1', 'CSF1', 'CRK', 'RUNX1', 'GRB2', 'CSF2RA', 'IL3', 'EGFR', 'MET', 'CSF2RB', 'CSF3R', 'JUP']	['IL34: 5.512195121951219', 'CSF1R: 11.73170731707317', 'SPI1: 5.658536585365853', 'CSF1: 0.5853658536585366', 'CRK: 0.7560975609756098', 'RUNX1: 1.658536585365854', 'GRB2: 0.9512195121951219', 'CSF2RA: 5.365853658536585', 'EGFR: 1.658536585365854', 'MET: 2.121951219512195', 'CSF2RB: 2.414634146341463', 'CSF3R: 2.048780487804878', 'JUP: 0.7560975609756098']	41.2195	2.94425	0.000317515	0.063656
246	15516	69107	0.166667	12	['CEBPA', 'RUNX1', 'SPI1', 'CSF3R', 'MPO', 'IL3', 'CSF2RB', 'CSF1R', 'PIK3CA', 'JAK1', 'FCGR1A', 'XBP1']	['CEBPA: 1.780487804878049', 'RUNX1: 1.658536585365854', 'SPI1: 5.658536585365853', 'CSF3R: 2.048780487804878', 'MPO: 0.1219512195121951', 'CSF2RB: 2.414634146341463', 'CSF1R: 11.73170731707317', 'PIK3CA: 1.439024390243902', 'JAK1: 3.48780487804878', 'FCGR1A: 3.097560975609756', 'XBP1: 1.878048780487805']	35.3171	2.94309	0.000317515	0.063656
247	43343	52745	0.0833333	12	['PLG', 'C3', 'PLAU', 'PLAT', 'F12', 'CFP', 'C3AR1', 'CFI', 'SERPINC1', 'KLKB1', 'PLAUR', 'MAPK1']	['PLG: 0.853658536585366', 'C3: 4.390243902439024', 'PLAU: 7.414634146341463', 'PLAT: 5.780487804878049', 'F12: 0.2682926829268292', 'CFP: 2.634146341463414', 'C3AR1: 6.658536585365854', 'CFI: 1.707317073170732', 'SERPINC1: 1.682926829268293', 'KLKB1: 1.878048780487805', 'PLAUR: 0.9512195121951219', 'MAPK1: 1.073170731707317']	35.2927	2.94106	0.000317515	0.063656
248	11978	62155	0.181818	11	['FAH', 'HMGCLL1', 'SDHA', 'ASL', 'FH', 'SDHC', 'ME2', 'AACS', 'SDHD', 'ASS1', 'BDH1']	['FAH: 2.170731707317073', 'HMGCLL1: 0.7560975609756098', 'SDHA: 1.75609756097561', 'ASL: 3.560975609756097', 'FH: 4.390243902439024', 'SDHC: 2.902439024390244', 'ME2: 8.634146341463413', 'AACS: 0.1951219512195122', 'SDHD: 4.048780487804878', 'ASS1: 3.317073170731708', 'BDH1: 0.6097560975609756']	32.3415	2.94013	0.000317515	0.063656
249	27110	95302	0.117647	17	['CD72', 'PTPN6', 'CD22', 'PTPRC', 'LCK', 'TCF3', 'HCK', 'CD4', 'CDKN2C', 'HLA-DMA', 'IL16', 'TP53', 'MDM2', 'POLB', 'FCGR1A', 'TYROBP', 'IGH']	['CD72: 3.097560975609756', 'PTPN6: 2.682926829268292', 'CD22: 0.6829268292682926', 'PTPRC: 3.048780487804878', 'LCK: 1.268292682926829', 'TCF3: 2.073170731707317', 'HCK: 5.463414634146341', 'CD4: 12.51219512195122', 'CDKN2C: 1.024390243902439', 'IL16: 0.2926829268292683', 'TP53: 5.926829268292683', 'MDM2: 4.463414634146341', 'POLB: 1.292682926829268', 'FCGR1A: 3.097560975609756', 'TYROBP: 3.0487…	49.9756	2.93974	0.000317515	0.063656
250	3718	17584	0.25	12	['FCGR1A', 'SYK', 'PIK3AP1', 'PIK3CA', 'NGFR', 'CDC42', 'SPI1', 'HCK', 'ARHGDIA', 'PML', 'RHOA', 'FOXO1']	['FCGR1A: 3.097560975609756', 'SYK: 5.902439024390244', 'PIK3AP1: 5.097560975609755', 'PIK3CA: 1.439024390243902', 'NGFR: 0.8292682926829269', 'CDC42: 1.073170731707317', 'SPI1: 5.658536585365853', 'HCK: 5.463414634146341', 'ARHGDIA: 2.829268292682927', 'PML: 1.121951219512195', 'RHOA: 1.73170731707317', 'FOXO1: 1.024390243902439']	35.2683	2.93902	0.000317515	0.063656
251	3803	59845	0.25	12	['DAPP1', 'RAC1', 'IQGAP2', 'NFKB1', 'CYBA', 'MAP3K11', 'ROCK1', 'CEBPB', 'NOS1', 'CYBB', 'MAPK14', 'RIPK3']	['DAPP1: 5.170731707317072', 'RAC1: 1.75609756097561', 'IQGAP2: 3.219512195121951', 'NFKB1: 2.390243902439024', 'CYBA: 4.560975609756097', 'MAP3K11: 1.73170731707317', 'ROCK1: 2.146341463414634', 'CEBPB: 1.658536585365854', 'NOS1: 1.170731707317073', 'CYBB: 5.317073170731707', 'MAPK14: 2.634146341463414', 'RIPK3: 3.512195121951219']	35.2683	2.93902	0.000317515	0.063656
252	812	68380	0.333333	12	['CYP7B1', 'SULT2B1', 'HSD3B7', 'CPS1', 'STS', 'CYP27A1', 'CYP11B2', 'AKR1D1', 'CPN1', 'SRD5A1', 'CYP39A1', 'CYP7A1']	['CYP7B1: 0.6097560975609756', 'SULT2B1: 1.975609756097561', 'HSD3B7: 1.975609756097561', 'CPS1: 4.951219512195122', 'STS: 0.6829268292682926', 'CYP27A1: 3.682926829268292', 'CYP11B2: 2.48780487804878', 'AKR1D1: 3.780487804878049', 'CPN1: 0.6585365853658536', 'SRD5A1: 0.6341463414634145', 'CYP39A1: 4.75609756097561', 'CYP7A1: 9.073170731707316']	35.2683	2.93902	0.000317515	0.063656
253	33240	97421	0.1	10	['BTK', 'PTPN6', 'CD72', 'TNFRSF11A', 'SYK', 'VAV3', 'GAB2', 'ZAP70', 'TRAF2', 'HCK']	['BTK: 2.902439024390244', 'PTPN6: 2.682926829268292', 'CD72: 3.097560975609756', 'TNFRSF11A: 4.804878048780488', 'SYK: 5.902439024390244', 'VAV3: 0.6097560975609756', 'GAB2: 1.975609756097561', 'ZAP70: 0.5121951219512195', 'TRAF2: 1.439024390243902', 'HCK: 5.463414634146341']	29.3902	2.93902	0.000317515	0.063656
254	22681	16899	0.142857	14	['CSF1R', 'CSF1', 'NFKB1', 'IRS1', 'PIK3R6', 'MMP2', 'MMP14', 'RELA', 'PREX1', 'EGFR', 'CRK', 'PIK3CA', 'SELE', 'FGR']	['CSF1R: 11.73170731707317', 'CSF1: 0.5853658536585366', 'NFKB1: 2.390243902439024', 'IRS1: 0.9268292682926829', 'PIK3R6: 1.365853658536585', 'MMP2: 3.024390243902439', 'MMP14: 6.365853658536586', 'RELA: 2.170731707317073', 'PREX1: 4.707317073170731', 'EGFR: 1.658536585365854', 'CRK: 0.7560975609756098', 'PIK3CA: 1.439024390243902', 'SELE: 0.9268292682926829', 'FGR: 3.097560975609756']	41.1463	2.93902	0.000317515	0.063656
255	4981	97714	0.230769	13	['CD74', 'RFX5', 'CTSS', 'NFYA', 'HLA-DMA', 'LGMN', 'CD4', 'CTSB', 'LCK', 'CIITA', 'TBPL2', 'SP1', 'FYN']	['CD74: 0.7804878048780488', 'RFX5: 4.512195121951219', 'CTSS: 9.585365853658537', 'NFYA: 1.414634146341463', 'LGMN: 4.121951219512195', 'CD4: 12.51219512195122', 'CTSB: 0.2195121951219512', 'LCK: 1.268292682926829', 'CIITA: 0.6585365853658536', 'TBPL2: 0.0', 'SP1: 2.609756097560975', 'FYN: 0.5121951219512195']	38.1951	2.93809	0.000317515	0.063656
256	11237	44402	0.181818	11	['AIFM1', 'BAX', 'TMBIM6', 'MAPK14', 'FCGR1A', 'MAPK8', 'SPI1', 'CSF1R', 'BCL2L11', 'ITGAM', 'PIK3CA']	['AIFM1: 1.75609756097561', 'BAX: 1.365853658536585', 'TMBIM6: 1.75609756097561', 'MAPK14: 2.634146341463414', 'FCGR1A: 3.097560975609756', 'MAPK8: 1.268292682926829', 'SPI1: 5.658536585365853', 'CSF1R: 11.73170731707317', 'BCL2L11: 0.7560975609756098', 'ITGAM: 0.853658536585366', 'PIK3CA: 1.439024390243902']	32.3171	2.93792	0.000317515	0.063656
257	11604	40475	0.181818	11	['TLR6', 'TLR2', 'CD14', 'CASP4', 'TLR4', 'SPI1', 'CSF3R', 'CSF3', 'CEBPA', 'GNAI1', 'CSF1R']	['TLR6: 0.2926829268292683', 'TLR2: 5.75609756097561', 'CD14: 0.975609756097561', 'CASP4: 0.6097560975609756', 'TLR4: 1.634146341463415', 'SPI1: 5.658536585365853', 'CSF3R: 2.048780487804878', 'CSF3: 0.07317073170731707', 'CEBPA: 1.780487804878049', 'GNAI1: 1.73170731707317', 'CSF1R: 11.73170731707317']	32.2927	2.9357	0.000317515	0.063656
258	48	10246	0.454545	11	['ELMO2', 'RHOG', 'ARHGEF26', 'DOCK1', 'CRK', 'MAP3K1', 'TRAF6', 'CSF1R', 'RAC1', 'RAPGEF1', 'BCL2']	['ELMO2: 6.0', 'RHOG: 3.75609756097561', 'ARHGEF26: 3.0', 'CRK: 0.7560975609756098', 'TRAF6: 0.8292682926829269', 'CSF1R: 11.73170731707317', 'RAC1: 1.75609756097561', 'RAPGEF1: 3.707317073170731', 'BCL2: 0.7560975609756098']	32.2927	2.9357	0.000317515	0.063656
259	6614	86614	0.214286	14	['GNB2L1', 'STAT1', 'PRLR', 'CIITA', 'PRL', 'CXCL11', 'NFYA', 'HLA-DMA', 'CXCR3', 'CTSS', 'CEBPB', 'CD4', 'SOCS1', 'RFX5']	['GNB2L1: 0.8780487804878048', 'STAT1: 1.560975609756098', 'PRLR: 1.634146341463415', 'CIITA: 0.6585365853658536', 'CXCL11: 3.658536585365853', 'NFYA: 1.414634146341463', 'CXCR3: 2.292682926829268', 'CTSS: 9.585365853658537', 'CEBPB: 1.658536585365854', 'CD4: 12.51219512195122', 'SOCS1: 0.7317073170731707', 'RFX5: 4.512195121951219']	41.0976	2.93554	0.000317515	0.063656
260	299	57889	0.384615	13	['SYK', 'TYROBP', 'CD19', 'ZAP70', 'PIK3CA', 'CBLB', 'NCR2', 'SHC2', 'CLEC4N', 'KRAS', 'PDGFRA', 'FCER1G', 'IFNGR1']	['SYK: 5.902439024390244', 'TYROBP: 3.048780487804878', 'CD19: 2.463414634146341', 'ZAP70: 0.5121951219512195', 'PIK3CA: 1.439024390243902', 'CBLB: 1.121951219512195', 'NCR2: 2.536585365853658', 'SHC2: 2.292682926829268', 'CLEC4N: 0.0', 'KRAS: 2.951219512195122', 'PDGFRA: 2.878048780487805', 'FCER1G: 4.97560975609756', 'IFNGR1: 8.0']	38.122	2.93246	0.000317515	0.063656
261	9835	18530	0.2	10	['CD4', 'FBXW11', 'CUL1', 'CTNNB1', 'SKP1', 'IL16', 'FER', 'RBX1', 'CTNNA1', 'ACTB']	['CD4: 12.51219512195122', 'FBXW11: 2.292682926829268', 'CUL1: 1.804878048780488', 'CTNNB1: 2.048780487804878', 'SKP1: 0.5121951219512195', 'IL16: 0.2926829268292683', 'FER: 1.439024390243902', 'RBX1: 1.341463414634146', 'CTNNA1: 1.170731707317073', 'ACTB: 5.902439024390244']	29.3171	2.93171	0.000317515	0.063656
262	17	64621	0.5	10	['FH', 'ME2', 'ME3', 'FAH', 'ME1', 'MDH1', 'ASL', 'GPT', 'NIT2', 'FAHD1']	['FH: 4.390243902439024', 'ME2: 8.634146341463413', 'ME3: 0.975609756097561', 'FAH: 2.170731707317073', 'ME1: 0.5121951219512195', 'MDH1: 0.1951219512195122', 'ASL: 3.560975609756097', 'GPT: 2.170731707317073', 'NIT2: 3.902439024390244', 'FAHD1: 2.804878048780488']	29.3171	2.93171	0.000317515	0.063656
263	4080	41102	0.25	12	['CSF1R', 'RUNX1', 'IL3', 'CSF2RB', 'JAK1', 'TBX21', 'IL12RB2', 'SPI1', 'GRB2', 'CSF3R', 'CRK', 'CSF2RA']	['CSF1R: 11.73170731707317', 'RUNX1: 1.658536585365854', 'CSF2RB: 2.414634146341463', 'JAK1: 3.48780487804878', 'TBX21: 0.5121951219512195', 'IL12RB2: 0.5853658536585366', 'SPI1: 5.658536585365853', 'GRB2: 0.9512195121951219', 'CSF3R: 2.048780487804878', 'CRK: 0.7560975609756098', 'CSF2RA: 5.365853658536585']	35.1707	2.93089	0.000317515	0.063656
264	33420	15005	0.1	10	['VASP', 'ACTB', 'IQGAP1', 'PRKG1', 'CDC42', 'PFN3', 'RAC1', 'MRVI1', 'CTNNB1', 'RDX']	['VASP: 5.804878048780488', 'ACTB: 5.902439024390244', 'IQGAP1: 6.24390243902439', 'CDC42: 1.073170731707317', 'PFN3: 0.6829268292682926', 'RAC1: 1.75609756097561', 'MRVI1: 2.804878048780488', 'CTNNB1: 2.048780487804878', 'RDX: 2.975609756097561']	29.2927	2.92927	0.000317515	0.063656
265	8076	29987	0.2	10	['FH', 'ASL', 'SDHB', 'SDHC', 'ARG1', 'NOS2', 'ME2', 'MAPK1', 'ARG2', 'IL4']	['FH: 4.390243902439024', 'ASL: 3.560975609756097', 'SDHB: 3.195121951219512', 'SDHC: 2.902439024390244', 'ARG1: 3.560975609756097', 'ME2: 8.634146341463413', 'MAPK1: 1.073170731707317', 'ARG2: 1.975609756097561', 'IL4: 0.0']	29.2927	2.92927	0.000317515	0.063656
266	1915	98634	0.285714	14	['CSF3R', 'CSF3', 'SPI1', 'CSF1R', 'CSF2RA', 'CD14', 'FCGR1A', 'HCK', 'SHC2', 'KIT', 'GRB2', 'ERBB2', 'MIR129-1', 'HRAS']	['CSF3R: 2.048780487804878', 'CSF3: 0.07317073170731707', 'SPI1: 5.658536585365853', 'CSF1R: 11.73170731707317', 'CSF2RA: 5.365853658536585', 'CD14: 0.975609756097561', 'FCGR1A: 3.097560975609756', 'HCK: 5.463414634146341', 'SHC2: 2.292682926829268', 'KIT: 0.6341463414634145', 'GRB2: 0.9512195121951219', 'ERBB2: 1.951219512195122', 'HRAS: 0.7317073170731707']	40.9756	2.92683	0.000317515	0.063656
267	2741	21226	0.272727	11	['IFNGR1', 'NFKB1', 'PIK3CA', 'KRAS', 'CSF1', 'MIR143', 'IL15', 'CDC42', 'HRAS', 'CSF1R', 'TNF']	['IFNGR1: 8.0', 'NFKB1: 2.390243902439024', 'PIK3CA: 1.439024390243902', 'KRAS: 2.951219512195122', 'CSF1: 0.5853658536585366', 'MIR143: 1.804878048780488', 'IL15: 1.48780487804878', 'CDC42: 1.073170731707317', 'HRAS: 0.7317073170731707', 'CSF1R: 11.73170731707317']	32.1951	2.92683	0.000317515	0.063656
268	1354	67668	0.3	10	['IFNGR2', 'JAK1', 'AXL', 'PLCG1', 'IFNGR1', 'PIK3CA', 'SYK', 'HRAS', 'NOS1', 'RASD1']	['IFNGR2: 4.292682926829268', 'JAK1: 3.48780487804878', 'AXL: 0.9512195121951219', 'PLCG1: 1.341463414634146', 'IFNGR1: 8.0', 'PIK3CA: 1.439024390243902', 'SYK: 5.902439024390244', 'HRAS: 0.7317073170731707', 'NOS1: 1.170731707317073', 'RASD1: 1.951219512195122']	29.2683	2.92683	0.000317515	0.063656
269	53	87322	0.454545	11	['PVRL2', 'PRR3', 'TIGIT', 'MLLT4', 'CD226', 'SRC', 'TJP1', 'SHC2', 'ACTB', 'BVES', 'CSF1R']	['PVRL2: 0.2439024390243902', 'PRR3: 4.73170731707317', 'TIGIT: 0.0', 'MLLT4: 1.341463414634146', 'CD226: 0.3170731707317073', 'SRC: 4.75609756097561', 'TJP1: 0.8780487804878048', 'SHC2: 2.292682926829268', 'ACTB: 5.902439024390244', 'BVES: 0.0', 'CSF1R: 11.73170731707317']	32.1951	2.92683	0.000317515	0.063656
270	280	63296	0.384615	13	['CSGALNACT1', 'ST3GAL2', 'EXT1', 'HYAL2', 'PIGF', 'ALG11', 'GALNT16', 'PEMT', 'GALNT14', 'GALNT11', 'GALNT18', 'GALNT12', 'PLA2G6']	['CSGALNACT1: 6.048780487804878', 'ST3GAL2: 3.365853658536586', 'EXT1: 0.3414634146341463', 'HYAL2: 0.2195121951219512', 'PIGF: 2.24390243902439', 'ALG11: 1.682926829268293', 'GALNT16: 2.658536585365853', 'PEMT: 1.804878048780488', 'GALNT14: 2.682926829268292', 'GALNT11: 3.170731707317073', 'GALNT18: 9.146341463414634', 'GALNT12: 2.439024390243902', 'PLA2G6: 2.219512195121951']	38.0244	2.92495	0.000317515	0.063656
271	16345	5911	0.166667	12	['ME3', 'ME2', 'MDH1', 'MDH2', 'FH', 'GOT2', 'MPST', 'PDHB', 'SDSL', 'CS', 'LDHA', 'AK1']	['ME3: 0.975609756097561', 'ME2: 8.634146341463413', 'MDH1: 0.1951219512195122', 'MDH2: 2.512195121951219', 'FH: 4.390243902439024', 'GOT2: 2.975609756097561', 'MPST: 1.146341463414634', 'PDHB: 4.439024390243902', 'SDSL: 4.512195121951219', 'CS: 0.853658536585366', 'LDHA: 2.512195121951219', 'AK1: 1.951219512195122']	35.0976	2.9248	0.000317515	0.063656
272	3029	59859	0.266667	15	['CSGALNACT1', 'FKRP', 'HYAL1', 'CLEC4M', 'MAN1A1', 'IL10', 'PTAFR', 'NOS2', 'TNFRSF1A', 'TRADD', 'TRAF3', 'MAP3K14', 'IFNGR1', 'ST3GAL4', 'BAG4']	['CSGALNACT1: 6.048780487804878', 'FKRP: 2.439024390243902', 'HYAL1: 2.073170731707317', 'CLEC4M: 1.24390243902439', 'MAN1A1: 1.121951219512195', 'IL10: 0.2682926829268292', 'PTAFR: 6.292682926829269', 'TNFRSF1A: 3.634146341463414', 'TRADD: 1.902439024390244', 'TRAF3: 3.512195121951219', 'MAP3K14: 1.317073170731707', 'IFNGR1: 8.0', 'ST3GAL4: 5.414634146341463', 'BAG4: 0.5853658536585366']	43.8537	2.92358	0.000317515	0.063656
273	5348	94043	0.230769	13	['CTSK', 'CREB1', 'HLA-DMA', 'NFYA', 'CD74', 'RFX5', 'NFATC1', 'STAT1', 'CD4', 'CTSS', 'PRKACA', 'RPS6KA5', 'ACP5']	['CTSK: 1.658536585365854', 'CREB1: 0.4634146341463414', 'NFYA: 1.414634146341463', 'CD74: 0.7804878048780488', 'RFX5: 4.512195121951219', 'STAT1: 1.560975609756098', 'CD4: 12.51219512195122', 'CTSS: 9.585365853658537', 'PRKACA: 0.7073170731707317', 'RPS6KA5: 1.560975609756098', 'ACP5: 3.24390243902439']	38	2.92308	0.000317515	0.063656
274	4	95162	0.545455	11	['GGH', 'MTHFD1', 'MTFMT', 'FTCD', 'ATIC', 'ESD', 'AMDHD1', 'MTHFD1L', 'ALDH1L1', 'SHMT1', 'FPGS']	['GGH: 4.829268292682927', 'MTHFD1: 3.097560975609756', 'MTFMT: 2.75609756097561', 'FTCD: 0.6341463414634145', 'ATIC: 1.51219512195122', 'ESD: 5.170731707317072', 'AMDHD1: 0.9024390243902438', 'MTHFD1L: 2.073170731707317', 'ALDH1L1: 1.463414634146341', 'SHMT1: 4.829268292682927', 'FPGS: 4.878048780487805']	32.1463	2.92239	0.000317515	0.063656
275	10087	25814	0.2	10	['SPI1', 'CD14', 'ITGAM', 'PIK3CA', 'TLR2', 'CSF1R', 'CRK', 'ITGA2', 'HSPA1A', 'FLT3']	['SPI1: 5.658536585365853', 'CD14: 0.975609756097561', 'ITGAM: 0.853658536585366', 'PIK3CA: 1.439024390243902', 'TLR2: 5.75609756097561', 'CSF1R: 11.73170731707317', 'CRK: 0.7560975609756098', 'ITGA2: 1.707317073170732', 'FLT3: 0.3414634146341463']	29.2195	2.92195	0.000317515	0.063656
276	666	99313	0.333333	12	['ARHGEF26', 'RHOG', 'ELMO2', 'DOCK1', 'RAC1', 'NOD1', 'MAPK8', 'IQGAP1', 'NGEF', 'ACTB', 'RHOA', 'ARHGAP17']	['ARHGEF26: 3.0', 'RHOG: 3.75609756097561', 'ELMO2: 6.0', 'RAC1: 1.75609756097561', 'NOD1: 1.219512195121951', 'MAPK8: 1.268292682926829', 'IQGAP1: 6.24390243902439', 'ACTB: 5.902439024390244', 'RHOA: 1.73170731707317', 'ARHGAP17: 4.146341463414634']	35.0244	2.9187	0.000331948	0.063656
277	377	43333	0.363636	11	['LIAS', 'AMT', 'LIPT1', 'DLD', 'SHMT1', 'MTFMT', 'MTHFD1', 'SHMT2', 'SRR', 'DBT', 'MARS2']	['LIAS: 4.024390243902439', 'AMT: 0.7073170731707317', 'LIPT1: 1.024390243902439', 'DLD: 2.780487804878049', 'SHMT1: 4.829268292682927', 'MTFMT: 2.75609756097561', 'MTHFD1: 3.097560975609756', 'SHMT2: 3.121951219512195', 'SRR: 2.146341463414634', 'DBT: 7.609756097560975']	32.0976	2.91796	0.000331948	0.063656
278	9695	11556	0.2	10	['DGKD', 'LIPC', 'DGKA', 'RAC1', 'DGKB', 'PIP5K1C', 'LPIN1', 'RHOA', 'PLCB4', 'IQGAP1']	['DGKD: 11.17073170731707', 'LIPC: 0.853658536585366', 'DGKA: 3.414634146341464', 'RAC1: 1.75609756097561', 'DGKB: 0.9512195121951219', 'PIP5K1C: 1.853658536585366', 'LPIN1: 0.3170731707317073', 'RHOA: 1.73170731707317', 'PLCB4: 0.8780487804878048', 'IQGAP1: 6.24390243902439']	29.1707	2.91707	0.000331948	0.063656
279	15233	95236	0.166667	12	['SUCLA2', 'SUCLG1', 'SUCLG2', 'SDHC', 'FAH', 'ASL', 'OGDHL', 'SDHD', 'SDHB', 'OGDH', 'PDHB', 'SDHA']	['SUCLA2: 3.75609756097561', 'SUCLG1: 1.975609756097561', 'SUCLG2: 3.463414634146341', 'SDHC: 2.902439024390244', 'FAH: 2.170731707317073', 'ASL: 3.560975609756097', 'OGDHL: 1.878048780487805', 'SDHD: 4.048780487804878', 'SDHB: 3.195121951219512', 'OGDH: 1.853658536585366', 'PDHB: 4.439024390243902', 'SDHA: 1.75609756097561']	35	2.91667	0.000331948	0.063656
280	7705	1629	0.2	10	['AMD1', 'SMS', 'SRM', 'MAT1A', 'DNMT3B', 'DNMT1', 'AHCYL2', 'SMOX', 'DNMT3A', 'CCBL2']	['AMD1: 8.536585365853657', 'SMS: 1.195121951219512', 'SRM: 0.4146341463414634', 'MAT1A: 5.560975609756097', 'DNMT3B: 2.097560975609756', 'DNMT1: 1.829268292682927', 'AHCYL2: 2.439024390243902', 'SMOX: 2.853658536585366', 'DNMT3A: 2.512195121951219', 'CCBL2: 1.707317073170732']	29.1463	2.91463	0.00034638	0.063656
281	1723	32248	0.294118	17	['C3AR1', 'C3', 'GABARAP', 'ITGAM', 'C5', 'PIK3CA', 'FUNDC1', 'SRC', 'FOXO6', 'PTGS2', 'SPI1', 'BCL2L13', 'CSF1R', 'PGAM5', 'ATG7', 'GABRA1', 'FCGR1A']	['C3AR1: 6.658536585365854', 'C3: 4.390243902439024', 'GABARAP: 0.7317073170731707', 'ITGAM: 0.853658536585366', 'PIK3CA: 1.439024390243902', 'FUNDC1: 2.365853658536585', 'SRC: 4.75609756097561', 'FOXO6: 0.7317073170731707', 'PTGS2: 0.7804878048780488', 'SPI1: 5.658536585365853', 'BCL2L13: 1.219512195121951', 'CSF1R: 11.73170731707317', 'PGAM5: 2.75609756097561', 'ATG7: 2.341463414634146', 'GABRA…	49.5122	2.91248	0.00034638	0.063656
282	8861	36640	0.2	10	['MAN2A2', 'MGAT2', 'PIGP', 'INPP5F', 'MAN2A1', 'PLCB1', 'PIKFYVE', 'GSN', 'CSF1R', 'GNAQ']	['MAN2A2: 5.073170731707316', 'MGAT2: 1.24390243902439', 'PIGP: 3.536585365853658', 'INPP5F: 1.365853658536585', 'MAN2A1: 0.8048780487804879', 'PLCB1: 0.7073170731707317', 'PIKFYVE: 0.8780487804878048', 'GSN: 2.195121951219512', 'CSF1R: 11.73170731707317', 'GNAQ: 1.585365853658537']	29.122	2.9122	0.00034638	0.063656
283	3442	6671	0.25	16	['C5AR1', 'C5', 'C3', 'C3AR1', 'ITGAM', 'PLG', 'CFD', 'SPI1', 'CSF2RA', 'CSF1R', 'IRS1', 'PIK3CA', 'THRA', 'ILK', 'IGH', 'SHC2']	['C5AR1: 2.292682926829268', 'C3: 4.390243902439024', 'C3AR1: 6.658536585365854', 'ITGAM: 0.853658536585366', 'PLG: 0.853658536585366', 'CFD: 2.439024390243902', 'SPI1: 5.658536585365853', 'CSF2RA: 5.365853658536585', 'CSF1R: 11.73170731707317', 'IRS1: 0.9268292682926829', 'PIK3CA: 1.439024390243902', 'THRA: 0.0975609756097561', 'ILK: 1.585365853658537', 'SHC2: 2.292682926829268']	46.5854	2.91159	0.00034638	0.063656
284	57	26395	0.454545	11	['PIK3AP1', 'SYK', 'SRC', 'FCER1G', 'FCER1A', 'GAB2', 'PLCG2', 'TYROBP', 'PRKCD', 'UNC5D', 'PTEN']	['PIK3AP1: 5.097560975609755', 'SYK: 5.902439024390244', 'SRC: 4.75609756097561', 'FCER1G: 4.97560975609756', 'FCER1A: 1.146341463414634', 'GAB2: 1.975609756097561', 'PLCG2: 1.926829268292683', 'TYROBP: 3.048780487804878', 'PRKCD: 2.341463414634146', 'UNC5D: 0.1463414634146341', 'PTEN: 0.7073170731707317']	32.0244	2.91131	0.00034638	0.063656
285	21302	32466	0.142857	14	['LATS2', 'YAP1', 'TEAD1', 'ITGB2', 'PAK1', 'PPP2CA', 'MAPK1', 'FLNA', 'FBXW11', 'ACTB', 'WTIP', 'SAV1', 'CD4', 'EZR']	['LATS2: 0.9268292682926829', 'YAP1: 1.146341463414634', 'TEAD1: 1.902439024390244', 'ITGB2: 4.97560975609756', 'PAK1: 0.3414634146341463', 'MAPK1: 1.073170731707317', 'FLNA: 5.878048780487805', 'FBXW11: 2.292682926829268', 'ACTB: 5.902439024390244', 'WTIP: 0.4634146341463414', 'SAV1: 0.1463414634146341', 'CD4: 12.51219512195122', 'EZR: 3.195121951219512']	40.7561	2.91115	0.00034638	0.063656
286	783	5542	0.333333	12	['CSF2RA', 'SPI1', 'CD14', 'TAB1', 'RUNX1', 'TLR2', 'MYD88', 'IRAK1', 'RIPK2', 'IL3', 'CSF1R', 'RORC']	['CSF2RA: 5.365853658536585', 'SPI1: 5.658536585365853', 'CD14: 0.975609756097561', 'TAB1: 1.195121951219512', 'RUNX1: 1.658536585365854', 'TLR2: 5.75609756097561', 'MYD88: 1.097560975609756', 'IRAK1: 0.3170731707317073', 'RIPK2: 0.853658536585366', 'CSF1R: 11.73170731707317', 'RORC: 0.3170731707317073']	34.9268	2.91057	0.00034638	0.063656
287	7304	2015	0.210526	19	['C3', 'ITGAM', 'CFD', 'SPI1', 'CFP', 'CSF3R', 'CEBPA', 'MYC', 'SMAD3', 'C3AR1', 'CSF3', 'CFI', 'CSF1R', 'PIK3CA', 'HOMER3', 'IL34', 'PDGFRB', 'IL6', 'TGFBR1']	['C3: 4.390243902439024', 'ITGAM: 0.853658536585366', 'CFD: 2.439024390243902', 'SPI1: 5.658536585365853', 'CFP: 2.634146341463414', 'CSF3R: 2.048780487804878', 'CEBPA: 1.780487804878049', 'MYC: 0.4634146341463414', 'SMAD3: 1.24390243902439', 'C3AR1: 6.658536585365854', 'CSF3: 0.07317073170731707', 'CFI: 1.707317073170732', 'CSF1R: 11.73170731707317', 'PIK3CA: 1.439024390243902', 'HOMER3: 1.95121…	55.2683	2.90886	0.00034638	0.063656
288	15871	61661	0.166667	18	['CFP', 'C3', 'ITGAM', 'CFI', 'C3AR1', 'SPI1', 'PIK3CA', 'RRAS', 'CSF1R', 'TLR4', 'CSF2RA', 'CD14', 'RAF1', 'CFB', 'PLXNB2', 'RND1', 'ARHGEF12', 'SEMA4F']	['CFP: 2.634146341463414', 'C3: 4.390243902439024', 'ITGAM: 0.853658536585366', 'CFI: 1.707317073170732', 'C3AR1: 6.658536585365854', 'SPI1: 5.658536585365853', 'PIK3CA: 1.439024390243902', 'RRAS: 3.073170731707317', 'CSF1R: 11.73170731707317', 'TLR4: 1.634146341463415', 'CSF2RA: 5.365853658536585', 'CD14: 0.975609756097561', 'RAF1: 0.5853658536585366', 'CFB: 0.7317073170731707', 'PLXNB2: 1.70731…	52.3415	2.90786	0.00034638	0.063656
289	4137	50083	0.25	12	['PGS1', 'CDS1', 'CDIPT', 'CRLS1', 'PLD1', 'PPAP2B', 'CERS4', 'LCLAT1', 'DGKD', 'CDS2', 'CERS5', 'PIGP']	['PGS1: 0.9268292682926829', 'CDS1: 1.48780487804878', 'CDIPT: 0.6585365853658536', 'CRLS1: 3.707317073170731', 'PLD1: 4.414634146341463', 'PPAP2B: 2.926829268292683', 'CERS4: 0.07317073170731707', 'LCLAT1: 3.48780487804878', 'DGKD: 11.17073170731707', 'CDS2: 1.975609756097561', 'CERS5: 0.5121951219512195', 'PIGP: 3.536585365853658']	34.878	2.9065	0.00034638	0.063656
290	6759	99404	0.214286	14	['SHC2', 'ERBB2', 'SOS1', 'EGFR', 'PTPN11', 'STAT5A', 'CSF1R', 'FGFR1', 'INSR', 'SPI1', 'PIK3CA', 'KIR3DL2', 'GAB1', 'MTMR6']	['SHC2: 2.292682926829268', 'ERBB2: 1.951219512195122', 'SOS1: 1.365853658536585', 'EGFR: 1.658536585365854', 'PTPN11: 3.195121951219512', 'STAT5A: 0.8048780487804879', 'CSF1R: 11.73170731707317', 'FGFR1: 4.707317073170731', 'INSR: 1.121951219512195', 'SPI1: 5.658536585365853', 'PIK3CA: 1.439024390243902', 'GAB1: 0.975609756097561', 'MTMR6: 3.780487804878049']	40.6829	2.90592	0.00034638	0.063656
291	452	34441	0.357143	14	['CSF3R', 'CSF3', 'SPI1', 'CEBPA', 'PML', 'BCL2A1', 'PER2', 'MYC', 'CSF1R', 'RUNX1', 'CSF1', 'NFKB1', 'CCNA2', 'CSF2RA']	['CSF3R: 2.048780487804878', 'CSF3: 0.07317073170731707', 'SPI1: 5.658536585365853', 'CEBPA: 1.780487804878049', 'PML: 1.121951219512195', 'BCL2A1: 1.902439024390244', 'PER2: 3.804878048780488', 'MYC: 0.4634146341463414', 'CSF1R: 11.73170731707317', 'RUNX1: 1.658536585365854', 'CSF1: 0.5853658536585366', 'NFKB1: 2.390243902439024', 'CCNA2: 2.073170731707317', 'CSF2RA: 5.365853658536585']	40.6585	2.90418	0.00034638	0.063656
292	7824	49783	0.2	15	['PLG', 'IGH', 'PLAU', 'MIR193B', 'KLKB1', 'C3', 'C3AR1', 'PLAT', 'F12', 'SYK', 'MAPK1', 'FCGR2A', 'IL18', 'HCK', 'MAPK8']	['PLG: 0.853658536585366', 'PLAU: 7.414634146341463', 'MIR193B: 0.0', 'KLKB1: 1.878048780487805', 'C3: 4.390243902439024', 'C3AR1: 6.658536585365854', 'PLAT: 5.780487804878049', 'F12: 0.2682926829268292', 'SYK: 5.902439024390244', 'MAPK1: 1.073170731707317', 'IL18: 2.609756097560975', 'HCK: 5.463414634146341', 'MAPK8: 1.268292682926829']	43.561	2.90407	0.00034638	0.063656
295	770	16252	0.333333	18	['NFYB', 'HLA-DMA', 'CD247', 'FCGR3A', 'NCR3', 'NFYA', 'SYK', 'PLCG2', 'STAT1', 'IGH', 'IRF9', 'FCER1G', 'PLCG1', 'CD4', 'PLCD4', 'CRK', 'CTSS', 'EIF2AK2']	['NFYB: 6.097560975609756', 'CD247: 0.2439024390243902', 'FCGR3A: 1.073170731707317', 'NCR3: 3.317073170731708', 'NFYA: 1.414634146341463', 'SYK: 5.902439024390244', 'PLCG2: 1.926829268292683', 'STAT1: 1.560975609756098', 'IRF9: 0.1219512195121951', 'FCER1G: 4.97560975609756', 'PLCG1: 1.341463414634146', 'CD4: 12.51219512195122', 'PLCD4: 0.0', 'CRK: 0.7560975609756098', 'CTSS: 9.585365853658537',…	52.2439	2.90244	0.000360813	0.063656
293	1535	38321	0.3	10	['THBS1', 'MMP2', 'SRC', 'CREB3', 'ITGB1', 'BCAR1', 'MMP14', 'RHOA', 'SYK', 'MIR19A']	['THBS1: 3.463414634146341', 'MMP2: 3.024390243902439', 'SRC: 4.75609756097561', 'CREB3: 0.1463414634146341', 'ITGB1: 1.902439024390244', 'BCAR1: 0.5853658536585366', 'MMP14: 6.365853658536586', 'RHOA: 1.73170731707317', 'SYK: 5.902439024390244', 'MIR19A: 1.146341463414634']	29.0244	2.90244	0.000360813	0.063656
294	10577	18617	0.1875	16	['HCK', 'FCGR1A', 'FCGR2A', 'FCGR3A', 'SPI1', 'SYK', 'TYROBP', 'GAB2', 'CSF1R', 'MAPK14', 'DDIT3', 'ITGAM', 'CD247', 'CRK', 'MAP3K1', 'PTPRC']	['HCK: 5.463414634146341', 'FCGR1A: 3.097560975609756', 'FCGR3A: 1.073170731707317', 'SPI1: 5.658536585365853', 'SYK: 5.902439024390244', 'TYROBP: 3.048780487804878', 'GAB2: 1.975609756097561', 'CSF1R: 11.73170731707317', 'MAPK14: 2.634146341463414', 'DDIT3: 0.9512195121951219', 'ITGAM: 0.853658536585366', 'CD247: 0.2439024390243902', 'CRK: 0.7560975609756098', 'PTPRC: 3.048780487804878']	46.439	2.90244	0.000360813	0.063656
296	1042	74871	0.307692	13	['PER2', 'CEBPA', 'CSF3R', 'CSF3', 'SPI1', 'XBP1', 'FCGR1A', 'RUNX1', 'DDIT3', 'CSF2RA', 'SYK', 'MAPK14', 'ERN1']	['PER2: 3.804878048780488', 'CEBPA: 1.780487804878049', 'CSF3R: 2.048780487804878', 'CSF3: 0.07317073170731707', 'SPI1: 5.658536585365853', 'XBP1: 1.878048780487805', 'FCGR1A: 3.097560975609756', 'RUNX1: 1.658536585365854', 'DDIT3: 0.9512195121951219', 'CSF2RA: 5.365853658536585', 'SYK: 5.902439024390244', 'MAPK14: 2.634146341463414', 'ERN1: 2.878048780487805']	37.7317	2.90244	0.000360813	0.063656
297	35315	14800	0.1	10	['PLD1', 'SYK', 'RALGDS', 'PRKCZ', 'FCER1G', 'CLEC4D', 'PIAS4', 'PLCG1', 'MET', 'AKT3']	['PLD1: 4.414634146341463', 'SYK: 5.902439024390244', 'RALGDS: 3.365853658536586', 'PRKCZ: 0.5365853658536585', 'FCER1G: 4.97560975609756', 'CLEC4D: 3.0', 'PIAS4: 0.9512195121951219', 'PLCG1: 1.341463414634146', 'MET: 2.121951219512195', 'AKT3: 2.390243902439024']	29	2.9	0.000360813	0.063656
298	2558	43503	0.272727	11	['PLD3', 'PLD1', 'DGKD', 'AGPAT4', 'AGPAT3', 'PLA2G2A', 'PLA2G4D', 'LPCAT1', 'PLD2', 'ARF6', 'LPCAT4']	['PLD3: 1.780487804878049', 'PLD1: 4.414634146341463', 'DGKD: 11.17073170731707', 'AGPAT4: 1.195121951219512', 'AGPAT3: 1.463414634146341', 'PLA2G2A: 3.804878048780488', 'PLA2G4D: 2.73170731707317', 'LPCAT1: 0.1951219512195122', 'PLD2: 3.902439024390244', 'ARF6: 0.6341463414634145', 'LPCAT4: 0.5853658536585366']	31.878	2.898	0.000360813	0.063656
299	11367	16015	0.181818	11	['FGF23', 'FGFR1', 'SHC2', 'CSF1R', 'ZAP70', 'HRAS', 'TYROBP', 'GRB2', 'IGF1R', 'JAK2', 'LCP2']	['FGF23: 1.170731707317073', 'FGFR1: 4.707317073170731', 'SHC2: 2.292682926829268', 'CSF1R: 11.73170731707317', 'ZAP70: 0.5121951219512195', 'HRAS: 0.7317073170731707', 'TYROBP: 3.048780487804878', 'GRB2: 0.9512195121951219', 'IGF1R: 1.48780487804878', 'JAK2: 2.926829268292683', 'LCP2: 2.317073170731707']	31.878	2.898	0.000360813	0.063656
300	7350	50563	0.2	15	['SDS', 'LDHA', 'LDHB', 'SDSL', 'CAD', 'TST', 'GLS', 'BCAT2', 'CBS', 'ME2', 'LDHAL6B', 'AGXT2', 'GLS2', 'GOT2', 'TARS2']	['SDS: 2.463414634146341', 'LDHA: 2.512195121951219', 'LDHB: 1.951219512195122', 'SDSL: 4.512195121951219', 'CAD: 3.24390243902439', 'TST: 3.878048780487805', 'GLS: 4.317073170731707', 'BCAT2: 1.121951219512195', 'CBS: 3.24390243902439', 'ME2: 8.634146341463413', 'AGXT2: 1.292682926829268', 'GLS2: 3.170731707317073', 'GOT2: 2.975609756097561', 'TARS2: 0.1219512195121951']	43.439	2.89593	0.000360813	0.063656
301	1033	19591	0.307692	13	['TAT', 'YARS2', 'TYR', 'YARS', 'IL4I1', 'MAT1A', 'PRKCB', 'GOT2', 'IRS1', 'GOT1', 'CSF1R', 'GRB2', 'PTPRF']	['TAT: 2.048780487804878', 'YARS2: 2.48780487804878', 'YARS: 2.219512195121951', 'IL4I1: 0.4634146341463414', 'MAT1A: 5.560975609756097', 'PRKCB: 6.780487804878049', 'GOT2: 2.975609756097561', 'IRS1: 0.9268292682926829', 'GOT1: 0.2195121951219512', 'CSF1R: 11.73170731707317', 'GRB2: 0.9512195121951219', 'PTPRF: 1.268292682926829']	37.6341	2.89493	0.000360813	0.063656
302	42202	99971	0.0833333	12	['SDHD', 'SUCLG1', 'SDHC', 'SDHB', 'DLST', 'GCDH', 'DLD', 'GCSH', 'OGDH', 'SDHA', 'FH', 'SUCLA2']	['SDHD: 4.048780487804878', 'SUCLG1: 1.975609756097561', 'SDHC: 2.902439024390244', 'SDHB: 3.195121951219512', 'DLST: 4.439024390243902', 'GCDH: 0.9268292682926829', 'DLD: 2.780487804878049', 'GCSH: 2.707317073170731', 'OGDH: 1.853658536585366', 'SDHA: 1.75609756097561', 'FH: 4.390243902439024', 'SUCLA2: 3.75609756097561']	34.7317	2.89431	0.000360813	0.063656
303	2514	44122	0.272727	11	['DLST', 'OGDH', 'SUCLG1', 'DLD', 'GCDH', 'SUCLG2', 'IDH1', 'L2HGDH', 'AADAT', 'IDH3G', 'OGDHL']	['DLST: 4.439024390243902', 'OGDH: 1.853658536585366', 'SUCLG1: 1.975609756097561', 'DLD: 2.780487804878049', 'GCDH: 0.9268292682926829', 'SUCLG2: 3.463414634146341', 'IDH1: 2.341463414634146', 'L2HGDH: 4.268292682926829', 'AADAT: 2.414634146341463', 'IDH3G: 5.48780487804878', 'OGDHL: 1.878048780487805']	31.8293	2.89357	0.000360813	0.063656
304	822	88709	0.315789	19	['ARHGEF26', 'RHOG', 'ELMO2', 'DOCK1', 'RAC1', 'PIP5K1C', 'ARHGAP17', 'CRK', 'CSF1R', 'WAS', 'FRS2', 'MAPK8', 'TP53', 'ARPC5', 'PIP4K2A', 'WASF2', 'PLCB1', 'CDC42', 'RHOA']	['ARHGEF26: 3.0', 'RHOG: 3.75609756097561', 'ELMO2: 6.0', 'RAC1: 1.75609756097561', 'PIP5K1C: 1.853658536585366', 'ARHGAP17: 4.146341463414634', 'CRK: 0.7560975609756098', 'CSF1R: 11.73170731707317', 'WAS: 3.26829268292683', 'FRS2: 1.170731707317073', 'MAPK8: 1.268292682926829', 'TP53: 5.926829268292683', 'ARPC5: 1.926829268292683', 'PIP4K2A: 1.707317073170732', 'WASF2: 3.195121951219512', 'PLCB1…	54.9756	2.89345	0.000360813	0.063656
305	9008	98371	0.2	10	['SDC2', 'RDX', 'ACTB', 'MIR31', 'EZR', 'SLC9A3R1', 'PRKACA', 'PRKCA', 'MSN', 'ITGA5']	['SDC2: 2.75609756097561', 'RDX: 2.975609756097561', 'ACTB: 5.902439024390244', 'EZR: 3.195121951219512', 'SLC9A3R1: 1.73170731707317', 'PRKACA: 0.7073170731707317', 'PRKCA: 0.5121951219512195', 'MSN: 4.48780487804878', 'ITGA5: 6.658536585365854']	28.9268	2.89268	0.000360813	0.063656
306	8139	94342	0.2	10	['PTPRC', 'HCK', 'GAB2', 'LCK', 'FCGR3A', 'CD4', 'ZAP70', 'IGH', 'PLCG2', 'FCER1A']	['PTPRC: 3.048780487804878', 'HCK: 5.463414634146341', 'GAB2: 1.975609756097561', 'LCK: 1.268292682926829', 'FCGR3A: 1.073170731707317', 'CD4: 12.51219512195122', 'ZAP70: 0.5121951219512195', 'PLCG2: 1.926829268292683', 'FCER1A: 1.146341463414634']	28.9268	2.89268	0.000360813	0.063656
307	3822	62169	0.25	16	['CTSB', 'CD74', 'RFX5', 'HLA-DMA', 'NLRP3', 'NFYA', 'CD4', 'TXNIP', 'LGMN', 'CTSS', 'GSDMD', 'CASP5', 'LCK', 'CREB1', 'PTPRC', 'TYROBP']	['CTSB: 0.2195121951219512', 'CD74: 0.7804878048780488', 'RFX5: 4.512195121951219', 'NLRP3: 3.804878048780488', 'NFYA: 1.414634146341463', 'CD4: 12.51219512195122', 'TXNIP: 0.9024390243902438', 'LGMN: 4.121951219512195', 'CTSS: 9.585365853658537', 'GSDMD: 0.5853658536585366', 'LCK: 1.268292682926829', 'CREB1: 0.4634146341463414', 'PTPRC: 3.048780487804878', 'TYROBP: 3.048780487804878']	46.2683	2.89177	0.000360813	0.063656
308	2225	45502	0.277778	18	['FES', 'PLXNA1', 'RAC1', 'LIMK1', 'DAPP1', 'CFL1', 'ACTB', 'RHOD', 'RHOA', 'PARVB', 'LYN', 'SYK', 'BAIAP2', 'ACTR3', 'WHAMM', 'WASF2', 'DIAPH3', 'CTNND1']	['FES: 4.512195121951219', 'PLXNA1: 4.902439024390244', 'RAC1: 1.75609756097561', 'LIMK1: 4.585365853658536', 'DAPP1: 5.170731707317072', 'CFL1: 2.951219512195122', 'ACTB: 5.902439024390244', 'RHOD: 1.121951219512195', 'RHOA: 1.73170731707317', 'PARVB: 0.0975609756097561', 'LYN: 1.585365853658537', 'SYK: 5.902439024390244', 'BAIAP2: 2.073170731707317', 'ACTR3: 2.146341463414634', 'WHAMM: 1.146341…	52.0488	2.8916	0.000360813	0.063656
309	16254	67963	0.166667	12	['PTK2B', 'PRKCB', 'AGER', 'CARD11', 'FGR', 'DIAPH1', 'ACTB', 'INSR', 'SH2B2', 'CARD10', 'NTRK3', 'JAK2']	['PTK2B: 2.634146341463414', 'PRKCB: 6.780487804878049', 'AGER: 1.24390243902439', 'CARD11: 2.170731707317073', 'FGR: 3.097560975609756', 'DIAPH1: 1.658536585365854', 'ACTB: 5.902439024390244', 'INSR: 1.121951219512195', 'SH2B2: 5.682926829268292', 'CARD10: 1.048780487804878', 'NTRK3: 0.4146341463414634', 'JAK2: 2.926829268292683']	34.6829	2.89024	0.000375245	0.063656
310	287	28350	0.384615	13	['ELMO2', 'RHOG', 'ARHGEF26', 'DOCK1', 'CRK', 'FCGR1A', 'FCGR2A', 'HCK', 'SPI1', 'MAP3K1', 'PTPRC', 'MAP2K7', 'SYK']	['ELMO2: 6.0', 'RHOG: 3.75609756097561', 'ARHGEF26: 3.0', 'CRK: 0.7560975609756098', 'FCGR1A: 3.097560975609756', 'HCK: 5.463414634146341', 'SPI1: 5.658536585365853', 'PTPRC: 3.048780487804878', 'MAP2K7: 0.8780487804878048', 'SYK: 5.902439024390244']	37.561	2.88931	0.000375245	0.063656
311	2066	95161	0.285714	14	['IL34', 'CSF1R', 'CRK', 'EGFR', 'RAPGEF1', 'RAP1A', 'CDH1', 'FCGR3A', 'SPI1', 'CBL', 'RUNX1', 'MET', 'GAB1', 'CSF1']	['IL34: 5.512195121951219', 'CSF1R: 11.73170731707317', 'CRK: 0.7560975609756098', 'EGFR: 1.658536585365854', 'RAPGEF1: 3.707317073170731', 'RAP1A: 1.75609756097561', 'CDH1: 0.3902439024390244', 'FCGR3A: 1.073170731707317', 'SPI1: 5.658536585365853', 'CBL: 2.853658536585366', 'RUNX1: 1.658536585365854', 'MET: 2.121951219512195', 'GAB1: 0.975609756097561', 'CSF1: 0.5853658536585366']	40.439	2.8885	0.000375245	0.063656
312	3578	81401	0.25	12	['HEXB', 'MGAT5', 'ST6GALNAC4', 'B3GALT2', 'MGAT2', 'GALNT5', 'MAN2A2', 'GALNT18', 'DPM2', 'ST6GALNAC6', 'PIGC', 'GALNT16']	['HEXB: 4.829268292682927', 'MGAT5: 1.73170731707317', 'ST6GALNAC4: 0.5609756097560975', 'B3GALT2: 0.4390243902439024', 'MGAT2: 1.24390243902439', 'GALNT5: 2.292682926829268', 'MAN2A2: 5.073170731707316', 'GALNT18: 9.146341463414634', 'DPM2: 1.658536585365854', 'ST6GALNAC6: 1.975609756097561', 'PIGC: 3.048780487804878', 'GALNT16: 2.658536585365853']	34.6585	2.88821	0.000375245	0.063656
313	8959	98342	0.2	10	['DHTKD1', 'DLST', 'GCDH', 'DLD', 'EHHADH', 'ACADVL', 'LIAS', 'DBT', 'AADAT', 'IDH3B']	['DHTKD1: 1.902439024390244', 'DLST: 4.439024390243902', 'GCDH: 0.9268292682926829', 'DLD: 2.780487804878049', 'EHHADH: 1.48780487804878', 'ACADVL: 0.975609756097561', 'LIAS: 4.024390243902439', 'DBT: 7.609756097560975', 'AADAT: 2.414634146341463', 'IDH3B: 2.317073170731707']	28.878	2.8878	0.000389678	0.063656
314	69	61380	0.4375	16	['ELMO2', 'DOCK1', 'CRK', 'RHOG', 'EGFR', 'KITLG', 'ARHGEF26', 'MAP3K1', 'SHC2', 'KIT', 'SYK', 'CSF1R', 'JAK2', 'PIK3CA', 'PLCB1', 'PTPN11']	['ELMO2: 6.0', 'CRK: 0.7560975609756098', 'RHOG: 3.75609756097561', 'EGFR: 1.658536585365854', 'KITLG: 2.195121951219512', 'ARHGEF26: 3.0', 'SHC2: 2.292682926829268', 'KIT: 0.6341463414634145', 'SYK: 5.902439024390244', 'CSF1R: 11.73170731707317', 'JAK2: 2.926829268292683', 'PIK3CA: 1.439024390243902', 'PLCB1: 0.7073170731707317', 'PTPN11: 3.195121951219512']	46.1951	2.8872	0.000389678	0.063656
315	37543	21217	0.1	10	['EXT1', 'MAN2A2', 'ARSB', 'ST8SIA1', 'MGAT2', 'ALG6', 'MGAT1', 'GALNT18', 'GALNT15', 'IDS']	['EXT1: 0.3414634146341463', 'MAN2A2: 5.073170731707316', 'ARSB: 0.2195121951219512', 'ST8SIA1: 3.219512195121951', 'MGAT2: 1.24390243902439', 'ALG6: 3.24390243902439', 'MGAT1: 1.048780487804878', 'GALNT18: 9.146341463414634', 'GALNT15: 3.24390243902439', 'IDS: 2.073170731707317']	28.8537	2.88537	0.000389678	0.063656
316	41522	94823	0.0909091	11	['ITGB2', 'YAP1', 'AMOT', 'MPDZ', 'FBXW11', 'NF2', 'ARHGAP17', 'CTNNB1', 'MPP5', 'RAC1', 'TLR2']	['ITGB2: 4.97560975609756', 'YAP1: 1.146341463414634', 'AMOT: 0.5609756097560975', 'MPDZ: 2.073170731707317', 'FBXW11: 2.292682926829268', 'NF2: 2.024390243902439', 'ARHGAP17: 4.146341463414634', 'CTNNB1: 2.048780487804878', 'MPP5: 4.951219512195122', 'RAC1: 1.75609756097561', 'TLR2: 5.75609756097561']	31.7317	2.8847	0.000389678	0.063656
317	11847	32036	0.181818	11	['CYBA', 'RAC1', 'FYN', 'RALGDS', 'KRAS', 'MIRLET7A1', 'CYBB', 'IGF1R', 'FCER1G', 'GNA13', 'LIMK1']	['CYBA: 4.560975609756097', 'RAC1: 1.75609756097561', 'FYN: 0.5121951219512195', 'RALGDS: 3.365853658536586', 'KRAS: 2.951219512195122', 'MIRLET7A1: 1.219512195121951', 'CYBB: 5.317073170731707', 'IGF1R: 1.48780487804878', 'FCER1G: 4.97560975609756', 'GNA13: 1.0', 'LIMK1: 4.585365853658536']	31.7317	2.8847	0.000389678	0.063656
318	747	13277	0.333333	12	['CEBPA', 'IL6', 'FLT3', 'CSF3R', 'SPI1', 'PER2', 'E2F1', 'CSF1R', 'CD14', 'CSF2RA', 'PIK3CA', 'IRS1']	['CEBPA: 1.780487804878049', 'IL6: 0.2195121951219512', 'FLT3: 0.3414634146341463', 'CSF3R: 2.048780487804878', 'SPI1: 5.658536585365853', 'PER2: 3.804878048780488', 'E2F1: 0.3170731707317073', 'CSF1R: 11.73170731707317', 'CD14: 0.975609756097561', 'CSF2RA: 5.365853658536585', 'PIK3CA: 1.439024390243902', 'IRS1: 0.9268292682926829']	34.6098	2.88415	0.000389678	0.063656
319	2365	10335	0.272727	11	['SLC2A5', 'AKT3', 'SLC2A4', 'PIK3CA', 'EXOC1', 'CBLB', 'CSF1R', 'RRAS', 'SPI1', 'CRK', 'ERBB2']	['SLC2A5: 0.3658536585365854', 'AKT3: 2.390243902439024', 'SLC2A4: 2.780487804878049', 'PIK3CA: 1.439024390243902', 'EXOC1: 0.4390243902439024', 'CBLB: 1.121951219512195', 'CSF1R: 11.73170731707317', 'RRAS: 3.073170731707317', 'SPI1: 5.658536585365853', 'CRK: 0.7560975609756098', 'ERBB2: 1.951219512195122']	31.7073	2.88248	0.00040411	0.063656
320	5617	91931	0.222222	18	['PIK3AP1', 'SYK', 'HRAS', 'PIK3CA', 'FCGR1A', 'MAPK14', 'TNFRSF11A', 'CRK', 'HCK', 'PRKCZ', 'ADCY5', 'BCAR1', 'BCL2', 'MAPK1', 'CSF1R', 'SPI1', 'FLT3', 'PRKCA']	['PIK3AP1: 5.097560975609755', 'SYK: 5.902439024390244', 'HRAS: 0.7317073170731707', 'PIK3CA: 1.439024390243902', 'FCGR1A: 3.097560975609756', 'MAPK14: 2.634146341463414', 'TNFRSF11A: 4.804878048780488', 'CRK: 0.7560975609756098', 'HCK: 5.463414634146341', 'PRKCZ: 0.5365853658536585', 'ADCY5: 0.7560975609756098', 'BCAR1: 0.5853658536585366', 'BCL2: 0.7560975609756098', 'MAPK1: 1.073170731707317',…	51.878	2.88211	0.00040411	0.063656
321	3615	39674	0.25	12	['TRPV2', 'IGF1', 'MTOR', 'IRS1', 'PTPN1', 'CSF1R', 'SOCS4', 'INSR', 'NTRK1', 'IL34', 'PRKCB', 'CTNNB1']	['TRPV2: 1.292682926829268', 'IGF1: 0.853658536585366', 'MTOR: 0.9024390243902438', 'IRS1: 0.9268292682926829', 'PTPN1: 1.365853658536585', 'CSF1R: 11.73170731707317', 'SOCS4: 0.7560975609756098', 'INSR: 1.121951219512195', 'NTRK1: 1.292682926829268', 'IL34: 5.512195121951219', 'PRKCB: 6.780487804878049', 'CTNNB1: 2.048780487804878']	34.5854	2.88211	0.00040411	0.063656
322	3798	63977	0.25	12	['SPI1', 'ITGAM', 'C3', 'CSF2RA', 'CFB', 'PIK3CA', 'PML', 'GABARAP', 'PTGS2', 'CSF1R', 'RUNX1', 'MPO']	['SPI1: 5.658536585365853', 'ITGAM: 0.853658536585366', 'C3: 4.390243902439024', 'CSF2RA: 5.365853658536585', 'CFB: 0.7317073170731707', 'PIK3CA: 1.439024390243902', 'PML: 1.121951219512195', 'GABARAP: 0.7317073170731707', 'PTGS2: 0.7804878048780488', 'CSF1R: 11.73170731707317', 'RUNX1: 1.658536585365854', 'MPO: 0.1219512195121951']	34.5854	2.88211	0.00040411	0.063656
323	28874	42163	0.117647	17	['CD72', 'PTPN6', 'CD22', 'PTPRC', 'HCK', 'ZAP70', 'VAV3', 'ITK', 'KIR2DL1', 'PTPN11', 'PTK2B', 'PIK3CA', 'LCK', 'FGR', 'CD4', 'LCP2', 'SYK']	['CD72: 3.097560975609756', 'PTPN6: 2.682926829268292', 'CD22: 0.6829268292682926', 'PTPRC: 3.048780487804878', 'HCK: 5.463414634146341', 'ZAP70: 0.5121951219512195', 'VAV3: 0.6097560975609756', 'ITK: 0.5121951219512195', 'PTPN11: 3.195121951219512', 'PTK2B: 2.634146341463414', 'PIK3CA: 1.439024390243902', 'LCK: 1.268292682926829', 'FGR: 3.097560975609756', 'CD4: 12.51219512195122', 'LCP2: 2.3170…	48.9756	2.88092	0.00040411	0.063656
324	2301	80301	0.272727	11	['FN1', 'ITGA5', 'ILK', 'PARVB', 'ACTB', 'VCL', 'GPC1', 'FGF2', 'NFKB1', 'FGFR1', 'CASP7']	['FN1: 1.560975609756098', 'ITGA5: 6.658536585365854', 'ILK: 1.585365853658537', 'PARVB: 0.0975609756097561', 'ACTB: 5.902439024390244', 'VCL: 2.609756097560975', 'GPC1: 4.317073170731707', 'FGF2: 1.292682926829268', 'NFKB1: 2.390243902439024', 'FGFR1: 4.707317073170731', 'CASP7: 0.5609756097560975']	31.6829	2.88027	0.000418543	0.063656
325	2332	65671	0.272727	11	['CERK', 'MAP3K5', 'CERS4', 'MAP2K6', 'PPAP2C', 'ASAH1', 'TNFRSF1A', 'TRAF2', 'IL1R1', 'TNFRSF1B', 'DAB2IP']	['CERK: 7.634146341463414', 'MAP3K5: 0.4878048780487805', 'CERS4: 0.07317073170731707', 'MAP2K6: 5.195121951219511', 'PPAP2C: 0.7560975609756098', 'ASAH1: 1.195121951219512', 'TNFRSF1A: 3.634146341463414', 'TRAF2: 1.439024390243902', 'IL1R1: 0.6585365853658536', 'TNFRSF1B: 9.439024390243903', 'DAB2IP: 1.170731707317073']	31.6829	2.88027	0.000418543	0.063656
326	352	62156	0.363636	11	['SORBS1', 'VCL', 'FLOT1', 'TLN1', 'PFN3', 'APBB1IP', 'RAP1A', 'ITGA2B', 'GNA13', 'SRC', 'ITGA5']	['SORBS1: 1.365853658536585', 'VCL: 2.609756097560975', 'FLOT1: 4.804878048780488', 'TLN1: 3.609756097560975', 'PFN3: 0.6829268292682926', 'APBB1IP: 3.951219512195122', 'RAP1A: 1.75609756097561', 'ITGA2B: 0.4634146341463414', 'GNA13: 1.0', 'SRC: 4.75609756097561', 'ITGA5: 6.658536585365854']	31.6585	2.87805	0.000418543	0.063656
327	1505	21849	0.3	10	['FAH', 'SDHD', 'SDHC', 'FAHD1', 'ASL', 'CHRM1', 'SUCLG2', 'HMGCL', 'AUH', 'DLST']	['FAH: 2.170731707317073', 'SDHD: 4.048780487804878', 'SDHC: 2.902439024390244', 'FAHD1: 2.804878048780488', 'ASL: 3.560975609756097', 'SUCLG2: 3.463414634146341', 'HMGCL: 1.439024390243902', 'AUH: 3.951219512195122', 'DLST: 4.439024390243902']	28.7805	2.87805	0.000418543	0.063656
328	1557	84426	0.3	10	['AMD1', 'SRM', 'MAT1A', 'SMS', 'MAT2A', 'MTR', 'MARS', 'SMOX', 'MTFMT', 'FPGS']	['AMD1: 8.536585365853657', 'SRM: 0.4146341463414634', 'MAT1A: 5.560975609756097', 'SMS: 1.195121951219512', 'MAT2A: 1.51219512195122', 'MTR: 0.6829268292682926', 'MARS: 0.3658536585365854', 'SMOX: 2.853658536585366', 'MTFMT: 2.75609756097561', 'FPGS: 4.878048780487805']	28.7561	2.87561	0.000418543	0.063656
329	192	20729	0.4	10	['CLEC7A', 'LSP1', 'SRC', 'SYK', 'FCER1G', 'TYROBP', 'GP6', 'NCR2', 'MAPKAPK2', 'PRKCD']	['CLEC7A: 0.3658536585365854', 'LSP1: 1.365853658536585', 'SRC: 4.75609756097561', 'SYK: 5.902439024390244', 'FCER1G: 4.97560975609756', 'TYROBP: 3.048780487804878', 'GP6: 2.804878048780488', 'NCR2: 2.536585365853658', 'MAPKAPK2: 0.6585365853658536', 'PRKCD: 2.341463414634146']	28.7561	2.87561	0.000418543	0.063656
330	1122	90251	0.307692	13	['FLOT1', 'SORBS1', 'VCL', 'CTNNA1', 'MLLT4', 'TJP1', 'IGSF5', 'ACTB', 'SRC', 'CFL1', 'LIMK1', 'RRAS2', 'RDX']	['FLOT1: 4.804878048780488', 'SORBS1: 1.365853658536585', 'VCL: 2.609756097560975', 'CTNNA1: 1.170731707317073', 'MLLT4: 1.341463414634146', 'TJP1: 0.8780487804878048', 'IGSF5: 1.878048780487805', 'ACTB: 5.902439024390244', 'SRC: 4.75609756097561', 'CFL1: 2.951219512195122', 'LIMK1: 4.585365853658536', 'RRAS2: 2.146341463414634', 'RDX: 2.975609756097561']	37.3659	2.8743	0.000418543	0.063656
331	1836	71523	0.294118	17	['TNFRSF11A', 'FCGR1A', 'BTK', 'NFKB1', 'SPI1', 'ITGAM', 'MAPK14', 'IL12RB1', 'CSF2RA', 'TRAF2', 'TNFRSF1B', 'CD14', 'DAB2IP', 'TAB1', 'FOS', 'PLCG2', 'CYLD']	['TNFRSF11A: 4.804878048780488', 'FCGR1A: 3.097560975609756', 'BTK: 2.902439024390244', 'NFKB1: 2.390243902439024', 'SPI1: 5.658536585365853', 'ITGAM: 0.853658536585366', 'MAPK14: 2.634146341463414', 'IL12RB1: 0.8780487804878048', 'CSF2RA: 5.365853658536585', 'TRAF2: 1.439024390243902', 'TNFRSF1B: 9.439024390243903', 'CD14: 0.975609756097561', 'DAB2IP: 1.170731707317073', 'TAB1: 1.195121951219512…	48.8537	2.87374	0.000418543	0.063656
332	39335	99428	0.0909091	11	['C3', 'C3AR1', 'PLG', 'CFB', 'F12', 'PLAT', 'C5', 'C5AR1', 'PLAU', 'KLF2', 'CFD']	['C3: 4.390243902439024', 'C3AR1: 6.658536585365854', 'PLG: 0.853658536585366', 'CFB: 0.7317073170731707', 'F12: 0.2682926829268292', 'PLAT: 5.780487804878049', 'C5AR1: 2.292682926829268', 'PLAU: 7.414634146341463', 'KLF2: 0.7804878048780488', 'CFD: 2.439024390243902']	31.6098	2.87361	0.000418543	0.063656
333	10085	63116	0.2	10	['MAT2B', 'MAT1A', 'AMD1', 'SMS', 'DNMT1', 'BHMT2', 'MARS', 'DNMT3B', 'SMOX', 'TAT']	['MAT2B: 1.560975609756098', 'MAT1A: 5.560975609756097', 'AMD1: 8.536585365853657', 'SMS: 1.195121951219512', 'DNMT1: 1.829268292682927', 'BHMT2: 2.682926829268292', 'MARS: 0.3658536585365854', 'DNMT3B: 2.097560975609756', 'SMOX: 2.853658536585366', 'TAT: 2.048780487804878']	28.7317	2.87317	0.000418543	0.063656
334	187	35585	0.4	10	['GGH', 'SHMT2', 'SHMT1', 'ATIC', 'MTHFR', 'FPGS', 'MTR', 'TYMS', 'MTHFD1L', 'MTHFD1']	['GGH: 4.829268292682927', 'SHMT2: 3.121951219512195', 'SHMT1: 4.829268292682927', 'ATIC: 1.51219512195122', 'MTHFR: 1.951219512195122', 'FPGS: 4.878048780487805', 'MTR: 0.6829268292682926', 'TYMS: 1.75609756097561', 'MTHFD1L: 2.073170731707317', 'MTHFD1: 3.097560975609756']	28.7317	2.87317	0.000418543	0.063656
335	37740	27158	0.1	10	['PLG', 'C3', 'C3AR1', 'PLAT', 'F12', 'SERPINE1', 'CFP', 'PLAU', 'MIR193B', 'PROC']	['PLG: 0.853658536585366', 'C3: 4.390243902439024', 'C3AR1: 6.658536585365854', 'PLAT: 5.780487804878049', 'F12: 0.2682926829268292', 'SERPINE1: 0.1707317073170732', 'CFP: 2.634146341463414', 'PLAU: 7.414634146341463', 'MIR193B: 0.0', 'PROC: 0.5609756097560975']	28.7317	2.87317	0.000418543	0.063656
336	37427	95031	0.1	10	['SDHB', 'FH', 'SDHD', 'ADSL', 'SUCLG2', 'FAHD1', 'PAICS', 'SDHC', 'SUCLA2', 'MUT']	['SDHB: 3.195121951219512', 'FH: 4.390243902439024', 'SDHD: 4.048780487804878', 'ADSL: 0.8048780487804879', 'SUCLG2: 3.463414634146341', 'FAHD1: 2.804878048780488', 'PAICS: 0.8048780487804879', 'SDHC: 2.902439024390244', 'SUCLA2: 3.75609756097561', 'MUT: 2.560975609756097']	28.7317	2.87317	0.000418543	0.063656
337	8526	85698	0.2	15	['NFYB', 'HLA-DMA', 'CREB1', 'CD4', 'LCK', 'NFYA', 'TBPL2', 'PTPRC', 'IL16', 'FYN', 'HCK', 'PRKG1', 'EFNA1', 'CTSS', 'CD22']	['NFYB: 6.097560975609756', 'CREB1: 0.4634146341463414', 'CD4: 12.51219512195122', 'LCK: 1.268292682926829', 'NFYA: 1.414634146341463', 'TBPL2: 0.0', 'PTPRC: 3.048780487804878', 'IL16: 0.2926829268292683', 'FYN: 0.5121951219512195', 'HCK: 5.463414634146341', 'EFNA1: 1.75609756097561', 'CTSS: 9.585365853658537', 'CD22: 0.6829268292682926']	43.0976	2.87317	0.000418543	0.063656
338	3357	39252	0.25	12	['LGMN', 'CD74', 'RFX5', 'HLA-DMA', 'CIITA', 'NFYB', 'CREB1', 'CD4', 'IL16', 'NFYA', 'CTNNB1', 'STAT1']	['LGMN: 4.121951219512195', 'CD74: 0.7804878048780488', 'RFX5: 4.512195121951219', 'CIITA: 0.6585365853658536', 'NFYB: 6.097560975609756', 'CREB1: 0.4634146341463414', 'CD4: 12.51219512195122', 'IL16: 0.2926829268292683', 'NFYA: 1.414634146341463', 'CTNNB1: 2.048780487804878', 'STAT1: 1.560975609756098']	34.4634	2.87195	0.000418543	0.063656
339	414	44503	0.363636	11	['ELMO2', 'DOCK1', 'CRK', 'MIR126', 'RAC1', 'RHOG', 'CSF1R', 'PIK3CA', 'SLC45A3', 'MAPK14', 'SHC2']	['ELMO2: 6.0', 'CRK: 0.7560975609756098', 'RAC1: 1.75609756097561', 'RHOG: 3.75609756097561', 'CSF1R: 11.73170731707317', 'PIK3CA: 1.439024390243902', 'SLC45A3: 1.219512195121951', 'MAPK14: 2.634146341463414', 'SHC2: 2.292682926829268']	31.5854	2.8714	0.000432975	0.063656
340	1256	28264	0.3	10	['IQGAP1', 'CDC42', 'MAPK1', 'PARD6A', 'ACTB', 'IQGAP2', 'RAC1', 'NOD1', 'CTNNB1', 'MPP5']	['IQGAP1: 6.24390243902439', 'CDC42: 1.073170731707317', 'MAPK1: 1.073170731707317', 'PARD6A: 1.219512195121951', 'ACTB: 5.902439024390244', 'IQGAP2: 3.219512195121951', 'RAC1: 1.75609756097561', 'NOD1: 1.219512195121951', 'CTNNB1: 2.048780487804878', 'MPP5: 4.951219512195122']	28.7073	2.87073	0.000432975	0.063656
341	7841	28632	0.2	10	['SUCLG1', 'SDHD', 'ASL', 'ADSL', 'SDHB', 'SUCLA2', 'ALDH5A1', 'CHRM1', 'ME2', 'SDHA']	['SUCLG1: 1.975609756097561', 'SDHD: 4.048780487804878', 'ASL: 3.560975609756097', 'ADSL: 0.8048780487804879', 'SDHB: 3.195121951219512', 'SUCLA2: 3.75609756097561', 'ALDH5A1: 0.975609756097561', 'ME2: 8.634146341463413', 'SDHA: 1.75609756097561']	28.7073	2.87073	0.000432975	0.063656
342	607	93844	0.333333	12	['SPI1', 'PML', 'FLT3', 'RARA', 'CSF3R', 'CD14', 'CASP4', 'IL18', 'TLR2', 'CSF1R', 'MYC', 'JUP']	['SPI1: 5.658536585365853', 'PML: 1.121951219512195', 'FLT3: 0.3414634146341463', 'RARA: 2.365853658536585', 'CSF3R: 2.048780487804878', 'CD14: 0.975609756097561', 'CASP4: 0.6097560975609756', 'IL18: 2.609756097560975', 'TLR2: 5.75609756097561', 'CSF1R: 11.73170731707317', 'MYC: 0.4634146341463414', 'JUP: 0.7560975609756098']	34.439	2.86992	0.000432975	0.063656
343	2602	48786	0.272727	11	['CYBA', 'RAC1', 'CYBB', 'ACTB', 'WHAMM', 'TLR2', 'CAMK2A', 'TLR1', 'MYD88', 'ACTR3', 'WASF2']	['CYBA: 4.560975609756097', 'RAC1: 1.75609756097561', 'CYBB: 5.317073170731707', 'ACTB: 5.902439024390244', 'WHAMM: 1.146341463414634', 'TLR2: 5.75609756097561', 'CAMK2A: 0.6829268292682926', 'MYD88: 1.097560975609756', 'ACTR3: 2.146341463414634', 'WASF2: 3.195121951219512']	31.561	2.86918	0.000432975	0.063656
344	910	86186	0.3125	16	['SPI1', 'PML', 'CSF1R', 'CEBPE', 'RUNX1', 'GRB2', 'CSF2RA', 'CSF1', 'CSF3R', 'FGFR1', 'CCNA2', 'MET', 'RORC', 'CEBPA', 'SHC2', 'FCGR1A']	['SPI1: 5.658536585365853', 'PML: 1.121951219512195', 'CSF1R: 11.73170731707317', 'CEBPE: 0.3902439024390244', 'RUNX1: 1.658536585365854', 'GRB2: 0.9512195121951219', 'CSF2RA: 5.365853658536585', 'CSF1: 0.5853658536585366', 'CSF3R: 2.048780487804878', 'FGFR1: 4.707317073170731', 'CCNA2: 2.073170731707317', 'MET: 2.121951219512195', 'RORC: 0.3170731707317073', 'CEBPA: 1.780487804878049', 'SHC2: 2.…	45.9024	2.8689	0.000432975	0.063656
345	1502	61458	0.3	10	['CSF1R', 'SPI1', 'FLT3', 'ITGAM', 'SHC2', 'STAT3', 'HIF1A', 'RUNX1', 'PIK3CA', 'IL10']	['CSF1R: 11.73170731707317', 'SPI1: 5.658536585365853', 'FLT3: 0.3414634146341463', 'ITGAM: 0.853658536585366', 'SHC2: 2.292682926829268', 'STAT3: 0.8048780487804879', 'HIF1A: 3.634146341463414', 'RUNX1: 1.658536585365854', 'PIK3CA: 1.439024390243902', 'IL10: 0.2682926829268292']	28.6829	2.86829	0.000432975	0.063656
346	1332	91415	0.3	10	['CERK', 'PPAP2A', 'SGPP1', 'PPAP2B', 'SPHK2', 'S1PR4', 'SGPP2', 'SGPL1', 'ETNPPL', 'ETNK2']	['CERK: 7.634146341463414', 'PPAP2A: 0.3658536585365854', 'SGPP1: 4.219512195121951', 'PPAP2B: 2.926829268292683', 'SPHK2: 1.73170731707317', 'S1PR4: 1.926829268292683', 'SGPP2: 2.414634146341463', 'SGPL1: 1.414634146341463', 'ETNPPL: 0.7804878048780488', 'ETNK2: 5.268292682926829']	28.6829	2.86829	0.000432975	0.063656
347	43247	33837	0.0833333	12	['TERT', 'NFX1', 'CTNNB1', 'ARHGAP10', 'CBL', 'TCF7', 'ACTB', 'SH2B2', 'PFN3', 'FLNA', 'CDH5', 'INSR']	['TERT: 2.048780487804878', 'NFX1: 1.24390243902439', 'CTNNB1: 2.048780487804878', 'ARHGAP10: 1.048780487804878', 'CBL: 2.853658536585366', 'TCF7: 0.6341463414634145', 'ACTB: 5.902439024390244', 'SH2B2: 5.682926829268292', 'PFN3: 0.6829268292682926', 'FLNA: 5.878048780487805', 'CDH5: 5.268292682926829', 'INSR: 1.121951219512195']	34.4146	2.86789	0.000432975	0.063656
348	22009	79622	0.142857	14	['C3AR1', 'C3', 'ITGAM', 'CFB', 'SPI1', 'CSF3R', 'PTGS2', 'CSF3', 'CR1', 'CD14', 'FCGR1A', 'PIK3CA', 'CSF1R', 'CFI']	['C3AR1: 6.658536585365854', 'C3: 4.390243902439024', 'ITGAM: 0.853658536585366', 'CFB: 0.7317073170731707', 'SPI1: 5.658536585365853', 'CSF3R: 2.048780487804878', 'PTGS2: 0.7804878048780488', 'CSF3: 0.07317073170731707', 'CD14: 0.975609756097561', 'FCGR1A: 3.097560975609756', 'PIK3CA: 1.439024390243902', 'CSF1R: 11.73170731707317', 'CFI: 1.707317073170732']	40.1463	2.8676	0.000432975	0.063656
349	8083	94431	0.2	10	['BTK', 'TNFRSF11A', 'PTPN6', 'FCGR1A', 'SPI1', 'IGH', 'CD14', 'PIGR', 'TLR4', 'SYK']	['BTK: 2.902439024390244', 'TNFRSF11A: 4.804878048780488', 'PTPN6: 2.682926829268292', 'FCGR1A: 3.097560975609756', 'SPI1: 5.658536585365853', 'CD14: 0.975609756097561', 'PIGR: 1.0', 'TLR4: 1.634146341463415', 'SYK: 5.902439024390244']	28.6585	2.86585	0.000432975	0.063656
350	6606	33158	0.214286	14	['SDHB', 'FAH', 'SUCLA2', 'SDHD', 'FH', 'OGDHL', 'ME2', 'OXCT2', 'SUCLG2', 'PDHB', 'CHRM1', 'hsa:390877', 'MDH2', 'NTPCR']	['SDHB: 3.195121951219512', 'FAH: 2.170731707317073', 'SUCLA2: 3.75609756097561', 'SDHD: 4.048780487804878', 'FH: 4.390243902439024', 'OGDHL: 1.878048780487805', 'ME2: 8.634146341463413', 'SUCLG2: 3.463414634146341', 'PDHB: 4.439024390243902', 'MDH2: 2.512195121951219', 'NTPCR: 1.634146341463415']	40.122	2.86585	0.000432975	0.063656
351	41826	46875	0.0833333	12	['PLG', 'C3', 'CR1', 'PLAT', 'CFD', 'F12', 'KLKB1', 'C3AR1', 'SERPINC1', 'IGH', 'F11', 'PLAU']	['PLG: 0.853658536585366', 'C3: 4.390243902439024', 'PLAT: 5.780487804878049', 'CFD: 2.439024390243902', 'F12: 0.2682926829268292', 'KLKB1: 1.878048780487805', 'C3AR1: 6.658536585365854', 'SERPINC1: 1.682926829268293', 'F11: 3.0', 'PLAU: 7.414634146341463']	34.3659	2.86382	0.000432975	0.063656
352	39422	14035	0.0909091	11	['CFD', 'C3', 'C3AR1', 'PLG', 'F12', 'KLKB1', 'KNG1', 'PLAU', 'PLAT', 'MAPK1', 'FOXO6']	['CFD: 2.439024390243902', 'C3: 4.390243902439024', 'C3AR1: 6.658536585365854', 'PLG: 0.853658536585366', 'F12: 0.2682926829268292', 'KLKB1: 1.878048780487805', 'PLAU: 7.414634146341463', 'PLAT: 5.780487804878049', 'MAPK1: 1.073170731707317', 'FOXO6: 0.7317073170731707']	31.4878	2.86253	0.000432975	0.063656
353	2299	81789	0.272727	11	['CSGALNACT1', 'ALG1', 'ST8SIA1', 'DPM1', 'ALG5', 'POMT2', 'DPAGT1', 'GCNT1', 'DPM3', 'ALG6', 'POMT1']	['CSGALNACT1: 6.048780487804878', 'ALG1: 1.878048780487805', 'ST8SIA1: 3.219512195121951', 'DPM1: 3.975609756097561', 'ALG5: 0.9024390243902438', 'POMT2: 0.975609756097561', 'DPAGT1: 1.048780487804878', 'GCNT1: 5.682926829268292', 'DPM3: 3.24390243902439', 'ALG6: 3.24390243902439', 'POMT1: 1.268292682926829']	31.4878	2.86253	0.000432975	0.063656
354	5899	90823	0.222222	18	['TNFRSF11A', 'TYROBP', 'BTK', 'PLCG1', 'NTRK2', 'ABL1', 'LCK', 'SH2B3', 'NTRK3', 'TNFSF11', 'SHC2', 'TNFRSF11B', 'SYK', 'PTPN6', 'CD4', 'SH2B2', 'STAT1', 'TCF3']	['TNFRSF11A: 4.804878048780488', 'TYROBP: 3.048780487804878', 'BTK: 2.902439024390244', 'PLCG1: 1.341463414634146', 'NTRK2: 0.9268292682926829', 'ABL1: 1.024390243902439', 'LCK: 1.268292682926829', 'SH2B3: 1.609756097560976', 'NTRK3: 0.4146341463414634', 'SHC2: 2.292682926829268', 'TNFRSF11B: 1.414634146341463', 'SYK: 5.902439024390244', 'PTPN6: 2.682926829268292', 'CD4: 12.51219512195122', 'SH2B…	51.4634	2.85908	0.000432975	0.063656
355	2327	65598	0.272727	11	['CSF2RA', 'SPI1', 'CSF3R', 'CSF1R', 'IRS1', 'PLCB1', 'SOCS4', 'CEBPA', 'GRB2', 'CSF3', 'PIK3CA']	['CSF2RA: 5.365853658536585', 'SPI1: 5.658536585365853', 'CSF3R: 2.048780487804878', 'CSF1R: 11.73170731707317', 'IRS1: 0.9268292682926829', 'PLCB1: 0.7073170731707317', 'SOCS4: 0.7560975609756098', 'CEBPA: 1.780487804878049', 'GRB2: 0.9512195121951219', 'CSF3: 0.07317073170731707', 'PIK3CA: 1.439024390243902']	31.439	2.85809	0.000447408	0.063656
356	331	81718	0.363636	11	['ACOT8', 'SLC27A5', 'CYP27A1', 'AMACR', 'ACOX2', 'CYP7A1', 'CYP8B1', 'SCP2', 'STS', 'CYP7B1', 'CYP11A1']	['ACOT8: 2.341463414634146', 'SLC27A5: 0.7317073170731707', 'CYP27A1: 3.682926829268292', 'AMACR: 1.75609756097561', 'ACOX2: 6.0', 'CYP7A1: 9.073170731707316', 'CYP8B1: 3.097560975609756', 'SCP2: 3.463414634146341', 'STS: 0.6829268292682926', 'CYP7B1: 0.6097560975609756', 'CYP11A1: 0.0']	31.439	2.85809	0.000447408	0.063656
357	3387	7562	0.25	12	['PDHB', 'TPK1', 'BCKDHA', 'PDHA1', 'ME2', 'OGDHL', 'LDHA', 'PC', 'DBT', 'MPST', 'LIPT1', 'DLAT']	['PDHB: 4.439024390243902', 'TPK1: 3.853658536585366', 'BCKDHA: 0.5121951219512195', 'ME2: 8.634146341463413', 'OGDHL: 1.878048780487805', 'LDHA: 2.512195121951219', 'PC: 0.7804878048780488', 'DBT: 7.609756097560975', 'MPST: 1.146341463414634', 'LIPT1: 1.024390243902439', 'DLAT: 1.902439024390244']	34.2927	2.85772	0.000447408	0.063656
358	596	55352	0.333333	12	['IL34', 'CSF1R', 'GRB2', 'LAT', 'PIK3CA', 'SHC2', 'SPI1', 'KIT', 'NFATC1', 'SOS1', 'IL6ST', 'NFKB1']	['IL34: 5.512195121951219', 'CSF1R: 11.73170731707317', 'GRB2: 0.9512195121951219', 'LAT: 0.4146341463414634', 'PIK3CA: 1.439024390243902', 'SHC2: 2.292682926829268', 'SPI1: 5.658536585365853', 'KIT: 0.6341463414634145', 'SOS1: 1.365853658536585', 'IL6ST: 1.902439024390244', 'NFKB1: 2.390243902439024']	34.2927	2.85772	0.000447408	0.063656
359	3809	60157	0.25	12	['CYP7B1', 'HSD3B7', 'AKR1D1', 'CPN1', 'HSD3B2', 'SRD5A3', 'CYP7A1', 'CYP27A1', 'AKR1C2', 'CYP8B1', 'CPS1', 'AKR1C3']	['CYP7B1: 0.6097560975609756', 'HSD3B7: 1.975609756097561', 'AKR1D1: 3.780487804878049', 'CPN1: 0.6585365853658536', 'SRD5A3: 2.195121951219512', 'CYP7A1: 9.073170731707316', 'CYP27A1: 3.682926829268292', 'AKR1C2: 0.8292682926829269', 'CYP8B1: 3.097560975609756', 'CPS1: 4.951219512195122', 'AKR1C3: 3.439024390243902']	34.2927	2.85772	0.000447408	0.063656
360	7710	99594	0.2	10	['ITGA6', 'LAMC3', 'SV2C', 'CD44', 'ARHGEF12', 'IQGAP1', 'COL1A1', 'TWIST2', 'SRC', 'CDC42']	['ITGA6: 6.390243902439025', 'LAMC3: 2.0', 'SV2C: 0.8292682926829269', 'CD44: 1.121951219512195', 'ARHGEF12: 1.24390243902439', 'IQGAP1: 6.24390243902439', 'COL1A1: 3.975609756097561', 'TWIST2: 0.9268292682926829', 'SRC: 4.75609756097561', 'CDC42: 1.073170731707317']	28.561	2.8561	0.000447408	0.063656
361	9432	36942	0.2	10	['SMS', 'SRM', 'AMD1', 'MTAP', 'SMOX', 'MAT2B', 'MAT1A', 'MAT2A', 'DNMT3A', 'DNMT1']	['SMS: 1.195121951219512', 'SRM: 0.4146341463414634', 'AMD1: 8.536585365853657', 'MTAP: 2.585365853658536', 'SMOX: 2.853658536585366', 'MAT2B: 1.560975609756098', 'MAT1A: 5.560975609756097', 'MAT2A: 1.51219512195122', 'DNMT3A: 2.512195121951219', 'DNMT1: 1.829268292682927']	28.561	2.8561	0.000447408	0.063656
362	42518	78397	0.0833333	12	['TNFRSF11A', 'FCGR1A', 'BTK', 'TRAF2', 'SYK', 'ERN1', 'MAPK8', 'LYN', 'RAC1', 'TAB1', 'PSEN1', 'TLR2']	['TNFRSF11A: 4.804878048780488', 'FCGR1A: 3.097560975609756', 'BTK: 2.902439024390244', 'TRAF2: 1.439024390243902', 'SYK: 5.902439024390244', 'ERN1: 2.878048780487805', 'MAPK8: 1.268292682926829', 'LYN: 1.585365853658537', 'RAC1: 1.75609756097561', 'TAB1: 1.195121951219512', 'PSEN1: 1.682926829268293', 'TLR2: 5.75609756097561']	34.2683	2.85569	0.000447408	0.063656
363	3099	19756	0.263158	19	['LATS2', 'STK3', 'YAP1', 'PPP2CA', 'IGBP1', 'FBXW11', 'RASSF6', 'AREG', 'CD4', 'IL16', 'TGFBR2', 'TGFB1', 'TGFB2', 'EGFR', 'PLCG1', 'ACTB', 'DCN', 'SYK', 'SYNPO']	['LATS2: 0.9268292682926829', 'STK3: 1.170731707317073', 'YAP1: 1.146341463414634', 'IGBP1: 5.536585365853658', 'FBXW11: 2.292682926829268', 'RASSF6: 1.097560975609756', 'AREG: 0.0', 'CD4: 12.51219512195122', 'IL16: 0.2926829268292683', 'TGFBR2: 1.146341463414634', 'TGFB1: 3.414634146341464', 'TGFB2: 4.268292682926829', 'EGFR: 1.658536585365854', 'PLCG1: 1.341463414634146', 'ACTB: 5.9024390243902…	54.2439	2.85494	0.000447408	0.063656
364	814	6198	0.333333	12	['CTSB', 'CD74', 'HLA-DMA', 'LGMN', 'RFX5', 'CIITA', 'NLRP3', 'NFYA', 'MLKL', 'CTSS', 'NFYB', 'PGAM5']	['CTSB: 0.2195121951219512', 'CD74: 0.7804878048780488', 'LGMN: 4.121951219512195', 'RFX5: 4.512195121951219', 'CIITA: 0.6585365853658536', 'NLRP3: 3.804878048780488', 'NFYA: 1.414634146341463', 'MLKL: 0.2926829268292683', 'CTSS: 9.585365853658537', 'NFYB: 6.097560975609756', 'PGAM5: 2.75609756097561']	34.2439	2.85366	0.000447408	0.063656
365	2079	77644	0.285714	14	['TNFRSF14', 'LTA', 'TRAF2', 'TNFRSF1A', 'GAB2', 'NFKB2', 'TNFRSF1B', 'IL6', 'NFKB1', 'TNFSF14', 'TNFRSF11A', 'IL18', 'SYK', 'CASP1']	['TNFRSF14: 2.658536585365853', 'LTA: 0.0', 'TRAF2: 1.439024390243902', 'TNFRSF1A: 3.634146341463414', 'GAB2: 1.975609756097561', 'NFKB2: 1.439024390243902', 'TNFRSF1B: 9.439024390243903', 'IL6: 0.2195121951219512', 'NFKB1: 2.390243902439024', 'TNFSF14: 1.024390243902439', 'TNFRSF11A: 4.804878048780488', 'IL18: 2.609756097560975', 'SYK: 5.902439024390244', 'CASP1: 2.365853658536585']	39.9024	2.85017	0.000447408	0.063656
366	3874	65900	0.25	20	['SUCLA2', 'SDHD', 'FH', 'SDHC', 'SUCLG2', 'FAHD1', 'SUCLG1', 'ME1', 'MDH2', 'DLST', 'LDHD', 'PDHA1', 'EGLN2', 'ME2', 'EPAS1', 'TGFB1', 'ME3', 'GOT2', 'PDHB', 'OGDHL']	['SUCLA2: 3.75609756097561', 'SDHD: 4.048780487804878', 'FH: 4.390243902439024', 'SDHC: 2.902439024390244', 'SUCLG2: 3.463414634146341', 'FAHD1: 2.804878048780488', 'SUCLG1: 1.975609756097561', 'ME1: 0.5121951219512195', 'MDH2: 2.512195121951219', 'DLST: 4.439024390243902', 'LDHD: 1.073170731707317', 'EGLN2: 0.5853658536585366', 'ME2: 8.634146341463413', 'EPAS1: 2.219512195121951', 'TGFB1: 3.4146…	57	2.85	0.000447408	0.063656
367	2497	53596	0.272727	11	['CSGALNACT1', 'GALNT18', 'PIGW', 'GALNTL5', 'GALNT15', 'GALNT16', 'GALNT6', 'POMT1', 'GALNT10', 'LARGE', 'B4GALT7']	['CSGALNACT1: 6.048780487804878', 'GALNT18: 9.146341463414634', 'PIGW: 0.9268292682926829', 'GALNTL5: 0.8780487804878048', 'GALNT15: 3.24390243902439', 'GALNT16: 2.658536585365853', 'GALNT6: 1.170731707317073', 'POMT1: 1.268292682926829', 'GALNT10: 3.512195121951219', 'LARGE: 1.146341463414634', 'B4GALT7: 1.341463414634146']	31.3415	2.84922	0.000447408	0.063656
368	1623	45534	0.3	10	['CD4', 'LCK', 'FYN', 'CD3E', 'ZAP70', 'VAV3', 'CAV1', 'PTPN11', 'ITGB1', 'SRC']	['CD4: 12.51219512195122', 'LCK: 1.268292682926829', 'FYN: 0.5121951219512195', 'CD3E: 0.4390243902439024', 'ZAP70: 0.5121951219512195', 'VAV3: 0.6097560975609756', 'CAV1: 2.780487804878049', 'PTPN11: 3.195121951219512', 'ITGB1: 1.902439024390244', 'SRC: 4.75609756097561']	28.4878	2.84878	0.00046184	0.063656
369	27237	88998	0.117647	17	['C5AR1', 'C5', 'C3', 'CFB', 'C3AR1', 'CFD', 'CFP', 'PLG', 'ITGAM', 'CR1', 'PIK3CA', 'CHKA', 'PLAT', 'SERPINE1', 'SPI1', 'PTGS2', 'CSF1R']	['C5AR1: 2.292682926829268', 'C3: 4.390243902439024', 'CFB: 0.7317073170731707', 'C3AR1: 6.658536585365854', 'CFD: 2.439024390243902', 'CFP: 2.634146341463414', 'PLG: 0.853658536585366', 'ITGAM: 0.853658536585366', 'PIK3CA: 1.439024390243902', 'CHKA: 2.0', 'PLAT: 5.780487804878049', 'SERPINE1: 0.1707317073170732', 'SPI1: 5.658536585365853', 'PTGS2: 0.7804878048780488', 'CSF1R: 11.73170731707317']	48.4146	2.84792	0.00046184	0.063656
370	11356	57901	0.181818	11	['ITGB2', 'YAP1', 'AFP', 'FBXW11', 'CUL1', 'BIRC5', 'CD4', 'AMOT', 'MPP5', 'PPP2CA', 'LEF1']	['ITGB2: 4.97560975609756', 'YAP1: 1.146341463414634', 'AFP: 0.4146341463414634', 'FBXW11: 2.292682926829268', 'CUL1: 1.804878048780488', 'BIRC5: 1.975609756097561', 'CD4: 12.51219512195122', 'AMOT: 0.5609756097560975', 'MPP5: 4.951219512195122', 'LEF1: 0.6829268292682926']	31.3171	2.84701	0.00046184	0.063656
371	12062	19544	0.181818	11	['SUCLG1', 'DLD', 'OGDH', 'SUCLG2', 'SDHC', 'DLST', 'MUT', 'CHRM1', 'SDHB', 'FH', 'SUCLA2']	['SUCLG1: 1.975609756097561', 'DLD: 2.780487804878049', 'OGDH: 1.853658536585366', 'SUCLG2: 3.463414634146341', 'SDHC: 2.902439024390244', 'DLST: 4.439024390243902', 'MUT: 2.560975609756097', 'SDHB: 3.195121951219512', 'FH: 4.390243902439024', 'SUCLA2: 3.75609756097561']	31.3171	2.84701	0.00046184	0.063656
372	1925	72713	0.285714	14	['SPI1', 'CD14', 'CSF1R', 'IRS1', 'NTRK2', 'TLR2', 'SHC2', 'CSF2RA', 'ITGAM', 'BDNF', 'FLT3', 'SH2B3', 'NTF4', 'CEBPA']	['SPI1: 5.658536585365853', 'CD14: 0.975609756097561', 'CSF1R: 11.73170731707317', 'IRS1: 0.9268292682926829', 'NTRK2: 0.9268292682926829', 'TLR2: 5.75609756097561', 'SHC2: 2.292682926829268', 'CSF2RA: 5.365853658536585', 'ITGAM: 0.853658536585366', 'BDNF: 0.6341463414634145', 'FLT3: 0.3414634146341463', 'SH2B3: 1.609756097560976', 'NTF4: 1.0', 'CEBPA: 1.780487804878049']	39.8537	2.84669	0.00046184	0.063656
373	8560	70443	0.2	10	['MTHFS', 'MTHFD1', 'MTHFD2L', 'MTHFD2', 'GGH', 'AMT', 'MTHFS', 'DLD', 'FPGS', 'SHMT2']	['MTHFS: 3.097560975609756', 'MTHFD1: 3.097560975609756', 'MTHFD2L: 1.170731707317073', 'MTHFD2: 1.682926829268293', 'GGH: 4.829268292682927', 'AMT: 0.7073170731707317', 'MTHFS: 3.097560975609756', 'DLD: 2.780487804878049', 'FPGS: 4.878048780487805', 'SHMT2: 3.121951219512195']	28.4634	2.84634	0.00046184	0.063656
374	36099	51384	0.1	10	['C3AR1', 'C3', 'CFI', 'ITGAM', 'CFP', 'SPI1', 'CSF3R', 'PLG', 'CEBPA', 'KLKB1']	['C3AR1: 6.658536585365854', 'C3: 4.390243902439024', 'CFI: 1.707317073170732', 'ITGAM: 0.853658536585366', 'CFP: 2.634146341463414', 'SPI1: 5.658536585365853', 'CSF3R: 2.048780487804878', 'PLG: 0.853658536585366', 'CEBPA: 1.780487804878049', 'KLKB1: 1.878048780487805']	28.4634	2.84634	0.00046184	0.063656
375	5061	44634	0.230769	13	['DOCK2', 'CRK', 'CSF1R', 'RAC1', 'IL34', 'TIAM1', 'CSF1', 'RUNX1', 'RASSF1', 'SPI1', 'CD44', 'NFKB1', 'CDC42']	['DOCK2: 2.414634146341463', 'CRK: 0.7560975609756098', 'CSF1R: 11.73170731707317', 'RAC1: 1.75609756097561', 'IL34: 5.512195121951219', 'TIAM1: 1.121951219512195', 'CSF1: 0.5853658536585366', 'RUNX1: 1.658536585365854', 'RASSF1: 1.219512195121951', 'SPI1: 5.658536585365853', 'CD44: 1.121951219512195', 'NFKB1: 2.390243902439024', 'CDC42: 1.073170731707317']	37	2.84615	0.00046184	0.063656
376	897	77826	0.3125	16	['CSF2RA', 'SPI1', 'CSF3R', 'CSF1R', 'CEBPA', 'FLT3', 'CRK', 'RUNX1', 'DOCK1', 'GRB2', 'PIK3CA', 'IL3', 'FGFR2', 'IL34', 'HOMER3', 'PREX1']	['CSF2RA: 5.365853658536585', 'SPI1: 5.658536585365853', 'CSF3R: 2.048780487804878', 'CSF1R: 11.73170731707317', 'CEBPA: 1.780487804878049', 'FLT3: 0.3414634146341463', 'CRK: 0.7560975609756098', 'RUNX1: 1.658536585365854', 'GRB2: 0.9512195121951219', 'PIK3CA: 1.439024390243902', 'FGFR2: 1.634146341463415', 'IL34: 5.512195121951219', 'HOMER3: 1.951219512195122', 'PREX1: 4.707317073170731']	45.5366	2.84604	0.00046184	0.063656
377	844	20683	0.315789	19	['RFX5', 'HLA-DMA', 'NFYB', 'CD74', 'CTSS', 'NFYA', 'CTSB', 'CD4', 'CIITA', 'CREB1', 'NLRP3', 'LCK', 'CEBPB', 'GLMN', 'MAPK14', 'NLRC4', 'CD247', 'RIPK3', 'RYK']	['RFX5: 4.512195121951219', 'NFYB: 6.097560975609756', 'CD74: 0.7804878048780488', 'CTSS: 9.585365853658537', 'NFYA: 1.414634146341463', 'CTSB: 0.2195121951219512', 'CD4: 12.51219512195122', 'CIITA: 0.6585365853658536', 'CREB1: 0.4634146341463414', 'NLRP3: 3.804878048780488', 'LCK: 1.268292682926829', 'CEBPB: 1.658536585365854', 'GLMN: 2.073170731707317', 'MAPK14: 2.634146341463414', 'NLRC4: 0.87…	54.0732	2.84596	0.00046184	0.063656
378	719	66306	0.333333	12	['DGKD', 'PPAP2B', 'AGPAT5', 'PLCG2', 'PLCB2', 'LPL', 'PNLIPRP2', 'DGKH', 'SYK', 'ANGPTL3', 'GAB2', 'TRAF2']	['DGKD: 11.17073170731707', 'PPAP2B: 2.926829268292683', 'AGPAT5: 1.439024390243902', 'PLCG2: 1.926829268292683', 'PLCB2: 0.5609756097560975', 'LPL: 1.780487804878049', 'PNLIPRP2: 0.3658536585365854', 'DGKH: 1.390243902439024', 'SYK: 5.902439024390244', 'ANGPTL3: 3.26829268292683', 'GAB2: 1.975609756097561', 'TRAF2: 1.439024390243902']	34.1463	2.84553	0.00046184	0.063656
379	12803	92523	0.181818	11	['FERMT3', 'ITGA2B', 'SRC', 'GIT2', 'PXN', 'KDR', 'PTPN6', 'SYK', 'CDC42', 'JAK1', 'STAT2']	['FERMT3: 2.829268292682927', 'ITGA2B: 0.4634146341463414', 'SRC: 4.75609756097561', 'GIT2: 2.902439024390244', 'PXN: 1.853658536585366', 'KDR: 0.02439024390243903', 'PTPN6: 2.682926829268292', 'SYK: 5.902439024390244', 'CDC42: 1.073170731707317', 'JAK1: 3.48780487804878', 'STAT2: 5.317073170731707']	31.2927	2.84479	0.00046184	0.063656
380	4367	2701	0.25	16	['FCGR1A', 'MAPK14', 'SPI1', 'CSF1R', 'SYK', 'PTPN11', 'FOXO6', 'IRS1', 'TNFRSF11A', 'PRKCZ', 'FCGR2A', 'TRAF6', 'NTRK2', 'BTK', 'RPS6KA4', 'KIR2DL1']	['FCGR1A: 3.097560975609756', 'MAPK14: 2.634146341463414', 'SPI1: 5.658536585365853', 'CSF1R: 11.73170731707317', 'SYK: 5.902439024390244', 'PTPN11: 3.195121951219512', 'FOXO6: 0.7317073170731707', 'IRS1: 0.9268292682926829', 'TNFRSF11A: 4.804878048780488', 'PRKCZ: 0.5365853658536585', 'TRAF6: 0.8292682926829269', 'NTRK2: 0.9268292682926829', 'BTK: 2.902439024390244', 'RPS6KA4: 1.609756097560976']	45.4878	2.84299	0.000476273	0.063656
381	11613	94475	0.181818	11	['MUT', 'MCEE', 'PCCA', 'DBT', 'ACSS1', 'DLD', 'SUCLA2', 'GLDC', 'ACADM', 'ALDH6A1', 'DLST']	['MUT: 2.560975609756097', 'MCEE: 2.853658536585366', 'PCCA: 1.365853658536585', 'DBT: 7.609756097560975', 'ACSS1: 2.390243902439024', 'DLD: 2.780487804878049', 'SUCLA2: 3.75609756097561', 'GLDC: 0.6097560975609756', 'ACADM: 1.195121951219512', 'ALDH6A1: 1.707317073170732', 'DLST: 4.439024390243902']	31.2683	2.84257	0.000476273	0.063656
382	5335	71241	0.230769	13	['IRF1', 'TNFRSF1B', 'DAB2IP', 'TRAF2', 'STAT1', 'MDM2', 'RB1', 'LUM', 'MAP3K5', 'SKP2', 'CDKN1B', 'IFNGR1', 'CIITA']	['IRF1: 3.512195121951219', 'TNFRSF1B: 9.439024390243903', 'DAB2IP: 1.170731707317073', 'TRAF2: 1.439024390243902', 'STAT1: 1.560975609756098', 'MDM2: 4.463414634146341', 'RB1: 1.170731707317073', 'LUM: 2.536585365853658', 'MAP3K5: 0.4878048780487805', 'SKP2: 1.073170731707317', 'CDKN1B: 1.439024390243902', 'IFNGR1: 8.0', 'CIITA: 0.6585365853658536']	36.9512	2.8424	0.000476273	0.063656
383	5320	88014	0.230769	13	['EPO', 'EPOR', 'CSF2RB', 'IL3', 'RUNX1', 'CSF1R', 'SPI1', 'JAK1', 'HRAS', 'FCGR1A', 'STAT3', 'ITGAM', 'SYK']	['EPO: 0.0', 'EPOR: 0.6097560975609756', 'CSF2RB: 2.414634146341463', 'RUNX1: 1.658536585365854', 'CSF1R: 11.73170731707317', 'SPI1: 5.658536585365853', 'JAK1: 3.48780487804878', 'HRAS: 0.7317073170731707', 'FCGR1A: 3.097560975609756', 'STAT3: 0.8048780487804879', 'ITGAM: 0.853658536585366', 'SYK: 5.902439024390244']	36.9512	2.8424	0.000476273	0.063656
384	13613	8374	0.176471	17	['MDM2', 'IRF1', 'STAT1', 'RB1', 'CDK4', 'TNFRSF1B', 'LUM', 'IFNGR1', 'PIK3CA', 'FAS', 'DAXX', 'JAK1', 'HRAS', 'RIPK1', 'TNFRSF10B', 'JUN', 'NFKB1']	['MDM2: 4.463414634146341', 'IRF1: 3.512195121951219', 'STAT1: 1.560975609756098', 'RB1: 1.170731707317073', 'CDK4: 0.4146341463414634', 'TNFRSF1B: 9.439024390243903', 'LUM: 2.536585365853658', 'IFNGR1: 8.0', 'PIK3CA: 1.439024390243902', 'FAS: 1.439024390243902', 'DAXX: 1.926829268292683', 'JAK1: 3.48780487804878', 'HRAS: 0.7317073170731707', 'RIPK1: 1.951219512195122', 'TNFRSF10B: 1.536585365853…	48.3171	2.84218	0.000476273	0.063656
385	1472	37350	0.3	10	['ITGB1', 'SEMA7A', 'PLXNC1', 'ACTB', 'MYL12B', 'ROCK1', 'CAV1', 'WAS', 'IQGAP1', 'FYN']	['ITGB1: 1.902439024390244', 'SEMA7A: 3.390243902439025', 'PLXNC1: 0.7073170731707317', 'ACTB: 5.902439024390244', 'MYL12B: 1.560975609756098', 'ROCK1: 2.146341463414634', 'CAV1: 2.780487804878049', 'WAS: 3.26829268292683', 'IQGAP1: 6.24390243902439', 'FYN: 0.5121951219512195']	28.4146	2.84146	0.000476273	0.063656
386	750	31381	0.333333	15	['RHOG', 'ELMO2', 'DOCK1', 'ARHGEF26', 'CRK', 'FCGR2A', 'KIDINS220', 'CDC42', 'HCK', 'NGFR', 'SRC', 'TRPV1', 'RHOQ', 'MAPK14', 'CSF1R']	['RHOG: 3.75609756097561', 'ELMO2: 6.0', 'ARHGEF26: 3.0', 'CRK: 0.7560975609756098', 'KIDINS220: 1.48780487804878', 'CDC42: 1.073170731707317', 'HCK: 5.463414634146341', 'NGFR: 0.8292682926829269', 'SRC: 4.75609756097561', 'TRPV1: 0.7317073170731707', 'RHOQ: 0.3902439024390244', 'MAPK14: 2.634146341463414', 'CSF1R: 11.73170731707317']	42.6098	2.84065	0.000476273	0.063656
387	5495	65674	0.230769	13	['MUT', 'DLST', 'SUCLG2', 'DBT', 'DHTKD1', 'SDHB', 'DLD', 'DLAT', 'OGDHL', 'OGDH', 'CTH', 'SUCLA2', 'AK2']	['MUT: 2.560975609756097', 'DLST: 4.439024390243902', 'SUCLG2: 3.463414634146341', 'DBT: 7.609756097560975', 'DHTKD1: 1.902439024390244', 'SDHB: 3.195121951219512', 'DLD: 2.780487804878049', 'DLAT: 1.902439024390244', 'OGDHL: 1.878048780487805', 'OGDH: 1.853658536585366', 'CTH: 0.7804878048780488', 'SUCLA2: 3.75609756097561', 'AK2: 0.8048780487804879']	36.9268	2.84053	0.000476273	0.063656
388	385	56412	0.363636	11	['ME2', 'ME1', 'MDH2', 'FH', 'CTH', 'LDHAL6A', 'CBS', 'SDSL', 'FAHD1', 'SRR', 'CCBL2']	['ME2: 8.634146341463413', 'ME1: 0.5121951219512195', 'MDH2: 2.512195121951219', 'FH: 4.390243902439024', 'CTH: 0.7804878048780488', 'CBS: 3.24390243902439', 'SDSL: 4.512195121951219', 'FAHD1: 2.804878048780488', 'SRR: 2.146341463414634', 'CCBL2: 1.707317073170732']	31.2439	2.84035	0.000476273	0.063656
389	15537	31347	0.166667	12	['TNFRSF14', 'TRAF2', 'GAB2', 'HCK', 'PTPRC', 'SYK', 'GRB2', 'PTPN11', 'PLCG2', 'FCGR3A', 'SH2B2', 'MAP3K7']	['TNFRSF14: 2.658536585365853', 'TRAF2: 1.439024390243902', 'GAB2: 1.975609756097561', 'HCK: 5.463414634146341', 'PTPRC: 3.048780487804878', 'SYK: 5.902439024390244', 'GRB2: 0.9512195121951219', 'PTPN11: 3.195121951219512', 'PLCG2: 1.926829268292683', 'FCGR3A: 1.073170731707317', 'SH2B2: 5.682926829268292', 'MAP3K7: 0.7560975609756098']	34.0732	2.83943	0.000476273	0.063656
390	1052	73270	0.307692	13	['LGMN', 'CD74', 'CREB1', 'HLA-DMA', 'NFYA', 'CTSK', 'CTSB', 'S100G', 'CTSS', 'NFYB', 'PRKCB', 'MAP3K5', 'RFX5']	['LGMN: 4.121951219512195', 'CD74: 0.7804878048780488', 'CREB1: 0.4634146341463414', 'NFYA: 1.414634146341463', 'CTSK: 1.658536585365854', 'CTSB: 0.2195121951219512', 'S100G: 0.7804878048780488', 'CTSS: 9.585365853658537', 'NFYB: 6.097560975609756', 'PRKCB: 6.780487804878049', 'MAP3K5: 0.4878048780487805', 'RFX5: 4.512195121951219']	36.9024	2.83865	0.000476273	0.063656
391	17078	93525	0.157895	19	['NCR2', 'TYROBP', 'TNFRSF11A', 'TRAF2', 'TNFRSF1A', 'TNFRSF1B', 'TNF', 'SYK', 'GAB2', 'PIK3CA', 'IRF1', 'PLCG1', 'RRAS2', 'PSME3', 'FCER1G', 'MAP3K5', 'BCL2L1', 'IL1R1', 'HCK']	['NCR2: 2.536585365853658', 'TYROBP: 3.048780487804878', 'TNFRSF11A: 4.804878048780488', 'TRAF2: 1.439024390243902', 'TNFRSF1A: 3.634146341463414', 'TNFRSF1B: 9.439024390243903', 'SYK: 5.902439024390244', 'GAB2: 1.975609756097561', 'PIK3CA: 1.439024390243902', 'IRF1: 3.512195121951219', 'PLCG1: 1.341463414634146', 'RRAS2: 2.146341463414634', 'FCER1G: 4.97560975609756', 'MAP3K5: 0.4878048780487805…	53.9268	2.83825	0.000476273	0.063656
392	1547	19767	0.3	10	['ITGA5', 'MIR31', 'RDX', 'SRC', 'ACTB', 'SDC2', 'FARP2', 'EZR', 'MIR183', 'RHOA']	['ITGA5: 6.658536585365854', 'RDX: 2.975609756097561', 'SRC: 4.75609756097561', 'ACTB: 5.902439024390244', 'SDC2: 2.75609756097561', 'FARP2: 0.3902439024390244', 'EZR: 3.195121951219512', 'RHOA: 1.73170731707317']	28.3659	2.83659	0.000476273	0.063656
393	12591	8603	0.181818	11	['ST3GAL4', 'FUT4', 'PIGX', 'DPM2', 'B4GALT1', 'DPM1', 'PLCD1', 'MAN2A2', 'B4GALT2', 'DOLK', 'CHSY1']	['ST3GAL4: 5.414634146341463', 'FUT4: 3.75609756097561', 'PIGX: 1.390243902439024', 'DPM2: 1.658536585365854', 'B4GALT1: 0.1951219512195122', 'DPM1: 3.975609756097561', 'PLCD1: 4.585365853658536', 'MAN2A2: 5.073170731707316', 'B4GALT2: 2.536585365853658', 'DOLK: 1.146341463414634', 'CHSY1: 1.463414634146341']	31.1951	2.83592	0.000476273	0.063656
394	4128	48416	0.25	12	['TRIP10', 'RHOQ', 'EXOC1', 'CRK', 'EGFR', 'JAK1', 'FCGR3A', 'IFNGR1', 'HCK', 'FCER1G', 'SLC2A4', 'MAP2K1']	['TRIP10: 3.414634146341464', 'RHOQ: 0.3902439024390244', 'EXOC1: 0.4390243902439024', 'CRK: 0.7560975609756098', 'EGFR: 1.658536585365854', 'JAK1: 3.48780487804878', 'FCGR3A: 1.073170731707317', 'IFNGR1: 8.0', 'HCK: 5.463414634146341', 'FCER1G: 4.97560975609756', 'SLC2A4: 2.780487804878049', 'MAP2K1: 1.585365853658537']	34.0244	2.83537	0.000476273	0.063656
395	5611	11742	0.222222	18	['PPAPDC1B', 'DGKD', 'RAC1', 'LIPF', 'MAPK14', 'PLD4', 'LIPG', 'PLD1', 'DGKK', 'EPT1', 'DGKE', 'LIMK1', 'PLD2', 'PPAP2B', 'ROCK1', 'PLD3', 'DGKA', 'TP53']	['PPAPDC1B: 0.6585365853658536', 'DGKD: 11.17073170731707', 'RAC1: 1.75609756097561', 'MAPK14: 2.634146341463414', 'PLD4: 1.463414634146341', 'LIPG: 1.292682926829268', 'PLD1: 4.414634146341463', 'DGKK: 0.0', 'EPT1: 1.463414634146341', 'DGKE: 1.48780487804878', 'LIMK1: 4.585365853658536', 'PLD2: 3.902439024390244', 'PPAP2B: 2.926829268292683', 'ROCK1: 2.146341463414634', 'PLD3: 1.780487804878049'…	51.0244	2.83469	0.000476273	0.063656
396	2074	7432	0.285714	14	['FCGR1A', 'MAPK14', 'PRKG1', 'ATP2B1', 'SPI1', 'IRF4', 'CSF2RA', 'MTOR', 'PML', 'RUNX1', 'CSF1R', 'IRS1', 'RGS2', 'PGR']	['FCGR1A: 3.097560975609756', 'MAPK14: 2.634146341463414', 'ATP2B1: 2.341463414634146', 'SPI1: 5.658536585365853', 'IRF4: 3.609756097560975', 'CSF2RA: 5.365853658536585', 'MTOR: 0.9024390243902438', 'PML: 1.121951219512195', 'RUNX1: 1.658536585365854', 'CSF1R: 11.73170731707317', 'IRS1: 0.9268292682926829', 'RGS2: 0.6341463414634145', 'PGR: 0.0']	39.6829	2.83449	0.000476273	0.063656
397	3113	96937	0.263158	19	['CYBA', 'CYBB', 'RAC1', 'CBS', 'ARHGAP17', 'SRC', 'CTTN', 'MMP2', 'PXN', 'CDC42', 'DOCK2', 'MMP14', 'VEGFA', 'ARHGEF7', 'PARVB', 'JUN', 'ACTB', 'CRK', 'CCBL2']	['CYBA: 4.560975609756097', 'CYBB: 5.317073170731707', 'RAC1: 1.75609756097561', 'CBS: 3.24390243902439', 'ARHGAP17: 4.146341463414634', 'SRC: 4.75609756097561', 'MMP2: 3.024390243902439', 'PXN: 1.853658536585366', 'CDC42: 1.073170731707317', 'DOCK2: 2.414634146341463', 'MMP14: 6.365853658536586', 'VEGFA: 3.536585365853658', 'ARHGEF7: 1.024390243902439', 'PARVB: 0.0975609756097561', 'JUN: 2.31707…	53.8537	2.8344	0.000476273	0.063656
398	9320	81704	0.2	10	['MCEE', 'MUT', 'PCCB', 'DLD', 'OGDHL', 'DBT', 'DLST', 'PDHB', 'ACADSB', 'ACAD8']	['MCEE: 2.853658536585366', 'MUT: 2.560975609756097', 'PCCB: 0.5121951219512195', 'DLD: 2.780487804878049', 'OGDHL: 1.878048780487805', 'DBT: 7.609756097560975', 'DLST: 4.439024390243902', 'PDHB: 4.439024390243902', 'ACADSB: 0.6341463414634145', 'ACAD8: 0.6341463414634145']	28.3415	2.83415	0.000476273	0.063656
399	15052	8850	0.166667	12	['SUCLA2', 'SUCLG2', 'DLST', 'SDHB', 'DLD', 'FAH', 'OGDH', 'HMGCL', 'SDHC', 'HMGCLL1', 'FAHD1', 'PDHB']	['SUCLA2: 3.75609756097561', 'SUCLG2: 3.463414634146341', 'DLST: 4.439024390243902', 'SDHB: 3.195121951219512', 'DLD: 2.780487804878049', 'FAH: 2.170731707317073', 'OGDH: 1.853658536585366', 'HMGCL: 1.439024390243902', 'SDHC: 2.902439024390244', 'HMGCLL1: 0.7560975609756098', 'FAHD1: 2.804878048780488', 'PDHB: 4.439024390243902']	34	2.83333	0.000476273	0.063656
400	7305	80958	0.210526	19	['NCR2', 'TYROBP', 'LCK', 'CD4', 'FBXW11', 'FYN', 'TCF3', 'PIK3CA', 'IFNGR1', 'CTNNB1', 'BAX', 'DAB1', 'TP53', 'ESRRB', 'ADGRB1', 'TNFRSF11A', 'STAT1', 'MYC', 'CBLB']	['NCR2: 2.536585365853658', 'TYROBP: 3.048780487804878', 'LCK: 1.268292682926829', 'CD4: 12.51219512195122', 'FBXW11: 2.292682926829268', 'FYN: 0.5121951219512195', 'TCF3: 2.073170731707317', 'PIK3CA: 1.439024390243902', 'IFNGR1: 8.0', 'CTNNB1: 2.048780487804878', 'BAX: 1.365853658536585', 'DAB1: 0.7073170731707317', 'TP53: 5.926829268292683', 'ESRRB: 1.170731707317073', 'ADGRB1: 0.95121951219512…	53.8049	2.83184	0.000476273	0.063656
401	3114	76612	0.263158	19	['RAC2', 'VAV3', 'ZAP70', 'SHC2', 'SYK', 'PTPN6', 'LCP2', 'CARD9', 'CSNK2A1', 'BLNK', 'ITK', 'PTK2B', 'PIK3R6', 'PDPK1', 'CTLA4', 'FCER1G', 'CLEC1B', 'CSF1R', 'IRF3']	['RAC2: 5.634146341463414', 'VAV3: 0.6097560975609756', 'ZAP70: 0.5121951219512195', 'SHC2: 2.292682926829268', 'SYK: 5.902439024390244', 'PTPN6: 2.682926829268292', 'LCP2: 2.317073170731707', 'CARD9: 1.634146341463415', 'CSNK2A1: 2.829268292682927', 'BLNK: 0.7073170731707317', 'ITK: 0.5121951219512195', 'PTK2B: 2.634146341463414', 'PIK3R6: 1.365853658536585', 'PDPK1: 1.024390243902439', 'CTLA4: …	53.8049	2.83184	0.000476273	0.063656
402	1341	92416	0.3	10	['GCNT1', 'ALG11', 'GALNT10', 'CHPF', 'B3GALT5', 'HBEGF', 'MAN1A1', 'GALNT18', 'GALNT3', 'ALG1']	['GCNT1: 5.682926829268292', 'ALG11: 1.682926829268293', 'GALNT10: 3.512195121951219', 'CHPF: 3.0', 'B3GALT5: 0.6097560975609756', 'HBEGF: 1.48780487804878', 'MAN1A1: 1.121951219512195', 'GALNT18: 9.146341463414634', 'GALNT3: 0.1951219512195122', 'ALG1: 1.878048780487805']	28.3171	2.83171	0.000476273	0.063656
403	35085	22138	0.1	10	['LDHD', 'PDHA2', 'HAGH', 'PDHB', 'ME2', 'FAHD1', 'GLO1', 'DLAT', 'GPT2', 'OGDHL']	['LDHD: 1.073170731707317', 'PDHA2: 0.0', 'HAGH: 3.804878048780488', 'PDHB: 4.439024390243902', 'ME2: 8.634146341463413', 'FAHD1: 2.804878048780488', 'GLO1: 1.121951219512195', 'DLAT: 1.902439024390244', 'GPT2: 2.658536585365853', 'OGDHL: 1.878048780487805']	28.3171	2.83171	0.000476273	0.063656
404	2699	25580	0.272727	11	['SHC2', 'PDGFRA', 'PIK3CA', 'FGFR1', 'HRAS', 'SRC', 'FGR', 'PTK2', 'CSF2RB', 'GNAI1', 'SYK']	['SHC2: 2.292682926829268', 'PDGFRA: 2.878048780487805', 'PIK3CA: 1.439024390243902', 'FGFR1: 4.707317073170731', 'HRAS: 0.7317073170731707', 'SRC: 4.75609756097561', 'FGR: 3.097560975609756', 'PTK2: 1.195121951219512', 'CSF2RB: 2.414634146341463', 'GNAI1: 1.73170731707317', 'SYK: 5.902439024390244']	31.1463	2.83149	0.000476273	0.063656
405	2883	57500	0.266667	15	['CD74', 'NFYA', 'CTSS', 'HLA-DMA', 'RFX5', 'CREB1', 'CIITA', 'ACP5', 'CD4', 'NFATC1', 'LGMN', 'FOS', 'IL2RA', 'ACP2', 'RGS2']	['CD74: 0.7804878048780488', 'NFYA: 1.414634146341463', 'CTSS: 9.585365853658537', 'RFX5: 4.512195121951219', 'CREB1: 0.4634146341463414', 'CIITA: 0.6585365853658536', 'ACP5: 3.24390243902439', 'CD4: 12.51219512195122', 'LGMN: 4.121951219512195', 'FOS: 2.902439024390244', 'IL2RA: 0.6829268292682926', 'ACP2: 0.9512195121951219', 'RGS2: 0.6341463414634145']	42.4634	2.83089	0.000476273	0.063656
406	38413	81180	0.1	10	['TNFRSF1A', 'TRADD', 'IKBKB', 'MAVS', 'IRS1', 'MAP3K7', 'CSF1R', 'TRAF2', 'NFKB1', 'PIK3CA']	['TNFRSF1A: 3.634146341463414', 'TRADD: 1.902439024390244', 'IKBKB: 2.853658536585366', 'MAVS: 1.219512195121951', 'IRS1: 0.9268292682926829', 'MAP3K7: 0.7560975609756098', 'CSF1R: 11.73170731707317', 'TRAF2: 1.439024390243902', 'NFKB1: 2.390243902439024', 'PIK3CA: 1.439024390243902']	28.2927	2.82927	0.000476273	0.063656
407	2868	62806	0.266667	15	['CDC20', 'FBXO5', 'MAD2L1', 'FBXO43', 'CAMK2A', 'FLNA', 'CYBB', 'SCN1B', 'ACTB', 'WHAMM', 'PLK1', 'AGER', 'DIAPH1', 'PRKCB', 'MYL12B']	['CDC20: 1.829268292682927', 'FBXO5: 1.634146341463415', 'MAD2L1: 0.4634146341463414', 'FBXO43: 1.414634146341463', 'CAMK2A: 0.6829268292682926', 'FLNA: 5.878048780487805', 'CYBB: 5.317073170731707', 'SCN1B: 1.707317073170732', 'ACTB: 5.902439024390244', 'WHAMM: 1.146341463414634', 'PLK1: 5.219512195121951', 'AGER: 1.24390243902439', 'DIAPH1: 1.658536585365854', 'PRKCB: 6.780487804878049', 'MYL12…	42.439	2.82927	0.000476273	0.063656
408	8794	82996	0.2	10	['PTPN11', 'LCP2', 'VAV3', 'ZAP70', 'SYK', 'JAK1', 'MAPK1', 'IFNGR1', 'PIK3CA', 'RAC1']	['PTPN11: 3.195121951219512', 'LCP2: 2.317073170731707', 'VAV3: 0.6097560975609756', 'ZAP70: 0.5121951219512195', 'SYK: 5.902439024390244', 'JAK1: 3.48780487804878', 'MAPK1: 1.073170731707317', 'IFNGR1: 8.0', 'PIK3CA: 1.439024390243902', 'RAC1: 1.75609756097561']	28.2927	2.82927	0.000476273	0.063656
409	6724	23665	0.214286	14	['IL34', 'CSF1R', 'PLCB1', 'PLCD1', 'MINPP1', 'PLCE1', 'SPI1', 'RUNX1', 'FZD10', 'IMPA1', 'HRAS', 'CTNNB1', 'EGFR', 'PLCG1']	['IL34: 5.512195121951219', 'CSF1R: 11.73170731707317', 'PLCB1: 0.7073170731707317', 'PLCD1: 4.585365853658536', 'MINPP1: 1.170731707317073', 'PLCE1: 1.804878048780488', 'SPI1: 5.658536585365853', 'RUNX1: 1.658536585365854', 'IMPA1: 1.0', 'HRAS: 0.7317073170731707', 'CTNNB1: 2.048780487804878', 'EGFR: 1.658536585365854', 'PLCG1: 1.341463414634146']	39.6098	2.82927	0.000476273	0.063656
410	6647	25274	0.214286	14	['CSF3R', 'SPI1', 'ITGAM', 'CSF2RA', 'CSF1R', 'PLCB1', 'CSF1', 'FCGR1A', 'PRKG1', 'FZD10', 'PPP3CA', 'NFKB1', 'TNFRSF11A', 'ENTPD8']	['CSF3R: 2.048780487804878', 'SPI1: 5.658536585365853', 'ITGAM: 0.853658536585366', 'CSF2RA: 5.365853658536585', 'CSF1R: 11.73170731707317', 'PLCB1: 0.7073170731707317', 'CSF1: 0.5853658536585366', 'FCGR1A: 3.097560975609756', 'PPP3CA: 1.0', 'NFKB1: 2.390243902439024', 'TNFRSF11A: 4.804878048780488', 'ENTPD8: 1.341463414634146']	39.5854	2.82753	0.000476273	0.063656
411	277	53483	0.384615	13	['ELMO2', 'RHOG', 'ARHGEF26', 'DOCK1', 'CRK', 'RAC1', 'CSF1R', 'CSF1', 'NGFR', 'PIK3CA', 'ALS2', 'GRB2', 'IL34']	['ELMO2: 6.0', 'RHOG: 3.75609756097561', 'ARHGEF26: 3.0', 'CRK: 0.7560975609756098', 'RAC1: 1.75609756097561', 'CSF1R: 11.73170731707317', 'CSF1: 0.5853658536585366', 'NGFR: 0.8292682926829269', 'PIK3CA: 1.439024390243902', 'ALS2: 0.4146341463414634', 'GRB2: 0.9512195121951219', 'IL34: 5.512195121951219']	36.7317	2.82552	0.000476273	0.063656
412	8811	2639	0.2	10	['CD4', 'LCK', 'TCF3', 'PTPRC', 'CBLB', 'BAX', 'TMBIM6', 'FBXW11', 'BCL2', 'CTNNB1']	['CD4: 12.51219512195122', 'LCK: 1.268292682926829', 'TCF3: 2.073170731707317', 'PTPRC: 3.048780487804878', 'CBLB: 1.121951219512195', 'BAX: 1.365853658536585', 'TMBIM6: 1.75609756097561', 'FBXW11: 2.292682926829268', 'BCL2: 0.7560975609756098', 'CTNNB1: 2.048780487804878']	28.2439	2.82439	0.000476273	0.063656
413	1275	11314	0.3	10	['GIT1', 'ARHGEF7', 'PXN', 'CRK', 'SRC', 'ARHGEF12', 'ESR1', 'CSF1R', 'PIK3CA', 'PRKACA']	['GIT1: 3.73170731707317', 'ARHGEF7: 1.024390243902439', 'PXN: 1.853658536585366', 'CRK: 0.7560975609756098', 'SRC: 4.75609756097561', 'ARHGEF12: 1.24390243902439', 'ESR1: 1.0', 'CSF1R: 11.73170731707317', 'PIK3CA: 1.439024390243902', 'PRKACA: 0.7073170731707317']	28.2439	2.82439	0.000476273	0.063656
414	8435	85226	0.2	15	['HCK', 'FCGR3A', 'FCGR1A', 'CRK', 'MAP2K4', 'IGH', 'PTPRC', 'SYK', 'CSF1R', 'DOCK2', 'GRB2', 'RHOQ', 'LCP2', 'MIR10A', 'TSHR']	['HCK: 5.463414634146341', 'FCGR3A: 1.073170731707317', 'FCGR1A: 3.097560975609756', 'CRK: 0.7560975609756098', 'MAP2K4: 1.951219512195122', 'PTPRC: 3.048780487804878', 'SYK: 5.902439024390244', 'CSF1R: 11.73170731707317', 'DOCK2: 2.414634146341463', 'GRB2: 0.9512195121951219', 'RHOQ: 0.3902439024390244', 'LCP2: 2.317073170731707', 'MIR10A: 0.0', 'TSHR: 3.26829268292683']	42.3659	2.82439	0.000476273	0.063656
415	5069	19722	0.230769	13	['MTHFS', 'AMT', 'MTHFS', 'FTCD', 'MTHFD2L', 'LIPT1', 'DLD', 'LIAS', 'IDH3B', 'NIT2', 'DBT', 'DLST', 'DHTKD1']	['MTHFS: 3.097560975609756', 'AMT: 0.7073170731707317', 'MTHFS: 3.097560975609756', 'FTCD: 0.6341463414634145', 'MTHFD2L: 1.170731707317073', 'LIPT1: 1.024390243902439', 'DLD: 2.780487804878049', 'LIAS: 4.024390243902439', 'IDH3B: 2.317073170731707', 'NIT2: 3.902439024390244', 'DBT: 7.609756097560975', 'DLST: 4.439024390243902', 'DHTKD1: 1.902439024390244']	36.7073	2.82364	0.000476273	0.063656
416	557	737	0.333333	12	['GPER1', 'SRC', 'UGT2B17', 'PIK3CA', 'UGT1A7', 'UGT2B11', 'ITGA5', 'UGT2B7', 'FOXO1', 'ICOS', 'CYP2C9', 'CSF1R']	['GPER1: 2.195121951219512', 'SRC: 4.75609756097561', 'UGT2B17: 3.634146341463414', 'PIK3CA: 1.439024390243902', 'ITGA5: 6.658536585365854', 'FOXO1: 1.024390243902439', 'ICOS: 2.439024390243902', 'CSF1R: 11.73170731707317']	33.878	2.82317	0.000476273	0.063656
417	3317	39152	0.25	12	['NLRP12', 'NFKB1', 'CCND1', 'CDK4', 'CDKN2A', 'THRB', 'PIK3CA', 'RCAN1', 'MDM2', 'CSF1R', 'IRF1', 'CRK']	['NLRP12: 4.170731707317073', 'NFKB1: 2.390243902439024', 'CCND1: 0.9024390243902438', 'CDK4: 0.4146341463414634', 'CDKN2A: 1.219512195121951', 'THRB: 0.975609756097561', 'PIK3CA: 1.439024390243902', 'RCAN1: 1.902439024390244', 'MDM2: 4.463414634146341', 'CSF1R: 11.73170731707317', 'IRF1: 3.512195121951219', 'CRK: 0.7560975609756098']	33.878	2.82317	0.000476273	0.063656
418	1224	46635	0.3	10	['SORBS1', 'MLLT4', 'VCL', 'FLOT1', 'PRR3', 'PXN', 'LMO7', 'CTNND1', 'PTK2B', 'SRC']	['SORBS1: 1.365853658536585', 'MLLT4: 1.341463414634146', 'VCL: 2.609756097560975', 'FLOT1: 4.804878048780488', 'PRR3: 4.73170731707317', 'PXN: 1.853658536585366', 'LMO7: 1.75609756097561', 'CTNND1: 2.365853658536585', 'PTK2B: 2.634146341463414', 'SRC: 4.75609756097561']	28.2195	2.82195	0.000476273	0.063656
419	14882	44001	0.166667	12	['PLD1', 'RAF1', 'SHOC2', 'KSR1', 'SYK', 'SPHK2', 'NFKB1', 'PIK3CA', 'PTPN11', 'LCAT', 'LCP2', 'RRAS']	['PLD1: 4.414634146341463', 'RAF1: 0.5853658536585366', 'SHOC2: 1.414634146341463', 'KSR1: 5.24390243902439', 'SYK: 5.902439024390244', 'SPHK2: 1.73170731707317', 'NFKB1: 2.390243902439024', 'PIK3CA: 1.439024390243902', 'PTPN11: 3.195121951219512', 'LCAT: 2.146341463414634', 'LCP2: 2.317073170731707', 'RRAS: 3.073170731707317']	33.8537	2.82114	0.000476273	0.063656
420	21513	98683	0.142857	14	['BCKDHA', 'DBT', 'BCKDHB', 'IVD', 'DLD', 'LIAS', 'OGDHL', 'IDH3G', 'DLAT', 'LIPT1', 'DLST', 'MTHFD2', 'IDH2', 'TYMS']	['BCKDHA: 0.5121951219512195', 'DBT: 7.609756097560975', 'BCKDHB: 1.951219512195122', 'IVD: 1.121951219512195', 'DLD: 2.780487804878049', 'LIAS: 4.024390243902439', 'OGDHL: 1.878048780487805', 'IDH3G: 5.48780487804878', 'DLAT: 1.902439024390244', 'LIPT1: 1.024390243902439', 'DLST: 4.439024390243902', 'MTHFD2: 1.682926829268293', 'IDH2: 3.317073170731708', 'TYMS: 1.75609756097561']	39.4878	2.82056	0.000476273	0.063656
421	43671	21698	0.0833333	12	['PTPRC', 'HCK', 'FCGR1A', 'PTGS2', 'IGH', 'FCER1A', 'CRK', 'LCK', 'PLG', 'CD4', 'C3', 'FYN']	['PTPRC: 3.048780487804878', 'HCK: 5.463414634146341', 'FCGR1A: 3.097560975609756', 'PTGS2: 0.7804878048780488', 'FCER1A: 1.146341463414634', 'CRK: 0.7560975609756098', 'LCK: 1.268292682926829', 'PLG: 0.853658536585366', 'CD4: 12.51219512195122', 'C3: 4.390243902439024', 'FYN: 0.5121951219512195']	33.8293	2.81911	0.000476273	0.063656
422	3577	22783	0.25	12	['FLT3', 'STAT3', 'SPI1', 'KLF4', 'GRB2', 'NTRK3', 'CEBPA', 'FLT3L', 'SH2B2', 'SOX2', 'GAB2', 'CSF1R']	['FLT3: 0.3414634146341463', 'STAT3: 0.8048780487804879', 'SPI1: 5.658536585365853', 'KLF4: 2.439024390243902', 'GRB2: 0.9512195121951219', 'NTRK3: 0.4146341463414634', 'CEBPA: 1.780487804878049', 'FLT3L: 2.024390243902439', 'SH2B2: 5.682926829268292', 'SOX2: 0.0', 'GAB2: 1.975609756097561', 'CSF1R: 11.73170731707317']	33.8049	2.81707	0.000476273	0.063656
423	1636	76638	0.3	10	['SPI1', 'CSF1R', 'SHC2', 'ITGAM', 'KIT', 'HRAS', 'FYN', 'PRNP', 'CD55', 'MAP2K1']	['SPI1: 5.658536585365853', 'CSF1R: 11.73170731707317', 'SHC2: 2.292682926829268', 'ITGAM: 0.853658536585366', 'KIT: 0.6341463414634145', 'HRAS: 0.7317073170731707', 'FYN: 0.5121951219512195', 'PRNP: 2.146341463414634', 'CD55: 2.024390243902439', 'MAP2K1: 1.585365853658537']	28.1707	2.81707	0.000476273	0.063656
424	1392	26462	0.3	10	['RND1', 'RHOA', 'PLD1', 'FYN', 'CBLB', 'SYK', 'MAP2K6', 'ZAP70', 'SRC', 'MAP3K4']	['RND1: 1.463414634146341', 'RHOA: 1.73170731707317', 'PLD1: 4.414634146341463', 'FYN: 0.5121951219512195', 'CBLB: 1.121951219512195', 'SYK: 5.902439024390244', 'MAP2K6: 5.195121951219511', 'ZAP70: 0.5121951219512195', 'SRC: 4.75609756097561', 'MAP3K4: 2.560975609756097']	28.1707	2.81707	0.000476273	0.063656
425	1822	50813	0.294118	17	['CSF3R', 'CSF3', 'SPI1', 'CSF1R', 'FLT3', 'RUNX1', 'IRS1', 'IL34', 'CEBPA', 'PIK3R6', 'PIK3CA', 'PRKCZ', 'PRKCD', 'MAPK1', 'FCGR1A', 'AKT3', 'SYK']	['CSF3R: 2.048780487804878', 'CSF3: 0.07317073170731707', 'SPI1: 5.658536585365853', 'CSF1R: 11.73170731707317', 'FLT3: 0.3414634146341463', 'RUNX1: 1.658536585365854', 'IRS1: 0.9268292682926829', 'IL34: 5.512195121951219', 'CEBPA: 1.780487804878049', 'PIK3R6: 1.365853658536585', 'PIK3CA: 1.439024390243902', 'PRKCZ: 0.5365853658536585', 'PRKCD: 2.341463414634146', 'MAPK1: 1.073170731707317', 'FCG…	47.878	2.81636	0.000476273	0.063656
426	4696	12082	0.235294	17	['CSF3R', 'SPI1', 'CSF3', 'CSF1R', 'IRS1', 'CD14', 'FCGR1A', 'TNFRSF11A', 'CRK', 'BTK', 'HCK', 'ITGAM', 'PML', 'DOCK1', 'CCNA2', 'PTPRC', 'PRKCD']	['CSF3R: 2.048780487804878', 'SPI1: 5.658536585365853', 'CSF3: 0.07317073170731707', 'CSF1R: 11.73170731707317', 'IRS1: 0.9268292682926829', 'CD14: 0.975609756097561', 'FCGR1A: 3.097560975609756', 'TNFRSF11A: 4.804878048780488', 'CRK: 0.7560975609756098', 'BTK: 2.902439024390244', 'HCK: 5.463414634146341', 'ITGAM: 0.853658536585366', 'PML: 1.121951219512195', 'CCNA2: 2.073170731707317', 'PTPRC: 3…	47.878	2.81636	0.000476273	0.063656
427	19416	91640	0.153846	13	['PTPRC', 'HCK', 'FYN', 'CDC42', 'ACTB', 'TRAF2', 'GAB2', 'GP6', 'GRB2', 'FCER1G', 'NCR1', 'FCGR1A', 'SRC']	['PTPRC: 3.048780487804878', 'HCK: 5.463414634146341', 'FYN: 0.5121951219512195', 'CDC42: 1.073170731707317', 'ACTB: 5.902439024390244', 'TRAF2: 1.439024390243902', 'GAB2: 1.975609756097561', 'GP6: 2.804878048780488', 'GRB2: 0.9512195121951219', 'FCER1G: 4.97560975609756', 'NCR1: 0.6097560975609756', 'FCGR1A: 3.097560975609756', 'SRC: 4.75609756097561']	36.6098	2.81614	0.000476273	0.063656
428	394	41860	0.363636	11	['DNM1', 'CTTN', 'ACTB', 'SRC', 'SYNPO', 'MAGI1', 'KDR', 'ITGA5', 'ILK', 'AKT3', 'JUN']	['DNM1: 4.024390243902439', 'ACTB: 5.902439024390244', 'SRC: 4.75609756097561', 'SYNPO: 1.707317073170732', 'MAGI1: 1.609756097560976', 'KDR: 0.02439024390243903', 'ITGA5: 6.658536585365854', 'ILK: 1.585365853658537', 'AKT3: 2.390243902439024', 'JUN: 2.317073170731707']	30.9756	2.81596	0.000476273	0.063656
429	2751	61411	0.272727	11	['DAG1', 'DMD', 'ACTB', 'LAMA1', 'EZR', 'IQGAP1', 'ZYX', 'ACTN4', 'ARHGAP10', 'WHAMM', 'ACTR3']	['DAG1: 2.048780487804878', 'DMD: 1.170731707317073', 'ACTB: 5.902439024390244', 'LAMA1: 3.512195121951219', 'EZR: 3.195121951219512', 'IQGAP1: 6.24390243902439', 'ZYX: 3.341463414634147', 'ACTN4: 1.219512195121951', 'ARHGAP10: 1.048780487804878', 'WHAMM: 1.146341463414634', 'ACTR3: 2.146341463414634']	30.9756	2.81596	0.000476273	0.063656
430	68	95848	0.4375	16	['CSF2RA', 'SPI1', 'PML', 'CSF1R', 'FLT3', 'SHC2', 'KDR', 'ERBB2', 'RARA', 'BCL2A1', 'CRK', 'RUNX1', 'FLT3L', 'CCNA2', 'FCGR3A', 'FGFR1']	['CSF2RA: 5.365853658536585', 'SPI1: 5.658536585365853', 'PML: 1.121951219512195', 'CSF1R: 11.73170731707317', 'FLT3: 0.3414634146341463', 'SHC2: 2.292682926829268', 'KDR: 0.02439024390243903', 'ERBB2: 1.951219512195122', 'RARA: 2.365853658536585', 'BCL2A1: 1.902439024390244', 'CRK: 0.7560975609756098', 'RUNX1: 1.658536585365854', 'FLT3L: 2.024390243902439', 'CCNA2: 2.073170731707317', 'FCGR3A: 1…	45.0488	2.81555	0.000476273	0.063656
431	1846	4267	0.285714	14	['PIGP', 'GALNT18', 'MAN2A1', 'FN1', 'PLCD4', 'ITGA2', 'ITGA5', 'PLCG2', 'ILK', 'HBEGF', 'PIK3C2A', 'PIK3CA', 'GPC1', 'COL1A1']	['PIGP: 3.536585365853658', 'GALNT18: 9.146341463414634', 'MAN2A1: 0.8048780487804879', 'FN1: 1.560975609756098', 'PLCD4: 0.0', 'ITGA2: 1.707317073170732', 'ITGA5: 6.658536585365854', 'PLCG2: 1.926829268292683', 'ILK: 1.585365853658537', 'HBEGF: 1.48780487804878', 'PIK3C2A: 1.268292682926829', 'PIK3CA: 1.439024390243902', 'GPC1: 4.317073170731707', 'COL1A1: 3.975609756097561']	39.4146	2.81533	0.000476273	0.063656
432	5177	5676	0.230769	13	['FCAR', 'IGH', 'PLG', 'FCER1A', 'FCGR1A', 'PLAU', 'SYK', 'MIR193B', 'PLAT', 'KLF2', 'NPPC', 'C3', 'SPI1']	['FCAR: 0.8292682926829269', 'PLG: 0.853658536585366', 'FCER1A: 1.146341463414634', 'FCGR1A: 3.097560975609756', 'PLAU: 7.414634146341463', 'SYK: 5.902439024390244', 'MIR193B: 0.0', 'PLAT: 5.780487804878049', 'KLF2: 0.7804878048780488', 'NPPC: 0.7317073170731707', 'C3: 4.390243902439024', 'SPI1: 5.658536585365853']	36.5854	2.81426	0.000476273	0.063656
433	256	25256	0.384615	13	['PIK3CD', 'GSN', 'PLCH1', 'PIK3R1', 'PLCB4', 'TMEM55A', 'PIK3CA', 'PPAPDC1A', 'MTMR8', 'MTMR7', 'DGKD', 'AKT3', 'VCAM1']	['PIK3CD: 4.536585365853658', 'GSN: 2.195121951219512', 'PLCH1: 1.170731707317073', 'PIK3R1: 5.219512195121951', 'PLCB4: 0.8780487804878048', 'TMEM55A: 0.2439024390243902', 'PIK3CA: 1.439024390243902', 'PPAPDC1A: 1.536585365853659', 'MTMR7: 4.390243902439024', 'DGKD: 11.17073170731707', 'AKT3: 2.390243902439024', 'VCAM1: 1.414634146341463']	36.5854	2.81426	0.000476273	0.063656
434	2490	98346	0.272727	11	['FCER1G', 'SYK', 'FCGR1A', 'CRK', 'LYN', 'KIDINS220', 'PLCG2', 'PRKCB', 'NTRK1', 'CSK', 'MAP2K4']	['FCER1G: 4.97560975609756', 'SYK: 5.902439024390244', 'FCGR1A: 3.097560975609756', 'CRK: 0.7560975609756098', 'LYN: 1.585365853658537', 'KIDINS220: 1.48780487804878', 'PLCG2: 1.926829268292683', 'PRKCB: 6.780487804878049', 'NTRK1: 1.292682926829268', 'CSK: 1.195121951219512', 'MAP2K4: 1.951219512195122']	30.9512	2.81375	0.000476273	0.063656
435	12565	74793	0.181818	11	['TAB2', 'TAB1', 'TAB3', 'RIPK2', 'MAP3K7', 'PPM1B', 'NFKB1', 'TRAF2', 'TNFRSF1B', 'MAP4K2', 'TNFRSF1A']	['TAB2: 2.292682926829268', 'TAB1: 1.195121951219512', 'TAB3: 0.7560975609756098', 'RIPK2: 0.853658536585366', 'MAP3K7: 0.7560975609756098', 'PPM1B: 5.926829268292683', 'NFKB1: 2.390243902439024', 'TRAF2: 1.439024390243902', 'TNFRSF1B: 9.439024390243903', 'MAP4K2: 2.268292682926829', 'TNFRSF1A: 3.634146341463414']	30.9512	2.81375	0.000476273	0.063656
436	589	97715	0.333333	15	['CSGALNACT1', 'GALNT18', 'HEXB', 'GALNT3', 'GALNT16', 'PIGH', 'GALNT2', 'GALNT15', 'GALNTL5', 'GALNT12', 'PLCE1', 'ALG9', 'MTM1', 'IDUA', 'PIGC']	['CSGALNACT1: 6.048780487804878', 'GALNT18: 9.146341463414634', 'HEXB: 4.829268292682927', 'GALNT3: 0.1951219512195122', 'GALNT16: 2.658536585365853', 'PIGH: 2.0', 'GALNT2: 0.7073170731707317', 'GALNT15: 3.24390243902439', 'GALNTL5: 0.8780487804878048', 'GALNT12: 2.439024390243902', 'PLCE1: 1.804878048780488', 'ALG9: 3.341463414634147', 'MTM1: 0.5365853658536585', 'IDUA: 1.317073170731707', 'PIGC…	42.1951	2.81301	0.000476273	0.063656
437	66	39360	0.444444	18	['ARHGEF26', 'RHOG', 'ELMO2', 'DOCK1', 'CRK', 'MAPK8', 'RHOQ', 'CSF1R', 'FCGR3A', 'TRIP10', 'CD247', 'SYK', 'IL34', 'GRB2', 'MAP2K4', 'SHC2', 'KIT', 'RAC1']	['ARHGEF26: 3.0', 'RHOG: 3.75609756097561', 'ELMO2: 6.0', 'CRK: 0.7560975609756098', 'MAPK8: 1.268292682926829', 'RHOQ: 0.3902439024390244', 'CSF1R: 11.73170731707317', 'FCGR3A: 1.073170731707317', 'TRIP10: 3.414634146341464', 'CD247: 0.2439024390243902', 'SYK: 5.902439024390244', 'IL34: 5.512195121951219', 'GRB2: 0.9512195121951219', 'MAP2K4: 1.951219512195122', 'SHC2: 2.292682926829268', 'KIT: …	50.6341	2.81301	0.000476273	0.063656
438	7576	49164	0.2	10	['IDH3G', 'GLUD1', 'RIPK3', 'EGLN2', 'DLST', 'EPAS1', 'GRIK1', 'GLS', 'OGDH', 'IDH2']	['IDH3G: 5.48780487804878', 'GLUD1: 2.390243902439024', 'RIPK3: 3.512195121951219', 'EGLN2: 0.5853658536585366', 'DLST: 4.439024390243902', 'EPAS1: 2.219512195121951', 'GRIK1: 0.0', 'GLS: 4.317073170731707', 'OGDH: 1.853658536585366', 'IDH2: 3.317073170731708']	28.122	2.8122	0.000476273	0.063656
439	144	48206	0.4	10	['IFNGR2', 'JAK1', 'IL10RA', 'IL10', 'IL6R', 'IFNGR1', 'SHC2', 'NFATC1', 'FOS', 'STAT1']	['IFNGR2: 4.292682926829268', 'JAK1: 3.48780487804878', 'IL10RA: 5.024390243902438', 'IL10: 0.2682926829268292', 'IL6R: 0.2926829268292683', 'IFNGR1: 8.0', 'SHC2: 2.292682926829268', 'FOS: 2.902439024390244', 'STAT1: 1.560975609756098']	28.122	2.8122	0.000476273	0.063656
440	11220	35264	0.181818	11	['MSN', 'ACTB', 'SLC9A1', 'VCL', 'SDC2', 'MAPK1', 'DAPK1', 'PRKCZ', 'BECN2', 'HMGB1', 'ACTN4']	['MSN: 4.48780487804878', 'ACTB: 5.902439024390244', 'SLC9A1: 2.585365853658536', 'VCL: 2.609756097560975', 'SDC2: 2.75609756097561', 'MAPK1: 1.073170731707317', 'DAPK1: 9.292682926829269', 'PRKCZ: 0.5365853658536585', 'HMGB1: 0.4634146341463414', 'ACTN4: 1.219512195121951']	30.9268	2.81153	0.000476273	0.063656
441	86	51013	0.416667	12	['ME3', 'FH', 'ME2', 'GPT', 'ME1', 'GRIN3A', 'IDH3G', 'FAHD1', 'PDYN', 'GLS', 'DLST', 'GLUD2']	['ME3: 0.975609756097561', 'FH: 4.390243902439024', 'ME2: 8.634146341463413', 'GPT: 2.170731707317073', 'ME1: 0.5121951219512195', 'IDH3G: 5.48780487804878', 'FAHD1: 2.804878048780488', 'GLS: 4.317073170731707', 'DLST: 4.439024390243902']	33.7317	2.81098	0.000476273	0.063656
442	8466	24258	0.2	10	['BHMT2', 'MAT2A', 'BHMT', 'MAT1A', 'AMD1', 'MAT2B', 'IL4I1', 'DNMT1', 'DNMT3B', 'AHCYL2']	['BHMT2: 2.682926829268292', 'MAT2A: 1.51219512195122', 'BHMT: 1.414634146341463', 'MAT1A: 5.560975609756097', 'AMD1: 8.536585365853657', 'MAT2B: 1.560975609756098', 'IL4I1: 0.4634146341463414', 'DNMT1: 1.829268292682927', 'DNMT3B: 2.097560975609756', 'AHCYL2: 2.439024390243902']	28.0976	2.80976	0.000476273	0.063656
443	19272	2268	0.153846	13	['SDC2', 'MSN', 'FN1', 'PRKCE', 'ACTB', 'CD44', 'TIAM1', 'CDC42', 'CFL1', 'ITGB1', 'COL1A1', 'LIMK1', 'RDX']	['SDC2: 2.75609756097561', 'MSN: 4.48780487804878', 'FN1: 1.560975609756098', 'PRKCE: 2.097560975609756', 'ACTB: 5.902439024390244', 'CD44: 1.121951219512195', 'TIAM1: 1.121951219512195', 'CDC42: 1.073170731707317', 'CFL1: 2.951219512195122', 'ITGB1: 1.902439024390244', 'COL1A1: 3.975609756097561', 'LIMK1: 4.585365853658536', 'RDX: 2.975609756097561']	36.5122	2.80863	0.000476273	0.063656
444	56746	9517	0.0625	16	['LTBP1', 'THBS1', 'TGFB1', 'TP53', 'MIR19A', 'MIR21', 'EPAS1', 'APAF1', 'SPRY2', 'CYCS', 'SERPINB5', 'RECK', 'MMP2', 'VEGFA', 'MAPK8', 'ARNT']	['LTBP1: 2.634146341463414', 'THBS1: 3.463414634146341', 'TGFB1: 3.414634146341464', 'TP53: 5.926829268292683', 'MIR19A: 1.146341463414634', 'MIR21: 1.0', 'EPAS1: 2.219512195121951', 'APAF1: 2.439024390243902', 'SPRY2: 1.804878048780488', 'CYCS: 2.73170731707317', 'SERPINB5: 4.414634146341463', 'RECK: 1.73170731707317', 'MMP2: 3.024390243902439', 'VEGFA: 3.536585365853658', 'MAPK8: 1.268292682926…	44.9268	2.80793	0.000476273	0.063656
445	1811	90113	0.294118	17	['FABP4', 'ALDH2', 'LIPC', 'PLCB1', 'PNLIP', 'CYP4A2', 'AGPAT3', 'PRKCB', 'CSF1R', 'PI4KA', 'LCLAT1', 'PIK3CA', 'PIGC', 'UGT2B15', 'MGAT2', 'ADH1B', 'PIK3R1']	['FABP4: 2.512195121951219', 'ALDH2: 0.7073170731707317', 'LIPC: 0.853658536585366', 'PLCB1: 0.7073170731707317', 'PNLIP: 2.902439024390244', 'CYP4A2: 0.8780487804878048', 'AGPAT3: 1.463414634146341', 'PRKCB: 6.780487804878049', 'CSF1R: 11.73170731707317', 'PI4KA: 1.268292682926829', 'LCLAT1: 3.48780487804878', 'PIK3CA: 1.439024390243902', 'PIGC: 3.048780487804878', 'UGT2B15: 3.48780487804878', '…	47.7317	2.80775	0.000476273	0.063656
446	33511	57879	0.1	10	['DGKD', 'PLCE1', 'DGKE', 'DGKI', 'RHOA', 'DGKG', 'ARHGAP35', 'PRKCA', 'PLCD1', 'LPIN2']	['DGKD: 11.17073170731707', 'PLCE1: 1.804878048780488', 'DGKE: 1.48780487804878', 'DGKI: 0.4878048780487805', 'RHOA: 1.73170731707317', 'DGKG: 2.121951219512195', 'ARHGAP35: 1.707317073170732', 'PRKCA: 0.5121951219512195', 'PLCD1: 4.585365853658536', 'LPIN2: 2.463414634146341']	28.0732	2.80732	0.000476273	0.063656
447	33	9171	0.461538	13	['RHOG', 'ARHGEF26', 'ELMO2', 'DOCK1', 'CRK', 'RAC1', 'CYBA', 'PXN', 'BAIAP2', 'SRC', 'TJP1', 'PTK2', 'ACTB']	['RHOG: 3.75609756097561', 'ARHGEF26: 3.0', 'ELMO2: 6.0', 'CRK: 0.7560975609756098', 'RAC1: 1.75609756097561', 'CYBA: 4.560975609756097', 'PXN: 1.853658536585366', 'BAIAP2: 2.073170731707317', 'SRC: 4.75609756097561', 'TJP1: 0.8780487804878048', 'PTK2: 1.195121951219512', 'ACTB: 5.902439024390244']	36.4878	2.80675	0.000476273	0.063656
448	6164	38920	0.214286	14	['ITGAM', 'PTGS2', 'SPI1', 'C3', 'RUNX1', 'CEBPA', 'PTGER1', 'GNAS', 'NFATC2', 'CFI', 'PPP3CA', 'CSF1R', 'IL34', 'PTGES']	['ITGAM: 0.853658536585366', 'PTGS2: 0.7804878048780488', 'SPI1: 5.658536585365853', 'C3: 4.390243902439024', 'RUNX1: 1.658536585365854', 'CEBPA: 1.780487804878049', 'PTGER1: 0.975609756097561', 'GNAS: 1.268292682926829', 'NFATC2: 1.341463414634146', 'CFI: 1.707317073170732', 'PPP3CA: 1.0', 'CSF1R: 11.73170731707317', 'IL34: 5.512195121951219', 'PTGES: 0.6341463414634145']	39.2927	2.80662	0.000476273	0.063656
449	8777	36318	0.2	15	['DNM1L', 'RIPK3', 'PGAM5', 'CYBB', 'CYBA', 'FUNDC1', 'PRKCA', 'NCF1', 'PRKCB', 'SRC', 'RRAS2', 'CARD11', 'OCLN', 'PXN', 'PRKCQ']	['DNM1L: 0.4878048780487805', 'RIPK3: 3.512195121951219', 'PGAM5: 2.75609756097561', 'CYBB: 5.317073170731707', 'CYBA: 4.560975609756097', 'FUNDC1: 2.365853658536585', 'PRKCA: 0.5121951219512195', 'NCF1: 2.195121951219512', 'PRKCB: 6.780487804878049', 'SRC: 4.75609756097561', 'RRAS2: 2.146341463414634', 'CARD11: 2.170731707317073', 'OCLN: 1.926829268292683', 'PXN: 1.853658536585366', 'PRKCQ: 0.75…	42.0976	2.8065	0.000476273	0.063656
450	13757	45366	0.176471	17	['MAT1A', 'AMD1', 'DNMT3A', 'MTR', 'AHCYL2', 'FPGS', 'MIR143', 'MARS', 'MAT2B', 'BHMT2', 'AHCYL1', 'BHMT', 'CYBB', 'CBS', 'AHCY', 'SMS', 'MAT2A']	['MAT1A: 5.560975609756097', 'AMD1: 8.536585365853657', 'DNMT3A: 2.512195121951219', 'MTR: 0.6829268292682926', 'AHCYL2: 2.439024390243902', 'FPGS: 4.878048780487805', 'MIR143: 1.804878048780488', 'MARS: 0.3658536585365854', 'MAT2B: 1.560975609756098', 'BHMT2: 2.682926829268292', 'AHCYL1: 1.75609756097561', 'BHMT: 1.414634146341463', 'CYBB: 5.317073170731707', 'CBS: 3.24390243902439', 'AHCY: 2.21…	47.6829	2.80488	0.000476273	0.063656
451	10929	78309	0.1875	16	['FLNA', 'ACTB', 'DMD', 'RDX', 'SDC2', 'ZYX', 'MAP2K4', 'MSN', 'MIR31', 'FN1', 'SDC1', 'RHOA', 'VASP', 'EVL', 'ARPC5', 'WASF2']	['FLNA: 5.878048780487805', 'ACTB: 5.902439024390244', 'DMD: 1.170731707317073', 'RDX: 2.975609756097561', 'SDC2: 2.75609756097561', 'ZYX: 3.341463414634147', 'MAP2K4: 1.951219512195122', 'MSN: 4.48780487804878', 'FN1: 1.560975609756098', 'SDC1: 1.51219512195122', 'RHOA: 1.73170731707317', 'VASP: 5.804878048780488', 'EVL: 0.6829268292682926', 'ARPC5: 1.926829268292683', 'WASF2: 3.195121951219512']	44.878	2.80488	0.000476273	0.063656
452	202	69914	0.4	10	['AKR1D1', 'CYP8B1', 'CYP27A1', 'HSD11B2', 'CYP19A1', 'CYP7B1', 'SULT2B1', 'HSD3B7', 'SRD5A2', 'CYP7A1']	['AKR1D1: 3.780487804878049', 'CYP8B1: 3.097560975609756', 'CYP27A1: 3.682926829268292', 'HSD11B2: 1.536585365853659', 'CYP19A1: 2.317073170731707', 'CYP7B1: 0.6097560975609756', 'SULT2B1: 1.975609756097561', 'HSD3B7: 1.975609756097561', 'CYP7A1: 9.073170731707316']	28.0488	2.80488	0.000476273	0.063656
454	9047	36138	0.2	10	['SUCLG1', 'MUT', 'SUCLG2', 'DLD', 'DLST', 'OGDH', 'LIAS', 'OGDHL', 'LIPT1', 'SDHD']	['SUCLG1: 1.975609756097561', 'MUT: 2.560975609756097', 'SUCLG2: 3.463414634146341', 'DLD: 2.780487804878049', 'DLST: 4.439024390243902', 'OGDH: 1.853658536585366', 'LIAS: 4.024390243902439', 'OGDHL: 1.878048780487805', 'LIPT1: 1.024390243902439', 'SDHD: 4.048780487804878']	28.0488	2.80488	0.000476273	0.063656
455	652	85985	0.333333	12	['ME3', 'MDH1', 'FH', 'MDH2', 'GPT', 'ME1', 'PDHB', 'FAHD1', 'GOT2', 'SDHD', 'LDHC', 'ME2']	['ME3: 0.975609756097561', 'MDH1: 0.1951219512195122', 'FH: 4.390243902439024', 'MDH2: 2.512195121951219', 'GPT: 2.170731707317073', 'ME1: 0.5121951219512195', 'PDHB: 4.439024390243902', 'FAHD1: 2.804878048780488', 'GOT2: 2.975609756097561', 'SDHD: 4.048780487804878', 'LDHC: 0.0', 'ME2: 8.634146341463413']	33.6585	2.80488	0.000476273	0.063656
456	2543	20306	0.272727	11	['GAS6', 'AXL', 'PLCG1', 'FGFR1', 'SHC2', 'INSR', 'SOCS4', 'JAK2', 'PRKCB', 'OGT', 'SLC2A2']	['GAS6: 3.365853658536586', 'AXL: 0.9512195121951219', 'PLCG1: 1.341463414634146', 'FGFR1: 4.707317073170731', 'SHC2: 2.292682926829268', 'INSR: 1.121951219512195', 'SOCS4: 0.7560975609756098', 'JAK2: 2.926829268292683', 'PRKCB: 6.780487804878049', 'OGT: 2.0', 'SLC2A2: 4.609756097560975']	30.8537	2.80488	0.000476273	0.063656
453	25825	41945	0.125	16	['TNFRSF11A', 'FCGR1A', 'TYROBP', 'SPI1', 'ZAP70', 'TRAF2', 'LCK', 'CD247', 'BTK', 'PTPRC', 'SYK', 'PTGS2', 'CBLB', 'FCER1G', 'HCK', 'VAV3']	['TNFRSF11A: 4.804878048780488', 'FCGR1A: 3.097560975609756', 'TYROBP: 3.048780487804878', 'SPI1: 5.658536585365853', 'ZAP70: 0.5121951219512195', 'TRAF2: 1.439024390243902', 'LCK: 1.268292682926829', 'CD247: 0.2439024390243902', 'BTK: 2.902439024390244', 'PTPRC: 3.048780487804878', 'SYK: 5.902439024390244', 'PTGS2: 0.7804878048780488', 'CBLB: 1.121951219512195', 'FCER1G: 4.97560975609756', 'HCK:…	44.878	2.80488	0.000476273	0.063656
457	5867	26906	0.222222	18	['MTHFS', 'AMT', 'SHMT2', 'MTHFR', 'MTHFD1', 'SHMT1', 'MTHFD1L', 'DLD', 'MTHFS', 'AFMID', 'SDSL', 'GCAT', 'GCSH', 'ALAS2', 'GART', 'MTHFD2', 'ME2', 'PFAS']	['MTHFS: 3.097560975609756', 'AMT: 0.7073170731707317', 'SHMT2: 3.121951219512195', 'MTHFR: 1.951219512195122', 'MTHFD1: 3.097560975609756', 'SHMT1: 4.829268292682927', 'MTHFD1L: 2.073170731707317', 'DLD: 2.780487804878049', 'MTHFS: 3.097560975609756', 'AFMID: 3.390243902439025', 'SDSL: 4.512195121951219', 'GCAT: 0.3170731707317073', 'GCSH: 2.707317073170731', 'ALAS2: 1.24390243902439', 'GART: 1.…	50.4634	2.80352	0.000476273	0.063656
458	41606	32031	0.0909091	11	['SYNPO', 'ACTB', 'FLNA', 'MSN', 'MAP2K4', 'WHAMM', 'SLC9A3R1', 'EZR', 'AKT3', 'PRKCE', 'PAK1']	['SYNPO: 1.707317073170732', 'ACTB: 5.902439024390244', 'FLNA: 5.878048780487805', 'MSN: 4.48780487804878', 'MAP2K4: 1.951219512195122', 'WHAMM: 1.146341463414634', 'SLC9A3R1: 1.73170731707317', 'EZR: 3.195121951219512', 'AKT3: 2.390243902439024', 'PRKCE: 2.097560975609756', 'PAK1: 0.3414634146341463']	30.8293	2.80266	0.000476273	0.063656
459	39199	50271	0.0909091	11	['HCK', 'FCGR3A', 'CD247', 'GAB2', 'PTPN11', 'GRB2', 'HLA-DMA', 'FCGR1A', 'EGFR', 'TRAF2', 'CSF1R']	['HCK: 5.463414634146341', 'FCGR3A: 1.073170731707317', 'CD247: 0.2439024390243902', 'GAB2: 1.975609756097561', 'PTPN11: 3.195121951219512', 'GRB2: 0.9512195121951219', 'FCGR1A: 3.097560975609756', 'EGFR: 1.658536585365854', 'TRAF2: 1.439024390243902', 'CSF1R: 11.73170731707317']	30.8293	2.80266	0.000476273	0.063656
460	12184	46751	0.181818	11	['GALT', 'PYGB', 'FOXO3', 'AKT3', 'B4GALT2', 'ENPP3', 'PDE3B', 'RBL2', 'FOXO4', 'FASLG', 'SIRT1']	['GALT: 1.0', 'PYGB: 5.536585365853658', 'FOXO3: 2.707317073170731', 'AKT3: 2.390243902439024', 'B4GALT2: 2.536585365853658', 'ENPP3: 2.292682926829268', 'PDE3B: 5.682926829268292', 'RBL2: 3.975609756097561', 'FOXO4: 1.390243902439024', 'FASLG: 0.853658536585366', 'SIRT1: 2.463414634146341']	30.8293	2.80266	0.000476273	0.063656
462	222	94748	0.4	10	['PAFAH1B3', 'PTAFR', 'PAFAH1B1', 'PLA2G10', 'LPCAT2', 'LCAT', 'PAFAH1B2', 'LPCAT4', 'PLA2G6', 'PLA2G2D']	['PAFAH1B3: 0.2682926829268292', 'PTAFR: 6.292682926829269', 'PAFAH1B1: 3.365853658536586', 'PLA2G10: 0.0', 'LPCAT2: 4.609756097560975', 'LCAT: 2.146341463414634', 'PAFAH1B2: 1.658536585365854', 'LPCAT4: 0.5853658536585366', 'PLA2G6: 2.219512195121951', 'PLA2G2D: 6.878048780487804']	28.0244	2.80244	0.000476273	0.063656
461	175	6974	0.4	10	['SDHD', 'SDHA', 'ALDH5A1', 'MDH2', 'NIT2', 'ME2', 'IL4I1', 'ABAT', 'GOT1', 'SUCLG2']	['SDHD: 4.048780487804878', 'SDHA: 1.75609756097561', 'ALDH5A1: 0.975609756097561', 'MDH2: 2.512195121951219', 'NIT2: 3.902439024390244', 'ME2: 8.634146341463413', 'IL4I1: 0.4634146341463414', 'ABAT: 2.048780487804878', 'GOT1: 0.2195121951219512', 'SUCLG2: 3.463414634146341']	28.0244	2.80244	0.000476273	0.063656
463	919	11863	0.3125	16	['DAG1', 'LAMA1', 'DMD', 'ACTB', 'PIP5K1C', 'CDC42', 'WAS', 'PAK4', 'FLNA', 'MAPK14', 'RAC1', 'LIMK1', 'PLD1', 'RAF1', 'PIK3CA', 'RHOA']	['DAG1: 2.048780487804878', 'LAMA1: 3.512195121951219', 'DMD: 1.170731707317073', 'ACTB: 5.902439024390244', 'PIP5K1C: 1.853658536585366', 'CDC42: 1.073170731707317', 'WAS: 3.26829268292683', 'PAK4: 2.975609756097561', 'FLNA: 5.878048780487805', 'MAPK14: 2.634146341463414', 'RAC1: 1.75609756097561', 'LIMK1: 4.585365853658536', 'PLD1: 4.414634146341463', 'RAF1: 0.5853658536585366', 'PIK3CA: 1.4390…	44.8293	2.80183	0.000476273	0.063656
464	341	73664	0.363636	11	['PLA2G2A', 'LPCAT4', 'PLD2', 'LPCAT2', 'DGKZ', 'DGKD', 'CYP4F8', 'PLA2G4B', 'LCLAT1', 'MAPK8', 'PLA2G3']	['PLA2G2A: 3.804878048780488', 'LPCAT4: 0.5853658536585366', 'PLD2: 3.902439024390244', 'LPCAT2: 4.609756097560975', 'DGKZ: 1.024390243902439', 'DGKD: 11.17073170731707', 'PLA2G4B: 0.9512195121951219', 'LCLAT1: 3.48780487804878', 'MAPK8: 1.268292682926829', 'PLA2G3: 0.0']	30.8049	2.80044	0.000476273	0.063656
465	336	32447	0.363636	11	['C3', 'GABARAP', 'ATG7', 'ATG16L1', 'BECN2', 'FUNDC1', 'DAPK1', 'ATG14', 'SRC', 'CFI', 'CFP']	['C3: 4.390243902439024', 'GABARAP: 0.7317073170731707', 'ATG7: 2.341463414634146', 'ATG16L1: 2.097560975609756', 'FUNDC1: 2.365853658536585', 'DAPK1: 9.292682926829269', 'ATG14: 0.4878048780487805', 'SRC: 4.75609756097561', 'CFI: 1.707317073170732', 'CFP: 2.634146341463414']	30.8049	2.80044	0.000476273	0.063656
466	19	37703	0.5	10	['LIMK1', 'CASP1', 'CFL1', 'PYCARD', 'SSH1', 'ACTB', 'IL18', 'NLRP12', 'PFN3', 'MAPK1']	['LIMK1: 4.585365853658536', 'CASP1: 2.365853658536585', 'CFL1: 2.951219512195122', 'PYCARD: 2.170731707317073', 'SSH1: 1.48780487804878', 'ACTB: 5.902439024390244', 'IL18: 2.609756097560975', 'NLRP12: 4.170731707317073', 'PFN3: 0.6829268292682926', 'MAPK1: 1.073170731707317']	28	2.8	0.000476273	0.063656
467	9553	83987	0.2	10	['SPI1', 'FCGR1A', 'CSF1R', 'CD14', 'RUNX1', 'ITGAM', 'CRK', 'MAPK14', 'FCGR2A', 'ARF6']	['SPI1: 5.658536585365853', 'FCGR1A: 3.097560975609756', 'CSF1R: 11.73170731707317', 'CD14: 0.975609756097561', 'RUNX1: 1.658536585365854', 'ITGAM: 0.853658536585366', 'CRK: 0.7560975609756098', 'MAPK14: 2.634146341463414', 'ARF6: 0.6341463414634145']	28	2.8	0.000476273	0.063656
468	6751	4120	0.214286	14	['CYBA', 'RAC1', 'BAIAP2', 'PPAP2B', 'CYBB', 'WASF2', 'PLD2', 'DGKG', 'CERS5', 'PAK1', 'TLR2', 'RAF1', 'KDSR', 'FLNA']	['CYBA: 4.560975609756097', 'RAC1: 1.75609756097561', 'BAIAP2: 2.073170731707317', 'PPAP2B: 2.926829268292683', 'CYBB: 5.317073170731707', 'WASF2: 3.195121951219512', 'PLD2: 3.902439024390244', 'DGKG: 2.121951219512195', 'CERS5: 0.5121951219512195', 'PAK1: 0.3414634146341463', 'TLR2: 5.75609756097561', 'RAF1: 0.5853658536585366', 'KDSR: 0.2682926829268292', 'FLNA: 5.878048780487805']	39.1951	2.79965	0.000476273	0.063656
469	2757	27053	0.272727	11	['CYP39A1', 'HSD3B7', 'CYP46A1', 'CYP8B1', 'CYP7A1', 'AKR1D1', 'CYP7B1', 'NR3C2', 'CYP27A1', 'DHCR24', 'CEL']	['CYP39A1: 4.75609756097561', 'HSD3B7: 1.975609756097561', 'CYP46A1: 0.6829268292682926', 'CYP8B1: 3.097560975609756', 'CYP7A1: 9.073170731707316', 'AKR1D1: 3.780487804878049', 'CYP7B1: 0.6097560975609756', 'NR3C2: 1.268292682926829', 'CYP27A1: 3.682926829268292', 'DHCR24: 0.4878048780487805', 'CEL: 1.365853658536585']	30.7805	2.79823	0.000476273	0.063656
470	11610	22528	0.181818	11	['MAT1A', 'MAT2A', 'MAT2B', 'BHMT2', 'AMD1', 'DNMT3A', 'SMS', 'AHCY', 'DNMT1', 'BHMT', 'AHCYL1']	['MAT1A: 5.560975609756097', 'MAT2A: 1.51219512195122', 'MAT2B: 1.560975609756098', 'BHMT2: 2.682926829268292', 'AMD1: 8.536585365853657', 'DNMT3A: 2.512195121951219', 'SMS: 1.195121951219512', 'AHCY: 2.219512195121951', 'DNMT1: 1.829268292682927', 'BHMT: 1.414634146341463', 'AHCYL1: 1.75609756097561']	30.7805	2.79823	0.000476273	0.063656
471	446	39610	0.357143	14	['FCGR1A', 'SPI1', 'PML', 'JUP', 'RARA', 'PPARD', 'MYC', 'CSF1R', 'LEF1', 'CCND1', 'IL34', 'CCNA2', 'CDK2', 'FLT3']	['FCGR1A: 3.097560975609756', 'SPI1: 5.658536585365853', 'PML: 1.121951219512195', 'JUP: 0.7560975609756098', 'RARA: 2.365853658536585', 'PPARD: 2.024390243902439', 'MYC: 0.4634146341463414', 'CSF1R: 11.73170731707317', 'LEF1: 0.6829268292682926', 'CCND1: 0.9024390243902438', 'IL34: 5.512195121951219', 'CCNA2: 2.073170731707317', 'CDK2: 2.439024390243902', 'FLT3: 0.3414634146341463']	39.1707	2.79791	0.000476273	0.063656
472	18540	98286	0.153846	13	['SDHB', 'SUCLG2', 'SUCLG1', 'SDHD', 'OGDH', 'FAHD1', 'DLD', 'MUT', 'NIT2', 'GOT2', 'IDH2', 'BCKDHB', 'AK5']	['SDHB: 3.195121951219512', 'SUCLG2: 3.463414634146341', 'SUCLG1: 1.975609756097561', 'SDHD: 4.048780487804878', 'OGDH: 1.853658536585366', 'FAHD1: 2.804878048780488', 'DLD: 2.780487804878049', 'MUT: 2.560975609756097', 'NIT2: 3.902439024390244', 'GOT2: 2.975609756097561', 'IDH2: 3.317073170731708', 'BCKDHB: 1.951219512195122', 'AK5: 1.536585365853659']	36.3659	2.79737	0.000476273	0.063656
473	8181	30373	0.2	15	['ITGAL', 'ICAM1', 'JUN', 'TNF', 'TNFRSF1B', 'IRF1', 'CXCR4', 'AGT', 'NFKB1', 'LPAR6', 'PTK2B', 'GNA13', 'STAT1', 'PRKCB', 'MAPK8']	['ITGAL: 8.634146341463413', 'ICAM1: 0.975609756097561', 'JUN: 2.317073170731707', 'TNFRSF1B: 9.439024390243903', 'IRF1: 3.512195121951219', 'CXCR4: 0.2195121951219512', 'AGT: 0.1707317073170732', 'NFKB1: 2.390243902439024', 'LPAR6: 1.048780487804878', 'PTK2B: 2.634146341463414', 'GNA13: 1.0', 'STAT1: 1.560975609756098', 'PRKCB: 6.780487804878049', 'MAPK8: 1.268292682926829']	41.9512	2.79675	0.000476273	0.063656
474	42100	43743	0.0833333	12	['CFP', 'C3', 'CFI', 'PLG', 'C3AR1', 'IGH', 'FCER1A', 'SYK', 'PTPN6', 'GABARAP', 'PLD1', 'CFD']	['CFP: 2.634146341463414', 'C3: 4.390243902439024', 'CFI: 1.707317073170732', 'PLG: 0.853658536585366', 'C3AR1: 6.658536585365854', 'FCER1A: 1.146341463414634', 'SYK: 5.902439024390244', 'PTPN6: 2.682926829268292', 'GABARAP: 0.7317073170731707', 'PLD1: 4.414634146341463', 'CFD: 2.439024390243902']	33.561	2.79675	0.000476273	0.063656
475	965	74504	0.307692	13	['NCR2', 'TYROBP', 'SYK', 'GAB2', 'TNFRSF11A', 'GRB2', 'SRC', 'MMP2', 'HBEGF', 'ARHGAP35', 'FGFR1', 'CLGN', 'MYC']	['NCR2: 2.536585365853658', 'TYROBP: 3.048780487804878', 'SYK: 5.902439024390244', 'GAB2: 1.975609756097561', 'TNFRSF11A: 4.804878048780488', 'GRB2: 0.9512195121951219', 'SRC: 4.75609756097561', 'MMP2: 3.024390243902439', 'HBEGF: 1.48780487804878', 'ARHGAP35: 1.707317073170732', 'FGFR1: 4.707317073170731', 'CLGN: 0.975609756097561', 'MYC: 0.4634146341463414']	36.3415	2.7955	0.000476273	0.063656
476	35975	45838	0.1	10	['CD4', 'IL16', 'FBXW11', 'CTNNB1', 'CUL1', 'RBX1', 'KRIT1', 'ACP1', 'SIAH1', 'PTPRB']	['CD4: 12.51219512195122', 'IL16: 0.2926829268292683', 'FBXW11: 2.292682926829268', 'CTNNB1: 2.048780487804878', 'CUL1: 1.804878048780488', 'RBX1: 1.341463414634146', 'KRIT1: 1.414634146341463', 'ACP1: 4.121951219512195', 'SIAH1: 1.219512195121951', 'PTPRB: 0.9024390243902438']	27.9512	2.79512	0.000476273	0.063656
477	1810	7487	0.294118	17	['LYL1', 'TCF3', 'POLB', 'LCK', 'TYROBP', 'KIR2DS2', 'CD4', 'ZAP70', 'VAV3', 'TNFRSF11A', 'FBXW11', 'HLA-DMA', 'SYK', 'CTNNB1', 'CTNNA1', 'ACTB', 'NCR2']	['LYL1: 1.536585365853659', 'TCF3: 2.073170731707317', 'POLB: 1.292682926829268', 'LCK: 1.268292682926829', 'TYROBP: 3.048780487804878', 'CD4: 12.51219512195122', 'ZAP70: 0.5121951219512195', 'VAV3: 0.6097560975609756', 'TNFRSF11A: 4.804878048780488', 'FBXW11: 2.292682926829268', 'SYK: 5.902439024390244', 'CTNNB1: 2.048780487804878', 'CTNNA1: 1.170731707317073', 'ACTB: 5.902439024390244', 'NCR2: …	47.5122	2.79484	0.000476273	0.063656
478	24798	88413	0.125	16	['SDC2', 'FN1', 'SDC1', 'HPSE', 'COMP', 'ITGAV', 'CD47', 'COL1A1', 'VEGFA', 'VTN', 'GPC1', 'RDX', 'ITGA2', 'ACTB', 'CD36', 'EZR']	['SDC2: 2.75609756097561', 'FN1: 1.560975609756098', 'SDC1: 1.51219512195122', 'HPSE: 2.268292682926829', 'COMP: 1.219512195121951', 'ITGAV: 1.902439024390244', 'CD47: 1.560975609756098', 'COL1A1: 3.975609756097561', 'VEGFA: 3.536585365853658', 'VTN: 1.439024390243902', 'GPC1: 4.317073170731707', 'RDX: 2.975609756097561', 'ITGA2: 1.707317073170732', 'ACTB: 5.902439024390244', 'CD36: 4.87804878048…	44.7073	2.79421	0.000476273	0.063656
479	285	61459	0.384615	13	['SPI1', 'PML', 'MYC', 'CSF2RA', 'IRF9', 'MX1', 'RARA', 'FOS', 'FCGR1A', 'DUSP6', 'BCL2A1', 'CEBPE', 'CSF1R']	['SPI1: 5.658536585365853', 'PML: 1.121951219512195', 'MYC: 0.4634146341463414', 'CSF2RA: 5.365853658536585', 'IRF9: 0.1219512195121951', 'MX1: 0.2682926829268292', 'RARA: 2.365853658536585', 'FOS: 2.902439024390244', 'FCGR1A: 3.097560975609756', 'DUSP6: 0.9268292682926829', 'BCL2A1: 1.902439024390244', 'CEBPE: 0.3902439024390244', 'CSF1R: 11.73170731707317']	36.3171	2.79362	0.000490705	0.063656
480	1029	9698	0.307692	13	['PLCG2', 'PRKCB', 'PIP4K2A', 'CARD11', 'PRKCQ', 'SYK', 'PLCG1', 'CD19', 'PIK3R2', 'VAV3', 'FCER1G', 'BTK', 'PLD1']	['PLCG2: 1.926829268292683', 'PRKCB: 6.780487804878049', 'PIP4K2A: 1.707317073170732', 'CARD11: 2.170731707317073', 'PRKCQ: 0.7560975609756098', 'SYK: 5.902439024390244', 'PLCG1: 1.341463414634146', 'CD19: 2.463414634146341', 'PIK3R2: 0.3658536585365854', 'VAV3: 0.6097560975609756', 'FCER1G: 4.97560975609756', 'BTK: 2.902439024390244', 'PLD1: 4.414634146341463']	36.3171	2.79362	0.000490705	0.063656
481	53274	63745	0.0666667	15	['LTBP1', 'THBS1', 'TGFB1', 'CBL', 'ID1', 'EPAS1', 'MMP2', 'SH2B2', 'DCN', 'CLGN', 'RAP1A', 'MMP14', 'VAV3', 'PTPN11', 'TGFA']	['LTBP1: 2.634146341463414', 'THBS1: 3.463414634146341', 'TGFB1: 3.414634146341464', 'CBL: 2.853658536585366', 'ID1: 0.975609756097561', 'EPAS1: 2.219512195121951', 'MMP2: 3.024390243902439', 'SH2B2: 5.682926829268292', 'DCN: 3.926829268292683', 'CLGN: 0.975609756097561', 'RAP1A: 1.75609756097561', 'MMP14: 6.365853658536586', 'VAV3: 0.6097560975609756', 'PTPN11: 3.195121951219512', 'TGFA: 0.80487…	41.9024	2.7935	0.000490705	0.063656
482	9771	47735	0.2	10	['PTGS2', 'FCGR1A', 'SYK', 'HCK', 'MAPK7', 'CLEC1B', 'PTPRC', 'JUN', 'SRC', 'FCGR3A']	['PTGS2: 0.7804878048780488', 'FCGR1A: 3.097560975609756', 'SYK: 5.902439024390244', 'HCK: 5.463414634146341', 'MAPK7: 0.0', 'CLEC1B: 1.48780487804878', 'PTPRC: 3.048780487804878', 'JUN: 2.317073170731707', 'SRC: 4.75609756097561', 'FCGR3A: 1.073170731707317']	27.9268	2.79268	0.000490705	0.063656
483	482	94735	0.357143	14	['RUNX1', 'SPI1', 'CSF2', 'CSF1R', 'GRB2', 'FOS', 'MAPK14', 'FCGR1A', 'SHC2', 'GAB1', 'NFATC1', 'ZAP70', 'SYK', 'PTGS2']	['RUNX1: 1.658536585365854', 'SPI1: 5.658536585365853', 'CSF2: 0.0', 'CSF1R: 11.73170731707317', 'GRB2: 0.9512195121951219', 'FOS: 2.902439024390244', 'MAPK14: 2.634146341463414', 'FCGR1A: 3.097560975609756', 'SHC2: 2.292682926829268', 'GAB1: 0.975609756097561', 'ZAP70: 0.5121951219512195', 'SYK: 5.902439024390244', 'PTGS2: 0.7804878048780488']	39.0976	2.79268	0.000490705	0.063656
484	7687	84837	0.2	10	['FLOT1', 'SORBS1', 'MLLT4', 'VCL', 'ACTN4', 'MICALL2', 'RAB13', 'SIPA1', 'RAP1A', 'ACTB']	['FLOT1: 4.804878048780488', 'SORBS1: 1.365853658536585', 'MLLT4: 1.341463414634146', 'VCL: 2.609756097560975', 'ACTN4: 1.219512195121951', 'MICALL2: 2.146341463414634', 'RAB13: 3.24390243902439', 'SIPA1: 3.536585365853658', 'RAP1A: 1.75609756097561', 'ACTB: 5.902439024390244']	27.9268	2.79268	0.000490705	0.063656
485	10093	78430	0.2	15	['C3AR1', 'C3', 'CR1', 'ITGAM', 'PTGS2', 'SPI1', 'MAPK7', 'PIK3CA', 'PML', 'ITK', 'CSF1R', 'FLT3', 'CFP', 'CEBPE', 'CSF2RA']	['C3AR1: 6.658536585365854', 'C3: 4.390243902439024', 'ITGAM: 0.853658536585366', 'PTGS2: 0.7804878048780488', 'SPI1: 5.658536585365853', 'MAPK7: 0.0', 'PIK3CA: 1.439024390243902', 'PML: 1.121951219512195', 'ITK: 0.5121951219512195', 'CSF1R: 11.73170731707317', 'FLT3: 0.3414634146341463', 'CFP: 2.634146341463414', 'CEBPE: 0.3902439024390244', 'CSF2RA: 5.365853658536585']	41.878	2.79187	0.000490705	0.063656
486	1916	41237	0.285714	14	['KIF23', 'MIR331', 'CDCA5', 'ERBB2', 'SHC2', 'INSR', 'MAPK1', 'SYK', 'BMPR1A', 'EGFR', 'CSF1R', 'SMAD1', 'ID1', 'TYROBP']	['KIF23: 6.731707317073171', 'MIR331: 1.097560975609756', 'ERBB2: 1.951219512195122', 'SHC2: 2.292682926829268', 'INSR: 1.121951219512195', 'MAPK1: 1.073170731707317', 'SYK: 5.902439024390244', 'BMPR1A: 0.8048780487804879', 'EGFR: 1.658536585365854', 'CSF1R: 11.73170731707317', 'SMAD1: 0.6829268292682926', 'ID1: 0.975609756097561', 'TYROBP: 3.048780487804878']	39.0732	2.79094	0.000490705	0.063656
487	44727	58335	0.0833333	12	['FES', 'PLXNA1', 'RND1', 'NRP1', 'FYN', 'L1CAM', 'RHOD', 'LCK', 'PTPRC', 'CD4', 'GAB2', 'CD22']	['FES: 4.512195121951219', 'PLXNA1: 4.902439024390244', 'RND1: 1.463414634146341', 'NRP1: 1.048780487804878', 'FYN: 0.5121951219512195', 'L1CAM: 0.4390243902439024', 'RHOD: 1.121951219512195', 'LCK: 1.268292682926829', 'PTPRC: 3.048780487804878', 'CD4: 12.51219512195122', 'GAB2: 1.975609756097561', 'CD22: 0.6829268292682926']	33.4878	2.79065	0.000490705	0.063656
488	1463	31162	0.3	10	['CYP39A1', 'HSD3B7', 'CYP46A1', 'CYP8B1', 'CYP7A1', 'AKR1D1', 'NR0B2', 'LST1', 'SLC10A1', 'NR3C2']	['CYP39A1: 4.75609756097561', 'HSD3B7: 1.975609756097561', 'CYP46A1: 0.6829268292682926', 'CYP8B1: 3.097560975609756', 'CYP7A1: 9.073170731707316', 'AKR1D1: 3.780487804878049', 'NR0B2: 0.6097560975609756', 'LST1: 1.585365853658537', 'SLC10A1: 1.073170731707317', 'NR3C2: 1.268292682926829']	27.9024	2.79024	0.000490705	0.063656
489	1579	32189	0.3	10	['FH', 'ASL', 'ME2', 'ME1', 'ARG2', 'ME3', 'MDH1', 'ASS1', 'ARG1', 'KLF2']	['FH: 4.390243902439024', 'ASL: 3.560975609756097', 'ME2: 8.634146341463413', 'ME1: 0.5121951219512195', 'ARG2: 1.975609756097561', 'ME3: 0.975609756097561', 'MDH1: 0.1951219512195122', 'ASS1: 3.317073170731708', 'ARG1: 3.560975609756097', 'KLF2: 0.7804878048780488']	27.9024	2.79024	0.000490705	0.063656
490	19812	89090	0.15	20	['MUT', 'OGDH', 'SUCLG1', 'DLST', 'SDHB', 'PDHB', 'SUCLG2', 'MCEE', 'DLAT', 'SDHC', 'TST', 'ME2', 'SUCLA2', 'ACSF3', 'DHTKD1', 'EGLN2', 'CHRM1', 'SDHA', 'GPT2', 'AADAT']	['MUT: 2.560975609756097', 'OGDH: 1.853658536585366', 'SUCLG1: 1.975609756097561', 'DLST: 4.439024390243902', 'SDHB: 3.195121951219512', 'PDHB: 4.439024390243902', 'SUCLG2: 3.463414634146341', 'MCEE: 2.853658536585366', 'DLAT: 1.902439024390244', 'SDHC: 2.902439024390244', 'TST: 3.878048780487805', 'ME2: 8.634146341463413', 'SUCLA2: 3.75609756097561', 'ACSF3: 0.6341463414634145', 'DHTKD1: 1.90243…	55.8049	2.79024	0.000490705	0.063656
491	37304	79726	0.1	10	['C3AR1', 'C3', 'CFP', 'PLG', 'CFB', 'CFD', 'CFI', 'PLAU', 'MAPK1', 'C5']	['C3AR1: 6.658536585365854', 'C3: 4.390243902439024', 'CFP: 2.634146341463414', 'PLG: 0.853658536585366', 'CFB: 0.7317073170731707', 'CFD: 2.439024390243902', 'CFI: 1.707317073170732', 'PLAU: 7.414634146341463', 'MAPK1: 1.073170731707317']	27.9024	2.79024	0.000490705	0.063656
492	5932	32614	0.222222	18	['GALNT18', 'IDUA', 'GALNT16', 'ALG11', 'MGAT1', 'MAN1A2', 'GALNT14', 'MGAT5', 'MAN2A2', 'GALNT15', 'MAN1B1', 'GALNT13', 'ST3GAL1', 'CSGALNACT2', 'GALNT10', 'GALNT11', 'GCNT1', 'XYLT2']	['GALNT18: 9.146341463414634', 'IDUA: 1.317073170731707', 'GALNT16: 2.658536585365853', 'ALG11: 1.682926829268293', 'MGAT1: 1.048780487804878', 'MAN1A2: 0.3414634146341463', 'GALNT14: 2.682926829268292', 'MGAT5: 1.73170731707317', 'MAN2A2: 5.073170731707316', 'GALNT15: 3.24390243902439', 'MAN1B1: 0.8292682926829269', 'GALNT13: 0.853658536585366', 'ST3GAL1: 3.926829268292683', 'CSGALNACT2: 1.41463…	50.2195	2.78997	0.000490705	0.063656
493	19548	18567	0.153846	13	['EGLN2', 'SDHB', 'ASL', 'NOS2', 'SDHD', 'HIF1A', 'TLR2', 'NFKB1', 'TLR1', 'NOD1', 'CBL', 'TNFAIP3', 'IFNGR1']	['EGLN2: 0.5853658536585366', 'SDHB: 3.195121951219512', 'ASL: 3.560975609756097', 'SDHD: 4.048780487804878', 'HIF1A: 3.634146341463414', 'TLR2: 5.75609756097561', 'NFKB1: 2.390243902439024', 'NOD1: 1.219512195121951', 'CBL: 2.853658536585366', 'TNFAIP3: 1.024390243902439', 'IFNGR1: 8.0']	36.2683	2.78987	0.000490705	0.063656
494	50	85180	0.454545	11	['PIK3AP1', 'SYK', 'PIK3CA', 'RCAN2', 'SLC2A4', 'PLCG2', 'RAB10', 'PPP3CA', 'TBC1D1', 'PLCG1', 'SYNJ1']	['PIK3AP1: 5.097560975609755', 'SYK: 5.902439024390244', 'PIK3CA: 1.439024390243902', 'RCAN2: 1.048780487804878', 'SLC2A4: 2.780487804878049', 'PLCG2: 1.926829268292683', 'RAB10: 1.536585365853659', 'PPP3CA: 1.0', 'TBC1D1: 8.268292682926829', 'PLCG1: 1.341463414634146', 'SYNJ1: 0.3414634146341463']	30.6829	2.78936	0.000490705	0.063656
495	10569	33878	0.1875	16	['ITGB1', 'ACTB', 'PTK2', 'MSN', 'EVL', 'APBB1IP', 'VCAM1', 'ACTR3', 'SDC2', 'CASP3', 'CYCS', 'VASP', 'CTTN', 'APAF1', 'DNM1', 'EZR']	['ITGB1: 1.902439024390244', 'ACTB: 5.902439024390244', 'PTK2: 1.195121951219512', 'MSN: 4.48780487804878', 'EVL: 0.6829268292682926', 'APBB1IP: 3.951219512195122', 'VCAM1: 1.414634146341463', 'ACTR3: 2.146341463414634', 'SDC2: 2.75609756097561', 'CASP3: 1.975609756097561', 'CYCS: 2.73170731707317', 'VASP: 5.804878048780488', 'APAF1: 2.439024390243902', 'DNM1: 4.024390243902439', 'EZR: 3.19512195…	44.6098	2.78811	0.000490705	0.063656
496	284	98199	0.384615	13	['MMP2', 'SRC', 'ITGA5', 'PRR3', 'FUNDC1', 'PARD3', 'PRKCI', 'OCLN', 'CSNK2A1', 'FOS', 'FN1', 'ITGA11', 'LLGL2']	['MMP2: 3.024390243902439', 'SRC: 4.75609756097561', 'ITGA5: 6.658536585365854', 'PRR3: 4.73170731707317', 'FUNDC1: 2.365853658536585', 'PARD3: 1.560975609756098', 'PRKCI: 1.024390243902439', 'OCLN: 1.926829268292683', 'CSNK2A1: 2.829268292682927', 'FOS: 2.902439024390244', 'FN1: 1.560975609756098', 'ITGA11: 1.682926829268293', 'LLGL2: 1.219512195121951']	36.2439	2.78799	0.000490705	0.063656
497	1416	77154	0.3	10	['DLST', 'OGDH', 'LIPT1', 'DLAT', 'PDHB', 'DBT', 'OXSM', 'HMGCS1', 'SUCLG2', 'CCBL2']	['DLST: 4.439024390243902', 'OGDH: 1.853658536585366', 'LIPT1: 1.024390243902439', 'DLAT: 1.902439024390244', 'PDHB: 4.439024390243902', 'DBT: 7.609756097560975', 'OXSM: 0.6341463414634145', 'HMGCS1: 0.8048780487804879', 'SUCLG2: 3.463414634146341', 'CCBL2: 1.707317073170732']	27.878	2.7878	0.000490705	0.063656
498	14362	90735	0.166667	12	['CSF1R', 'PIK3CA', 'CSF1', 'ALK', 'RUNX1', 'SPI1', 'KDR', 'GRB2', 'CSF2', 'FCGR1A', 'TNFRSF11A', 'JAK3']	['CSF1R: 11.73170731707317', 'PIK3CA: 1.439024390243902', 'CSF1: 0.5853658536585366', 'ALK: 0.0', 'RUNX1: 1.658536585365854', 'SPI1: 5.658536585365853', 'KDR: 0.02439024390243903', 'GRB2: 0.9512195121951219', 'CSF2: 0.0', 'FCGR1A: 3.097560975609756', 'TNFRSF11A: 4.804878048780488', 'JAK3: 3.48780487804878']	33.439	2.78659	0.000505138	0.063656
499	6433	93656	0.214286	14	['RAC2', 'VAV3', 'ITK', 'PTPN11', 'FGR', 'SYK', 'LCP2', 'FCGR1A', 'FCER1G', 'RAC1', 'NCR3', 'SHC2', 'KIR3DL1', 'PIK3CA']	['RAC2: 5.634146341463414', 'VAV3: 0.6097560975609756', 'ITK: 0.5121951219512195', 'PTPN11: 3.195121951219512', 'FGR: 3.097560975609756', 'SYK: 5.902439024390244', 'LCP2: 2.317073170731707', 'FCGR1A: 3.097560975609756', 'FCER1G: 4.97560975609756', 'RAC1: 1.75609756097561', 'NCR3: 3.317073170731708', 'SHC2: 2.292682926829268', 'KIR3DL1: 0.853658536585366', 'PIK3CA: 1.439024390243902']	39	2.78571	0.000505138	0.063656
500	1402	88412	0.3	10	['CD74', 'RFX5', 'CTSS', 'HLA-DMA', 'LGMN', 'NFYA', 'NFYB', 'CIITA', 'CREB1', 'CTSB']	['CD74: 0.7804878048780488', 'RFX5: 4.512195121951219', 'CTSS: 9.585365853658537', 'LGMN: 4.121951219512195', 'NFYA: 1.414634146341463', 'NFYB: 6.097560975609756', 'CIITA: 0.6585365853658536', 'CREB1: 0.4634146341463414', 'CTSB: 0.2195121951219512']	27.8537	2.78537	0.000505138	0.063656
501	12656	80953	0.181818	11	['CSF1R', 'RUNX1', 'SPI1', 'ITGAM', 'CSF1', 'C3', 'PIK3CA', 'JUP', 'NFKB1', 'CAT', 'RAF1']	['CSF1R: 11.73170731707317', 'RUNX1: 1.658536585365854', 'SPI1: 5.658536585365853', 'ITGAM: 0.853658536585366', 'CSF1: 0.5853658536585366', 'C3: 4.390243902439024', 'PIK3CA: 1.439024390243902', 'JUP: 0.7560975609756098', 'NFKB1: 2.390243902439024', 'CAT: 0.5853658536585366', 'RAF1: 0.5853658536585366']	30.6341	2.78492	0.000505138	0.063656
502	2523	42870	0.272727	11	['FES', 'PLXNA1', 'RAC1', 'WASF2', 'RHOA', 'CASP1', 'ACTR3', 'CASP7', 'RND1', 'IL1B', 'ACTB']	['FES: 4.512195121951219', 'PLXNA1: 4.902439024390244', 'RAC1: 1.75609756097561', 'WASF2: 3.195121951219512', 'RHOA: 1.73170731707317', 'CASP1: 2.365853658536585', 'ACTR3: 2.146341463414634', 'CASP7: 0.5609756097560975', 'RND1: 1.463414634146341', 'IL1B: 2.097560975609756', 'ACTB: 5.902439024390244']	30.6341	2.78492	0.000505138	0.063656
503	803	6409	0.333333	12	['TBC1D1', 'PRKAG2', 'PPARGC1A', 'SLC2A4', 'AKT3', 'RAB10', 'PLD1', 'PIK3CA', 'LEPR', 'ADIPOQ', 'LEP', 'FZD3']	['TBC1D1: 8.268292682926829', 'PRKAG2: 1.975609756097561', 'PPARGC1A: 1.439024390243902', 'SLC2A4: 2.780487804878049', 'AKT3: 2.390243902439024', 'RAB10: 1.536585365853659', 'PLD1: 4.414634146341463', 'PIK3CA: 1.439024390243902', 'LEPR: 1.024390243902439', 'ADIPOQ: 3.48780487804878', 'LEP: 2.951219512195122', 'FZD3: 1.707317073170732']	33.4146	2.78455	0.000505138	0.063656
504	2164	67462	0.277778	18	['CD4', 'FBXW11', 'IL16', 'HLA-DMA', 'LCK', 'ZAP70', 'CIITA', 'RFX5', 'PTPRC', 'TCF3', 'HCK', 'CTSS', 'CTNNB1', 'LYL1', 'NFYA', 'VAV3', 'SHC2', 'FCGR2A']	['CD4: 12.51219512195122', 'FBXW11: 2.292682926829268', 'IL16: 0.2926829268292683', 'LCK: 1.268292682926829', 'ZAP70: 0.5121951219512195', 'CIITA: 0.6585365853658536', 'RFX5: 4.512195121951219', 'PTPRC: 3.048780487804878', 'TCF3: 2.073170731707317', 'HCK: 5.463414634146341', 'CTSS: 9.585365853658537', 'CTNNB1: 2.048780487804878', 'LYL1: 1.536585365853659', 'NFYA: 1.414634146341463', 'VAV3: 0.6097…	50.122	2.78455	0.000505138	0.063656
505	83	82684	0.421053	19	['ALDH1L1', 'MTFMT', 'MTR', 'MTHFD1L', 'ALDH1L2', 'ESD', 'MAT2B', 'BHMT2', 'MTHFD1', 'GART', 'ADH5', 'AMT', 'SHMT1', 'MTHFR', 'GGH', 'DNMT3A', 'ADH7', 'AMD1', 'MAT1A']	['ALDH1L1: 1.463414634146341', 'MTFMT: 2.75609756097561', 'MTR: 0.6829268292682926', 'MTHFD1L: 2.073170731707317', 'ALDH1L2: 1.146341463414634', 'ESD: 5.170731707317072', 'MAT2B: 1.560975609756098', 'BHMT2: 2.682926829268292', 'MTHFD1: 3.097560975609756', 'GART: 1.073170731707317', 'AMT: 0.7073170731707317', 'SHMT1: 4.829268292682927', 'MTHFR: 1.951219512195122', 'GGH: 4.829268292682927', 'DNMT3A…	52.9024	2.78434	0.000505138	0.063656
506	10740	18142	0.1875	16	['SDHB', 'SUCLA2', 'SDHD', 'MDH2', 'ME3', 'FH', 'ME1', 'ME2', 'LDHAL6A', 'MPST', 'SDS', 'LDHB', 'HIF1A', 'TST', 'FGF2', 'RRAS2']	['SDHB: 3.195121951219512', 'SUCLA2: 3.75609756097561', 'SDHD: 4.048780487804878', 'MDH2: 2.512195121951219', 'ME3: 0.975609756097561', 'FH: 4.390243902439024', 'ME1: 0.5121951219512195', 'ME2: 8.634146341463413', 'MPST: 1.146341463414634', 'SDS: 2.463414634146341', 'LDHB: 1.951219512195122', 'HIF1A: 3.634146341463414', 'TST: 3.878048780487805', 'FGF2: 1.292682926829268', 'RRAS2: 2.14634146341463…	44.5366	2.78354	0.000505138	0.063656
507	12401	87380	0.181818	11	['DHTKD1', 'AADAT', 'DLST', 'CCBL1', 'CCBL2', 'TXNRD3', 'DLD', 'LDHA', 'GOT2', 'ME2', 'KYNU']	['DHTKD1: 1.902439024390244', 'AADAT: 2.414634146341463', 'DLST: 4.439024390243902', 'CCBL1: 0.5121951219512195', 'CCBL2: 1.707317073170732', 'TXNRD3: 1.829268292682927', 'DLD: 2.780487804878049', 'LDHA: 2.512195121951219', 'GOT2: 2.975609756097561', 'ME2: 8.634146341463413', 'KYNU: 0.9024390243902438']	30.6098	2.78271	0.000505138	0.063656
508	3865	65820	0.25	12	['RFX5', 'CIITA', 'HLA-DMA', 'CREB1', 'STAT1', 'CD4', 'CEBPB', 'RIPK3', 'MAPK8', 'DUSP3', 'NFYB', 'TBX21']	['RFX5: 4.512195121951219', 'CIITA: 0.6585365853658536', 'CREB1: 0.4634146341463414', 'STAT1: 1.560975609756098', 'CD4: 12.51219512195122', 'CEBPB: 1.658536585365854', 'RIPK3: 3.512195121951219', 'MAPK8: 1.268292682926829', 'DUSP3: 0.6097560975609756', 'NFYB: 6.097560975609756', 'TBX21: 0.5121951219512195']	33.3659	2.78049	0.000505138	0.063656
509	346	70036	0.363636	11	['ME2', 'ME3', 'FH', 'ME1', 'FAHD1', 'MDH2', 'ADSL', 'ASL', 'SDHB', 'NT5M', 'FAH']	['ME2: 8.634146341463413', 'ME3: 0.975609756097561', 'FH: 4.390243902439024', 'ME1: 0.5121951219512195', 'FAHD1: 2.804878048780488', 'MDH2: 2.512195121951219', 'ADSL: 0.8048780487804879', 'ASL: 3.560975609756097', 'SDHB: 3.195121951219512', 'NT5M: 1.024390243902439', 'FAH: 2.170731707317073']	30.5854	2.78049	0.000505138	0.063656
510	1973	80605	0.285714	14	['RHOG', 'ARHGEF26', 'ELMO2', 'DOCK1', 'CRK', 'EGFR', 'RAC1', 'MAPK1', 'PXN', 'ARHGAP17', 'CSF1R', 'PIK3CA', 'MAP3K5', 'MAPK8']	['RHOG: 3.75609756097561', 'ARHGEF26: 3.0', 'ELMO2: 6.0', 'CRK: 0.7560975609756098', 'EGFR: 1.658536585365854', 'RAC1: 1.75609756097561', 'MAPK1: 1.073170731707317', 'PXN: 1.853658536585366', 'ARHGAP17: 4.146341463414634', 'CSF1R: 11.73170731707317', 'PIK3CA: 1.439024390243902', 'MAP3K5: 0.4878048780487805', 'MAPK8: 1.268292682926829']	38.9268	2.78049	0.000505138	0.063656
511	3570	6795	0.25	12	['IDH3G', 'L2HGDH', 'DLST', 'GOT2', 'EGLN2', 'LDHAL6B', 'LDHB', 'NIT2', 'MUT', 'TST', 'DLD', 'CCBL1']	['IDH3G: 5.48780487804878', 'L2HGDH: 4.268292682926829', 'DLST: 4.439024390243902', 'GOT2: 2.975609756097561', 'EGLN2: 0.5853658536585366', 'LDHB: 1.951219512195122', 'NIT2: 3.902439024390244', 'MUT: 2.560975609756097', 'TST: 3.878048780487805', 'DLD: 2.780487804878049', 'CCBL1: 0.5121951219512195']	33.3415	2.77846	0.000505138	0.063656
512	60276	93769	0.0588235	17	['CFP', 'C3', 'CFB', 'PLG', 'PLAT', 'SERPINE1', 'APLN', 'F12', 'KLKB1', 'SERPINC1', 'C3AR1', 'C5', 'C5AR1', 'ITGAM', 'TP53', 'CD82', 'PLAU']	['CFP: 2.634146341463414', 'C3: 4.390243902439024', 'CFB: 0.7317073170731707', 'PLG: 0.853658536585366', 'PLAT: 5.780487804878049', 'SERPINE1: 0.1707317073170732', 'APLN: 4.048780487804878', 'F12: 0.2682926829268292', 'KLKB1: 1.878048780487805', 'SERPINC1: 1.682926829268293', 'C3AR1: 6.658536585365854', 'C5AR1: 2.292682926829268', 'ITGAM: 0.853658536585366', 'TP53: 5.926829268292683', 'CD82: 1.60…	47.1951	2.77618	0.000505138	0.063656
513	9221	21737	0.2	10	['CAD', 'OTC', 'CPS1', 'ACY1', 'NOS2', 'ARG2', 'MAPK8', 'NFKB1', 'CA2', 'TP53']	['CAD: 3.24390243902439', 'OTC: 1.24390243902439', 'CPS1: 4.951219512195122', 'ACY1: 6.75609756097561', 'ARG2: 1.975609756097561', 'MAPK8: 1.268292682926829', 'NFKB1: 2.390243902439024', 'TP53: 5.926829268292683']	27.7561	2.77561	0.000505138	0.063656
514	15191	73085	0.166667	18	['TNFRSF11A', 'TRAF2', 'TNFRSF1B', 'MAP3K5', 'GAB2', 'AKT3', 'FCGR1A', 'MAPK8', 'DAB2IP', 'PRKCA', 'LYN', 'DAPP1', 'CDKN1A', 'HRAS', 'MDM2', 'RAC1', 'TYROBP', 'SYK']	['TNFRSF11A: 4.804878048780488', 'TRAF2: 1.439024390243902', 'TNFRSF1B: 9.439024390243903', 'MAP3K5: 0.4878048780487805', 'GAB2: 1.975609756097561', 'AKT3: 2.390243902439024', 'FCGR1A: 3.097560975609756', 'MAPK8: 1.268292682926829', 'DAB2IP: 1.170731707317073', 'PRKCA: 0.5121951219512195', 'LYN: 1.585365853658537', 'DAPP1: 5.170731707317072', 'CDKN1A: 0.7073170731707317', 'HRAS: 0.731707317073170…	49.9512	2.77507	0.000505138	0.063656
515	14170	6942	0.166667	18	['C3', 'ITGAM', 'PIK3CA', 'CFB', 'PECAM1', 'SPI1', 'INSR', 'PLCG1', 'JAK2', 'NTRK2', 'PTGS2', 'PRKCE', 'CSF1R', 'RRAS2', 'CFD', 'SRC', 'IRS1', 'SH2B2']	['C3: 4.390243902439024', 'ITGAM: 0.853658536585366', 'PIK3CA: 1.439024390243902', 'CFB: 0.7317073170731707', 'SPI1: 5.658536585365853', 'INSR: 1.121951219512195', 'PLCG1: 1.341463414634146', 'JAK2: 2.926829268292683', 'NTRK2: 0.9268292682926829', 'PTGS2: 0.7804878048780488', 'PRKCE: 2.097560975609756', 'CSF1R: 11.73170731707317', 'RRAS2: 2.146341463414634', 'CFD: 2.439024390243902', 'SRC: 4.7560…	49.9512	2.77507	0.000505138	0.063656
516	292	84071	0.384615	13	['CSF1R', 'CSF1', 'NFKB1', 'XIAP', 'IL34', 'RIPK2', 'BIRC2', 'TNFRSF11A', 'TRAF2', 'GRB2', 'NFKB2', 'BCL2L1', 'IL15']	['CSF1R: 11.73170731707317', 'CSF1: 0.5853658536585366', 'NFKB1: 2.390243902439024', 'XIAP: 1.0', 'IL34: 5.512195121951219', 'RIPK2: 0.853658536585366', 'BIRC2: 2.75609756097561', 'TNFRSF11A: 4.804878048780488', 'TRAF2: 1.439024390243902', 'GRB2: 0.9512195121951219', 'NFKB2: 1.439024390243902', 'BCL2L1: 1.121951219512195', 'IL15: 1.48780487804878']	36.0732	2.77486	0.000505138	0.063656
517	317	87002	0.375	16	['NIT2', 'L2HGDH', 'EGLN2', 'MDH2', 'GPT2', 'MDH1', 'EPAS1', 'GOT1', 'PDGFB', 'GPT', 'VEGFA', 'HIF1A', 'HMOX2', 'ARNT', 'ME2', 'CS']	['NIT2: 3.902439024390244', 'L2HGDH: 4.268292682926829', 'EGLN2: 0.5853658536585366', 'MDH2: 2.512195121951219', 'GPT2: 2.658536585365853', 'MDH1: 0.1951219512195122', 'EPAS1: 2.219512195121951', 'GOT1: 0.2195121951219512', 'PDGFB: 2.48780487804878', 'GPT: 2.170731707317073', 'VEGFA: 3.536585365853658', 'HIF1A: 3.634146341463414', 'HMOX2: 2.341463414634146', 'ARNT: 4.170731707317073', 'ME2: 8.634…	44.3902	2.77439	0.000505138	0.063656
518	60	80341	0.454545	11	['PTAFR', 'IL10', 'PLA2R1', 'CLEC4M', 'IL10RA', 'LSP1', 'JAK1', 'FOS', 'FGFR3', 'IFNGR2', 'SRC']	['PTAFR: 6.292682926829269', 'IL10: 0.2682926829268292', 'PLA2R1: 0.7073170731707317', 'CLEC4M: 1.24390243902439', 'IL10RA: 5.024390243902438', 'LSP1: 1.365853658536585', 'JAK1: 3.48780487804878', 'FOS: 2.902439024390244', 'FGFR3: 0.1707317073170732', 'IFNGR2: 4.292682926829268', 'SRC: 4.75609756097561']	30.5122	2.77384	0.000505138	0.063656
519	368	63321	0.363636	11	['NFYB', 'HLA-DMA', 'NFYA', 'CD4', 'CIITA', 'CREB1', 'CD247', 'CD74', 'FYN', 'NCR3', 'RFX5']	['NFYB: 6.097560975609756', 'NFYA: 1.414634146341463', 'CD4: 12.51219512195122', 'CIITA: 0.6585365853658536', 'CREB1: 0.4634146341463414', 'CD247: 0.2439024390243902', 'CD74: 0.7804878048780488', 'FYN: 0.5121951219512195', 'NCR3: 3.317073170731708', 'RFX5: 4.512195121951219']	30.5122	2.77384	0.000505138	0.063656
520	2406	85130	0.272727	11	['FH', 'EGLN2', 'SDHB', 'CAT', 'SDHD', 'MDH1', 'MDH2', 'SDHC', 'CHRM1', 'ME2', 'SUCLG2']	['FH: 4.390243902439024', 'EGLN2: 0.5853658536585366', 'SDHB: 3.195121951219512', 'CAT: 0.5853658536585366', 'SDHD: 4.048780487804878', 'MDH1: 0.1951219512195122', 'MDH2: 2.512195121951219', 'SDHC: 2.902439024390244', 'ME2: 8.634146341463413', 'SUCLG2: 3.463414634146341']	30.5122	2.77384	0.000505138	0.063656
521	400	57152	0.363636	11	['RB1CC1', 'ATG13', 'ULK1', 'FUNDC1', 'SRC', 'ATG9B', 'ITGA5', 'PIK3CA', 'ATG14', 'CSNK2A1', 'BECN2']	['RB1CC1: 5.951219512195122', 'ATG13: 2.219512195121951', 'ULK1: 2.268292682926829', 'FUNDC1: 2.365853658536585', 'SRC: 4.75609756097561', 'ATG9B: 1.536585365853659', 'ITGA5: 6.658536585365854', 'PIK3CA: 1.439024390243902', 'ATG14: 0.4878048780487805', 'CSNK2A1: 2.829268292682927']	30.5122	2.77384	0.000505138	0.063656
522	6729	25038	0.214286	14	['GGH', 'FPGS', 'GART', 'MTHFD1', 'MTHFD2', 'GCSH', 'SHMT2', 'SDSL', 'MTHFD1L', 'LAP3', 'MTHFD2L', 'MTHFS', 'AMPD1', 'ALDH1L2']	['GGH: 4.829268292682927', 'FPGS: 4.878048780487805', 'GART: 1.073170731707317', 'MTHFD1: 3.097560975609756', 'MTHFD2: 1.682926829268293', 'GCSH: 2.707317073170731', 'SHMT2: 3.121951219512195', 'SDSL: 4.512195121951219', 'MTHFD1L: 2.073170731707317', 'LAP3: 1.926829268292683', 'MTHFD2L: 1.170731707317073', 'MTHFS: 3.097560975609756', 'AMPD1: 3.512195121951219', 'ALDH1L2: 1.146341463414634']	38.8293	2.77352	0.000505138	0.063656
523	6184	75349	0.214286	14	['ST3GAL1', 'FUT6', 'HGSNAT', 'GCNT1', 'B3GALT1', 'CHSY3', 'ST3GAL4', 'GALNT5', 'MGAT4A', 'GALNT18', 'CSGALNACT2', 'MAN2A1', 'GALNT14', 'GALNT15']	['ST3GAL1: 3.926829268292683', 'GCNT1: 5.682926829268292', 'B3GALT1: 1.170731707317073', 'ST3GAL4: 5.414634146341463', 'GALNT5: 2.292682926829268', 'MGAT4A: 3.048780487804878', 'GALNT18: 9.146341463414634', 'CSGALNACT2: 1.414634146341463', 'MAN2A1: 0.8048780487804879', 'GALNT14: 2.682926829268292', 'GALNT15: 3.24390243902439']	38.8293	2.77352	0.000505138	0.063656
524	6169	39713	0.214286	14	['TNFRSF11A', 'TYROBP', 'LCK', 'SYK', 'BTK', 'FCER1G', 'ZAP70', 'LYN', 'DAPP1', 'BLNK', 'CLEC4N', 'SRC', 'RAC1', 'PIK3CA']	['TNFRSF11A: 4.804878048780488', 'TYROBP: 3.048780487804878', 'LCK: 1.268292682926829', 'SYK: 5.902439024390244', 'BTK: 2.902439024390244', 'FCER1G: 4.97560975609756', 'ZAP70: 0.5121951219512195', 'LYN: 1.585365853658537', 'DAPP1: 5.170731707317072', 'BLNK: 0.7073170731707317', 'CLEC4N: 0.0', 'SRC: 4.75609756097561', 'RAC1: 1.75609756097561', 'PIK3CA: 1.439024390243902']	38.8293	2.77352	0.000505138	0.063656
525	8705	25995	0.2	10	['CD74', 'HLA-DMA', 'LGMN', 'CTSB', 'CD4', 'FBXW11', 'CTNNB1', 'NLRP3', 'SKP1', 'FER']	['CD74: 0.7804878048780488', 'LGMN: 4.121951219512195', 'CTSB: 0.2195121951219512', 'CD4: 12.51219512195122', 'FBXW11: 2.292682926829268', 'CTNNB1: 2.048780487804878', 'NLRP3: 3.804878048780488', 'SKP1: 0.5121951219512195', 'FER: 1.439024390243902']	27.7317	2.77317	0.000505138	0.063656
526	8579	70374	0.2	10	['MDH2', 'MDH1', 'GOT1', 'ME2', 'OGDHL', 'DLD', 'SDS', 'GOT2', 'EGLN2', 'IDH3G']	['MDH2: 2.512195121951219', 'MDH1: 0.1951219512195122', 'GOT1: 0.2195121951219512', 'ME2: 8.634146341463413', 'OGDHL: 1.878048780487805', 'DLD: 2.780487804878049', 'SDS: 2.463414634146341', 'GOT2: 2.975609756097561', 'EGLN2: 0.5853658536585366', 'IDH3G: 5.48780487804878']	27.7317	2.77317	0.000505138	0.063656
527	37950	3289	0.1	10	['DNM1L', 'PGAM5', 'MLKL', 'RIPK3', 'GLUL', 'TRPM7', 'FUNDC1', 'SRC', 'CAD', 'CYBB']	['DNM1L: 0.4878048780487805', 'PGAM5: 2.75609756097561', 'MLKL: 0.2926829268292683', 'RIPK3: 3.512195121951219', 'GLUL: 1.902439024390244', 'TRPM7: 3.097560975609756', 'FUNDC1: 2.365853658536585', 'SRC: 4.75609756097561', 'CAD: 3.24390243902439', 'CYBB: 5.317073170731707']	27.7317	2.77317	0.000505138	0.063656
528	5072	44700	0.230769	13	['IQGAP1', 'CTNNB1', 'UBE3A', 'ACTB', 'TP53', 'CDC42', 'CD44', 'ARHGEF1', 'FN1', 'MAPK1', 'PAK4', 'AIFM2', 'CCND1']	['IQGAP1: 6.24390243902439', 'CTNNB1: 2.048780487804878', 'UBE3A: 0.9512195121951219', 'ACTB: 5.902439024390244', 'TP53: 5.926829268292683', 'CDC42: 1.073170731707317', 'CD44: 1.121951219512195', 'ARHGEF1: 2.146341463414634', 'FN1: 1.560975609756098', 'MAPK1: 1.073170731707317', 'PAK4: 2.975609756097561', 'AIFM2: 4.121951219512195', 'CCND1: 0.9024390243902438']	36.0488	2.77298	0.000505138	0.063656
529	7529	95875	0.2	15	['CTSS', 'RFX5', 'CIITA', 'NFYA', 'CREB1', 'REN', 'HLA-DMA', 'STAT1', 'IL12RB1', 'ATP6AP2', 'NFKB1', 'JAK2', 'CD74', 'CD4', 'RIPK1']	['CTSS: 9.585365853658537', 'RFX5: 4.512195121951219', 'CIITA: 0.6585365853658536', 'NFYA: 1.414634146341463', 'CREB1: 0.4634146341463414', 'REN: 0.9512195121951219', 'STAT1: 1.560975609756098', 'IL12RB1: 0.8780487804878048', 'ATP6AP2: 1.0', 'NFKB1: 2.390243902439024', 'JAK2: 2.926829268292683', 'CD74: 0.7804878048780488', 'CD4: 12.51219512195122', 'RIPK1: 1.951219512195122']	41.5854	2.77236	0.000505138	0.063656
530	762	81368	0.333333	15	['RFX5', 'CD74', 'HLA-DMA', 'CREB1', 'FOS', 'CTNNB1', 'CTSS', 'NFYA', 'TBL1X', 'SKP1', 'CD247', 'ESR1', 'CIITA', 'APC2', 'CD4']	['RFX5: 4.512195121951219', 'CD74: 0.7804878048780488', 'CREB1: 0.4634146341463414', 'FOS: 2.902439024390244', 'CTNNB1: 2.048780487804878', 'CTSS: 9.585365853658537', 'NFYA: 1.414634146341463', 'TBL1X: 3.48780487804878', 'SKP1: 0.5121951219512195', 'CD247: 0.2439024390243902', 'ESR1: 1.0', 'CIITA: 0.6585365853658536', 'APC2: 1.463414634146341', 'CD4: 12.51219512195122']	41.5854	2.77236	0.000505138	0.063656
531	123	33085	0.411765	17	['ELMO2', 'DOCK1', 'RHOG', 'ARHGEF26', 'RAC1', 'CYBA', 'CRK', 'CSF1R', 'SHC2', 'PIK3CA', 'IL34', 'ERBB2', 'CBLB', 'ZAP70', 'CLEC4N', 'TRAF2', 'HK2']	['ELMO2: 6.0', 'RHOG: 3.75609756097561', 'ARHGEF26: 3.0', 'RAC1: 1.75609756097561', 'CYBA: 4.560975609756097', 'CRK: 0.7560975609756098', 'CSF1R: 11.73170731707317', 'SHC2: 2.292682926829268', 'PIK3CA: 1.439024390243902', 'IL34: 5.512195121951219', 'ERBB2: 1.951219512195122', 'CBLB: 1.121951219512195', 'ZAP70: 0.5121951219512195', 'CLEC4N: 0.0', 'TRAF2: 1.439024390243902', 'HK2: 1.292682926829268…	47.122	2.77188	0.000505138	0.063656
532	2581	18654	0.272727	11	['MAN1C1', 'POMT2', 'PIGN', 'GALNT15', 'GALNT3', 'GBGT1', 'GALNT18', 'GALNT13', 'GALNT11', 'DPM1', 'ALG3']	['MAN1C1: 3.829268292682927', 'POMT2: 0.975609756097561', 'PIGN: 1.658536585365854', 'GALNT15: 3.24390243902439', 'GALNT3: 0.1951219512195122', 'GBGT1: 0.8048780487804879', 'GALNT18: 9.146341463414634', 'GALNT13: 0.853658536585366', 'GALNT11: 3.170731707317073', 'DPM1: 3.975609756097561', 'ALG3: 2.634146341463414']	30.4878	2.77162	0.000505138	0.063656
533	2349	92099	0.272727	11	['IL10', 'PTAFR', 'NFKB1', 'CSF1', 'PLA2R1', 'TGFB1', 'CSF1R', 'SMAD2', 'TNFAIP3', 'SHC2', 'CRK']	['IL10: 0.2682926829268292', 'PTAFR: 6.292682926829269', 'NFKB1: 2.390243902439024', 'CSF1: 0.5853658536585366', 'PLA2R1: 0.7073170731707317', 'TGFB1: 3.414634146341464', 'CSF1R: 11.73170731707317', 'SMAD2: 1.024390243902439', 'TNFAIP3: 1.024390243902439', 'SHC2: 2.292682926829268', 'CRK: 0.7560975609756098']	30.4878	2.77162	0.000505138	0.063656
534	266	56527	0.384615	13	['CYBA', 'CYBB', 'RAC1', 'SRC', 'LIMK1', 'SHC2', 'PRKCA', 'FGFR1', 'FOS', 'PDGFA', 'MET', 'UNC5D', 'EGFR']	['CYBA: 4.560975609756097', 'CYBB: 5.317073170731707', 'RAC1: 1.75609756097561', 'SRC: 4.75609756097561', 'LIMK1: 4.585365853658536', 'SHC2: 2.292682926829268', 'PRKCA: 0.5121951219512195', 'FGFR1: 4.707317073170731', 'FOS: 2.902439024390244', 'PDGFA: 0.7073170731707317', 'MET: 2.121951219512195', 'UNC5D: 0.1463414634146341', 'EGFR: 1.658536585365854']	36.0244	2.77111	0.000505138	0.063656
535	46972	61978	0.0769231	13	['CD72', 'PTPN6', 'ITGA2', 'hsa:102725035', 'CD247', 'FCGR3A', 'HLA-DMA', 'COL1A1', 'CD4', 'PIK3CA', 'FCER1G', 'CD44', 'PTPN11']	['CD72: 3.097560975609756', 'PTPN6: 2.682926829268292', 'ITGA2: 1.707317073170732', 'CD247: 0.2439024390243902', 'FCGR3A: 1.073170731707317', 'COL1A1: 3.975609756097561', 'CD4: 12.51219512195122', 'PIK3CA: 1.439024390243902', 'FCER1G: 4.97560975609756', 'CD44: 1.121951219512195', 'PTPN11: 3.195121951219512']	36.0244	2.77111	0.000505138	0.063656
536	5871	15608	0.222222	18	['NUDT16L1', 'SDC4', 'FN1', 'ITGA5', 'ILK', 'PIK3CA', 'TRAF2', 'TNFRSF1B', 'PARVB', 'SRC', 'ITGA11', 'PTK2', 'RIPK1', 'SDC1', 'FGFR1', 'ACTB', 'AKT3', 'BCL2L1']	['NUDT16L1: 2.097560975609756', 'SDC4: 0.3414634146341463', 'FN1: 1.560975609756098', 'ITGA5: 6.658536585365854', 'ILK: 1.585365853658537', 'PIK3CA: 1.439024390243902', 'TRAF2: 1.439024390243902', 'TNFRSF1B: 9.439024390243903', 'PARVB: 0.0975609756097561', 'SRC: 4.75609756097561', 'ITGA11: 1.682926829268293', 'PTK2: 1.195121951219512', 'RIPK1: 1.951219512195122', 'SDC1: 1.51219512195122', 'FGFR1:…	49.878	2.771	0.000505138	0.063656
537	15717	4446	0.166667	18	['FH', 'SDHD', 'ME2', 'SUCLA2', 'DLST', 'SUCLG1', 'OGDHL', 'ADSL', 'SUCLG2', 'BCKDHA', 'OGDH', 'BCKDHB', 'SDS', 'ATIC', 'SDHC', 'ENTPD8', 'SDHA', 'AK9']	['FH: 4.390243902439024', 'SDHD: 4.048780487804878', 'ME2: 8.634146341463413', 'SUCLA2: 3.75609756097561', 'DLST: 4.439024390243902', 'SUCLG1: 1.975609756097561', 'OGDHL: 1.878048780487805', 'ADSL: 0.8048780487804879', 'SUCLG2: 3.463414634146341', 'BCKDHA: 0.5121951219512195', 'OGDH: 1.853658536585366', 'BCKDHB: 1.951219512195122', 'SDS: 2.463414634146341', 'ATIC: 1.51219512195122', 'SDHC: 2.9024…	49.878	2.771	0.000505138	0.063656
538	37747	20012	0.1	10	['ITGAM', 'SPI1', 'PML', 'C3', 'FCGR1A', 'TNFRSF11A', 'BCL2A1', 'TYROBP', 'CSF3R', 'PTGS2']	['ITGAM: 0.853658536585366', 'SPI1: 5.658536585365853', 'PML: 1.121951219512195', 'C3: 4.390243902439024', 'FCGR1A: 3.097560975609756', 'TNFRSF11A: 4.804878048780488', 'BCL2A1: 1.902439024390244', 'TYROBP: 3.048780487804878', 'CSF3R: 2.048780487804878', 'PTGS2: 0.7804878048780488']	27.7073	2.77073	0.00051957	0.063656
539	9832	61179	0.2	10	['ST3GAL1', 'HEXB', 'GALNT2', 'DDOST', 'GALNT14', 'GALNT5', 'GALNT16', 'XYLT1', 'GNS', 'GALNT18']	['ST3GAL1: 3.926829268292683', 'HEXB: 4.829268292682927', 'GALNT2: 0.7073170731707317', 'DDOST: 0.4878048780487805', 'GALNT14: 2.682926829268292', 'GALNT5: 2.292682926829268', 'GALNT16: 2.658536585365853', 'XYLT1: 0.975609756097561', 'GALNT18: 9.146341463414634']	27.7073	2.77073	0.00051957	0.063656
540	50379	39871	0.0714286	14	['COL1A1', 'GP6', 'FYN', 'LYN', 'CDC42', 'FCER1G', 'SMAD2', 'ARPC5', 'ACTB', 'CLEC4D', 'FLNA', 'CD44', 'ARHGAP17', 'NEDD4']	['COL1A1: 3.975609756097561', 'GP6: 2.804878048780488', 'FYN: 0.5121951219512195', 'LYN: 1.585365853658537', 'CDC42: 1.073170731707317', 'FCER1G: 4.97560975609756', 'SMAD2: 1.024390243902439', 'ARPC5: 1.926829268292683', 'ACTB: 5.902439024390244', 'CLEC4D: 3.0', 'FLNA: 5.878048780487805', 'CD44: 1.121951219512195', 'ARHGAP17: 4.146341463414634', 'NEDD4: 0.853658536585366']	38.7805	2.77003	0.000534003	0.063656
541	21527	31768	0.142857	14	['GLUD1', 'GPT2', 'DLD', 'DLST', 'IDH1', 'AMT', 'SHMT1', 'GLS2', 'SDSL', 'AMPD2', 'MYC', 'NT5C', 'AGXT2', 'IMPDH1']	['GLUD1: 2.390243902439024', 'GPT2: 2.658536585365853', 'DLD: 2.780487804878049', 'DLST: 4.439024390243902', 'IDH1: 2.341463414634146', 'AMT: 0.7073170731707317', 'SHMT1: 4.829268292682927', 'GLS2: 3.170731707317073', 'SDSL: 4.512195121951219', 'AMPD2: 2.24390243902439', 'MYC: 0.4634146341463414', 'NT5C: 1.902439024390244', 'AGXT2: 1.292682926829268', 'IMPDH1: 5.048780487804877']	38.7805	2.77003	0.000534003	0.063656
542	5703	83188	0.222222	18	['APBB1IP', 'RAP1A', 'RAPGEF1', 'CBL', 'INSR', 'PFN3', 'SIPA1L1', 'RGS14', 'DIAPH1', 'TLN1', 'ITGA2B', 'PIK3CA', 'AGER', 'DOCK4', 'CSF1R', 'NME3', 'ACTB', 'GRB2']	['APBB1IP: 3.951219512195122', 'RAP1A: 1.75609756097561', 'RAPGEF1: 3.707317073170731', 'CBL: 2.853658536585366', 'INSR: 1.121951219512195', 'PFN3: 0.6829268292682926', 'SIPA1L1: 5.048780487804877', 'RGS14: 1.463414634146341', 'DIAPH1: 1.658536585365854', 'TLN1: 3.609756097560975', 'ITGA2B: 0.4634146341463414', 'PIK3CA: 1.439024390243902', 'AGER: 1.24390243902439', 'DOCK4: 1.48780487804878', 'CSF…	49.8537	2.76965	0.000534003	0.063656
543	19449	92091	0.153846	13	['C3AR1', 'C3', 'C5', 'C5AR1', 'ITGAM', 'SPI1', 'CD14', 'FCGR1A', 'RUNX1', 'SYK', 'TLR4', 'TRAF6', 'CSF3R']	['C3AR1: 6.658536585365854', 'C3: 4.390243902439024', 'C5AR1: 2.292682926829268', 'ITGAM: 0.853658536585366', 'SPI1: 5.658536585365853', 'CD14: 0.975609756097561', 'FCGR1A: 3.097560975609756', 'RUNX1: 1.658536585365854', 'SYK: 5.902439024390244', 'TLR4: 1.634146341463415', 'TRAF6: 0.8292682926829269', 'CSF3R: 2.048780487804878']	36	2.76923	0.000534003	0.063656
545	4797	43498	0.235294	17	['CEBPA', 'FLT3', 'PIK3CA', 'SPI1', 'CSF2RA', 'CSF3R', 'JAK2', 'E2F1', 'JAK1', 'CSF1R', 'GRB2', 'MYBL2', 'GAB1', 'SHC2', 'STAT3', 'FGR', 'IGF1R']	['CEBPA: 1.780487804878049', 'FLT3: 0.3414634146341463', 'PIK3CA: 1.439024390243902', 'SPI1: 5.658536585365853', 'CSF2RA: 5.365853658536585', 'CSF3R: 2.048780487804878', 'JAK2: 2.926829268292683', 'E2F1: 0.3170731707317073', 'JAK1: 3.48780487804878', 'CSF1R: 11.73170731707317', 'GRB2: 0.9512195121951219', 'MYBL2: 2.365853658536585', 'GAB1: 0.975609756097561', 'SHC2: 2.292682926829268', 'STAT3: 0.…	47.0732	2.76901	0.000534003	0.063656
544	28092	56766	0.117647	17	['ITGAL', 'RGS14', 'NFKB1', 'PDGFA', 'ICAM1', 'RAP1A', 'TIAM1', 'MSN', 'MAP2K3', 'NFKB2', 'HRAS', 'JUN', 'PRKD3', 'THBD', 'TNFRSF11A', 'ACTB', 'FLNA']	['ITGAL: 8.634146341463413', 'RGS14: 1.463414634146341', 'NFKB1: 2.390243902439024', 'PDGFA: 0.7073170731707317', 'ICAM1: 0.975609756097561', 'RAP1A: 1.75609756097561', 'TIAM1: 1.121951219512195', 'MSN: 4.48780487804878', 'NFKB2: 1.439024390243902', 'HRAS: 0.7317073170731707', 'JUN: 2.317073170731707', 'PRKD3: 1.780487804878049', 'THBD: 2.682926829268292', 'TNFRSF11A: 4.804878048780488', 'ACTB: 5…	47.0732	2.76901	0.000534003	0.063656
546	3327	4515	0.25	20	['ITGA5', 'MIR31', 'SRC', 'RDX', 'SDC2', 'GRB2', 'FGFR2', 'PDGFRA', 'GIT2', 'FGF1', 'BCAR1', 'SHC2', 'RHOA', 'NTRK2', 'ACTB', 'FZD3', 'ILK', 'CSF1R', 'AKT3', 'MIR129-1']	['ITGA5: 6.658536585365854', 'SRC: 4.75609756097561', 'RDX: 2.975609756097561', 'SDC2: 2.75609756097561', 'GRB2: 0.9512195121951219', 'FGFR2: 1.634146341463415', 'PDGFRA: 2.878048780487805', 'GIT2: 2.902439024390244', 'FGF1: 1.0', 'BCAR1: 0.5853658536585366', 'SHC2: 2.292682926829268', 'RHOA: 1.73170731707317', 'NTRK2: 0.9268292682926829', 'ACTB: 5.902439024390244', 'FZD3: 1.707317073170732', 'IL…	55.3659	2.76829	0.000534003	0.063656
547	8290	9613	0.2	10	['PARVB', 'ILK', 'PXN', 'SRC', 'PRKCA', 'CYBB', 'PTK2B', 'VAV3', 'PLD1', 'ACTB']	['PARVB: 0.0975609756097561', 'ILK: 1.585365853658537', 'PXN: 1.853658536585366', 'SRC: 4.75609756097561', 'PRKCA: 0.5121951219512195', 'CYBB: 5.317073170731707', 'PTK2B: 2.634146341463414', 'VAV3: 0.6097560975609756', 'PLD1: 4.414634146341463', 'ACTB: 5.902439024390244']	27.6829	2.76829	0.000534003	0.063656
548	14478	37241	0.166667	12	['TLR6', 'TLR2', 'CD14', 'TLR4', 'TLR1', 'GNAI1', 'MMP24', 'LY96', 'IRAK4', 'SPI1', 'MYD88', 'CSF1R']	['TLR6: 0.2926829268292683', 'TLR2: 5.75609756097561', 'CD14: 0.975609756097561', 'TLR4: 1.634146341463415', 'GNAI1: 1.73170731707317', 'MMP24: 1.097560975609756', 'IRAK4: 3.24390243902439', 'SPI1: 5.658536585365853', 'MYD88: 1.097560975609756', 'CSF1R: 11.73170731707317']	33.2195	2.76829	0.000534003	0.063656
549	396	41452	0.363636	11	['MGAT4A', 'GPLD1', 'GANAB', 'TUSC3', 'POMT2', 'GALNT10', 'GALNT16', 'DPM1', 'POMK', 'ALG3', 'GALNT18']	['MGAT4A: 3.048780487804878', 'GPLD1: 1.0', 'GANAB: 0.4390243902439024', 'TUSC3: 2.512195121951219', 'POMT2: 0.975609756097561', 'GALNT10: 3.512195121951219', 'GALNT16: 2.658536585365853', 'DPM1: 3.975609756097561', 'POMK: 0.5365853658536585', 'ALG3: 2.634146341463414', 'GALNT18: 9.146341463414634']	30.439	2.76718	0.000534003	0.063656
550	8121	30054	0.2	10	['SUCLA2', 'MUT', 'SUCLG1', 'SUCLG2', 'DLD', 'DLST', 'DLAT', 'MCEE', 'LIPT1', 'SDHC']	['SUCLA2: 3.75609756097561', 'MUT: 2.560975609756097', 'SUCLG1: 1.975609756097561', 'SUCLG2: 3.463414634146341', 'DLD: 2.780487804878049', 'DLST: 4.439024390243902', 'DLAT: 1.902439024390244', 'MCEE: 2.853658536585366', 'LIPT1: 1.024390243902439', 'SDHC: 2.902439024390244']	27.6585	2.76585	0.000548436	0.063656
551	535	90389	0.35	20	['SDHD', 'SDHB', 'FH', 'SUCLA2', 'SUCLG2', 'ME1', 'MDH2', 'ASL', 'MDH1', 'OGDHL', 'SUCLG1', 'ME2', 'PDHB', 'GOT2', 'NOS2', 'GATSL3', 'GPT', 'GATSL2', 'GOT1', 'FAH']	['SDHD: 4.048780487804878', 'SDHB: 3.195121951219512', 'FH: 4.390243902439024', 'SUCLA2: 3.75609756097561', 'SUCLG2: 3.463414634146341', 'ME1: 0.5121951219512195', 'MDH2: 2.512195121951219', 'ASL: 3.560975609756097', 'MDH1: 0.1951219512195122', 'OGDHL: 1.878048780487805', 'SUCLG1: 1.975609756097561', 'ME2: 8.634146341463413', 'PDHB: 4.439024390243902', 'GOT2: 2.975609756097561', 'GATSL3: 0.243902…	55.3171	2.76585	0.000548436	0.063656
552	172	20966	0.4	10	['RHOG', 'ELMO2', 'DOCK1', 'CRK', 'ARHGEF26', 'FCGR3A', 'FCER1G', 'PTK2B', 'RAPGEF1', 'RAC1']	['RHOG: 3.75609756097561', 'ELMO2: 6.0', 'CRK: 0.7560975609756098', 'ARHGEF26: 3.0', 'FCGR3A: 1.073170731707317', 'FCER1G: 4.97560975609756', 'PTK2B: 2.634146341463414', 'RAPGEF1: 3.707317073170731', 'RAC1: 1.75609756097561']	27.6585	2.76585	0.000548436	0.063656
553	11363	35881	0.181818	11	['ITGAM', 'PTGS2', 'FCGR1A', 'HCK', 'FCGR2A', 'SPI1', 'ARF6', 'GAB2', 'C3', 'SYK', 'EGFR']	['ITGAM: 0.853658536585366', 'PTGS2: 0.7804878048780488', 'FCGR1A: 3.097560975609756', 'HCK: 5.463414634146341', 'SPI1: 5.658536585365853', 'ARF6: 0.6341463414634145', 'GAB2: 1.975609756097561', 'C3: 4.390243902439024', 'SYK: 5.902439024390244', 'EGFR: 1.658536585365854']	30.4146	2.76497	0.000548436	0.063656
554	551	90367	0.333333	15	['RFX5', 'CD74', 'HLA-DMA', 'CREB1', 'CTSS', 'NFYB', 'CD247', 'NFYA', 'CD4', 'CIITA', 'CTSB', 'FOS', 'STAT1', 'FYN', 'CSH1']	['RFX5: 4.512195121951219', 'CD74: 0.7804878048780488', 'CREB1: 0.4634146341463414', 'CTSS: 9.585365853658537', 'NFYB: 6.097560975609756', 'CD247: 0.2439024390243902', 'NFYA: 1.414634146341463', 'CD4: 12.51219512195122', 'CIITA: 0.6585365853658536', 'CTSB: 0.2195121951219512', 'FOS: 2.902439024390244', 'STAT1: 1.560975609756098', 'FYN: 0.5121951219512195']	41.4634	2.76423	0.000548436	0.063656
555	7245	12467	0.210526	19	['ME2', 'FH', 'GPT', 'IDH1', 'ME3', 'GPT2', 'MDH2', 'PDHB', 'CCBL2', 'ME1', 'IDH3A', 'SDHB', 'FAHD1', 'SCLY', 'OPLAH', 'SDHD', 'ADSL', 'DLD', 'IDH3G']	['ME2: 8.634146341463413', 'FH: 4.390243902439024', 'GPT: 2.170731707317073', 'IDH1: 2.341463414634146', 'ME3: 0.975609756097561', 'GPT2: 2.658536585365853', 'MDH2: 2.512195121951219', 'PDHB: 4.439024390243902', 'CCBL2: 1.707317073170732', 'ME1: 0.5121951219512195', 'IDH3A: 1.609756097560976', 'SDHB: 3.195121951219512', 'FAHD1: 2.804878048780488', 'SCLY: 0.6829268292682926', 'OPLAH: 0.75609756097…	52.5122	2.7638	0.000548436	0.063656
556	25631	83835	0.125	16	['AMD1', 'MAT2B', 'DNMT3B', 'SRM', 'SMS', 'MAT1A', 'DNMT3A', 'SMOX', 'MIR143', 'TP53', 'AKT3', 'MTAP', 'PIK3R6', 'IL4I1', 'BHMT2', 'SAT2']	['AMD1: 8.536585365853657', 'MAT2B: 1.560975609756098', 'DNMT3B: 2.097560975609756', 'SRM: 0.4146341463414634', 'SMS: 1.195121951219512', 'MAT1A: 5.560975609756097', 'DNMT3A: 2.512195121951219', 'SMOX: 2.853658536585366', 'MIR143: 1.804878048780488', 'TP53: 5.926829268292683', 'AKT3: 2.390243902439024', 'MTAP: 2.585365853658536', 'PIK3R6: 1.365853658536585', 'IL4I1: 0.4634146341463414', 'BHMT2: 2…	44.2195	2.76372	0.000548436	0.063656
557	15905	28849	0.166667	12	['LIAS', 'DLAT', 'LIPT1', 'DLD', 'DHTKD1', 'ACSS1', 'DLST', 'ALDH3A1', 'ALDH2', 'MTHFD2', 'DBT', 'ADH4']	['LIAS: 4.024390243902439', 'DLAT: 1.902439024390244', 'LIPT1: 1.024390243902439', 'DLD: 2.780487804878049', 'DHTKD1: 1.902439024390244', 'ACSS1: 2.390243902439024', 'DLST: 4.439024390243902', 'ALDH3A1: 1.75609756097561', 'ALDH2: 0.7073170731707317', 'MTHFD2: 1.682926829268293', 'DBT: 7.609756097560975', 'ADH4: 2.926829268292683']	33.1463	2.7622	0.000548436	0.063656
558	5183	79615	0.230769	13	['ITGA11', 'SRC', 'FN1', 'ITGA5', 'ITGAV', 'SDC2', 'PDGFRA', 'SDC1', 'ILK', 'PXN', 'GIT1', 'PTK2B', 'AKT3']	['ITGA11: 1.682926829268293', 'SRC: 4.75609756097561', 'FN1: 1.560975609756098', 'ITGA5: 6.658536585365854', 'ITGAV: 1.902439024390244', 'SDC2: 2.75609756097561', 'PDGFRA: 2.878048780487805', 'SDC1: 1.51219512195122', 'ILK: 1.585365853658537', 'PXN: 1.853658536585366', 'GIT1: 3.73170731707317', 'PTK2B: 2.634146341463414', 'AKT3: 2.390243902439024']	35.9024	2.76173	0.000548436	0.063656
559	3869	57602	0.25	20	['RAC2', 'VAV3', 'SYK', 'CD247', 'RAP1A', 'FCGR3A', 'HLA-DMA', 'CDC42', 'RAP1GAP', 'FCER1G', 'CLEC4D', 'ZAP70', 'PLCG1', 'RAPGEF1', 'CRK', 'PRKD3', 'CD4', 'SHC2', 'FBXW11', 'ITK']	['RAC2: 5.634146341463414', 'VAV3: 0.6097560975609756', 'SYK: 5.902439024390244', 'CD247: 0.2439024390243902', 'RAP1A: 1.75609756097561', 'FCGR3A: 1.073170731707317', 'CDC42: 1.073170731707317', 'RAP1GAP: 5.24390243902439', 'FCER1G: 4.97560975609756', 'CLEC4D: 3.0', 'ZAP70: 0.5121951219512195', 'PLCG1: 1.341463414634146', 'RAPGEF1: 3.707317073170731', 'CRK: 0.7560975609756098', 'PRKD3: 1.78048780…	55.2195	2.76098	0.000548436	0.063656
560	334	10584	0.363636	11	['FAHD1', 'FH', 'MDH2', 'ME3', 'MDH1', 'SDHC', 'ME1', 'ME2', 'PC', 'SDHB', 'SUCLG2']	['FAHD1: 2.804878048780488', 'FH: 4.390243902439024', 'MDH2: 2.512195121951219', 'ME3: 0.975609756097561', 'MDH1: 0.1951219512195122', 'SDHC: 2.902439024390244', 'ME1: 0.5121951219512195', 'ME2: 8.634146341463413', 'PC: 0.7804878048780488', 'SDHB: 3.195121951219512', 'SUCLG2: 3.463414634146341']	30.3659	2.76053	0.000548436	0.063656
561	23625	72998	0.133333	15	['CD4', 'IL16', 'FBXW11', 'HLA-DMA', 'CD74', 'RFX5', 'CTNNB1', 'CTNNBIP1', 'CUL1', 'LCK', 'RBX1', 'PTPRC', 'VEGFA', 'HCK', 'GAB2']	['CD4: 12.51219512195122', 'IL16: 0.2926829268292683', 'FBXW11: 2.292682926829268', 'CD74: 0.7804878048780488', 'RFX5: 4.512195121951219', 'CTNNB1: 2.048780487804878', 'CTNNBIP1: 0.5121951219512195', 'CUL1: 1.804878048780488', 'LCK: 1.268292682926829', 'RBX1: 1.341463414634146', 'PTPRC: 3.048780487804878', 'VEGFA: 3.536585365853658', 'HCK: 5.463414634146341', 'GAB2: 1.975609756097561']	41.3902	2.75935	0.000548436	0.063656
562	5540	67687	0.222222	18	['HCK', 'FCGR1A', 'CRK', 'FCGR3A', 'IGH', 'FCGR2A', 'SYK', 'MAP3K1', 'HLA-A', 'PTPRC', 'PLG', 'LCK', 'SPI1', 'CSF1R', 'CDC42', 'TNFRSF1A', 'HRAS', 'CSF2RA']	['HCK: 5.463414634146341', 'FCGR1A: 3.097560975609756', 'CRK: 0.7560975609756098', 'FCGR3A: 1.073170731707317', 'SYK: 5.902439024390244', 'PTPRC: 3.048780487804878', 'PLG: 0.853658536585366', 'LCK: 1.268292682926829', 'SPI1: 5.658536585365853', 'CSF1R: 11.73170731707317', 'CDC42: 1.073170731707317', 'TNFRSF1A: 3.634146341463414', 'HRAS: 0.7317073170731707', 'CSF2RA: 5.365853658536585']	49.6585	2.75881	0.000548436	0.063656
563	2548	55683	0.272727	11	['ALDH1L1', 'SHMT1', 'MTHFD1', 'MTHFD2', 'FPGS', 'ALDH1L2', 'MTHFR', 'MTHFD1L', 'GCSH', 'AFMID', 'SHMT2']	['ALDH1L1: 1.463414634146341', 'SHMT1: 4.829268292682927', 'MTHFD1: 3.097560975609756', 'MTHFD2: 1.682926829268293', 'FPGS: 4.878048780487805', 'ALDH1L2: 1.146341463414634', 'MTHFR: 1.951219512195122', 'MTHFD1L: 2.073170731707317', 'GCSH: 2.707317073170731', 'AFMID: 3.390243902439025', 'SHMT2: 3.121951219512195']	30.3415	2.75831	0.000548436	0.063656
564	4195	46515	0.25	12	['PIK3C2B', 'FIG4', 'PIK3R2', 'MTMR6', 'PIK3R1', 'PI4K2B', 'MTMR3', 'PLCD1', 'SYNJ1', 'MTMR7', 'PI4K2A', 'MTMR2']	['PIK3C2B: 4.999999999999999', 'FIG4: 3.097560975609756', 'PIK3R2: 0.3658536585365854', 'MTMR6: 3.780487804878049', 'PIK3R1: 5.219512195121951', 'PI4K2B: 1.75609756097561', 'MTMR3: 1.170731707317073', 'PLCD1: 4.585365853658536', 'SYNJ1: 0.3414634146341463', 'MTMR7: 4.390243902439024', 'PI4K2A: 1.902439024390244', 'MTMR2: 1.48780487804878']	33.0976	2.75813	0.000548436	0.063656
565	1754	92909	0.294118	17	['ME3', 'MDH1', 'ME2', 'MDH2', 'FH', 'SDHB', 'FAHD1', 'LDHD', 'TST', 'GOT2', 'SUCLG2', 'NIT2', 'DDO', 'ALDH5A1', 'GPT', 'SUCLG1', 'SUCLA2']	['ME3: 0.975609756097561', 'MDH1: 0.1951219512195122', 'ME2: 8.634146341463413', 'MDH2: 2.512195121951219', 'FH: 4.390243902439024', 'SDHB: 3.195121951219512', 'FAHD1: 2.804878048780488', 'LDHD: 1.073170731707317', 'TST: 3.878048780487805', 'GOT2: 2.975609756097561', 'SUCLG2: 3.463414634146341', 'NIT2: 3.902439024390244', 'ALDH5A1: 0.975609756097561', 'GPT: 2.170731707317073', 'SUCLG1: 1.97560975…	46.878	2.75753	0.000548436	0.063656
566	8303	16930	0.2	10	['LIAS', 'LIPT1', 'DLST', 'DBT', 'DLD', 'OGDH', 'AMT', 'AGXT2', 'OGDHL', 'BCKDHB']	['LIAS: 4.024390243902439', 'LIPT1: 1.024390243902439', 'DLST: 4.439024390243902', 'DBT: 7.609756097560975', 'DLD: 2.780487804878049', 'OGDH: 1.853658536585366', 'AMT: 0.7073170731707317', 'AGXT2: 1.292682926829268', 'OGDHL: 1.878048780487805', 'BCKDHB: 1.951219512195122']	27.561	2.7561	0.000577301	0.063656
567	157	40695	0.4	10	['GGH', 'MTFMT', 'MTHFD1', 'SHMT1', 'SHMT2', 'FPGS', 'AMT', 'MARS', 'ATIC', 'ALAS1']	['GGH: 4.829268292682927', 'MTFMT: 2.75609756097561', 'MTHFD1: 3.097560975609756', 'SHMT1: 4.829268292682927', 'SHMT2: 3.121951219512195', 'FPGS: 4.878048780487805', 'AMT: 0.7073170731707317', 'MARS: 0.3658536585365854', 'ATIC: 1.51219512195122', 'ALAS1: 1.463414634146341']	27.561	2.7561	0.000577301	0.063656
568	6417	59433	0.214286	14	['LCP2', 'ZAP70', 'MAPK14', 'LAT', 'LCK', 'FCER1G', 'MAPKAPK5', 'FYN', 'SYK', 'HSPB1', 'LYN', 'FCER1A', 'CD4', 'PIK3CA']	['LCP2: 2.317073170731707', 'ZAP70: 0.5121951219512195', 'MAPK14: 2.634146341463414', 'LAT: 0.4146341463414634', 'LCK: 1.268292682926829', 'FCER1G: 4.97560975609756', 'MAPKAPK5: 2.463414634146341', 'FYN: 0.5121951219512195', 'SYK: 5.902439024390244', 'HSPB1: 0.9024390243902438', 'LYN: 1.585365853658537', 'FCER1A: 1.146341463414634', 'CD4: 12.51219512195122', 'PIK3CA: 1.439024390243902']	38.5854	2.7561	0.000577301	0.063656
569	9587	46329	0.2	10	['FH', 'SDHD', 'SDHB', 'FAH', 'ME2', 'EGLN2', 'SUCLG1', 'ME3', 'ME1', 'LDHD']	['FH: 4.390243902439024', 'SDHD: 4.048780487804878', 'SDHB: 3.195121951219512', 'FAH: 2.170731707317073', 'ME2: 8.634146341463413', 'EGLN2: 0.5853658536585366', 'SUCLG1: 1.975609756097561', 'ME3: 0.975609756097561', 'ME1: 0.5121951219512195', 'LDHD: 1.073170731707317']	27.561	2.7561	0.000577301	0.063656
570	4789	38334	0.235294	17	['ITGAM', 'C3', 'SPI1', 'GABARAP', 'TP53INP2', 'PLG', 'PTGS2', 'PLAT', 'CSF1R', 'KLKB1', 'CRK', 'CFD', 'ATG16L1', 'CFP', 'SHC2', 'GAB1', 'RUNX1']	['ITGAM: 0.853658536585366', 'C3: 4.390243902439024', 'SPI1: 5.658536585365853', 'GABARAP: 0.7317073170731707', 'TP53INP2: 1.341463414634146', 'PLG: 0.853658536585366', 'PTGS2: 0.7804878048780488', 'PLAT: 5.780487804878049', 'CSF1R: 11.73170731707317', 'KLKB1: 1.878048780487805', 'CRK: 0.7560975609756098', 'CFD: 2.439024390243902', 'ATG16L1: 2.097560975609756', 'CFP: 2.634146341463414', 'SHC2: 2.…	46.8537	2.7561	0.000591733	0.063656
571	13308	71233	0.176471	17	['TYROBP', 'LCK', 'SYK', 'KIR2DS2', 'SRC', 'TNFRSF11A', 'NFKB1', 'FUNDC1', 'ZAP70', 'PGAM5', 'FYN', 'SMO', 'PTPN11', 'CD4', 'PTPN6', 'HLA-DMA', 'PDCD1']	['TYROBP: 3.048780487804878', 'LCK: 1.268292682926829', 'SYK: 5.902439024390244', 'SRC: 4.75609756097561', 'TNFRSF11A: 4.804878048780488', 'NFKB1: 2.390243902439024', 'FUNDC1: 2.365853658536585', 'ZAP70: 0.5121951219512195', 'PGAM5: 2.75609756097561', 'FYN: 0.5121951219512195', 'SMO: 0.1463414634146341', 'PTPN11: 3.195121951219512', 'CD4: 12.51219512195122', 'PTPN6: 2.682926829268292']	46.8537	2.7561	0.000591733	0.063656
572	11	24700	0.5	12	['CSF1R', 'SHC2', 'RUNX1', 'SRC', 'SYK', 'TRPV1', 'CARD9', 'ABL1', 'RIPK2', 'HRAS', 'HSP90AA1', 'IRF3']	['CSF1R: 11.73170731707317', 'SHC2: 2.292682926829268', 'RUNX1: 1.658536585365854', 'SRC: 4.75609756097561', 'SYK: 5.902439024390244', 'TRPV1: 0.7317073170731707', 'CARD9: 1.634146341463415', 'ABL1: 1.024390243902439', 'RIPK2: 0.853658536585366', 'HRAS: 0.7317073170731707', 'IRF3: 1.75609756097561']	33.0732	2.7561	0.000591733	0.063656
573	130	49407	0.4	10	['MARCKS', 'PRKCD', 'IRS1', 'CSF1R', 'CARD9', 'SPI1', 'NTRK3', 'MIR21', 'NTF3', 'TRAF2']	['MARCKS: 1.682926829268293', 'PRKCD: 2.341463414634146', 'IRS1: 0.9268292682926829', 'CSF1R: 11.73170731707317', 'CARD9: 1.634146341463415', 'SPI1: 5.658536585365853', 'NTRK3: 0.4146341463414634', 'MIR21: 1.0', 'NTF3: 0.7317073170731707', 'TRAF2: 1.439024390243902']	27.561	2.7561	0.000591733	0.063656
574	2676	55473	0.272727	11	['UNC5D', 'SRC', 'PIK3CA', 'CSF1R', 'MAP3K2', 'PTPN11', 'PTK2', 'SYK', 'PAK1', 'MRAS', 'RASGRF1']	['UNC5D: 0.1463414634146341', 'SRC: 4.75609756097561', 'PIK3CA: 1.439024390243902', 'CSF1R: 11.73170731707317', 'MAP3K2: 0.9024390243902438', 'PTPN11: 3.195121951219512', 'PTK2: 1.195121951219512', 'SYK: 5.902439024390244', 'PAK1: 0.3414634146341463', 'MRAS: 0.6829268292682926', 'RASGRF1: 0.0']	30.2927	2.75388	0.000591733	0.063656
575	36753	86440	0.1	10	['LTBP1', 'TGFB1', 'EPAS1', 'THBS1', 'TP53', 'MMP2', 'CHEK2', 'VEGFA', 'NOS2', 'PDGFB']	['LTBP1: 2.634146341463414', 'TGFB1: 3.414634146341464', 'EPAS1: 2.219512195121951', 'THBS1: 3.463414634146341', 'TP53: 5.926829268292683', 'MMP2: 3.024390243902439', 'CHEK2: 0.8292682926829269', 'VEGFA: 3.536585365853658', 'PDGFB: 2.48780487804878']	27.5366	2.75366	0.000591733	0.063656
576	4660	56778	0.235294	17	['LGMN', 'CD74', 'NFYA', 'CTSB', 'HLA-DMA', 'CIITA', 'NLRP3', 'CTSS', 'BRCC3', 'RFX5', 'BABAM1', 'STAT1', 'CREB1', 'CD4', 'LCK', 'FAM175A', 'FBXW11']	['LGMN: 4.121951219512195', 'CD74: 0.7804878048780488', 'NFYA: 1.414634146341463', 'CTSB: 0.2195121951219512', 'CIITA: 0.6585365853658536', 'NLRP3: 3.804878048780488', 'CTSS: 9.585365853658537', 'BRCC3: 2.024390243902439', 'RFX5: 4.512195121951219', 'BABAM1: 0.7560975609756098', 'STAT1: 1.560975609756098', 'CREB1: 0.4634146341463414', 'CD4: 12.51219512195122', 'LCK: 1.268292682926829', 'FAM175A: …	46.8049	2.75323	0.000591733	0.063656
578	40	92616	0.461538	13	['GGH', 'FPGS', 'MTHFD1L', 'SHMT1', 'AMT', 'AMPD3', 'MTHFD2L', 'ALDH1L2', 'MTFMT', 'GLS', 'GLDC', 'CPS1', 'CAD']	['GGH: 4.829268292682927', 'FPGS: 4.878048780487805', 'MTHFD1L: 2.073170731707317', 'SHMT1: 4.829268292682927', 'AMT: 0.7073170731707317', 'AMPD3: 0.2682926829268292', 'MTHFD2L: 1.170731707317073', 'ALDH1L2: 1.146341463414634', 'MTFMT: 2.75609756097561', 'GLS: 4.317073170731707', 'GLDC: 0.6097560975609756', 'CPS1: 4.951219512195122', 'CAD: 3.24390243902439']	35.7805	2.75235	0.000606166	0.063656
577	19401	72511	0.153846	13	['RALGDS', 'MAPK8', 'PRKCB', 'PLD1', 'RRAS', 'CARD10', 'ACER2', 'RHOA', 'BAX', 'ARHGDIA', 'PPP2R4', 'ACTB', 'IRS1']	['RALGDS: 3.365853658536586', 'MAPK8: 1.268292682926829', 'PRKCB: 6.780487804878049', 'PLD1: 4.414634146341463', 'RRAS: 3.073170731707317', 'CARD10: 1.048780487804878', 'ACER2: 0.9512195121951219', 'RHOA: 1.73170731707317', 'BAX: 1.365853658536585', 'ARHGDIA: 2.829268292682927', 'PPP2R4: 2.121951219512195', 'ACTB: 5.902439024390244', 'IRS1: 0.9268292682926829']	35.7805	2.75235	0.000606166	0.063656
579	868	42924	0.315789	19	['CD74', 'CREB1', 'CTSB', 'NFYA', 'ACP5', 'HLA-DMA', 'FOS', 'PDE1C', 'CD4', 'KCNQ1', 'ADCY3', 'CTSS', 'LGMN', 'CD247', 'RFX5', 'SYK', 'NCR3', 'FYN', 'ENTPD3']	['CD74: 0.7804878048780488', 'CREB1: 0.4634146341463414', 'CTSB: 0.2195121951219512', 'NFYA: 1.414634146341463', 'ACP5: 3.24390243902439', 'FOS: 2.902439024390244', 'PDE1C: 0.8780487804878048', 'CD4: 12.51219512195122', 'KCNQ1: 0.9024390243902438', 'ADCY3: 0.7804878048780488', 'CTSS: 9.585365853658537', 'LGMN: 4.121951219512195', 'CD247: 0.2439024390243902', 'RFX5: 4.512195121951219', 'SYK: 5.902…	52.2927	2.75225	0.000606166	0.063656
580	16659	96458	0.157895	19	['LYL1', 'TCF3', 'BAX', 'CYCS', 'LCK', 'BAK1', 'TP53', 'PTPRC', 'HCK', 'BID', 'FYN', 'GAB2', 'ESRRB', 'CD4', 'BAD', 'AKT3', 'HLA-DMA', 'PTPN11', 'MAPK8']	['LYL1: 1.536585365853659', 'TCF3: 2.073170731707317', 'BAX: 1.365853658536585', 'CYCS: 2.73170731707317', 'LCK: 1.268292682926829', 'BAK1: 3.512195121951219', 'TP53: 5.926829268292683', 'PTPRC: 3.048780487804878', 'HCK: 5.463414634146341', 'BID: 0.853658536585366', 'FYN: 0.5121951219512195', 'GAB2: 1.975609756097561', 'ESRRB: 1.170731707317073', 'CD4: 12.51219512195122', 'BAD: 1.463414634146341'…	52.2683	2.75096	0.000606166	0.063656
581	21732	25265	0.142857	14	['HCK', 'FCGR2A', 'FCGR3A', 'CRK', 'SYK', 'RAPGEF1', 'FCGR1A', 'IGH', 'MAP2K4', 'LYN', 'FCER1G', 'FLNA', 'CBL', 'MAPK8']	['HCK: 5.463414634146341', 'FCGR3A: 1.073170731707317', 'CRK: 0.7560975609756098', 'SYK: 5.902439024390244', 'RAPGEF1: 3.707317073170731', 'FCGR1A: 3.097560975609756', 'MAP2K4: 1.951219512195122', 'LYN: 1.585365853658537', 'FCER1G: 4.97560975609756', 'FLNA: 5.878048780487805', 'CBL: 2.853658536585366', 'MAPK8: 1.268292682926829']	38.5122	2.75087	0.000606166	0.063656
582	2470	30636	0.272727	11	['SPI1', 'RUNX1', 'TBX21', 'RUNX3', 'RBPJL', 'GATA3', 'CSF1R', 'GRB2', 'IRS1', 'IL34', 'CSF2']	['SPI1: 5.658536585365853', 'RUNX1: 1.658536585365854', 'TBX21: 0.5121951219512195', 'RUNX3: 0.4878048780487805', 'RBPJL: 1.609756097560976', 'GATA3: 1.195121951219512', 'CSF1R: 11.73170731707317', 'GRB2: 0.9512195121951219', 'IRS1: 0.9268292682926829', 'IL34: 5.512195121951219', 'CSF2: 0.0']	30.2439	2.74945	0.000620598	0.063656
583	2340	73170	0.272727	11	['SHMT2', 'MTR', 'BHMT2', 'MTHFD2', 'MAT1A', 'DLD', 'SHMT1', 'CBS', 'AHCYL2', 'CCBL2', 'ATIC']	['SHMT2: 3.121951219512195', 'MTR: 0.6829268292682926', 'BHMT2: 2.682926829268292', 'MTHFD2: 1.682926829268293', 'MAT1A: 5.560975609756097', 'DLD: 2.780487804878049', 'SHMT1: 4.829268292682927', 'CBS: 3.24390243902439', 'AHCYL2: 2.439024390243902', 'CCBL2: 1.707317073170732', 'ATIC: 1.51219512195122']	30.2439	2.74945	0.000620598	0.063656
584	443	31829	0.363636	11	['PRKCB', 'RASGRP3', 'PLCD3', 'WAS', 'PLCE1', 'RAP1A', 'RHOA', 'RRAS2', 'PIK3CD', 'HRAS', 'ACTB']	['PRKCB: 6.780487804878049', 'RASGRP3: 0.9512195121951219', 'PLCD3: 0.6341463414634145', 'WAS: 3.26829268292683', 'PLCE1: 1.804878048780488', 'RAP1A: 1.75609756097561', 'RHOA: 1.73170731707317', 'RRAS2: 2.146341463414634', 'PIK3CD: 4.536585365853658', 'HRAS: 0.7317073170731707', 'ACTB: 5.902439024390244']	30.2439	2.74945	0.000620598	0.063656
585	15460	31917	0.166667	18	['NCF1', 'PRKCB', 'PRKCA', 'PLCG1', 'CYBB', 'MIR143', 'PRKCD', 'CASP3', 'CAMK2A', 'MAPK7', 'ITGB1', 'TP53', 'IRS1', 'NFE2L2', 'CSF1R', 'AHCYL1', 'CYCS', 'GRB2']	['NCF1: 2.195121951219512', 'PRKCB: 6.780487804878049', 'PRKCA: 0.5121951219512195', 'PLCG1: 1.341463414634146', 'CYBB: 5.317073170731707', 'MIR143: 1.804878048780488', 'PRKCD: 2.341463414634146', 'CASP3: 1.975609756097561', 'CAMK2A: 0.6829268292682926', 'MAPK7: 0.0', 'ITGB1: 1.902439024390244', 'TP53: 5.926829268292683', 'IRS1: 0.9268292682926829', 'NFE2L2: 0.6097560975609756', 'CSF1R: 11.731707…	49.4878	2.74932	0.000620598	0.063656
586	1618	25959	0.3	10	['TRIP10', 'RHOQ', 'EXOC1', 'CRK', 'SLC2A4', 'CTTN', 'CSF1R', 'FCGR3A', 'PPARGC1A', 'HCK']	['TRIP10: 3.414634146341464', 'RHOQ: 0.3902439024390244', 'EXOC1: 0.4390243902439024', 'CRK: 0.7560975609756098', 'SLC2A4: 2.780487804878049', 'CSF1R: 11.73170731707317', 'FCGR3A: 1.073170731707317', 'PPARGC1A: 1.439024390243902', 'HCK: 5.463414634146341']	27.4878	2.74878	0.000620598	0.063656
587	5425	63555	0.230769	13	['ST3GAL2', 'GALNT11', 'CSGALNACT1', 'GALNT18', 'GALNTL6', 'CSGALNACT2', 'CHPF', 'POMT2', 'DPM2', 'MAN1A2', 'GALNT15', 'GALNT16', 'GALNT9']	['ST3GAL2: 3.365853658536586', 'GALNT11: 3.170731707317073', 'CSGALNACT1: 6.048780487804878', 'GALNT18: 9.146341463414634', 'CSGALNACT2: 1.414634146341463', 'CHPF: 3.0', 'POMT2: 0.975609756097561', 'DPM2: 1.658536585365854', 'MAN1A2: 0.3414634146341463', 'GALNT15: 3.24390243902439', 'GALNT16: 2.658536585365853', 'GALNT9: 0.7073170731707317']	35.7317	2.74859	0.000620598	0.063656
588	15635	61305	0.166667	18	['TP53', 'SERPINE1', 'PLAT', 'KLF2', 'FAS', 'IFNGR1', 'SIVA1', 'IFNG', 'CASP8', 'AGTR1B', 'APLN', 'ASS1', 'TNFRSF1A', 'FOS', 'IL12RB1', 'TGFB2', 'JAK1', 'JUN']	['TP53: 5.926829268292683', 'SERPINE1: 0.1707317073170732', 'PLAT: 5.780487804878049', 'KLF2: 0.7804878048780488', 'FAS: 1.439024390243902', 'IFNGR1: 8.0', 'SIVA1: 0.853658536585366', 'IFNG: 0.0', 'CASP8: 0.7073170731707317', 'AGTR1B: 0.9512195121951219', 'APLN: 4.048780487804878', 'ASS1: 3.317073170731708', 'TNFRSF1A: 3.634146341463414', 'FOS: 2.902439024390244', 'IL12RB1: 0.8780487804878048', '…	49.4634	2.74797	0.000620598	0.063656
589	14574	96738	0.166667	12	['SYK', 'FCGR2A', 'LCP2', 'HCK', 'LYN', 'FCGR3A', 'SRC', 'FCGR1A', 'CLEC7A', 'LSP1', 'MAPK14', 'PLD1']	['SYK: 5.902439024390244', 'LCP2: 2.317073170731707', 'HCK: 5.463414634146341', 'LYN: 1.585365853658537', 'FCGR3A: 1.073170731707317', 'SRC: 4.75609756097561', 'FCGR1A: 3.097560975609756', 'CLEC7A: 0.3658536585365854', 'LSP1: 1.365853658536585', 'MAPK14: 2.634146341463414', 'PLD1: 4.414634146341463']	32.9756	2.74797	0.000620598	0.063656
590	4506	45155	0.235294	17	['ITGA11', 'SRC', 'FN1', 'SDC2', 'EZR', 'IL6R', 'SDC1', 'RDX', 'SHC2', 'ACTB', 'PRKCA', 'MSN', 'PARVB', 'NCF1', 'COL1A1', 'RHOA', 'PRKCB']	['ITGA11: 1.682926829268293', 'SRC: 4.75609756097561', 'FN1: 1.560975609756098', 'SDC2: 2.75609756097561', 'EZR: 3.195121951219512', 'IL6R: 0.2926829268292683', 'SDC1: 1.51219512195122', 'RDX: 2.975609756097561', 'SHC2: 2.292682926829268', 'ACTB: 5.902439024390244', 'PRKCA: 0.5121951219512195', 'MSN: 4.48780487804878', 'PARVB: 0.0975609756097561', 'NCF1: 2.195121951219512', 'COL1A1: 3.97560975609…	46.7073	2.74749	0.000620598	0.063656
591	13742	49212	0.176471	17	['GCDH', 'DLST', 'DHTKD1', 'SUCLA2', 'DBT', 'LIPT1', 'DLD', 'DLAT', 'AADAT', 'PDHA1', 'GLS', 'BCKDHB', 'SUCLG1', 'PDHB', 'CAD', 'BCKDHA', 'AMPD1']	['GCDH: 0.9268292682926829', 'DLST: 4.439024390243902', 'DHTKD1: 1.902439024390244', 'SUCLA2: 3.75609756097561', 'DBT: 7.609756097560975', 'LIPT1: 1.024390243902439', 'DLD: 2.780487804878049', 'DLAT: 1.902439024390244', 'AADAT: 2.414634146341463', 'GLS: 4.317073170731707', 'BCKDHB: 1.951219512195122', 'SUCLG1: 1.975609756097561', 'PDHB: 4.439024390243902', 'CAD: 3.24390243902439', 'BCKDHA: 0.5121…	46.7073	2.74749	0.000620598	0.063656
592	48661	68923	0.0714286	14	['GALNT11', 'ST3GAL4', 'NAGLU', 'XYLT2', 'ST8SIA1', 'B4GALT2', 'GALNT7', 'PIGQ', 'FGF2', 'PIK3R3', 'CHSY1', 'UXS1', 'GALNT16', 'GALNT18']	['GALNT11: 3.170731707317073', 'ST3GAL4: 5.414634146341463', 'NAGLU: 1.121951219512195', 'XYLT2: 1.902439024390244', 'ST8SIA1: 3.219512195121951', 'B4GALT2: 2.536585365853658', 'GALNT7: 0.7560975609756098', 'PIGQ: 2.024390243902439', 'FGF2: 1.292682926829268', 'PIK3R3: 1.146341463414634', 'CHSY1: 1.463414634146341', 'UXS1: 2.609756097560975', 'GALNT16: 2.658536585365853', 'GALNT18: 9.146341463414…	38.4634	2.74739	0.000620598	0.063656
593	11291	22916	0.181818	11	['CSF1R', 'IRS1', 'CRK', 'PIK3CA', 'IKBKB', 'MAP3K7', 'JAK2', 'INSR', 'RAF1', 'PAK1', 'PRKCB']	['CSF1R: 11.73170731707317', 'IRS1: 0.9268292682926829', 'CRK: 0.7560975609756098', 'PIK3CA: 1.439024390243902', 'IKBKB: 2.853658536585366', 'MAP3K7: 0.7560975609756098', 'JAK2: 2.926829268292683', 'INSR: 1.121951219512195', 'RAF1: 0.5853658536585366', 'PAK1: 0.3414634146341463', 'PRKCB: 6.780487804878049']	30.2195	2.74723	0.000620598	0.063656
594	13843	28038	0.176471	17	['TNFRSF11A', 'NFKB1', 'FCGR1A', 'MAPK14', 'CAMP', 'RAC1', 'SELE', 'CSF1', 'SELPLG', 'FOS', 'ARF6', 'CSF1R', 'TIAM1', 'CYTH4', 'IL6', 'JUN', 'IL1B']	['TNFRSF11A: 4.804878048780488', 'NFKB1: 2.390243902439024', 'FCGR1A: 3.097560975609756', 'MAPK14: 2.634146341463414', 'CAMP: 0.02439024390243903', 'RAC1: 1.75609756097561', 'SELE: 0.9268292682926829', 'CSF1: 0.5853658536585366', 'SELPLG: 4.585365853658536', 'FOS: 2.902439024390244', 'ARF6: 0.6341463414634145', 'CSF1R: 11.73170731707317', 'TIAM1: 1.121951219512195', 'CYTH4: 4.853658536585366', 'I…	46.6829	2.74605	0.000620598	0.063656
595	5702	68613	0.222222	18	['PTK2B', 'PTK2', 'PXN', 'RAC1', 'PLXNA1', 'FES', 'PLXNB2', 'VAV3', 'SRC', 'SYK', 'SEMA4F', 'MET', 'LYN', 'PARVB', 'SHC2', 'ACTB', 'RND1', 'RAC2']	['PTK2B: 2.634146341463414', 'PTK2: 1.195121951219512', 'PXN: 1.853658536585366', 'RAC1: 1.75609756097561', 'PLXNA1: 4.902439024390244', 'FES: 4.512195121951219', 'PLXNB2: 1.707317073170732', 'VAV3: 0.6097560975609756', 'SRC: 4.75609756097561', 'SYK: 5.902439024390244', 'SEMA4F: 0.4878048780487805', 'MET: 2.121951219512195', 'LYN: 1.585365853658537', 'PARVB: 0.0975609756097561', 'SHC2: 2.29268292…	49.4146	2.74526	0.000620598	0.063656
596	3272	37219	0.25	12	['FLOT1', 'SORBS1', 'MLLT4', 'PRR3', 'ACTB', 'EZR', 'HRAS', 'ARHGAP10', 'SIPA1', 'BRAP', 'CSF2RB', 'VCL']	['FLOT1: 4.804878048780488', 'SORBS1: 1.365853658536585', 'MLLT4: 1.341463414634146', 'PRR3: 4.73170731707317', 'ACTB: 5.902439024390244', 'EZR: 3.195121951219512', 'HRAS: 0.7317073170731707', 'ARHGAP10: 1.048780487804878', 'SIPA1: 3.536585365853658', 'BRAP: 1.24390243902439', 'CSF2RB: 2.414634146341463', 'VCL: 2.609756097560975']	32.9268	2.7439	0.000635031	0.063656
597	2385	8090	0.272727	11	['CSF3R', 'CSF3', 'CEBPA', 'SPI1', 'ITGAM', 'PER2', 'FLT3', 'PIK3CA', 'PTGS2', 'RUNX1', 'CSF1R']	['CSF3R: 2.048780487804878', 'CSF3: 0.07317073170731707', 'CEBPA: 1.780487804878049', 'SPI1: 5.658536585365853', 'ITGAM: 0.853658536585366', 'PER2: 3.804878048780488', 'FLT3: 0.3414634146341463', 'PIK3CA: 1.439024390243902', 'PTGS2: 0.7804878048780488', 'RUNX1: 1.658536585365854', 'CSF1R: 11.73170731707317']	30.1707	2.74279	0.000635031	0.063656
598	7154	97837	0.210526	19	['FMO1', 'DPYD', 'CYP2C8', 'MPO', 'DPYS', 'RUNX1', 'SPI1', 'FMO2', 'CSF2RA', 'FMO3', 'TK2', 'FMO5', 'PNP', 'MAOA', 'UPB1', 'FMO4', 'CYP2C18', 'MAOB', 'CSF1R']	['FMO1: 2.414634146341463', 'DPYD: 1.121951219512195', 'MPO: 0.1219512195121951', 'DPYS: 0.8048780487804879', 'RUNX1: 1.658536585365854', 'SPI1: 5.658536585365853', 'FMO2: 0.4146341463414634', 'CSF2RA: 5.365853658536585', 'FMO3: 5.878048780487805', 'TK2: 0.0', 'FMO5: 1.75609756097561', 'PNP: 1.780487804878049', 'MAOA: 5.463414634146341', 'UPB1: 1.609756097560976', 'FMO4: 4.902439024390244', 'MAOB…	52.0976	2.74198	0.000635031	0.063656
599	8417	28915	0.2	20	['CD4', 'IL16', 'HLA-DMA', 'FBXW11', 'CD247', 'CTNNB1', 'FYN', 'CREB1', 'CTSS', 'CBL', 'IGF1R', 'PRKG1', 'NCR1', 'VASP', 'PTK2', 'FCER1G', 'FCGR3A', 'RFX5', 'LYN', 'CAV1']	['CD4: 12.51219512195122', 'IL16: 0.2926829268292683', 'FBXW11: 2.292682926829268', 'CD247: 0.2439024390243902', 'CTNNB1: 2.048780487804878', 'FYN: 0.5121951219512195', 'CREB1: 0.4634146341463414', 'CTSS: 9.585365853658537', 'CBL: 2.853658536585366', 'IGF1R: 1.48780487804878', 'NCR1: 0.6097560975609756', 'VASP: 5.804878048780488', 'PTK2: 1.195121951219512', 'FCER1G: 4.97560975609756', 'FCGR3A: 1.…	54.8293	2.74146	0.000635031	0.063656
600	1195	46825	0.3	10	['ME2', 'LDHD', 'ME1', 'MDH1', 'FH', 'SDHC', 'ME3', 'SDHD', 'MDH2', 'FAH']	['ME2: 8.634146341463413', 'LDHD: 1.073170731707317', 'ME1: 0.5121951219512195', 'MDH1: 0.1951219512195122', 'FH: 4.390243902439024', 'SDHC: 2.902439024390244', 'ME3: 0.975609756097561', 'SDHD: 4.048780487804878', 'MDH2: 2.512195121951219', 'FAH: 2.170731707317073']	27.4146	2.74146	0.000635031	0.063656
601	36068	26123	0.1	10	['PLAT', 'PLG', 'PLAU', 'C3', 'IGH', 'GABARAP', 'MIR193B', 'NFE2L2', 'SQSTM1', 'C3AR1']	['PLAT: 5.780487804878049', 'PLG: 0.853658536585366', 'PLAU: 7.414634146341463', 'C3: 4.390243902439024', 'GABARAP: 0.7317073170731707', 'MIR193B: 0.0', 'NFE2L2: 0.6097560975609756', 'SQSTM1: 0.975609756097561', 'C3AR1: 6.658536585365854']	27.4146	2.74146	0.000635031	0.063656
602	3080	7719	0.263158	19	['RFX5', 'HLA-DMA', 'CTSS', 'STAT1', 'NFYA', 'GNB2L1', 'IRF1', 'NFYB', 'MDM2', 'CD74', 'LGMN', 'IFNAR1', 'TNFRSF1B', 'IFNB1', 'TYK2', 'CREB1', 'LTA', 'PRKACA', 'FOS']	['RFX5: 4.512195121951219', 'CTSS: 9.585365853658537', 'STAT1: 1.560975609756098', 'NFYA: 1.414634146341463', 'GNB2L1: 0.8780487804878048', 'IRF1: 3.512195121951219', 'NFYB: 6.097560975609756', 'MDM2: 4.463414634146341', 'CD74: 0.7804878048780488', 'LGMN: 4.121951219512195', 'IFNAR1: 0.4390243902439024', 'TNFRSF1B: 9.439024390243903', 'TYK2: 1.195121951219512', 'CREB1: 0.4634146341463414', 'LTA: …	52.0732	2.74069	0.000649463	0.063656
603	1962	34621	0.285714	14	['ITGA5', 'ILK', 'ITGB1', 'FN1', 'SDC1', 'PARVB', 'ACTB', 'RHOA', 'ZYX', 'MIR31', 'MSN', 'RDX', 'PXN', 'SRC']	['ITGA5: 6.658536585365854', 'ILK: 1.585365853658537', 'ITGB1: 1.902439024390244', 'FN1: 1.560975609756098', 'SDC1: 1.51219512195122', 'PARVB: 0.0975609756097561', 'ACTB: 5.902439024390244', 'RHOA: 1.73170731707317', 'ZYX: 3.341463414634147', 'MSN: 4.48780487804878', 'RDX: 2.975609756097561', 'PXN: 1.853658536585366', 'SRC: 4.75609756097561']	38.3659	2.74042	0.000649463	0.063656
604	45383	110	0.0769231	13	['SDSL', 'ME3', 'LDHD', 'HAGH', 'CCBL2', 'TARS', 'FAH', 'ME2', 'SDHB', 'CCBL1', 'SDS', 'FH', 'TARSL2']	['SDSL: 4.512195121951219', 'ME3: 0.975609756097561', 'LDHD: 1.073170731707317', 'HAGH: 3.804878048780488', 'CCBL2: 1.707317073170732', 'TARS: 1.317073170731707', 'FAH: 2.170731707317073', 'ME2: 8.634146341463413', 'SDHB: 3.195121951219512', 'CCBL1: 0.5121951219512195', 'SDS: 2.463414634146341', 'FH: 4.390243902439024', 'TARSL2: 0.853658536585366']	35.6098	2.73921	0.000649463	0.063656
605	972	46383	0.307692	13	['CTSB', 'NLRP3', 'CD74', 'RFX5', 'CTSS', 'HLA-DMA', 'NFYB', 'SUGT1', 'LGMN', 'NOD1', 'NFKB1', 'NFYA', 'TBPL2']	['CTSB: 0.2195121951219512', 'NLRP3: 3.804878048780488', 'CD74: 0.7804878048780488', 'RFX5: 4.512195121951219', 'CTSS: 9.585365853658537', 'NFYB: 6.097560975609756', 'SUGT1: 1.463414634146341', 'LGMN: 4.121951219512195', 'NOD1: 1.219512195121951', 'NFKB1: 2.390243902439024', 'NFYA: 1.414634146341463', 'TBPL2: 0.0']	35.6098	2.73921	0.000649463	0.063656
606	12809	66817	0.181818	11	['DNM1L', 'RIPK3', 'CYBB', 'PGAM5', 'FUNDC1', 'GLUD1', 'ZBP1', 'PYGB', 'PRKCA', 'EARS2', 'SRC']	['DNM1L: 0.4878048780487805', 'RIPK3: 3.512195121951219', 'CYBB: 5.317073170731707', 'PGAM5: 2.75609756097561', 'FUNDC1: 2.365853658536585', 'GLUD1: 2.390243902439024', 'ZBP1: 1.195121951219512', 'PYGB: 5.536585365853658', 'PRKCA: 0.5121951219512195', 'EARS2: 1.292682926829268', 'SRC: 4.75609756097561']	30.122	2.73836	0.000649463	0.063656
607	12284	69716	0.181818	11	['MCEE', 'MUT', 'ECHDC1', 'PCCA', 'ACSF3', 'DBT', 'OGDHL', 'IDH2', 'DLD', 'DLST', 'SUCLG1']	['MCEE: 2.853658536585366', 'MUT: 2.560975609756097', 'ECHDC1: 0.7073170731707317', 'PCCA: 1.365853658536585', 'ACSF3: 0.6341463414634145', 'DBT: 7.609756097560975', 'OGDHL: 1.878048780487805', 'IDH2: 3.317073170731708', 'DLD: 2.780487804878049', 'DLST: 4.439024390243902', 'SUCLG1: 1.975609756097561']	30.122	2.73836	0.000649463	0.063656
608	43337	6461	0.0833333	12	['CDK6', 'MIRLET7A1', 'KRAS', 'RALGDS', 'RALA', 'PLD1', 'MIR143', 'CDC25A', 'RALBP1', 'PIK3CA', 'PLK1', 'PDGFB']	['CDK6: 6.121951219512195', 'MIRLET7A1: 1.219512195121951', 'KRAS: 2.951219512195122', 'RALGDS: 3.365853658536586', 'RALA: 0.6097560975609756', 'PLD1: 4.414634146341463', 'MIR143: 1.804878048780488', 'CDC25A: 2.024390243902439', 'RALBP1: 1.195121951219512', 'PIK3CA: 1.439024390243902', 'PLK1: 5.219512195121951', 'PDGFB: 2.48780487804878']	32.8537	2.7378	0.000649463	0.063656
609	3280	86131	0.25	12	['SUCLG1', 'DLST', 'OGDH', 'OGDHL', 'MUT', 'DHTKD1', 'GCDH', 'SUCLG2', 'TPK1', 'PDHB', 'ALPP', 'ACP1']	['SUCLG1: 1.975609756097561', 'DLST: 4.439024390243902', 'OGDH: 1.853658536585366', 'OGDHL: 1.878048780487805', 'MUT: 2.560975609756097', 'DHTKD1: 1.902439024390244', 'GCDH: 0.9268292682926829', 'SUCLG2: 3.463414634146341', 'TPK1: 3.853658536585366', 'PDHB: 4.439024390243902', 'ALPP: 1.439024390243902', 'ACP1: 4.121951219512195']	32.8537	2.7378	0.000649463	0.063656
610	10852	89643	0.1875	16	['TNFRSF11A', 'NFKB1', 'FCGR1A', 'SPI1', 'CSF1R', 'RUNX1', 'TRAF2', 'IL2RA', 'IL34', 'STAT1', 'MPO', 'IKBKB', 'TBX21', 'IGH', 'IL3', 'CEBPA']	['TNFRSF11A: 4.804878048780488', 'NFKB1: 2.390243902439024', 'FCGR1A: 3.097560975609756', 'SPI1: 5.658536585365853', 'CSF1R: 11.73170731707317', 'RUNX1: 1.658536585365854', 'TRAF2: 1.439024390243902', 'IL2RA: 0.6829268292682926', 'IL34: 5.512195121951219', 'STAT1: 1.560975609756098', 'MPO: 0.1219512195121951', 'IKBKB: 2.853658536585366', 'TBX21: 0.5121951219512195', 'CEBPA: 1.780487804878049']	43.8049	2.7378	0.000649463	0.063656
611	3582	5608	0.25	12	['SUCLG1', 'DLD', 'SUCLA2', 'SDS', 'SHMT2', 'CBS', 'AGXT', 'GLS', 'GLDC', 'SUCLG2', 'LDHA', 'SDHB']	['SUCLG1: 1.975609756097561', 'DLD: 2.780487804878049', 'SUCLA2: 3.75609756097561', 'SDS: 2.463414634146341', 'SHMT2: 3.121951219512195', 'CBS: 3.24390243902439', 'AGXT: 1.414634146341463', 'GLS: 4.317073170731707', 'GLDC: 0.6097560975609756', 'SUCLG2: 3.463414634146341', 'LDHA: 2.512195121951219', 'SDHB: 3.195121951219512']	32.8537	2.7378	0.000649463	0.063656
612	4775	20885	0.235294	17	['FN1', 'SDC2', 'RDX', 'ACTB', 'EZR', 'MIR31', 'VASP', 'PRKACA', 'ITGA5', 'ITGAV', 'SDC1', 'WAS', 'BAX', 'VTN', 'SRC', 'ITGB1', 'TTF2']	['FN1: 1.560975609756098', 'SDC2: 2.75609756097561', 'RDX: 2.975609756097561', 'ACTB: 5.902439024390244', 'EZR: 3.195121951219512', 'VASP: 5.804878048780488', 'PRKACA: 0.7073170731707317', 'ITGA5: 6.658536585365854', 'ITGAV: 1.902439024390244', 'SDC1: 1.51219512195122', 'WAS: 3.26829268292683', 'BAX: 1.365853658536585', 'VTN: 1.439024390243902', 'SRC: 4.75609756097561', 'ITGB1: 1.902439024390244'…	46.5366	2.73745	0.000649463	0.063656
613	8297	31572	0.2	10	['SORBS1', 'MLLT4', 'CTNND1', 'CDH5', 'PRR3', 'FLOT1', 'RAP1A', 'RALGDS', 'PVRL2', 'MET']	['SORBS1: 1.365853658536585', 'MLLT4: 1.341463414634146', 'CTNND1: 2.365853658536585', 'CDH5: 5.268292682926829', 'PRR3: 4.73170731707317', 'FLOT1: 4.804878048780488', 'RAP1A: 1.75609756097561', 'RALGDS: 3.365853658536586', 'PVRL2: 0.2439024390243902', 'MET: 2.121951219512195']	27.3659	2.73659	0.000649463	0.063656
614	8924	67490	0.2	10	['TRAF3', 'BIRC2', 'IKBKE', 'PIK3CA', 'TANK', 'AGER', 'PRKCB', 'CYBB', 'JUN', 'TRADD']	['TRAF3: 3.512195121951219', 'BIRC2: 2.75609756097561', 'IKBKE: 0.2682926829268292', 'PIK3CA: 1.439024390243902', 'TANK: 1.829268292682927', 'AGER: 1.24390243902439', 'PRKCB: 6.780487804878049', 'CYBB: 5.317073170731707', 'JUN: 2.317073170731707', 'TRADD: 1.902439024390244']	27.3659	2.73659	0.000649463	0.063656
615	2427	75222	0.272727	11	['SUCLG1', 'SUCLA2', 'ALDH5A1', 'SUCLG2', 'SDHA', 'DLST', 'SDHD', 'ABAT', 'ASL', 'DHTKD1', 'FAH']	['SUCLG1: 1.975609756097561', 'SUCLA2: 3.75609756097561', 'ALDH5A1: 0.975609756097561', 'SUCLG2: 3.463414634146341', 'SDHA: 1.75609756097561', 'DLST: 4.439024390243902', 'SDHD: 4.048780487804878', 'ABAT: 2.048780487804878', 'ASL: 3.560975609756097', 'DHTKD1: 1.902439024390244', 'FAH: 2.170731707317073']	30.0976	2.73614	0.000649463	0.063656
616	2644	22968	0.272727	11	['LGMN', 'CD74', 'RFX5', 'HLA-DMA', 'CIITA', 'CEBPB', 'CREB1', 'ITGB3', 'CTSS', 'NFYA', 'NFYB']	['LGMN: 4.121951219512195', 'CD74: 0.7804878048780488', 'RFX5: 4.512195121951219', 'CIITA: 0.6585365853658536', 'CEBPB: 1.658536585365854', 'CREB1: 0.4634146341463414', 'ITGB3: 0.8048780487804879', 'CTSS: 9.585365853658537', 'NFYA: 1.414634146341463', 'NFYB: 6.097560975609756']	30.0976	2.73614	0.000649463	0.063656
617	2703	41616	0.272727	11	['UGP2', 'PYGB', 'PPP1CA', 'CACNG3', 'PPP1R1A', 'RIPK3', 'CAMK2A', 'SCN1B', 'SLC2A4', 'UGDH', 'CYBB']	['UGP2: 6.26829268292683', 'PYGB: 5.536585365853658', 'PPP1CA: 1.634146341463415', 'PPP1R1A: 0.0', 'RIPK3: 3.512195121951219', 'CAMK2A: 0.6829268292682926', 'SCN1B: 1.707317073170732', 'SLC2A4: 2.780487804878049', 'UGDH: 2.658536585365853', 'CYBB: 5.317073170731707']	30.0976	2.73614	0.000649463	0.063656
618	429	4078	0.363636	11	['CD74', 'CREB1', 'CTSB', 'PER1', 'HLA-DMA', 'CTSS', 'ACP5', 'FOS', 'NLRP3', 'LGMN', 'RFX5']	['CD74: 0.7804878048780488', 'CREB1: 0.4634146341463414', 'CTSB: 0.2195121951219512', 'PER1: 0.4634146341463414', 'CTSS: 9.585365853658537', 'ACP5: 3.24390243902439', 'FOS: 2.902439024390244', 'NLRP3: 3.804878048780488', 'LGMN: 4.121951219512195', 'RFX5: 4.512195121951219']	30.0976	2.73614	0.000649463	0.063656
619	44040	13955	0.0833333	12	['LTBP1', 'TGFB1', 'THBS1', 'DCN', 'MMP9', 'VEGFA', 'MAPK1', 'NFKB1', 'MMP2', 'NOS2', 'CBL', 'TLR2']	['LTBP1: 2.634146341463414', 'TGFB1: 3.414634146341464', 'THBS1: 3.463414634146341', 'DCN: 3.926829268292683', 'MMP9: 0.7560975609756098', 'VEGFA: 3.536585365853658', 'MAPK1: 1.073170731707317', 'NFKB1: 2.390243902439024', 'MMP2: 3.024390243902439', 'CBL: 2.853658536585366', 'TLR2: 5.75609756097561']	32.8293	2.73577	0.000649463	0.063656
620	95	54605	0.416667	12	['SYK', 'PTPN6', 'CD247', 'PIK3CA', 'NCR3', 'SHC2', 'HRAS', 'PRKCQ', 'HLA-DMA', 'SOS1', 'IFNGR1', 'NFYB']	['SYK: 5.902439024390244', 'PTPN6: 2.682926829268292', 'CD247: 0.2439024390243902', 'PIK3CA: 1.439024390243902', 'NCR3: 3.317073170731708', 'SHC2: 2.292682926829268', 'HRAS: 0.7317073170731707', 'PRKCQ: 0.7560975609756098', 'SOS1: 1.365853658536585', 'IFNGR1: 8.0', 'NFYB: 6.097560975609756']	32.8293	2.73577	0.000649463	0.063656
621	3764	52606	0.25	12	['TNFRSF1B', 'TNF', 'BCL2L1', 'PGAM5', 'IRF5', 'BAX', 'CYCS', 'BAK1', 'TP53', 'BAD', 'HTRA2', 'NFKB2']	['TNFRSF1B: 9.439024390243903', 'BCL2L1: 1.121951219512195', 'PGAM5: 2.75609756097561', 'IRF5: 2.658536585365853', 'BAX: 1.365853658536585', 'CYCS: 2.73170731707317', 'BAK1: 3.512195121951219', 'TP53: 5.926829268292683', 'BAD: 1.463414634146341', 'HTRA2: 0.4146341463414634', 'NFKB2: 1.439024390243902']	32.8293	2.73577	0.000649463	0.063656
622	1900	26753	0.285714	14	['RUNX1', 'CSF1R', 'MPO', 'PLCB1', 'IL34', 'TBX21', 'JUN', 'IL5', 'FOXP3', 'SHC2', 'TP53', 'IL12A', 'FOS', 'TGFB1']	['RUNX1: 1.658536585365854', 'CSF1R: 11.73170731707317', 'MPO: 0.1219512195121951', 'PLCB1: 0.7073170731707317', 'IL34: 5.512195121951219', 'TBX21: 0.5121951219512195', 'JUN: 2.317073170731707', 'FOXP3: 0.4878048780487805', 'SHC2: 2.292682926829268', 'TP53: 5.926829268292683', 'IL12A: 0.7073170731707317', 'FOS: 2.902439024390244', 'TGFB1: 3.414634146341464']	38.2927	2.73519	0.000649463	0.063656
623	78	1707	0.428571	14	['MTFMT', 'MTHFD1', 'GGH', 'MTHFD1L', 'GART', 'SHMT1', 'ALDH1L2', 'FPGS', 'AMT', 'ALAS1', 'AFMID', 'ESD', 'ALAS2', 'BAAT']	['MTFMT: 2.75609756097561', 'MTHFD1: 3.097560975609756', 'GGH: 4.829268292682927', 'MTHFD1L: 2.073170731707317', 'GART: 1.073170731707317', 'SHMT1: 4.829268292682927', 'ALDH1L2: 1.146341463414634', 'FPGS: 4.878048780487805', 'AMT: 0.7073170731707317', 'ALAS1: 1.463414634146341', 'AFMID: 3.390243902439025', 'ESD: 5.170731707317072', 'ALAS2: 1.24390243902439', 'BAAT: 1.634146341463415']	38.2927	2.73519	0.000649463	0.063656
624	2832	79211	0.266667	15	['DAPP1', 'LYN', 'PIK3CA', 'CD79B', 'CD19', 'GANC', 'CSF1R', 'FCER1G', 'PRKCA', 'MLXIP', 'ZAP70', 'HKDC1', 'SYK', 'IRS1', 'MGAM']	['DAPP1: 5.170731707317072', 'LYN: 1.585365853658537', 'PIK3CA: 1.439024390243902', 'CD79B: 0.8780487804878048', 'CD19: 2.463414634146341', 'GANC: 1.707317073170732', 'CSF1R: 11.73170731707317', 'FCER1G: 4.97560975609756', 'PRKCA: 0.5121951219512195', 'MLXIP: 1.48780487804878', 'ZAP70: 0.5121951219512195', 'SYK: 5.902439024390244', 'IRS1: 0.9268292682926829', 'MGAM: 1.73170731707317']	41.0244	2.73496	0.000649463	0.063656
625	3297	29229	0.25	16	['FAHD1', 'PDHB', 'LDHD', 'SDHB', 'HOGA1', 'EGLN2', 'OGDHL', 'SUCLG2', 'GPT', 'EPAS1', 'FAH', 'SUCLA2', 'NIT2', 'DLAT', 'DLST', 'HAGH']	['FAHD1: 2.804878048780488', 'PDHB: 4.439024390243902', 'LDHD: 1.073170731707317', 'SDHB: 3.195121951219512', 'HOGA1: 1.951219512195122', 'EGLN2: 0.5853658536585366', 'OGDHL: 1.878048780487805', 'SUCLG2: 3.463414634146341', 'GPT: 2.170731707317073', 'EPAS1: 2.219512195121951', 'FAH: 2.170731707317073', 'SUCLA2: 3.75609756097561', 'NIT2: 3.902439024390244', 'DLAT: 1.902439024390244', 'DLST: 4.4390…	43.7561	2.73476	0.000649463	0.063656
626	34598	73305	0.1	10	['HCK', 'FCGR1A', 'SPI1', 'TNFRSF11A', 'TYROBP', 'PTGS2', 'PTPRC', 'TRAF2', 'CR1', 'KIR2DS2']	['HCK: 5.463414634146341', 'FCGR1A: 3.097560975609756', 'SPI1: 5.658536585365853', 'TNFRSF11A: 4.804878048780488', 'TYROBP: 3.048780487804878', 'PTGS2: 0.7804878048780488', 'PTPRC: 3.048780487804878', 'TRAF2: 1.439024390243902']	27.3415	2.73415	0.000649463	0.063656
627	11620	56347	0.181818	11	['FCGR1A', 'SPI1', 'CSF3R', 'CSF3', 'HCK', 'CEBPA', 'XBP1', 'PER2', 'MAPK14', 'FLT3', 'CXCL1']	['FCGR1A: 3.097560975609756', 'SPI1: 5.658536585365853', 'CSF3R: 2.048780487804878', 'CSF3: 0.07317073170731707', 'HCK: 5.463414634146341', 'CEBPA: 1.780487804878049', 'XBP1: 1.878048780487805', 'PER2: 3.804878048780488', 'MAPK14: 2.634146341463414', 'FLT3: 0.3414634146341463', 'CXCL1: 3.292682926829269']	30.0732	2.73392	0.000649463	0.063656
628	2732	26421	0.272727	11	['MAT2B', 'MARS2', 'DNMT1', 'MTFMT', 'AMD1', 'BHMT2', 'MAT1A', 'MARS', 'DNMT3A', 'TAT', 'AHCY']	['MAT2B: 1.560975609756098', 'DNMT1: 1.829268292682927', 'MTFMT: 2.75609756097561', 'AMD1: 8.536585365853657', 'BHMT2: 2.682926829268292', 'MAT1A: 5.560975609756097', 'MARS: 0.3658536585365854', 'DNMT3A: 2.512195121951219', 'TAT: 2.048780487804878', 'AHCY: 2.219512195121951']	30.0732	2.73392	0.000649463	0.063656
629	14297	76379	0.166667	12	['PIPOX', 'SARDH', 'GCSH', 'SHMT2', 'GNMT', 'MTHFR', 'TYMS', 'AGXT', 'SHMT1', 'LDHAL6A', 'ME2', 'DLD']	['PIPOX: 1.829268292682927', 'SARDH: 2.707317073170731', 'GCSH: 2.707317073170731', 'SHMT2: 3.121951219512195', 'GNMT: 1.073170731707317', 'MTHFR: 1.951219512195122', 'TYMS: 1.75609756097561', 'AGXT: 1.414634146341463', 'SHMT1: 4.829268292682927', 'ME2: 8.634146341463413', 'DLD: 2.780487804878049']	32.8049	2.73374	0.000649463	0.063656
630	25019	65084	0.125	16	['IL34', 'CSF1R', 'CRK', 'MAPK8', 'MAP2K1', 'PIK3CA', 'FCGR3A', 'IL6ST', 'DAB1', 'MET', 'LIF', 'PRKCE', 'JAK1', 'DUSP1', 'DCN', 'TGFB1']	['IL34: 5.512195121951219', 'CSF1R: 11.73170731707317', 'CRK: 0.7560975609756098', 'MAPK8: 1.268292682926829', 'MAP2K1: 1.585365853658537', 'PIK3CA: 1.439024390243902', 'FCGR3A: 1.073170731707317', 'IL6ST: 1.902439024390244', 'DAB1: 0.7073170731707317', 'MET: 2.121951219512195', 'LIF: 0.3658536585365854', 'PRKCE: 2.097560975609756', 'JAK1: 3.48780487804878', 'DUSP1: 2.341463414634146', 'DCN: 3.92…	43.7317	2.73323	0.000649463	0.063656
631	819	27991	0.333333	12	['GGH', 'FPGS', 'SHMT2', 'FTCD', 'AMT', 'SHMT1', 'MTFMT', 'TYMS', 'MTHFD1', 'GLDC', 'SDS', 'MTHFS']	['GGH: 4.829268292682927', 'FPGS: 4.878048780487805', 'SHMT2: 3.121951219512195', 'FTCD: 0.6341463414634145', 'AMT: 0.7073170731707317', 'SHMT1: 4.829268292682927', 'MTFMT: 2.75609756097561', 'TYMS: 1.75609756097561', 'MTHFD1: 3.097560975609756', 'GLDC: 0.6097560975609756', 'SDS: 2.463414634146341', 'MTHFS: 3.097560975609756']	32.7805	2.73171	0.000649463	0.063656
632	17679	24116	0.157895	19	['GAS6', 'AXL', 'SHC2', 'GAB1', 'FYN', 'FGFR1', 'ZAP70', 'LCK', 'SH2D1A', 'PTPN6', 'CSNK2A1', 'IGF1R', 'FCER1G', 'PIK3CA', 'CD244', 'CSF1R', 'SRC', 'GNA13', 'IGF2']	['GAS6: 3.365853658536586', 'AXL: 0.9512195121951219', 'SHC2: 2.292682926829268', 'GAB1: 0.975609756097561', 'FYN: 0.5121951219512195', 'FGFR1: 4.707317073170731', 'ZAP70: 0.5121951219512195', 'LCK: 1.268292682926829', 'SH2D1A: 1.682926829268293', 'PTPN6: 2.682926829268292', 'CSNK2A1: 2.829268292682927', 'IGF1R: 1.48780487804878', 'FCER1G: 4.97560975609756', 'PIK3CA: 1.439024390243902', 'CD244: 2…	51.9024	2.73171	0.000663896	0.063656
633	15089	97367	0.166667	12	['RAP1GAP', 'RAP1A', 'SIPA1L1', 'MLLT4', 'ACTB', 'MRAS', 'RALGDS', 'RASGRP2', 'ACTN4', 'RALA', 'IQGAP1', 'CTNNA1']	['RAP1GAP: 5.24390243902439', 'RAP1A: 1.75609756097561', 'SIPA1L1: 5.048780487804877', 'MLLT4: 1.341463414634146', 'ACTB: 5.902439024390244', 'MRAS: 0.6829268292682926', 'RALGDS: 3.365853658536586', 'RASGRP2: 0.1951219512195122', 'ACTN4: 1.219512195121951', 'RALA: 0.6097560975609756', 'IQGAP1: 6.24390243902439', 'CTNNA1: 1.170731707317073']	32.7805	2.73171	0.000663896	0.063656
634	5919	57895	0.222222	18	['KIF23', 'MIR331', 'CDCA5', 'ERBB2', 'PIK3CA', 'DCN', 'CD19', 'IRS2', 'TGFB1', 'CSF1R', 'SYK', 'CBLB', 'ARF6', 'EGFR', 'PLD1', 'GRB2', 'IRS1', 'CLEC7A']	['KIF23: 6.731707317073171', 'MIR331: 1.097560975609756', 'ERBB2: 1.951219512195122', 'PIK3CA: 1.439024390243902', 'DCN: 3.926829268292683', 'CD19: 2.463414634146341', 'IRS2: 0.4146341463414634', 'TGFB1: 3.414634146341464', 'CSF1R: 11.73170731707317', 'SYK: 5.902439024390244', 'CBLB: 1.121951219512195', 'ARF6: 0.6341463414634145', 'EGFR: 1.658536585365854', 'PLD1: 4.414634146341463', 'GRB2: 0.951…	49.1463	2.73035	0.000663896	0.063656
635	22663	93329	0.142857	14	['NFKB2', 'IL6', 'CHUK', 'LTA', 'NFKB1', 'NFKBIA', 'HEY1', 'BCL2L1', 'AKT3', 'TP53', 'TNFRSF1B', 'ITGAL', 'MAP3K7', 'GSK3A']	['NFKB2: 1.439024390243902', 'IL6: 0.2195121951219512', 'CHUK: 1.390243902439024', 'LTA: 0.0', 'NFKB1: 2.390243902439024', 'NFKBIA: 0.6341463414634145', 'HEY1: 0.1951219512195122', 'BCL2L1: 1.121951219512195', 'AKT3: 2.390243902439024', 'TP53: 5.926829268292683', 'TNFRSF1B: 9.439024390243903', 'ITGAL: 8.634146341463413', 'MAP3K7: 0.7560975609756098', 'GSK3A: 3.658536585365853']	38.1951	2.72822	0.000663896	0.063656
636	16376	14861	0.166667	12	['FAHD1', 'SDHB', 'SDHD', 'ME3', 'PDHA2', 'ME2', 'LDHC', 'ASL', 'FH', 'ALDH5A1', 'EGLN2', 'ARG1']	['FAHD1: 2.804878048780488', 'SDHB: 3.195121951219512', 'SDHD: 4.048780487804878', 'ME3: 0.975609756097561', 'PDHA2: 0.0', 'ME2: 8.634146341463413', 'LDHC: 0.0', 'ASL: 3.560975609756097', 'FH: 4.390243902439024', 'ALDH5A1: 0.975609756097561', 'EGLN2: 0.5853658536585366', 'ARG1: 3.560975609756097']	32.7317	2.72764	0.000663896	0.063656
637	1792	25921	0.294118	17	['AMT', 'DLD', 'LIAS', 'MTHFD2', 'SHMT1', 'MTHFD1', 'MTFMT', 'FPGS', 'GLRA1', 'SHMT2', 'GGH', 'BAAT', 'ALDH1L1', 'AFMID', 'MTHFS', 'SUCLG2', 'GLDC']	['AMT: 0.7073170731707317', 'DLD: 2.780487804878049', 'LIAS: 4.024390243902439', 'MTHFD2: 1.682926829268293', 'SHMT1: 4.829268292682927', 'MTHFD1: 3.097560975609756', 'MTFMT: 2.75609756097561', 'FPGS: 4.878048780487805', 'SHMT2: 3.121951219512195', 'GGH: 4.829268292682927', 'BAAT: 1.634146341463415', 'ALDH1L1: 1.463414634146341', 'AFMID: 3.390243902439025', 'MTHFS: 3.097560975609756', 'SUCLG2: 3.…	46.3659	2.7274	0.000663896	0.063656
638	2486	16331	0.272727	11	['SDHD', 'ADSL', 'SDHC', 'SDHB', 'FH', 'ATIC', 'ALDH5A1', 'SHMT1', 'MTR', 'MTHFD1', 'ASL']	['SDHD: 4.048780487804878', 'ADSL: 0.8048780487804879', 'SDHC: 2.902439024390244', 'SDHB: 3.195121951219512', 'FH: 4.390243902439024', 'ATIC: 1.51219512195122', 'ALDH5A1: 0.975609756097561', 'SHMT1: 4.829268292682927', 'MTR: 0.6829268292682926', 'MTHFD1: 3.097560975609756', 'ASL: 3.560975609756097']	30	2.72727	0.000663896	0.063656
639	2564	43402	0.272727	11	['WAS', 'ACTB', 'ZYX', 'CDC42', 'ACTN4', 'VCL', 'RHOA', 'ARPC5', 'DIAPH1', 'SSX2IP', 'IQGAP1']	['WAS: 3.26829268292683', 'ACTB: 5.902439024390244', 'ZYX: 3.341463414634147', 'CDC42: 1.073170731707317', 'ACTN4: 1.219512195121951', 'VCL: 2.609756097560975', 'RHOA: 1.73170731707317', 'ARPC5: 1.926829268292683', 'DIAPH1: 1.658536585365854', 'SSX2IP: 1.024390243902439', 'IQGAP1: 6.24390243902439']	30	2.72727	0.000663896	0.063656
640	12211	53450	0.181818	11	['GCDH', 'DLST', 'DHTKD1', 'DLD', 'IDH3G', 'DLAT', 'DBT', 'GPT2', 'LIPT1', 'ACADS', 'BCKDHA']	['GCDH: 0.9268292682926829', 'DLST: 4.439024390243902', 'DHTKD1: 1.902439024390244', 'DLD: 2.780487804878049', 'IDH3G: 5.48780487804878', 'DLAT: 1.902439024390244', 'DBT: 7.609756097560975', 'GPT2: 2.658536585365853', 'LIPT1: 1.024390243902439', 'ACADS: 0.7560975609756098', 'BCKDHA: 0.5121951219512195']	30	2.72727	0.000663896	0.063656
641	38284	53839	0.1	10	['EEF2K', 'EEF2', 'PRKAG2', 'TBC1D1', 'KLF2', 'CRTC2', 'NQO1', 'SIK1', 'PLAT', 'AKT3']	['EEF2K: 2.682926829268292', 'EEF2: 0.8048780487804879', 'PRKAG2: 1.975609756097561', 'TBC1D1: 8.268292682926829', 'KLF2: 0.7804878048780488', 'CRTC2: 1.390243902439024', 'NQO1: 2.341463414634146', 'SIK1: 0.853658536585366', 'PLAT: 5.780487804878049', 'AKT3: 2.390243902439024']	27.2683	2.72683	0.000663896	0.063656
642	14504	46931	0.166667	12	['DLST', 'LIAS', 'DHTKD1', 'DLD', 'AADAT', 'PDHB', 'DBT', 'AMT', 'ACAT1', 'AGXT2', 'PKM', 'NAT8B']	['DLST: 4.439024390243902', 'LIAS: 4.024390243902439', 'DHTKD1: 1.902439024390244', 'DLD: 2.780487804878049', 'AADAT: 2.414634146341463', 'PDHB: 4.439024390243902', 'DBT: 7.609756097560975', 'AMT: 0.7073170731707317', 'ACAT1: 1.024390243902439', 'AGXT2: 1.292682926829268', 'PKM: 2.073170731707317']	32.7073	2.72561	0.000663896	0.063656
643	2473	55146	0.272727	11	['ITGA5', 'MIR31', 'ILK', 'RDX', 'PXN', 'SDC4', 'SDC2', 'SRC', 'ACTB', 'PIK3CA', 'FZD3']	['ITGA5: 6.658536585365854', 'ILK: 1.585365853658537', 'RDX: 2.975609756097561', 'PXN: 1.853658536585366', 'SDC4: 0.3414634146341463', 'SDC2: 2.75609756097561', 'SRC: 4.75609756097561', 'ACTB: 5.902439024390244', 'PIK3CA: 1.439024390243902', 'FZD3: 1.707317073170732']	29.9756	2.72506	0.000663896	0.063656
644	2496	45332	0.272727	11	['IL34', 'CSF1R', 'CSF1', 'NFKB1', 'GADD45G', 'CCNB3', 'FOXO6', 'MYB', 'SFN', 'TLR5', 'RUNX1']	['IL34: 5.512195121951219', 'CSF1R: 11.73170731707317', 'CSF1: 0.5853658536585366', 'NFKB1: 2.390243902439024', 'GADD45G: 0.6829268292682926', 'CCNB3: 0.853658536585366', 'FOXO6: 0.7317073170731707', 'MYB: 0.8048780487804879', 'SFN: 1.560975609756098', 'TLR5: 3.463414634146341', 'RUNX1: 1.658536585365854']	29.9756	2.72506	0.000663896	0.063656
645	2487	45015	0.272727	11	['GALNT18', 'HBEGF', 'ST3GAL2', 'SPHK2', 'ADAM17', 'POMT1', 'PRKAG2', 'GPC1', 'GALNT12', 'PPAP2C', 'SPHK1']	['GALNT18: 9.146341463414634', 'HBEGF: 1.48780487804878', 'ST3GAL2: 3.365853658536586', 'SPHK2: 1.73170731707317', 'ADAM17: 2.439024390243902', 'POMT1: 1.268292682926829', 'PRKAG2: 1.975609756097561', 'GPC1: 4.317073170731707', 'GALNT12: 2.439024390243902', 'PPAP2C: 0.7560975609756098', 'SPHK1: 1.048780487804878']	29.9756	2.72506	0.000663896	0.063656
646	30518	7820	0.111111	18	['LDHD', 'ME2', 'HAGH', 'EGLN2', 'HIF1A', 'DLAT', 'DLD', 'SDHB', 'FAH', 'FH', 'ME3', 'MDH1', 'SDHD', 'GOT2', 'GPT2', 'OGDH', 'SUCLG2', 'GGCT']	['LDHD: 1.073170731707317', 'ME2: 8.634146341463413', 'HAGH: 3.804878048780488', 'EGLN2: 0.5853658536585366', 'HIF1A: 3.634146341463414', 'DLAT: 1.902439024390244', 'DLD: 2.780487804878049', 'SDHB: 3.195121951219512', 'FAH: 2.170731707317073', 'FH: 4.390243902439024', 'ME3: 0.975609756097561', 'MDH1: 0.1951219512195122', 'SDHD: 4.048780487804878', 'GOT2: 2.975609756097561', 'GPT2: 2.6585365853658…	49.0488	2.72493	0.000663896	0.063656
647	2055	97615	0.285714	14	['BTK', 'PTPN6', 'MAPK1', 'PRKCQ', 'SNAI2', 'LCP2', 'PLCG2', 'BLNK', 'DAPK1', 'PRKCB', 'GABARAP', 'ATG12', 'FOS', 'NOD2']	['BTK: 2.902439024390244', 'PTPN6: 2.682926829268292', 'MAPK1: 1.073170731707317', 'PRKCQ: 0.7560975609756098', 'SNAI2: 1.414634146341463', 'LCP2: 2.317073170731707', 'PLCG2: 1.926829268292683', 'BLNK: 0.7073170731707317', 'DAPK1: 9.292682926829269', 'PRKCB: 6.780487804878049', 'GABARAP: 0.7317073170731707', 'ATG12: 3.414634146341464', 'FOS: 2.902439024390244', 'NOD2: 1.24390243902439']	38.1463	2.72474	0.000663896	0.063656
648	1854	55562	0.285714	14	['ELMO2', 'DOCK1', 'RHOG', 'RAC1', 'IQGAP2', 'IQGAP1', 'CDC42', 'RALGDS', 'SPATA13', 'HRAS', 'SRC', 'BAIAP2', 'RALA', 'ARHGEF1']	['ELMO2: 6.0', 'RHOG: 3.75609756097561', 'RAC1: 1.75609756097561', 'IQGAP2: 3.219512195121951', 'IQGAP1: 6.24390243902439', 'CDC42: 1.073170731707317', 'RALGDS: 3.365853658536586', 'SPATA13: 2.414634146341463', 'HRAS: 0.7317073170731707', 'SRC: 4.75609756097561', 'BAIAP2: 2.073170731707317', 'RALA: 0.6097560975609756', 'ARHGEF1: 2.146341463414634']	38.1463	2.72474	0.000663896	0.063656
649	18638	7557	0.153846	13	['DAG1', 'LAMA1', 'DMD', 'ACTB', 'VCL', 'CTNNA1', 'CTNNB1', 'SIAH1', 'FER', 'TP53', 'VASP', 'CASP8', 'PXN']	['DAG1: 2.048780487804878', 'LAMA1: 3.512195121951219', 'DMD: 1.170731707317073', 'ACTB: 5.902439024390244', 'VCL: 2.609756097560975', 'CTNNA1: 1.170731707317073', 'CTNNB1: 2.048780487804878', 'SIAH1: 1.219512195121951', 'FER: 1.439024390243902', 'TP53: 5.926829268292683', 'VASP: 5.804878048780488', 'CASP8: 0.7073170731707317', 'PXN: 1.853658536585366']	35.4146	2.7242	0.000663896	0.063656
650	8645	31209	0.2	15	['UXS1', 'XYLT1', 'XYLT2', 'FUT1', 'HBEGF', 'ERBB4', 'GALNT18', 'BTC', 'STAT5A', 'MMP2', 'GALNT11', 'CSGALNACT1', 'EREG', 'UGT2B15', 'JAK1']	['UXS1: 2.609756097560975', 'XYLT1: 0.975609756097561', 'XYLT2: 1.902439024390244', 'FUT1: 0.8780487804878048', 'HBEGF: 1.48780487804878', 'ERBB4: 0.853658536585366', 'GALNT18: 9.146341463414634', 'BTC: 1.121951219512195', 'STAT5A: 0.8048780487804879', 'MMP2: 3.024390243902439', 'GALNT11: 3.170731707317073', 'CSGALNACT1: 6.048780487804878', 'EREG: 1.853658536585366', 'UGT2B15: 3.48780487804878', …	40.8537	2.72358	0.000663896	0.063656
651	4518	19062	0.235294	17	['LATS2', 'YAP1', 'FGF1', 'WTIP', 'STK3', 'FGFR2', 'GAB1', 'FGFR1', 'GRB2', 'TEAD1', 'CD28', 'CSF1R', 'IL34', 'ACTB', 'SRC', 'FBXW11', 'PAK1']	['LATS2: 0.9268292682926829', 'YAP1: 1.146341463414634', 'FGF1: 1.0', 'WTIP: 0.4634146341463414', 'STK3: 1.170731707317073', 'FGFR2: 1.634146341463415', 'GAB1: 0.975609756097561', 'FGFR1: 4.707317073170731', 'GRB2: 0.9512195121951219', 'TEAD1: 1.902439024390244', 'CD28: 0.8780487804878048', 'CSF1R: 11.73170731707317', 'IL34: 5.512195121951219', 'ACTB: 5.902439024390244', 'SRC: 4.75609756097561', …	46.2927	2.7231	0.000663896	0.063656
652	2475	24774	0.272727	11	['AIFM2', 'TP53', 'CDKN1B', 'FAS', 'IFNGR1', 'DAXX', 'FOXO1', 'NOS2', 'NFKB1', 'FOS', 'USP7']	['AIFM2: 4.121951219512195', 'TP53: 5.926829268292683', 'CDKN1B: 1.439024390243902', 'FAS: 1.439024390243902', 'IFNGR1: 8.0', 'DAXX: 1.926829268292683', 'FOXO1: 1.024390243902439', 'NFKB1: 2.390243902439024', 'FOS: 2.902439024390244', 'USP7: 0.7804878048780488']	29.9512	2.72284	0.000663896	0.063656
653	2391	64109	0.272727	11	['CSF1R', 'IL34', 'IRS1', 'MAPK8', 'HSPA1A', 'MAP3K1', 'CASP3', 'IGF1R', 'MAPK14', 'SHC2', 'MET']	['CSF1R: 11.73170731707317', 'IL34: 5.512195121951219', 'IRS1: 0.9268292682926829', 'MAPK8: 1.268292682926829', 'CASP3: 1.975609756097561', 'IGF1R: 1.48780487804878', 'MAPK14: 2.634146341463414', 'SHC2: 2.292682926829268', 'MET: 2.121951219512195']	29.9512	2.72284	0.000663896	0.063656
654	4562	52527	0.235294	17	['HCK', 'FCGR2A', 'FCGR3A', 'SYK', 'SRC', 'CRK', 'ARF6', 'DOCK2', 'TYROBP', 'RAPGEF1', 'IGH', 'CYTH4', 'PLG', 'FRS2', 'LSP1', 'CBL', 'PLAU']	['HCK: 5.463414634146341', 'FCGR3A: 1.073170731707317', 'SYK: 5.902439024390244', 'SRC: 4.75609756097561', 'CRK: 0.7560975609756098', 'ARF6: 0.6341463414634145', 'DOCK2: 2.414634146341463', 'TYROBP: 3.048780487804878', 'RAPGEF1: 3.707317073170731', 'CYTH4: 4.853658536585366', 'PLG: 0.853658536585366', 'FRS2: 1.170731707317073', 'LSP1: 1.365853658536585', 'CBL: 2.853658536585366', 'PLAU: 7.4146341…	46.2683	2.72166	0.000678328	0.063656
655	312	49832	0.375	16	['IL34', 'CSF1R', 'PLCB1', 'PIK3CA', 'RAF1', 'PIK3AP1', 'CBLB', 'SYK', 'NEDD4', 'PRKCA', 'SRC', 'FCGR3A', 'EGFR', 'PRKCD', 'IGH', 'USP8']	['IL34: 5.512195121951219', 'CSF1R: 11.73170731707317', 'PLCB1: 0.7073170731707317', 'PIK3CA: 1.439024390243902', 'RAF1: 0.5853658536585366', 'PIK3AP1: 5.097560975609755', 'CBLB: 1.121951219512195', 'SYK: 5.902439024390244', 'NEDD4: 0.853658536585366', 'PRKCA: 0.5121951219512195', 'SRC: 4.75609756097561', 'FCGR3A: 1.073170731707317', 'EGFR: 1.658536585365854', 'PRKCD: 2.341463414634146', 'USP8: 0…	43.5366	2.72104	0.000692761	0.063656
656	943	48674	0.3125	16	['IDH3G', 'OGDH', 'IDH2', 'OGDHL', 'ACO2', 'L2HGDH', 'NIT2', 'IDH3B', 'IDH3A', 'IDH1', 'PDHA2', 'CAD', 'GPT', 'DLD', 'SUCLG2', 'DLST']	['IDH3G: 5.48780487804878', 'OGDH: 1.853658536585366', 'IDH2: 3.317073170731708', 'OGDHL: 1.878048780487805', 'ACO2: 0.4634146341463414', 'L2HGDH: 4.268292682926829', 'NIT2: 3.902439024390244', 'IDH3B: 2.317073170731707', 'IDH3A: 1.609756097560976', 'IDH1: 2.341463414634146', 'PDHA2: 0.0', 'CAD: 3.24390243902439', 'GPT: 2.170731707317073', 'DLD: 2.780487804878049', 'SUCLG2: 3.463414634146341', 'D…	43.5366	2.72104	0.000692761	0.063656
657	5297	56266	0.230769	13	['PAICS', 'GART', 'MTHFS', 'MTHFD1', 'MTHFS', 'FTCD', 'GGH', 'FPGS', 'ALDH1L2', 'CAD', 'ESD', 'SHMT2', 'MTHFD2L']	['PAICS: 0.8048780487804879', 'GART: 1.073170731707317', 'MTHFS: 3.097560975609756', 'MTHFD1: 3.097560975609756', 'MTHFS: 3.097560975609756', 'FTCD: 0.6341463414634145', 'GGH: 4.829268292682927', 'FPGS: 4.878048780487805', 'ALDH1L2: 1.146341463414634', 'CAD: 3.24390243902439', 'ESD: 5.170731707317072', 'SHMT2: 3.121951219512195', 'MTHFD2L: 1.170731707317073']	35.3659	2.72045	0.000692761	0.063656
658	503	71697	0.352941	17	['SIPA1', 'MLLT4', 'RAP1A', 'RASGRP3', 'RAP1GAP', 'PLCG2', 'RAPGEF1', 'PLD1', 'CRK', 'SOS1', 'ABL1', 'PIP4K2C', 'PLA2G4E', 'CAMK4', 'SYK', 'FCGR1A', 'PRKCB']	['SIPA1: 3.536585365853658', 'MLLT4: 1.341463414634146', 'RAP1A: 1.75609756097561', 'RASGRP3: 0.9512195121951219', 'RAP1GAP: 5.24390243902439', 'PLCG2: 1.926829268292683', 'RAPGEF1: 3.707317073170731', 'PLD1: 4.414634146341463', 'CRK: 0.7560975609756098', 'SOS1: 1.365853658536585', 'ABL1: 1.024390243902439', 'PIP4K2C: 1.0', 'PLA2G4E: 2.829268292682927', 'CAMK4: 0.6097560975609756', 'SYK: 5.902439…	46.2439	2.72023	0.000692761	0.063656
659	9836	48094	0.2	10	['CFD', 'C3', 'ITGAM', 'SPI1', 'FCGR1A', 'CFP', 'PTGS2', 'MAPK7', 'PIK3CA', 'SYK']	['CFD: 2.439024390243902', 'C3: 4.390243902439024', 'ITGAM: 0.853658536585366', 'SPI1: 5.658536585365853', 'FCGR1A: 3.097560975609756', 'CFP: 2.634146341463414', 'PTGS2: 0.7804878048780488', 'MAPK7: 0.0', 'PIK3CA: 1.439024390243902', 'SYK: 5.902439024390244']	27.1951	2.71951	0.000692761	0.063656
660	2577	23759	0.272727	11	['IQGAP1', 'ACTB', 'PXN', 'RHOA', 'PIP5K1C', 'ARHGEF7', 'CTNNB1', 'CDC42', 'WAS', 'ARPC5', 'PAK4']	['IQGAP1: 6.24390243902439', 'ACTB: 5.902439024390244', 'PXN: 1.853658536585366', 'RHOA: 1.73170731707317', 'PIP5K1C: 1.853658536585366', 'ARHGEF7: 1.024390243902439', 'CTNNB1: 2.048780487804878', 'CDC42: 1.073170731707317', 'WAS: 3.26829268292683', 'ARPC5: 1.926829268292683', 'PAK4: 2.975609756097561']	29.9024	2.7184	0.000692761	0.063656
661	11448	22004	0.181818	11	['C1QA', 'CALR', 'C4A', 'C2', 'MASP2', 'SERPING1', 'MBL2', 'DUSP1', 'CREB1', 'CTSS', 'KCNK2']	['C1QA: 2.463414634146341', 'CALR: 0.5853658536585366', 'C4A: 0.8780487804878048', 'C2: 7.414634146341463', 'MASP2: 2.634146341463414', 'SERPING1: 1.951219512195122', 'MBL2: 1.219512195121951', 'DUSP1: 2.341463414634146', 'CREB1: 0.4634146341463414', 'CTSS: 9.585365853658537', 'KCNK2: 0.3658536585365854']	29.9024	2.7184	0.000692761	0.063656
662	10476	4881	0.1875	16	['CLEC7A', 'CBLB', 'FYN', 'CD55', 'CLEC4N', 'PIK3CA', 'LSP1', 'LCK', 'CLEC4M', 'FCER1G', 'CSF1R', 'PLD1', 'RALGDS', 'SYK', 'TYROBP', 'PLCB1']	['CLEC7A: 0.3658536585365854', 'CBLB: 1.121951219512195', 'FYN: 0.5121951219512195', 'CD55: 2.024390243902439', 'CLEC4N: 0.0', 'PIK3CA: 1.439024390243902', 'LSP1: 1.365853658536585', 'LCK: 1.268292682926829', 'CLEC4M: 1.24390243902439', 'FCER1G: 4.97560975609756', 'CSF1R: 11.73170731707317', 'PLD1: 4.414634146341463', 'RALGDS: 3.365853658536586', 'SYK: 5.902439024390244', 'TYROBP: 3.0487804878048…	43.4878	2.71799	0.000692761	0.063656
663	20905	55668	0.142857	14	['CSF1R', 'SHC2', 'CSF1', 'NFKB1', 'LCP2', 'PTPN6', 'CD44', 'BTK', 'CTNND1', 'RUNX1', 'MET', 'TNFRSF11A', 'RORC', 'JUP']	['CSF1R: 11.73170731707317', 'SHC2: 2.292682926829268', 'CSF1: 0.5853658536585366', 'NFKB1: 2.390243902439024', 'LCP2: 2.317073170731707', 'PTPN6: 2.682926829268292', 'CD44: 1.121951219512195', 'BTK: 2.902439024390244', 'CTNND1: 2.365853658536585', 'RUNX1: 1.658536585365854', 'MET: 2.121951219512195', 'TNFRSF11A: 4.804878048780488', 'RORC: 0.3170731707317073', 'JUP: 0.7560975609756098']	38.0488	2.71777	0.000692761	0.063656
664	22653	85777	0.142857	14	['CYBA', 'RAC1', 'PIK3CA', 'MAPK14', 'CYBB', 'TNF', 'TNFRSF1B', 'BCL2L1', 'MAP2K3', 'IL6ST', 'MAP3K1', 'BHMT2', 'TAOK3', 'TLR2']	['CYBA: 4.560975609756097', 'RAC1: 1.75609756097561', 'PIK3CA: 1.439024390243902', 'MAPK14: 2.634146341463414', 'CYBB: 5.317073170731707', 'TNFRSF1B: 9.439024390243903', 'BCL2L1: 1.121951219512195', 'IL6ST: 1.902439024390244', 'BHMT2: 2.682926829268292', 'TAOK3: 1.439024390243902', 'TLR2: 5.75609756097561']	38.0488	2.71777	0.000692761	0.063656
665	2027	78448	0.285714	14	['CTSS', 'CREB1', 'REN', 'NFYA', 'RFX5', 'HLA-DMA', 'ATP6AP2', 'CD247', 'NCR3', 'CIITA', 'TBPL2', 'CD4', 'CD74', 'SP1']	['CTSS: 9.585365853658537', 'CREB1: 0.4634146341463414', 'REN: 0.9512195121951219', 'NFYA: 1.414634146341463', 'RFX5: 4.512195121951219', 'ATP6AP2: 1.0', 'CD247: 0.2439024390243902', 'NCR3: 3.317073170731708', 'CIITA: 0.6585365853658536', 'TBPL2: 0.0', 'CD4: 12.51219512195122', 'CD74: 0.7804878048780488', 'SP1: 2.609756097560975']	38.0488	2.71777	0.000692761	0.063656
666	639	9079	0.333333	12	['SYNJ2', 'PLCD1', 'DGKD', 'INPPL1', 'PLCG1', 'DGKA', 'PLCE1', 'PRKCD', 'MAP2K1', 'PRKACA', 'HRAS', 'SLC8A2']	['SYNJ2: 2.926829268292683', 'PLCD1: 4.585365853658536', 'DGKD: 11.17073170731707', 'INPPL1: 2.0', 'PLCG1: 1.341463414634146', 'DGKA: 3.414634146341464', 'PLCE1: 1.804878048780488', 'PRKCD: 2.341463414634146', 'MAP2K1: 1.585365853658537', 'PRKACA: 0.7073170731707317', 'HRAS: 0.7317073170731707', 'SLC8A2: 0.0']	32.6098	2.71748	0.000692761	0.063656
667	1721	62915	0.294118	17	['HCK', 'GAB2', 'FCGR2A', 'TRAF2', 'PLCG2', 'BTK', 'PLCB4', 'PLCH1', 'SPHK2', 'PTPN11', 'SYK', 'INPP5K', 'FYN', 'PLD1', 'PLCH2', 'WAS', 'ACTB']	['HCK: 5.463414634146341', 'GAB2: 1.975609756097561', 'TRAF2: 1.439024390243902', 'PLCG2: 1.926829268292683', 'BTK: 2.902439024390244', 'PLCB4: 0.8780487804878048', 'PLCH1: 1.170731707317073', 'SPHK2: 1.73170731707317', 'PTPN11: 3.195121951219512', 'SYK: 5.902439024390244', 'INPP5K: 2.560975609756097', 'FYN: 0.5121951219512195', 'PLD1: 4.414634146341463', 'PLCH2: 2.951219512195122', 'WAS: 3.26829…	46.1951	2.71736	0.000692761	0.063656
668	5185	33864	0.230769	13	['IL34', 'CSF1R', 'CSF1', 'PIK3CA', 'GRB2', 'EGFR', 'MAPK1', 'NFKB1', 'KITLG', 'MIR10A', 'IFNB1', 'PLD1', 'RALGDS']	['IL34: 5.512195121951219', 'CSF1R: 11.73170731707317', 'CSF1: 0.5853658536585366', 'PIK3CA: 1.439024390243902', 'GRB2: 0.9512195121951219', 'EGFR: 1.658536585365854', 'MAPK1: 1.073170731707317', 'NFKB1: 2.390243902439024', 'KITLG: 2.195121951219512', 'MIR10A: 0.0', 'PLD1: 4.414634146341463', 'RALGDS: 3.365853658536586']	35.3171	2.7167	0.000707193	0.063656
669	4127	72349	0.25	16	['SPI1', 'CSF1R', 'IL34', 'RUNX1', 'FCGR1A', 'IGH', 'PIK3CA', 'MAPK14', 'TBX21', 'PGR', 'SYK', 'PRKCZ', 'CEBPA', 'FOXP3', 'ARF6', 'XBP1']	['SPI1: 5.658536585365853', 'CSF1R: 11.73170731707317', 'IL34: 5.512195121951219', 'RUNX1: 1.658536585365854', 'FCGR1A: 3.097560975609756', 'PIK3CA: 1.439024390243902', 'MAPK14: 2.634146341463414', 'TBX21: 0.5121951219512195', 'PGR: 0.0', 'SYK: 5.902439024390244', 'PRKCZ: 0.5365853658536585', 'CEBPA: 1.780487804878049', 'FOXP3: 0.4878048780487805', 'ARF6: 0.6341463414634145', 'XBP1: 1.87804878048…	43.4634	2.71646	0.000721626	0.063656
670	4614	15301	0.235294	17	['SPI1', 'CD14', 'TLR2', 'TLR4', 'TLR1', 'RUNX1', 'RAC1', 'CSF1R', 'FLT3', 'NFKB1', 'CEBPA', 'SRC', 'MAP3K2', 'MPO', 'CCL4L1', 'CCR5', 'IL34']	['SPI1: 5.658536585365853', 'CD14: 0.975609756097561', 'TLR2: 5.75609756097561', 'TLR4: 1.634146341463415', 'RUNX1: 1.658536585365854', 'RAC1: 1.75609756097561', 'CSF1R: 11.73170731707317', 'FLT3: 0.3414634146341463', 'NFKB1: 2.390243902439024', 'CEBPA: 1.780487804878049', 'SRC: 4.75609756097561', 'MAP3K2: 0.9024390243902438', 'MPO: 0.1219512195121951', 'CCR5: 1.195121951219512', 'IL34: 5.5121951…	46.1707	2.71593	0.000721626	0.063656
671	10191	34689	0.2	10	['FKRP', 'HEXA', 'GALNT13', 'ST6GALNAC6', 'FUT8', 'PIGQ', 'HEXB', 'GALNT18', 'MGAT3', 'HMMR']	['FKRP: 2.439024390243902', 'HEXA: 1.780487804878049', 'GALNT13: 0.853658536585366', 'ST6GALNAC6: 1.975609756097561', 'FUT8: 0.5853658536585366', 'PIGQ: 2.024390243902439', 'HEXB: 4.829268292682927', 'GALNT18: 9.146341463414634', 'MGAT3: 3.097560975609756', 'HMMR: 0.4146341463414634']	27.1463	2.71463	0.000721626	0.063656
672	1828	2347	0.294118	17	['IL34', 'CSF1R', 'PIK3CA', 'THRA', 'GRB2', 'PDGFRA', 'CRK', 'IRS1', 'SHC2', 'TG', 'MAP2K1', 'RHOQ', 'TRIP10', 'SRC', 'PLN', 'JAK2', 'PTPN11']	['IL34: 5.512195121951219', 'CSF1R: 11.73170731707317', 'PIK3CA: 1.439024390243902', 'THRA: 0.0975609756097561', 'GRB2: 0.9512195121951219', 'PDGFRA: 2.878048780487805', 'CRK: 0.7560975609756098', 'IRS1: 0.9268292682926829', 'SHC2: 2.292682926829268', 'TG: 0.9512195121951219', 'MAP2K1: 1.585365853658537', 'RHOQ: 0.3902439024390244', 'TRIP10: 3.414634146341464', 'SRC: 4.75609756097561', 'PLN: 2.34…	46.1463	2.71449	0.000721626	0.063656
673	523	69992	0.352941	17	['PPAP2C', 'SGPP2', 'DGKK', 'SGPL1', 'SPHK1', 'CERK', 'DGKH', 'MBOAT1', 'PLD2', 'PPAP2A', 'DGKD', 'LPIN2', 'S1PR3', 'S1PR5', 'PPAP2B', 'PLCH2', 'SGPP1']	['PPAP2C: 0.7560975609756098', 'SGPP2: 2.414634146341463', 'DGKK: 0.0', 'SGPL1: 1.414634146341463', 'SPHK1: 1.048780487804878', 'CERK: 7.634146341463414', 'DGKH: 1.390243902439024', 'MBOAT1: 1.195121951219512', 'PLD2: 3.902439024390244', 'PPAP2A: 0.3658536585365854', 'DGKD: 11.17073170731707', 'LPIN2: 2.463414634146341', 'S1PR3: 0.3902439024390244', 'S1PR5: 1.902439024390244', 'PPAP2B: 2.92682926…	46.1463	2.71449	0.000721626	0.063656
674	5787	86433	0.222222	18	['UNC5D', 'PTPN11', 'SRC', 'RAC1', 'PILRA', 'CRK', 'ABL1', 'EGFR', 'PTK2', 'NTRK2', 'CSF1R', 'SHC2', 'SPATA13', 'RHOA', 'SPI1', 'JAK1', 'GRB2', 'JAK2']	['UNC5D: 0.1463414634146341', 'PTPN11: 3.195121951219512', 'SRC: 4.75609756097561', 'RAC1: 1.75609756097561', 'PILRA: 2.24390243902439', 'CRK: 0.7560975609756098', 'ABL1: 1.024390243902439', 'EGFR: 1.658536585365854', 'PTK2: 1.195121951219512', 'NTRK2: 0.9268292682926829', 'CSF1R: 11.73170731707317', 'SHC2: 2.292682926829268', 'SPATA13: 2.414634146341463', 'RHOA: 1.73170731707317', 'SPI1: 5.65853…	48.8537	2.71409	0.000721626	0.063656
675	11907	1684	0.181818	11	['TNFSF13', 'TNFRSF17', 'TNFSF13B', 'TNFRSF13B', 'TNFRSF13C', 'MAP3K14', 'SYK', 'MAP3K8', 'PIK3CA', 'PDGFRA', 'FCER1G']	['TNFSF13: 1.024390243902439', 'TNFRSF17: 2.902439024390244', 'TNFSF13B: 4.73170731707317', 'TNFRSF13B: 1.829268292682927', 'TNFRSF13C: 1.073170731707317', 'MAP3K14: 1.317073170731707', 'SYK: 5.902439024390244', 'MAP3K8: 1.780487804878049', 'PIK3CA: 1.439024390243902', 'PDGFRA: 2.878048780487805', 'FCER1G: 4.97560975609756']	29.8537	2.71397	0.000721626	0.063656
676	2809	61344	0.266667	15	['CSF3R', 'CEBPA', 'SPI1', 'MYC', 'PER2', 'STAT3', 'E2F1', 'CSF1R', 'CSF1', 'CSF2RA', 'FIGF', 'NANOG', 'FOXM1', 'VEGFA', 'LIN54']	['CSF3R: 2.048780487804878', 'CEBPA: 1.780487804878049', 'SPI1: 5.658536585365853', 'MYC: 0.4634146341463414', 'PER2: 3.804878048780488', 'STAT3: 0.8048780487804879', 'E2F1: 0.3170731707317073', 'CSF1R: 11.73170731707317', 'CSF1: 0.5853658536585366', 'CSF2RA: 5.365853658536585', 'FIGF: 0.1463414634146341', 'FOXM1: 4.146341463414634', 'VEGFA: 3.536585365853658', 'LIN54: 0.3170731707317073']	40.7073	2.71382	0.000721626	0.063656
677	3936	75969	0.25	16	['HTT', 'SDHA', 'BECN2', 'SDHC', 'SDHB', 'FH', 'MDH1', 'ATXN3', 'FAHD1', 'UVRAG', 'ME2', 'ULK1', 'ASL', 'RB1CC1', 'ME3', 'ATG16L1']	['HTT: 0.4878048780487805', 'SDHA: 1.75609756097561', 'SDHC: 2.902439024390244', 'SDHB: 3.195121951219512', 'FH: 4.390243902439024', 'MDH1: 0.1951219512195122', 'ATXN3: 2.853658536585366', 'FAHD1: 2.804878048780488', 'UVRAG: 1.341463414634146', 'ME2: 8.634146341463413', 'ULK1: 2.268292682926829', 'ASL: 3.560975609756097', 'RB1CC1: 5.951219512195122', 'ME3: 0.975609756097561', 'ATG16L1: 2.09756097…	43.4146	2.71341	0.000721626	0.063656
680	15948	67888	0.166667	12	['ME2', 'SDS', 'PDHB', 'HOGA1', 'LDHA', 'SDHD', 'OGDHL', 'FAHD1', 'MDH1', 'SUCLG1', 'MPST', 'ME1']	['ME2: 8.634146341463413', 'SDS: 2.463414634146341', 'PDHB: 4.439024390243902', 'HOGA1: 1.951219512195122', 'LDHA: 2.512195121951219', 'SDHD: 4.048780487804878', 'OGDHL: 1.878048780487805', 'FAHD1: 2.804878048780488', 'MDH1: 0.1951219512195122', 'SUCLG1: 1.975609756097561', 'MPST: 1.146341463414634', 'ME1: 0.5121951219512195']	32.561	2.71341	0.000721626	0.063656
679	42718	52303	0.0833333	12	['MSN', 'SLC9A1', 'SDC2', 'EZR', 'ACTB', 'RDX', 'ROCK1', 'MYL12B', 'MAPK1', 'PRKCE', 'AKT3', 'CRTC2']	['MSN: 4.48780487804878', 'SLC9A1: 2.585365853658536', 'SDC2: 2.75609756097561', 'EZR: 3.195121951219512', 'ACTB: 5.902439024390244', 'RDX: 2.975609756097561', 'ROCK1: 2.146341463414634', 'MYL12B: 1.560975609756098', 'MAPK1: 1.073170731707317', 'PRKCE: 2.097560975609756', 'AKT3: 2.390243902439024', 'CRTC2: 1.390243902439024']	32.561	2.71341	0.000721626	0.063656
678	10668	50591	0.1875	16	['MAT1A', 'DNMT1', 'DNMT3A', 'MIR152', 'AHCY', 'CYBB', 'AHCYL2', 'AMD1', 'NAMPT', 'DNMT3B', 'AHCYL1', 'AGER', 'PRKCA', 'CYBA', 'MAT2B', 'PLCE1']	['MAT1A: 5.560975609756097', 'DNMT1: 1.829268292682927', 'DNMT3A: 2.512195121951219', 'AHCY: 2.219512195121951', 'CYBB: 5.317073170731707', 'AHCYL2: 2.439024390243902', 'AMD1: 8.536585365853657', 'NAMPT: 1.463414634146341', 'DNMT3B: 2.097560975609756', 'AHCYL1: 1.75609756097561', 'AGER: 1.24390243902439', 'PRKCA: 0.5121951219512195', 'CYBA: 4.560975609756097', 'MAT2B: 1.560975609756098', 'PLCE1: …	43.4146	2.71341	0.000721626	0.063656
681	5263	15202	0.230769	13	['SDS', 'BCKDHA', 'GPT', 'LDHA', 'AGXT2', 'GLS', 'BCKDHB', 'ME2', 'CAD', 'SCLY', 'AARS', 'HOGA1', 'SDSL']	['SDS: 2.463414634146341', 'BCKDHA: 0.5121951219512195', 'GPT: 2.170731707317073', 'LDHA: 2.512195121951219', 'AGXT2: 1.292682926829268', 'GLS: 4.317073170731707', 'BCKDHB: 1.951219512195122', 'ME2: 8.634146341463413', 'CAD: 3.24390243902439', 'SCLY: 0.6829268292682926', 'AARS: 1.024390243902439', 'HOGA1: 1.951219512195122', 'SDSL: 4.512195121951219']	35.2683	2.71295	0.000721626	0.063656
682	21792	79398	0.142857	14	['FN1', 'SDC2', 'ITGA11', 'EZR', 'PRKCA', 'ITGA5', 'SRC', 'RHOA', 'RND1', 'ILK', 'GIT2', 'MSN', 'ARHGDIA', 'PXN']	['FN1: 1.560975609756098', 'SDC2: 2.75609756097561', 'ITGA11: 1.682926829268293', 'EZR: 3.195121951219512', 'PRKCA: 0.5121951219512195', 'ITGA5: 6.658536585365854', 'SRC: 4.75609756097561', 'RHOA: 1.73170731707317', 'RND1: 1.463414634146341', 'ILK: 1.585365853658537', 'GIT2: 2.902439024390244', 'MSN: 4.48780487804878', 'ARHGDIA: 2.829268292682927', 'PXN: 1.853658536585366']	37.9756	2.71254	0.000721626	0.063656
683	1990	9125	0.285714	14	['MAT1A', 'DNMT3B', 'AMD1', 'MAT2B', 'MAT2A', 'DNMT3A', 'TAT', 'DNMT1', 'YARS', 'YARS2', 'PAH', 'SRM', 'AHCY', 'MIR143']	['MAT1A: 5.560975609756097', 'DNMT3B: 2.097560975609756', 'AMD1: 8.536585365853657', 'MAT2B: 1.560975609756098', 'MAT2A: 1.51219512195122', 'DNMT3A: 2.512195121951219', 'TAT: 2.048780487804878', 'DNMT1: 1.829268292682927', 'YARS: 2.219512195121951', 'YARS2: 2.48780487804878', 'PAH: 3.170731707317073', 'SRM: 0.4146341463414634', 'AHCY: 2.219512195121951', 'MIR143: 1.804878048780488']	37.9756	2.71254	0.000721626	0.063656
684	1508	30989	0.3	10	['CHKA', 'PIK3CA', 'THRB', 'IFNGR1', 'IFNG', 'PCYT2', 'FOS', 'ETNK2', 'RAP1A', 'RALGDS']	['CHKA: 2.0', 'PIK3CA: 1.439024390243902', 'THRB: 0.975609756097561', 'IFNGR1: 8.0', 'IFNG: 0.0', 'PCYT2: 1.414634146341463', 'FOS: 2.902439024390244', 'ETNK2: 5.268292682926829', 'RAP1A: 1.75609756097561', 'RALGDS: 3.365853658536586']	27.122	2.7122	0.000721626	0.063656
685	38355	80743	0.1	10	['CYTH4', 'ARF1', 'PLD1', 'ARF6', 'RALA', 'SYK', 'GAB2', 'PIK3CB', 'PIP5K1C', 'HCK']	['CYTH4: 4.853658536585366', 'ARF1: 0.2926829268292683', 'PLD1: 4.414634146341463', 'ARF6: 0.6341463414634145', 'RALA: 0.6097560975609756', 'SYK: 5.902439024390244', 'GAB2: 1.975609756097561', 'PIK3CB: 1.121951219512195', 'PIP5K1C: 1.853658536585366', 'HCK: 5.463414634146341']	27.122	2.7122	0.000721626	0.063656
686	8496	91422	0.2	10	['AMD1', 'SRM', 'DNMT1', 'MAT1A', 'DNMT3A', 'MTAP', 'TAT', 'SMS', 'DNMT3B', 'MRI1']	['AMD1: 8.536585365853657', 'SRM: 0.4146341463414634', 'DNMT1: 1.829268292682927', 'MAT1A: 5.560975609756097', 'DNMT3A: 2.512195121951219', 'MTAP: 2.585365853658536', 'TAT: 2.048780487804878', 'SMS: 1.195121951219512', 'DNMT3B: 2.097560975609756', 'MRI1: 0.3414634146341463']	27.122	2.7122	0.000721626	0.063656
687	12041	16313	0.181818	11	['CYBA', 'CYBB', 'AGER', 'RAC1', 'NAMPT', 'ACTB', 'ARHGAP10', 'RIPK3', 'GLUL', 'CTNNB1', 'CDC42']	['CYBA: 4.560975609756097', 'CYBB: 5.317073170731707', 'AGER: 1.24390243902439', 'RAC1: 1.75609756097561', 'NAMPT: 1.463414634146341', 'ACTB: 5.902439024390244', 'ARHGAP10: 1.048780487804878', 'RIPK3: 3.512195121951219', 'GLUL: 1.902439024390244', 'CTNNB1: 2.048780487804878', 'CDC42: 1.073170731707317']	29.8293	2.71175	0.000721626	0.063656
688	11587	64793	0.181818	11	['FCER1G', 'GP6', 'SYK', 'FYN', 'LYN', 'PRKCA', 'TYROBP', 'TTF2', 'CD19', 'TNFRSF11A', 'NFKB1']	['FCER1G: 4.97560975609756', 'GP6: 2.804878048780488', 'SYK: 5.902439024390244', 'FYN: 0.5121951219512195', 'LYN: 1.585365853658537', 'PRKCA: 0.5121951219512195', 'TYROBP: 3.048780487804878', 'TTF2: 0.8292682926829269', 'CD19: 2.463414634146341', 'TNFRSF11A: 4.804878048780488', 'NFKB1: 2.390243902439024']	29.8293	2.71175	0.000721626	0.063656
689	1757	72249	0.294118	17	['IL34', 'CSF1R', 'RUNX1', 'TBX21', 'FOS', 'CCL4L1', 'MMP2', 'NFKB1', 'SPI1', 'IL12RB1', 'JUN', 'IL5', 'IL1B', 'IKBKB', 'LCP2', 'STAT3', 'PIK3CA']	['IL34: 5.512195121951219', 'CSF1R: 11.73170731707317', 'RUNX1: 1.658536585365854', 'TBX21: 0.5121951219512195', 'FOS: 2.902439024390244', 'MMP2: 3.024390243902439', 'NFKB1: 2.390243902439024', 'SPI1: 5.658536585365853', 'IL12RB1: 0.8780487804878048', 'JUN: 2.317073170731707', 'IL1B: 2.097560975609756', 'IKBKB: 2.853658536585366', 'LCP2: 2.317073170731707', 'STAT3: 0.8048780487804879', 'PIK3CA: 1…	46.0976	2.71162	0.000721626	0.063656
690	3064	45382	0.266667	15	['PIK3AP1', 'SYK', 'PIK3CA', 'DAB1', 'PTPN6', 'VLDLR', 'CD22', 'PTPRC', 'FCGR1A', 'CTLA4', 'HCK', 'FCGR3A', 'CRK', 'IGH', 'SRC']	['PIK3AP1: 5.097560975609755', 'SYK: 5.902439024390244', 'PIK3CA: 1.439024390243902', 'DAB1: 0.7073170731707317', 'PTPN6: 2.682926829268292', 'VLDLR: 2.75609756097561', 'CD22: 0.6829268292682926', 'PTPRC: 3.048780487804878', 'FCGR1A: 3.097560975609756', 'CTLA4: 3.195121951219512', 'HCK: 5.463414634146341', 'FCGR3A: 1.073170731707317', 'CRK: 0.7560975609756098', 'SRC: 4.75609756097561']	40.6585	2.71057	0.000736058	0.063656
691	2145	78279	0.277778	18	['IL34', 'CSF1R', 'GRB2', 'SHC2', 'CRK', 'KDR', 'PIK3CA', 'PTPRF', 'JAK1', 'CTNNB1', 'STAT3', 'CTTN', 'IL10RA', 'PLCG1', 'SPI1', 'PDGFRA', 'JAK2', 'KIT']	['IL34: 5.512195121951219', 'CSF1R: 11.73170731707317', 'GRB2: 0.9512195121951219', 'SHC2: 2.292682926829268', 'CRK: 0.7560975609756098', 'KDR: 0.02439024390243903', 'PIK3CA: 1.439024390243902', 'PTPRF: 1.268292682926829', 'JAK1: 3.48780487804878', 'CTNNB1: 2.048780487804878', 'STAT3: 0.8048780487804879', 'IL10RA: 5.024390243902438', 'PLCG1: 1.341463414634146', 'SPI1: 5.658536585365853', 'PDGFRA:…	48.7805	2.71003	0.000736058	0.063656
692	1543	75158	0.3	10	['ST3GAL6', 'ABO', 'GALNT16', 'ST3GAL3', 'GALNT10', 'FGF2', 'GALNT18', 'GALNT5', 'POMT1', 'GALNT11']	['ST3GAL6: 1.121951219512195', 'ABO: 2.341463414634146', 'GALNT16: 2.658536585365853', 'ST3GAL3: 0.2926829268292683', 'GALNT10: 3.512195121951219', 'FGF2: 1.292682926829268', 'GALNT18: 9.146341463414634', 'GALNT5: 2.292682926829268', 'POMT1: 1.268292682926829', 'GALNT11: 3.170731707317073']	27.0976	2.70976	0.000736058	0.063656
693	1516	39283	0.3	10	['ACP1', 'NTPCR', 'CTNNB1', 'CDH5', 'CTNND1', 'ROCK1', 'ADCY4', 'TPK1', 'GJA1', 'PTPRM']	['ACP1: 4.121951219512195', 'NTPCR: 1.634146341463415', 'CTNNB1: 2.048780487804878', 'CDH5: 5.268292682926829', 'CTNND1: 2.365853658536585', 'ROCK1: 2.146341463414634', 'ADCY4: 2.268292682926829', 'TPK1: 3.853658536585366', 'GJA1: 0.5609756097560975', 'PTPRM: 2.829268292682927']	27.0976	2.70976	0.000736058	0.063656
694	716	12190	0.333333	12	['HYAL1', 'PIGX', 'MGAT4B', 'GALNT6', 'GALNT15', 'GALNT10', 'GALNT18', 'ST3GAL6', 'GALNT14', 'ALG9', 'GALNTL5', 'CHPF']	['HYAL1: 2.073170731707317', 'PIGX: 1.390243902439024', 'MGAT4B: 0.9512195121951219', 'GALNT6: 1.170731707317073', 'GALNT15: 3.24390243902439', 'GALNT10: 3.512195121951219', 'GALNT18: 9.146341463414634', 'ST3GAL6: 1.121951219512195', 'GALNT14: 2.682926829268292', 'ALG9: 3.341463414634147', 'GALNTL5: 0.8780487804878048', 'CHPF: 3.0']	32.5122	2.70935	0.000736058	0.063656
695	8841	40898	0.2	15	['ACTB', 'RAC1', 'TMSB4X', 'EVL', 'CYBA', 'APBB1IP', 'PFN3', 'CYBB', 'IQGAP1', 'VCL', 'TLN1', 'TIAM1', 'ACTN4', 'ITGA2B', 'MAGI1']	['ACTB: 5.902439024390244', 'RAC1: 1.75609756097561', 'TMSB4X: 0.9024390243902438', 'EVL: 0.6829268292682926', 'CYBA: 4.560975609756097', 'APBB1IP: 3.951219512195122', 'PFN3: 0.6829268292682926', 'CYBB: 5.317073170731707', 'IQGAP1: 6.24390243902439', 'VCL: 2.609756097560975', 'TLN1: 3.609756097560975', 'TIAM1: 1.121951219512195', 'ACTN4: 1.219512195121951', 'ITGA2B: 0.4634146341463414', 'MAGI1: 1…	40.6341	2.70894	0.000736058	0.063656
696	8955	63695	0.2	10	['SMS', 'AMD1', 'DNMT1', 'SRM', 'AHCYL2', 'MAT1A', 'ODC1', 'MIR152', 'MTAP', 'ARG1']	['SMS: 1.195121951219512', 'AMD1: 8.536585365853657', 'DNMT1: 1.829268292682927', 'SRM: 0.4146341463414634', 'AHCYL2: 2.439024390243902', 'MAT1A: 5.560975609756097', 'ODC1: 0.9512195121951219', 'MTAP: 2.585365853658536', 'ARG1: 3.560975609756097']	27.0732	2.70732	0.000736058	0.063656
698	33288	71938	0.1	10	['LTBP1', 'TGFB1', 'CLEC4M', 'THBS1', 'PLA2R1', 'TP53', 'DCN', 'EPAS1', 'VEGFA', 'LEFTY1']	['LTBP1: 2.634146341463414', 'TGFB1: 3.414634146341464', 'CLEC4M: 1.24390243902439', 'THBS1: 3.463414634146341', 'PLA2R1: 0.7073170731707317', 'TP53: 5.926829268292683', 'DCN: 3.926829268292683', 'EPAS1: 2.219512195121951', 'VEGFA: 3.536585365853658']	27.0732	2.70732	0.000750491	0.063656
697	14291	71514	0.166667	18	['FCGR1A', 'HCK', 'PTPRC', 'FCGR3A', 'CRK', 'LCK', 'SYK', 'CD4', 'CBLB', 'FCER1G', 'FYN', 'IL16', 'TCF3', 'DOCK2', 'IGH', 'CD22', 'CTNNB1', 'KIDINS220']	['FCGR1A: 3.097560975609756', 'HCK: 5.463414634146341', 'PTPRC: 3.048780487804878', 'FCGR3A: 1.073170731707317', 'CRK: 0.7560975609756098', 'LCK: 1.268292682926829', 'SYK: 5.902439024390244', 'CD4: 12.51219512195122', 'CBLB: 1.121951219512195', 'FCER1G: 4.97560975609756', 'FYN: 0.5121951219512195', 'IL16: 0.2926829268292683', 'TCF3: 2.073170731707317', 'DOCK2: 2.414634146341463', 'CD22: 0.6829268…	48.7317	2.70732	0.000750491	0.063656
699	217	57506	0.4	20	['SYK', 'CD247', 'HLA-DMA', 'NCR3', 'CD74', 'CD19', 'PLCG2', 'CIITA', 'RFX5', 'LGMN', 'NFYA', 'CTSS', 'FCER1G', 'SRC', 'NFYB', 'CREB1', 'ZAP70', 'BLNK', 'VAV3', 'DLG1']	['SYK: 5.902439024390244', 'CD247: 0.2439024390243902', 'NCR3: 3.317073170731708', 'CD74: 0.7804878048780488', 'CD19: 2.463414634146341', 'PLCG2: 1.926829268292683', 'CIITA: 0.6585365853658536', 'RFX5: 4.512195121951219', 'LGMN: 4.121951219512195', 'NFYA: 1.414634146341463', 'CTSS: 9.585365853658537', 'FCER1G: 4.97560975609756', 'SRC: 4.75609756097561', 'NFYB: 6.097560975609756', 'CREB1: 0.463414…	54.122	2.7061	0.000750491	0.063656
700	2831	27642	0.266667	15	['CD4', 'HLA-DMA', 'CIITA', 'CREB1', 'NFYA', 'RFX5', 'CTSS', 'RAPGEF3', 'PDE4A', 'HTR7', 'RRAS2', 'STAT1', 'CD247', 'RPS6KA5', 'NCR3']	['CD4: 12.51219512195122', 'CIITA: 0.6585365853658536', 'CREB1: 0.4634146341463414', 'NFYA: 1.414634146341463', 'RFX5: 4.512195121951219', 'CTSS: 9.585365853658537', 'RAPGEF3: 1.073170731707317', 'PDE4A: 1.536585365853659', 'RRAS2: 2.146341463414634', 'STAT1: 1.560975609756098', 'CD247: 0.2439024390243902', 'RPS6KA5: 1.560975609756098', 'NCR3: 3.317073170731708']	40.5854	2.70569	0.000750491	0.063656
701	555	40209	0.333333	12	['RHOG', 'ARHGEF26', 'ELMO2', 'DOCK1', 'CRK', 'PTK2B', 'FCGR3A', 'FCER1G', 'SYK', 'CLEC4N', 'CACNA1A', 'RIPK3']	['RHOG: 3.75609756097561', 'ARHGEF26: 3.0', 'ELMO2: 6.0', 'CRK: 0.7560975609756098', 'PTK2B: 2.634146341463414', 'FCGR3A: 1.073170731707317', 'FCER1G: 4.97560975609756', 'SYK: 5.902439024390244', 'CLEC4N: 0.0', 'CACNA1A: 0.853658536585366', 'RIPK3: 3.512195121951219']	32.4634	2.70528	0.000750491	0.063656
702	4027	77802	0.25	12	['SORBS1', 'MLLT4', 'VCL', 'FLOT1', 'ACTB', 'TLN1', 'PIKFYVE', 'MSN', 'PRR3', 'CTNNA1', 'CAPN2', 'WASL']	['SORBS1: 1.365853658536585', 'MLLT4: 1.341463414634146', 'VCL: 2.609756097560975', 'FLOT1: 4.804878048780488', 'ACTB: 5.902439024390244', 'TLN1: 3.609756097560975', 'PIKFYVE: 0.8780487804878048', 'MSN: 4.48780487804878', 'PRR3: 4.73170731707317', 'CTNNA1: 1.170731707317073', 'CAPN2: 1.195121951219512', 'WASL: 0.3658536585365854']	32.4634	2.70528	0.000750491	0.063656
703	64	32430	0.454545	11	['ALDH1L1', 'GART', 'FPGS', 'MTHFD1', 'AMT', 'GLDC', 'ESD', 'MTFMT', 'MTHFS', 'MTHFD1L', 'GGH']	['ALDH1L1: 1.463414634146341', 'GART: 1.073170731707317', 'FPGS: 4.878048780487805', 'MTHFD1: 3.097560975609756', 'AMT: 0.7073170731707317', 'GLDC: 0.6097560975609756', 'ESD: 5.170731707317072', 'MTFMT: 2.75609756097561', 'MTHFS: 3.097560975609756', 'MTHFD1L: 2.073170731707317', 'GGH: 4.829268292682927']	29.7561	2.7051	0.000750491	0.063656
704	38810	19386	0.0909091	11	['LTBP1', 'THBS1', 'MMP2', 'MMP14', 'TGFB1', 'HBEGF', 'CBL', 'DCN', 'ID1', 'SMAD1', 'SMAD6']	['LTBP1: 2.634146341463414', 'THBS1: 3.463414634146341', 'MMP2: 3.024390243902439', 'MMP14: 6.365853658536586', 'TGFB1: 3.414634146341464', 'HBEGF: 1.48780487804878', 'CBL: 2.853658536585366', 'DCN: 3.926829268292683', 'ID1: 0.975609756097561', 'SMAD1: 0.6829268292682926', 'SMAD6: 0.9268292682926829']	29.7561	2.7051	0.000750491	0.063656
705	1401	24292	0.3	10	['PER2', 'CEBPA', 'RUNX1', 'RORC', 'FOXP3', 'IL21', 'SPI1', 'CSF1R', 'CRK', 'ITGAM']	['PER2: 3.804878048780488', 'CEBPA: 1.780487804878049', 'RUNX1: 1.658536585365854', 'RORC: 0.3170731707317073', 'FOXP3: 0.4878048780487805', 'IL21: 0.0', 'SPI1: 5.658536585365853', 'CSF1R: 11.73170731707317', 'CRK: 0.7560975609756098', 'ITGAM: 0.853658536585366']	27.0488	2.70488	0.000750491	0.063656
706	190	30462	0.4	10	['LGMN', 'CD74', 'CREB1', 'CTSB', 'NLRP3', 'RFX5', 'NEK7', 'GSDMD', 'CASP1', 'CTSS']	['LGMN: 4.121951219512195', 'CD74: 0.7804878048780488', 'CREB1: 0.4634146341463414', 'CTSB: 0.2195121951219512', 'NLRP3: 3.804878048780488', 'RFX5: 4.512195121951219', 'NEK7: 0.6097560975609756', 'GSDMD: 0.5853658536585366', 'CASP1: 2.365853658536585', 'CTSS: 9.585365853658537']	27.0488	2.70488	0.000750491	0.063656
707	8523	53753	0.2	10	['FN1', 'SDC4', 'ITGA5', 'CD44', 'IQGAP1', 'ITGAV', 'NFKB1', 'MMP2', 'RAC1', 'CTNNB1']	['FN1: 1.560975609756098', 'SDC4: 0.3414634146341463', 'ITGA5: 6.658536585365854', 'CD44: 1.121951219512195', 'IQGAP1: 6.24390243902439', 'ITGAV: 1.902439024390244', 'NFKB1: 2.390243902439024', 'MMP2: 3.024390243902439', 'RAC1: 1.75609756097561', 'CTNNB1: 2.048780487804878']	27.0488	2.70488	0.000750491	0.063656
708	30877	93538	0.111111	18	['C3AR1', 'C3', 'CFD', 'CFB', 'PLG', 'CFI', 'C5', 'C5AR1', 'PLAU', 'PLAUR', 'PLAT', 'IGH', 'FCGR3A', 'KLKB1', 'KLF2', 'FCER1G', 'ITGAM', 'SYK']	['C3AR1: 6.658536585365854', 'C3: 4.390243902439024', 'CFD: 2.439024390243902', 'CFB: 0.7317073170731707', 'PLG: 0.853658536585366', 'CFI: 1.707317073170732', 'C5AR1: 2.292682926829268', 'PLAU: 7.414634146341463', 'PLAUR: 0.9512195121951219', 'PLAT: 5.780487804878049', 'FCGR3A: 1.073170731707317', 'KLKB1: 1.878048780487805', 'KLF2: 0.7804878048780488', 'FCER1G: 4.97560975609756', 'ITGAM: 0.853658…	48.6829	2.70461	0.000750491	0.063656
709	2844	86469	0.266667	15	['ITGA5', 'FN1', 'ILK', 'MIR31', 'SRC', 'WNT16', 'ITGAV', 'PRKCA', 'MAPK8', 'RDX', 'SFRP1', 'CYBB', 'CYBA', 'TNFRSF1A', 'MECOM']	['ITGA5: 6.658536585365854', 'FN1: 1.560975609756098', 'ILK: 1.585365853658537', 'SRC: 4.75609756097561', 'WNT16: 0.0', 'ITGAV: 1.902439024390244', 'PRKCA: 0.5121951219512195', 'MAPK8: 1.268292682926829', 'RDX: 2.975609756097561', 'SFRP1: 4.073170731707317', 'CYBB: 5.317073170731707', 'CYBA: 4.560975609756097', 'TNFRSF1A: 3.634146341463414', 'MECOM: 1.75609756097561']	40.561	2.70407	0.000750491	0.063656
710	4159	49749	0.25	12	['DGKD', 'EPT1', 'PLCB2', 'GNB3', 'LIPG', 'PPAPDC1A', 'PNLIP', 'WAS', 'PDE1A', 'PPAPDC1B', 'INPP5K', 'ACTB']	['DGKD: 11.17073170731707', 'EPT1: 1.463414634146341', 'PLCB2: 0.5609756097560975', 'LIPG: 1.292682926829268', 'PPAPDC1A: 1.536585365853659', 'PNLIP: 2.902439024390244', 'WAS: 3.26829268292683', 'PDE1A: 1.121951219512195', 'PPAPDC1B: 0.6585365853658536', 'INPP5K: 2.560975609756097', 'ACTB: 5.902439024390244']	32.439	2.70325	0.000750491	0.063656
711	14969	90352	0.166667	12	['CDH5', 'CTNNB1', 'IQGAP1', 'ACTB', 'CD44', 'MAPK1', 'ESR1', 'FOS', 'FN1', 'CTNNA1', 'RAC1', 'NFKB1']	['CDH5: 5.268292682926829', 'CTNNB1: 2.048780487804878', 'IQGAP1: 6.24390243902439', 'ACTB: 5.902439024390244', 'CD44: 1.121951219512195', 'MAPK1: 1.073170731707317', 'ESR1: 1.0', 'FOS: 2.902439024390244', 'FN1: 1.560975609756098', 'CTNNA1: 1.170731707317073', 'RAC1: 1.75609756097561', 'NFKB1: 2.390243902439024']	32.439	2.70325	0.000750491	0.063656
712	14304	46835	0.166667	18	['MPO', 'RUNX1', 'SPI1', 'FCGR1A', 'FMO4', 'IGH', 'CRK', 'CSF1R', 'FMO3', 'TNFRSF11A', 'CSF2', 'MAOA', 'ABL1', 'FMO2', 'ENAH', 'CYP2C8', 'IRS1', 'FMO5']	['MPO: 0.1219512195121951', 'RUNX1: 1.658536585365854', 'SPI1: 5.658536585365853', 'FCGR1A: 3.097560975609756', 'FMO4: 4.902439024390244', 'CRK: 0.7560975609756098', 'CSF1R: 11.73170731707317', 'FMO3: 5.878048780487805', 'TNFRSF11A: 4.804878048780488', 'CSF2: 0.0', 'MAOA: 5.463414634146341', 'ABL1: 1.024390243902439', 'FMO2: 0.4146341463414634', 'ENAH: 0.4634146341463414', 'IRS1: 0.92682926829268…	48.6585	2.70325	0.000750491	0.063656
714	35731	99322	0.1	10	['MMP14', 'MMP2', 'VEGFA', 'PRKCA', 'EPAS1', 'TIMP3', 'HBEGF', 'CBL', 'HIF1A', 'ADAM17']	['MMP14: 6.365853658536586', 'MMP2: 3.024390243902439', 'VEGFA: 3.536585365853658', 'PRKCA: 0.5121951219512195', 'EPAS1: 2.219512195121951', 'TIMP3: 0.9512195121951219', 'HBEGF: 1.48780487804878', 'CBL: 2.853658536585366', 'HIF1A: 3.634146341463414', 'ADAM17: 2.439024390243902']	27.0244	2.70244	0.000764923	0.063656
713	8846	80298	0.2	20	['FLT3', 'SPI1', 'PIK3CA', 'CSF2RA', 'CEBPA', 'ITGA2B', 'IL6', 'MYD88', 'PREX1', 'MYC', 'PDGFRB', 'AGAP2', 'TLN1', 'RUNX1', 'CSF1R', 'MIR143', 'IFNA1', 'APBB1IP', 'TNF', 'SLC1A5']	['FLT3: 0.3414634146341463', 'SPI1: 5.658536585365853', 'PIK3CA: 1.439024390243902', 'CSF2RA: 5.365853658536585', 'CEBPA: 1.780487804878049', 'ITGA2B: 0.4634146341463414', 'IL6: 0.2195121951219512', 'MYD88: 1.097560975609756', 'PREX1: 4.707317073170731', 'MYC: 0.4634146341463414', 'PDGFRB: 3.682926829268292', 'AGAP2: 2.146341463414634', 'TLN1: 3.609756097560975', 'RUNX1: 1.658536585365854', 'CSF1…	54.0488	2.70244	0.000764923	0.063656
715	18545	24945	0.153846	13	['SDHB', 'SUCLG1', 'FH', 'SUCLG2', 'SDHD', 'SUCLA2', 'SDHA', 'OGDH', 'MUT', 'DLST', 'MDH1', 'IDH3A', 'OGDHL']	['SDHB: 3.195121951219512', 'SUCLG1: 1.975609756097561', 'FH: 4.390243902439024', 'SUCLG2: 3.463414634146341', 'SDHD: 4.048780487804878', 'SUCLA2: 3.75609756097561', 'SDHA: 1.75609756097561', 'OGDH: 1.853658536585366', 'MUT: 2.560975609756097', 'DLST: 4.439024390243902', 'MDH1: 0.1951219512195122', 'IDH3A: 1.609756097560976', 'OGDHL: 1.878048780487805']	35.122	2.70169	0.000764923	0.063656
716	14477	72313	0.166667	12	['CLEC4E', 'CLEC4D', 'FCER1G', 'NCR1', 'SYK', 'NCR3', 'MAP3K14', 'PAK1', 'GP6', 'TRAF3', 'HK3', 'TRADD']	['CLEC4E: 0.5609756097560975', 'CLEC4D: 3.0', 'FCER1G: 4.97560975609756', 'NCR1: 0.6097560975609756', 'SYK: 5.902439024390244', 'NCR3: 3.317073170731708', 'MAP3K14: 1.317073170731707', 'PAK1: 0.3414634146341463', 'GP6: 2.804878048780488', 'TRAF3: 3.512195121951219', 'HK3: 4.170731707317073', 'TRADD: 1.902439024390244']	32.4146	2.70122	0.000764923	0.063656
717	10540	28322	0.1875	16	['GCDH', 'DLST', 'OGDH', 'DLD', 'MUT', 'SUCLG1', 'PDHB', 'SHMT2', 'SUCLG2', 'GOT1', 'SDSL', 'SUCLA2', 'SHMT1', 'EHHADH', 'MCEE', 'ECHS1']	['GCDH: 0.9268292682926829', 'DLST: 4.439024390243902', 'OGDH: 1.853658536585366', 'DLD: 2.780487804878049', 'MUT: 2.560975609756097', 'SUCLG1: 1.975609756097561', 'PDHB: 4.439024390243902', 'SHMT2: 3.121951219512195', 'SUCLG2: 3.463414634146341', 'GOT1: 0.2195121951219512', 'SDSL: 4.512195121951219', 'SUCLA2: 3.75609756097561', 'SHMT1: 4.829268292682927', 'EHHADH: 1.48780487804878', 'MCEE: 2.853…	43.2195	2.70122	0.000764923	0.063656
718	588	79239	0.333333	15	['CSF1R', 'SPI1', 'CSF3R', 'CSF3', 'CSF1', 'CRK', 'GRB2', 'CSF2RA', 'MIR126', 'IGF1R', 'SHC2', 'FLT3', 'PTK2B', 'MAPK1', 'IL34']	['CSF1R: 11.73170731707317', 'SPI1: 5.658536585365853', 'CSF3R: 2.048780487804878', 'CSF3: 0.07317073170731707', 'CSF1: 0.5853658536585366', 'CRK: 0.7560975609756098', 'GRB2: 0.9512195121951219', 'CSF2RA: 5.365853658536585', 'IGF1R: 1.48780487804878', 'SHC2: 2.292682926829268', 'FLT3: 0.3414634146341463', 'PTK2B: 2.634146341463414', 'MAPK1: 1.073170731707317', 'IL34: 5.512195121951219']	40.5122	2.70081	0.000764923	0.063656
719	2630	52522	0.272727	11	['SHMT1', 'DLD', 'MTHFD1', 'MTHFD2', 'IDH3A', 'MTHFR', 'AMT', 'IDH3B', 'SHMT2', 'PDHA2', 'DBT']	['SHMT1: 4.829268292682927', 'DLD: 2.780487804878049', 'MTHFD1: 3.097560975609756', 'MTHFD2: 1.682926829268293', 'IDH3A: 1.609756097560976', 'MTHFR: 1.951219512195122', 'AMT: 0.7073170731707317', 'IDH3B: 2.317073170731707', 'SHMT2: 3.121951219512195', 'PDHA2: 0.0', 'DBT: 7.609756097560975']	29.7073	2.70067	0.000764923	0.063656
720	392	66512	0.363636	11	['PIK3AP1', 'PIK3CA', 'RAP1A', 'PLCE1', 'RAP1GAP', 'SYK', 'RHOA', 'FLT3', 'GNB5', 'RRAS', 'RASSF5']	['PIK3AP1: 5.097560975609755', 'PIK3CA: 1.439024390243902', 'RAP1A: 1.75609756097561', 'PLCE1: 1.804878048780488', 'RAP1GAP: 5.24390243902439', 'SYK: 5.902439024390244', 'RHOA: 1.73170731707317', 'FLT3: 0.3414634146341463', 'GNB5: 0.7560975609756098', 'RRAS: 3.073170731707317', 'RASSF5: 2.560975609756097']	29.7073	2.70067	0.000764923	0.063656
721	13357	56310	0.176471	17	['IL34', 'CSF1R', 'SHC2', 'FGR', 'PIK3CA', 'PTPRF', 'FYN', 'GNAI1', 'FGFR1', 'MIR126', 'EGFR', 'INSR', 'SH2B2', 'CASR', 'BTC', 'PRNP', 'PLCG1']	['IL34: 5.512195121951219', 'CSF1R: 11.73170731707317', 'SHC2: 2.292682926829268', 'FGR: 3.097560975609756', 'PIK3CA: 1.439024390243902', 'PTPRF: 1.268292682926829', 'FYN: 0.5121951219512195', 'GNAI1: 1.73170731707317', 'FGFR1: 4.707317073170731', 'EGFR: 1.658536585365854', 'INSR: 1.121951219512195', 'SH2B2: 5.682926829268292', 'CASR: 0.5365853658536585', 'BTC: 1.121951219512195', 'PRNP: 2.146341…	45.9024	2.70014	0.000764923	0.063656
722	1489	7327	0.3	10	['FLOT1', 'SORBS1', 'VCL', 'TLN1', 'MLLT4', 'CTNNA1', 'ACTB', 'CDH1', 'APBB1IP', 'PIP5K1C']	['FLOT1: 4.804878048780488', 'SORBS1: 1.365853658536585', 'VCL: 2.609756097560975', 'TLN1: 3.609756097560975', 'MLLT4: 1.341463414634146', 'CTNNA1: 1.170731707317073', 'ACTB: 5.902439024390244', 'CDH1: 0.3902439024390244', 'APBB1IP: 3.951219512195122', 'PIP5K1C: 1.853658536585366']	27	2.7	0.000779356	0.063656
723	9115	79333	0.2	10	['GALNT16', 'GALNT15', 'MAN1A1', 'GALNT8', 'POMT1', 'GALNTL5', 'GALNT18', 'ABO', 'CHPF', 'ALG9']	['GALNT16: 2.658536585365853', 'GALNT15: 3.24390243902439', 'MAN1A1: 1.121951219512195', 'POMT1: 1.268292682926829', 'GALNTL5: 0.8780487804878048', 'GALNT18: 9.146341463414634', 'ABO: 2.341463414634146', 'CHPF: 3.0', 'ALG9: 3.341463414634147']	27	2.7	0.000779356	0.063656
724	24120	44217	0.133333	15	['FAHD1', 'SDHD', 'FH', 'EGLN2', 'ME2', 'SDHC', 'MDH2', 'ADSL', 'HIF1A', 'BNIP3', 'EPAS1', 'FGF2', 'NFKB1', 'CD274', 'E2F1']	['FAHD1: 2.804878048780488', 'SDHD: 4.048780487804878', 'FH: 4.390243902439024', 'EGLN2: 0.5853658536585366', 'ME2: 8.634146341463413', 'SDHC: 2.902439024390244', 'MDH2: 2.512195121951219', 'ADSL: 0.8048780487804879', 'HIF1A: 3.634146341463414', 'BNIP3: 0.9024390243902438', 'EPAS1: 2.219512195121951', 'FGF2: 1.292682926829268', 'NFKB1: 2.390243902439024', 'CD274: 3.048780487804878', 'E2F1: 0.3170…	40.4878	2.69919	0.000779356	0.063656
725	4340	2832	0.25	12	['MAT1A', 'AMD1', 'BHMT2', 'SRM', 'AHCYL2', 'CBS', 'AHCYL1', 'SMS', 'DNMT3A', 'AHCY', 'DNMT1', 'MIR29A']	['MAT1A: 5.560975609756097', 'AMD1: 8.536585365853657', 'BHMT2: 2.682926829268292', 'SRM: 0.4146341463414634', 'AHCYL2: 2.439024390243902', 'CBS: 3.24390243902439', 'AHCYL1: 1.75609756097561', 'SMS: 1.195121951219512', 'DNMT3A: 2.512195121951219', 'AHCY: 2.219512195121951', 'DNMT1: 1.829268292682927']	32.3902	2.69919	0.000779356	0.063656
726	12768	80259	0.181818	11	['TNFRSF1B', 'LTA', 'TRAF2', 'NFKB1', 'RAC1', 'VIM', 'IL15', 'SPHK2', 'MAPK1', 'NFKB2', 'TNFRSF1A']	['TNFRSF1B: 9.439024390243903', 'LTA: 0.0', 'TRAF2: 1.439024390243902', 'NFKB1: 2.390243902439024', 'RAC1: 1.75609756097561', 'VIM: 5.292682926829268', 'IL15: 1.48780487804878', 'SPHK2: 1.73170731707317', 'MAPK1: 1.073170731707317', 'NFKB2: 1.439024390243902', 'TNFRSF1A: 3.634146341463414']	29.6829	2.69845	0.000779356	0.063656
727	11423	37072	0.181818	11	['LYL1', 'TCF3', 'BAX', 'LCK', 'SIRT1', 'CASP3', 'PPARGC1A', 'MAPK14', 'FOSB', 'SOD1', 'CD4']	['LYL1: 1.536585365853659', 'TCF3: 2.073170731707317', 'BAX: 1.365853658536585', 'LCK: 1.268292682926829', 'SIRT1: 2.463414634146341', 'CASP3: 1.975609756097561', 'PPARGC1A: 1.439024390243902', 'MAPK14: 2.634146341463414', 'FOSB: 1.634146341463415', 'SOD1: 0.7804878048780488', 'CD4: 12.51219512195122']	29.6829	2.69845	0.000779356	0.063656
728	25967	42231	0.125	16	['FLT3', 'STAT3', 'SPI1', 'ITGAM', 'FCGR1A', 'HCK', 'PTGS2', 'JAK3', 'GAB2', 'ALK', 'CSF1R', 'PPARGC1A', 'C3', 'PLCB1', 'MIR199A1', 'CFD']	['FLT3: 0.3414634146341463', 'STAT3: 0.8048780487804879', 'SPI1: 5.658536585365853', 'ITGAM: 0.853658536585366', 'FCGR1A: 3.097560975609756', 'HCK: 5.463414634146341', 'PTGS2: 0.7804878048780488', 'JAK3: 3.48780487804878', 'GAB2: 1.975609756097561', 'ALK: 0.0', 'CSF1R: 11.73170731707317', 'PPARGC1A: 1.439024390243902', 'C3: 4.390243902439024', 'PLCB1: 0.7073170731707317', 'CFD: 2.439024390243902']	43.1707	2.69817	0.000779356	0.063656
729	310	4479	0.375	16	['ELMO2', 'RHOG', 'DOCK1', 'RAC1', 'CRK', 'ARHGEF26', 'DOCK2', 'RAPGEF1', 'PREX1', 'RAP1A', 'PIK3CA', 'APBB1IP', 'EVL', 'PIK3R6', 'ACTB', 'CASP3']	['ELMO2: 6.0', 'RHOG: 3.75609756097561', 'RAC1: 1.75609756097561', 'CRK: 0.7560975609756098', 'ARHGEF26: 3.0', 'DOCK2: 2.414634146341463', 'RAPGEF1: 3.707317073170731', 'PREX1: 4.707317073170731', 'RAP1A: 1.75609756097561', 'PIK3CA: 1.439024390243902', 'APBB1IP: 3.951219512195122', 'EVL: 0.6829268292682926', 'PIK3R6: 1.365853658536585', 'ACTB: 5.902439024390244', 'CASP3: 1.975609756097561']	43.1707	2.69817	0.000779356	0.063656
730	3265	4812	0.25	16	['HCK', 'PTPRC', 'LCK', 'CD4', 'FYN', 'FCGR2A', 'SYK', 'CRK', 'TYROBP', 'IL16', 'CTTN', 'SRC', 'GNAS', 'SHC2', 'HTR4', 'CTNNB1']	['HCK: 5.463414634146341', 'PTPRC: 3.048780487804878', 'LCK: 1.268292682926829', 'CD4: 12.51219512195122', 'FYN: 0.5121951219512195', 'SYK: 5.902439024390244', 'CRK: 0.7560975609756098', 'TYROBP: 3.048780487804878', 'IL16: 0.2926829268292683', 'SRC: 4.75609756097561', 'GNAS: 1.268292682926829', 'SHC2: 2.292682926829268', 'CTNNB1: 2.048780487804878']	43.1707	2.69817	0.000779356	0.063656
733	7956	29476	0.2	10	['PPAP2C', 'PPAP2B', 'DEGS1', 'UGCG', 'PRKCB', 'ASAH1', 'CERK', 'DEGS2', 'GLB1', 'B4GALT6']	['PPAP2C: 0.7560975609756098', 'PPAP2B: 2.926829268292683', 'DEGS1: 1.73170731707317', 'UGCG: 0.6097560975609756', 'PRKCB: 6.780487804878049', 'ASAH1: 1.195121951219512', 'CERK: 7.634146341463414', 'DEGS2: 3.048780487804878', 'GLB1: 1.439024390243902', 'B4GALT6: 0.853658536585366']	26.9756	2.69756	0.000779356	0.063656
731	1520	63240	0.3	10	['PXN', 'PARVB', 'ILK', 'RHOA', 'ACTB', 'GIT2', 'IL2RA', 'STAT5A', 'ITGA5', 'SRC']	['PXN: 1.853658536585366', 'PARVB: 0.0975609756097561', 'ILK: 1.585365853658537', 'RHOA: 1.73170731707317', 'ACTB: 5.902439024390244', 'GIT2: 2.902439024390244', 'IL2RA: 0.6829268292682926', 'STAT5A: 0.8048780487804879', 'ITGA5: 6.658536585365854', 'SRC: 4.75609756097561']	26.9756	2.69756	0.000779356	0.063656
732	2807	27254	0.266667	15	['RUNX1', 'CSF2', 'TBX21', 'IL12RB1', 'JAK2', 'CSF1R', 'IL12RB2', 'NFKB1', 'NLRP3', 'STAT4', 'SPI1', 'PTPN11', 'IL34', 'LAT', 'GATA3']	['RUNX1: 1.658536585365854', 'CSF2: 0.0', 'TBX21: 0.5121951219512195', 'IL12RB1: 0.8780487804878048', 'JAK2: 2.926829268292683', 'CSF1R: 11.73170731707317', 'IL12RB2: 0.5853658536585366', 'NFKB1: 2.390243902439024', 'NLRP3: 3.804878048780488', 'SPI1: 5.658536585365853', 'PTPN11: 3.195121951219512', 'IL34: 5.512195121951219', 'LAT: 0.4146341463414634', 'GATA3: 1.195121951219512']	40.4634	2.69756	0.000779356	0.063656
734	3450	6607	0.25	12	['FAH', 'BDH1', 'MDH2', 'OXCT1', 'MDH1', 'ADSL', 'SDHB', 'SDHD', 'ME2', 'ASL', 'SDHC', 'CCBL1']	['FAH: 2.170731707317073', 'BDH1: 0.6097560975609756', 'MDH2: 2.512195121951219', 'OXCT1: 3.219512195121951', 'MDH1: 0.1951219512195122', 'ADSL: 0.8048780487804879', 'SDHB: 3.195121951219512', 'SDHD: 4.048780487804878', 'ME2: 8.634146341463413', 'ASL: 3.560975609756097', 'SDHC: 2.902439024390244', 'CCBL1: 0.5121951219512195']	32.3659	2.69715	0.000779356	0.063656
735	3213	92556	0.263158	19	['ME3', 'FAHD1', 'ME2', 'ASL', 'MDH1', 'MDH2', 'ASS1', 'HOGA1', 'ARG1', 'KLF2', 'ARG2', 'FH', 'FAH', 'TXN2', 'ACY1', 'NIT2', 'NOS1', 'HRAS', 'NOS2']	['ME3: 0.975609756097561', 'FAHD1: 2.804878048780488', 'ME2: 8.634146341463413', 'ASL: 3.560975609756097', 'MDH1: 0.1951219512195122', 'MDH2: 2.512195121951219', 'ASS1: 3.317073170731708', 'HOGA1: 1.951219512195122', 'ARG1: 3.560975609756097', 'KLF2: 0.7804878048780488', 'ARG2: 1.975609756097561', 'FH: 4.390243902439024', 'FAH: 2.170731707317073', 'TXN2: 1.853658536585366', 'ACY1: 6.7560975609756…	51.2439	2.69705	0.000779356	0.063656
736	12304	71276	0.181818	11	['PTPRM', 'CTNND1', 'CDH5', 'PTPN6', 'CTLA4', 'CTNNB1', 'IQGAP1', 'EEF1A1', 'FER', 'LEF1', 'HSF1']	['PTPRM: 2.829268292682927', 'CTNND1: 2.365853658536585', 'CDH5: 5.268292682926829', 'PTPN6: 2.682926829268292', 'CTLA4: 3.195121951219512', 'CTNNB1: 2.048780487804878', 'IQGAP1: 6.24390243902439', 'EEF1A1: 1.195121951219512', 'FER: 1.439024390243902', 'LEF1: 0.6829268292682926', 'HSF1: 1.707317073170732']	29.6585	2.69623	0.000793788	0.063656
737	262	92630	0.384615	13	['TYROBP', 'SYK', 'LCK', 'CD4', 'ZAP70', 'NCR2', 'FCGR2A', 'IGH', 'CBLB', 'TSHR', 'FYN', 'FBXW11', 'TCF3']	['TYROBP: 3.048780487804878', 'SYK: 5.902439024390244', 'LCK: 1.268292682926829', 'CD4: 12.51219512195122', 'ZAP70: 0.5121951219512195', 'NCR2: 2.536585365853658', 'CBLB: 1.121951219512195', 'TSHR: 3.26829268292683', 'FYN: 0.5121951219512195', 'FBXW11: 2.292682926829268', 'TCF3: 2.073170731707317']	35.0488	2.69606	0.000793788	0.063656
738	26899	94066	0.117647	17	['TYROBP', 'TNFRSF11A', 'BTK', 'LYN', 'PTPN6', 'NFKB1', 'FYN', 'DAPP1', 'FCGR1A', 'RAC1', 'LCP2', 'SYK', 'RHOA', 'FCER1G', 'EFNA1', 'PDCD1', 'PTK2']	['TYROBP: 3.048780487804878', 'TNFRSF11A: 4.804878048780488', 'BTK: 2.902439024390244', 'LYN: 1.585365853658537', 'PTPN6: 2.682926829268292', 'NFKB1: 2.390243902439024', 'FYN: 0.5121951219512195', 'DAPP1: 5.170731707317072', 'FCGR1A: 3.097560975609756', 'RAC1: 1.75609756097561', 'LCP2: 2.317073170731707', 'SYK: 5.902439024390244', 'RHOA: 1.73170731707317', 'FCER1G: 4.97560975609756', 'EFNA1: 1.75…	45.8293	2.69584	0.000793788	0.063656
739	1985	3336	0.285714	14	['SRC', 'CAV1', 'FYN', 'LYN', 'GP6', 'PRR3', 'MET', 'CBL', 'FCER1G', 'JAK1', 'CSF2RB', 'SHC2', 'MLLT4', 'FCGR3A']	['SRC: 4.75609756097561', 'CAV1: 2.780487804878049', 'FYN: 0.5121951219512195', 'LYN: 1.585365853658537', 'GP6: 2.804878048780488', 'PRR3: 4.73170731707317', 'MET: 2.121951219512195', 'CBL: 2.853658536585366', 'FCER1G: 4.97560975609756', 'JAK1: 3.48780487804878', 'CSF2RB: 2.414634146341463', 'SHC2: 2.292682926829268', 'MLLT4: 1.341463414634146', 'FCGR3A: 1.073170731707317']	37.7317	2.69512	0.000793788	0.063656
740	36265	48189	0.1	10	['PLXNA1', 'RND1', 'RHOD', 'PLXNB2', 'RAC1', 'IQGAP1', 'TIAM1', 'ACTB', 'PARD3', 'CTNNA1']	['PLXNA1: 4.902439024390244', 'RND1: 1.463414634146341', 'RHOD: 1.121951219512195', 'PLXNB2: 1.707317073170732', 'RAC1: 1.75609756097561', 'IQGAP1: 6.24390243902439', 'TIAM1: 1.121951219512195', 'ACTB: 5.902439024390244', 'PARD3: 1.560975609756098', 'CTNNA1: 1.170731707317073']	26.9512	2.69512	0.000793788	0.063656
741	15528	84985	0.166667	12	['SH2B2', 'CBL', 'MET', 'DCN', 'THBS1', 'RAPGEF1', 'MMP2', 'CRK', 'IGF1', 'GRB2', 'PTK2B', 'CTNND1']	['SH2B2: 5.682926829268292', 'CBL: 2.853658536585366', 'MET: 2.121951219512195', 'DCN: 3.926829268292683', 'THBS1: 3.463414634146341', 'RAPGEF1: 3.707317073170731', 'MMP2: 3.024390243902439', 'CRK: 0.7560975609756098', 'IGF1: 0.853658536585366', 'GRB2: 0.9512195121951219', 'PTK2B: 2.634146341463414', 'CTNND1: 2.365853658536585']	32.3415	2.69512	0.000793788	0.063656
742	14148	19118	0.166667	18	['FCGR1A', 'SPI1', 'CD14', 'CSF1R', 'CSF1', 'ITGAM', 'TLR2', 'PML', 'PTGS2', 'RARA', 'C3', 'TLR1', 'NFKB1', 'HSPA1A', 'NFATC2', 'TAB1', 'MAPK14', 'TNFRSF1A']	['FCGR1A: 3.097560975609756', 'SPI1: 5.658536585365853', 'CD14: 0.975609756097561', 'CSF1R: 11.73170731707317', 'CSF1: 0.5853658536585366', 'ITGAM: 0.853658536585366', 'TLR2: 5.75609756097561', 'PML: 1.121951219512195', 'PTGS2: 0.7804878048780488', 'RARA: 2.365853658536585', 'C3: 4.390243902439024', 'NFKB1: 2.390243902439024', 'NFATC2: 1.341463414634146', 'TAB1: 1.195121951219512', 'MAPK14: 2.634…	48.5122	2.69512	0.000793788	0.063656
743	1353	17895	0.3	10	['SLC44A3', 'SP1', 'TBPL2', 'MYOD1', 'PLD1', 'SYK', 'FCER1G', 'PLA2G16', 'HRAS', 'NCR3']	['SLC44A3: 3.853658536585366', 'SP1: 2.609756097560975', 'TBPL2: 0.0', 'MYOD1: 0.0', 'PLD1: 4.414634146341463', 'SYK: 5.902439024390244', 'FCER1G: 4.97560975609756', 'PLA2G16: 1.146341463414634', 'HRAS: 0.7317073170731707', 'NCR3: 3.317073170731708']	26.9512	2.69512	0.000793788	0.063656
744	8185	15188	0.2	10	['MTAP', 'SMS', 'SMOX', 'AMD1', 'SRM', 'MAT2A', 'SAT1', 'SAT2', 'MAT1A', 'MTR']	['MTAP: 2.585365853658536', 'SMS: 1.195121951219512', 'SMOX: 2.853658536585366', 'AMD1: 8.536585365853657', 'SRM: 0.4146341463414634', 'MAT2A: 1.51219512195122', 'SAT1: 1.341463414634146', 'SAT2: 2.268292682926829', 'MAT1A: 5.560975609756097', 'MTR: 0.6829268292682926']	26.9512	2.69512	0.000793788	0.063656
745	180	19826	0.4	10	['RHOG', 'ELMO2', 'DOCK1', 'ARHGEF26', 'CRK', 'FCGR3A', 'FCER1G', 'SYK', 'FCGR2A', 'CLEC1B']	['RHOG: 3.75609756097561', 'ELMO2: 6.0', 'ARHGEF26: 3.0', 'CRK: 0.7560975609756098', 'FCGR3A: 1.073170731707317', 'FCER1G: 4.97560975609756', 'SYK: 5.902439024390244', 'CLEC1B: 1.48780487804878']	26.9512	2.69512	0.000793788	0.063656
746	833	55532	0.315789	19	['RAP1GAP', 'RAP1A', 'CDC42', 'ARHGAP17', 'RAC1', 'SRC', 'PXN', 'FYN', 'MAPK8', 'RASSF5', 'SDC4', 'LIMK1', 'PRKCE', 'NUDT16L1', 'ACTB', 'ITGAL', 'MAP3K1', 'RRAS2', 'ITGA2B']	['RAP1GAP: 5.24390243902439', 'RAP1A: 1.75609756097561', 'CDC42: 1.073170731707317', 'ARHGAP17: 4.146341463414634', 'RAC1: 1.75609756097561', 'SRC: 4.75609756097561', 'PXN: 1.853658536585366', 'FYN: 0.5121951219512195', 'MAPK8: 1.268292682926829', 'RASSF5: 2.560975609756097', 'SDC4: 0.3414634146341463', 'LIMK1: 4.585365853658536', 'PRKCE: 2.097560975609756', 'NUDT16L1: 2.097560975609756', 'ACTB: …	51.1951	2.69448	0.000793788	0.063656
747	7264	15970	0.210526	19	['PIK3CG', 'PLCD1', 'PIK3CA', 'PLCD3', 'PLCG2', 'BLNK', 'PRKCI', 'CSF1R', 'IFNGR1', 'JAK1', 'PLCZ1', 'PIK3CD', 'PLCE1', 'EGFR', 'PIK3R6', 'LLGL2', 'HRAS', 'DLG1', 'INPP5K']	['PIK3CG: 2.707317073170731', 'PLCD1: 4.585365853658536', 'PIK3CA: 1.439024390243902', 'PLCD3: 0.6341463414634145', 'PLCG2: 1.926829268292683', 'BLNK: 0.7073170731707317', 'PRKCI: 1.024390243902439', 'CSF1R: 11.73170731707317', 'IFNGR1: 8.0', 'JAK1: 3.48780487804878', 'PIK3CD: 4.536585365853658', 'PLCE1: 1.804878048780488', 'EGFR: 1.658536585365854', 'PIK3R6: 1.365853658536585', 'LLGL2: 1.2195121…	51.1951	2.69448	0.000793788	0.063656
748	295	60842	0.384615	13	['PLD3', 'PLD1', 'RALGDS', 'PLD2', 'PLA2G4D', 'PIGN', 'PLA2G16', 'PLA2G4C', 'GALNT18', 'ALG3', 'RAF1', 'PLA2G4F', 'RRAS2']	['PLD3: 1.780487804878049', 'PLD1: 4.414634146341463', 'RALGDS: 3.365853658536586', 'PLD2: 3.902439024390244', 'PLA2G4D: 2.73170731707317', 'PIGN: 1.658536585365854', 'PLA2G16: 1.146341463414634', 'GALNT18: 9.146341463414634', 'ALG3: 2.634146341463414', 'RAF1: 0.5853658536585366', 'PLA2G4F: 1.51219512195122', 'RRAS2: 2.146341463414634']	35.0244	2.69418	0.000793788	0.063656
749	11760	48136	0.181818	11	['VASP', 'TJP1', 'PRKG1', 'PLIN1', 'CTNNA1', 'LIPE', 'ACTB', 'SRC', 'TUBA1B', 'PRKCE', 'CTNNB1']	['VASP: 5.804878048780488', 'TJP1: 0.8780487804878048', 'PLIN1: 3.682926829268292', 'CTNNA1: 1.170731707317073', 'LIPE: 1.536585365853659', 'ACTB: 5.902439024390244', 'SRC: 4.75609756097561', 'TUBA1B: 1.75609756097561', 'PRKCE: 2.097560975609756', 'CTNNB1: 2.048780487804878']	29.6341	2.69401	0.000808221	0.063656
750	2390	8191	0.272727	11	['ME2', 'SDS', 'AGXT2', 'MPST', 'LDHB', 'ETHE1', 'MDH2', 'ASL', 'GLS2', 'FAH', 'CTH']	['ME2: 8.634146341463413', 'SDS: 2.463414634146341', 'AGXT2: 1.292682926829268', 'MPST: 1.146341463414634', 'LDHB: 1.951219512195122', 'ETHE1: 1.951219512195122', 'MDH2: 2.512195121951219', 'ASL: 3.560975609756097', 'GLS2: 3.170731707317073', 'FAH: 2.170731707317073', 'CTH: 0.7804878048780488']	29.6341	2.69401	0.000808221	0.063656
751	9789	47430	0.2	20	['CTSS', 'NFYA', 'HLA-DMA', 'CD247', 'RFX5', 'TBPL2', 'CD4', 'NCR1', 'CD74', 'FCER1G', 'CLEC4D', 'CREB1', 'SYK', 'FCGR3A', 'CLEC7A', 'NEDD4', 'PLD1', 'PRKG1', 'SP1', 'CLEC4E']	['CTSS: 9.585365853658537', 'NFYA: 1.414634146341463', 'CD247: 0.2439024390243902', 'RFX5: 4.512195121951219', 'TBPL2: 0.0', 'CD4: 12.51219512195122', 'NCR1: 0.6097560975609756', 'CD74: 0.7804878048780488', 'FCER1G: 4.97560975609756', 'CLEC4D: 3.0', 'CREB1: 0.4634146341463414', 'SYK: 5.902439024390244', 'FCGR3A: 1.073170731707317', 'CLEC7A: 0.3658536585365854', 'NEDD4: 0.853658536585366', 'PLD1: …	53.878	2.6939	0.000808221	0.063656
752	1951	41353	0.285714	14	['LGMN', 'CD74', 'NFYA', 'HLA-DMA', 'NFYB', 'CIITA', 'CTSB', 'STAT1', 'RFX5', 'JAK1', 'CTSS', 'CD247', 'IL10RA', 'TH']	['LGMN: 4.121951219512195', 'CD74: 0.7804878048780488', 'NFYA: 1.414634146341463', 'NFYB: 6.097560975609756', 'CIITA: 0.6585365853658536', 'CTSB: 0.2195121951219512', 'STAT1: 1.560975609756098', 'RFX5: 4.512195121951219', 'JAK1: 3.48780487804878', 'CTSS: 9.585365853658537', 'CD247: 0.2439024390243902', 'IL10RA: 5.024390243902438']	37.7073	2.69338	0.000808221	0.063656
753	4120	48287	0.25	12	['CCBL2', 'CCBL1', 'CBS', 'CTH', 'SDSL', 'LDHB', 'AHCYL2', 'BCKDHB', 'BCAT2', 'BCKDHA', 'ME2', 'CPS1']	['CCBL2: 1.707317073170732', 'CCBL1: 0.5121951219512195', 'CBS: 3.24390243902439', 'CTH: 0.7804878048780488', 'SDSL: 4.512195121951219', 'LDHB: 1.951219512195122', 'AHCYL2: 2.439024390243902', 'BCKDHB: 1.951219512195122', 'BCAT2: 1.121951219512195', 'BCKDHA: 0.5121951219512195', 'ME2: 8.634146341463413', 'CPS1: 4.951219512195122']	32.3171	2.69309	0.000808221	0.063656
754	15721	5820	0.166667	12	['CSF1R', 'PLCB1', 'SPI1', 'PRKCA', 'PIK3CA', 'PDGFRB', 'RUNX1', 'MIR143', 'FZD3', 'CACNA1A', 'MIR31', 'ABCC8']	['CSF1R: 11.73170731707317', 'PLCB1: 0.7073170731707317', 'SPI1: 5.658536585365853', 'PRKCA: 0.5121951219512195', 'PIK3CA: 1.439024390243902', 'PDGFRB: 3.682926829268292', 'RUNX1: 1.658536585365854', 'MIR143: 1.804878048780488', 'FZD3: 1.707317073170732', 'CACNA1A: 0.853658536585366', 'ABCC8: 2.560975609756097']	32.3171	2.69309	0.000808221	0.063656
755	14827	95524	0.166667	12	['MUT', 'MCEE', 'DLST', 'LIAS', 'DLAT', 'DLD', 'LIPT1', 'SUCLA2', 'AMT', 'DHTKD1', 'SDHC', 'SUCLG2']	['MUT: 2.560975609756097', 'MCEE: 2.853658536585366', 'DLST: 4.439024390243902', 'LIAS: 4.024390243902439', 'DLAT: 1.902439024390244', 'DLD: 2.780487804878049', 'LIPT1: 1.024390243902439', 'SUCLA2: 3.75609756097561', 'AMT: 0.7073170731707317', 'DHTKD1: 1.902439024390244', 'SDHC: 2.902439024390244', 'SUCLG2: 3.463414634146341']	32.3171	2.69309	0.000808221	0.063656
756	8538	58394	0.2	10	['PTPRZ1', 'GIT1', 'PXN', 'ACTB', 'ARHGEF7', 'PTK2B', 'SYNPO', 'MAGI1', 'WHAMM', 'IQGAP1']	['PTPRZ1: 1.073170731707317', 'GIT1: 3.73170731707317', 'PXN: 1.853658536585366', 'ACTB: 5.902439024390244', 'ARHGEF7: 1.024390243902439', 'PTK2B: 2.634146341463414', 'SYNPO: 1.707317073170732', 'MAGI1: 1.609756097560976', 'WHAMM: 1.146341463414634', 'IQGAP1: 6.24390243902439']	26.9268	2.69268	0.000808221	0.063656
757	4968	81069	0.230769	13	['SKP1', 'CUL1', 'FBXW11', 'CD4', 'HLA-DMA', 'CD74', 'LCK', 'RBX1', 'RFX5', 'CACYBP', 'CTNNB1', 'NFYB', 'CIITA']	['SKP1: 0.5121951219512195', 'CUL1: 1.804878048780488', 'FBXW11: 2.292682926829268', 'CD4: 12.51219512195122', 'CD74: 0.7804878048780488', 'LCK: 1.268292682926829', 'RBX1: 1.341463414634146', 'RFX5: 4.512195121951219', 'CACYBP: 1.170731707317073', 'CTNNB1: 2.048780487804878', 'NFYB: 6.097560975609756', 'CIITA: 0.6585365853658536']	35	2.69231	0.000808221	0.063656
758	5201	6178	0.230769	13	['PRKCB', 'PRKCD', 'PRKCE', 'IRS1', 'IKBKB', 'MAP2K1', 'PLCB1', 'PLCE1', 'IRS2', 'MARCKS', 'INSR', 'CSF1R', 'RASGRP3']	['PRKCB: 6.780487804878049', 'PRKCD: 2.341463414634146', 'PRKCE: 2.097560975609756', 'IRS1: 0.9268292682926829', 'IKBKB: 2.853658536585366', 'MAP2K1: 1.585365853658537', 'PLCB1: 0.7073170731707317', 'PLCE1: 1.804878048780488', 'IRS2: 0.4146341463414634', 'MARCKS: 1.682926829268293', 'INSR: 1.121951219512195', 'CSF1R: 11.73170731707317', 'RASGRP3: 0.9512195121951219']	35	2.69231	0.000808221	0.063656
759	11605	40292	0.181818	11	['SDSL', 'LDHAL6B', 'BCKDHB', 'SARS2', 'BCKDHA', 'DBT', 'AMPD1', 'CAD', 'SDS', 'GLS', 'ACADS']	['SDSL: 4.512195121951219', 'BCKDHB: 1.951219512195122', 'SARS2: 0.7317073170731707', 'BCKDHA: 0.5121951219512195', 'DBT: 7.609756097560975', 'AMPD1: 3.512195121951219', 'CAD: 3.24390243902439', 'SDS: 2.463414634146341', 'GLS: 4.317073170731707', 'ACADS: 0.7560975609756098']	29.6098	2.6918	0.000808221	0.063656
760	489	40515	0.357143	14	['MTHFS', 'MTHFS', 'GART', 'MTHFD1', 'PFAS', 'PPAT', 'MTHFD1L', 'AMT', 'SHMT1', 'ESD', 'MTHFD2L', 'SRR', 'SHMT2', 'GGH']	['MTHFS: 3.097560975609756', 'MTHFS: 3.097560975609756', 'GART: 1.073170731707317', 'MTHFD1: 3.097560975609756', 'PFAS: 2.146341463414634', 'PPAT: 1.121951219512195', 'MTHFD1L: 2.073170731707317', 'AMT: 0.7073170731707317', 'SHMT1: 4.829268292682927', 'ESD: 5.170731707317072', 'MTHFD2L: 1.170731707317073', 'SRR: 2.146341463414634', 'SHMT2: 3.121951219512195', 'GGH: 4.829268292682927']	37.6829	2.69164	0.000808221	0.063656
761	2036	5933	0.285714	14	['SPI1', 'PML', 'ITGAM', 'CSF2RA', 'PTGS2', 'CEBPE', 'CSF1R', 'NFATC2', 'EGFR', 'CTNNB1', 'GSK3B', 'PIK3CA', 'CCNA2', 'CDK2']	['SPI1: 5.658536585365853', 'PML: 1.121951219512195', 'ITGAM: 0.853658536585366', 'CSF2RA: 5.365853658536585', 'PTGS2: 0.7804878048780488', 'CEBPE: 0.3902439024390244', 'CSF1R: 11.73170731707317', 'NFATC2: 1.341463414634146', 'EGFR: 1.658536585365854', 'CTNNB1: 2.048780487804878', 'GSK3B: 0.7804878048780488', 'PIK3CA: 1.439024390243902', 'CCNA2: 2.073170731707317', 'CDK2: 2.439024390243902']	37.6829	2.69164	0.000808221	0.063656
762	1759	48698	0.294118	17	['ELMO2', 'RHOG', 'DOCK1', 'CRK', 'FCGR3A', 'DOCK2', 'RAC1', 'PAK4', 'HCK', 'SYK', 'MAP2K1', 'FCGR1A', 'MIR224', 'ARHGEF26', 'EGFR', 'NFKB1', 'DCN']	['ELMO2: 6.0', 'RHOG: 3.75609756097561', 'CRK: 0.7560975609756098', 'FCGR3A: 1.073170731707317', 'DOCK2: 2.414634146341463', 'RAC1: 1.75609756097561', 'PAK4: 2.975609756097561', 'HCK: 5.463414634146341', 'SYK: 5.902439024390244', 'MAP2K1: 1.585365853658537', 'FCGR1A: 3.097560975609756', 'ARHGEF26: 3.0', 'EGFR: 1.658536585365854', 'NFKB1: 2.390243902439024', 'DCN: 3.926829268292683']	45.7561	2.69154	0.000808221	0.063656
765	1325	86349	0.3	10	['GALNT16', 'POMT2', 'GALNT1', 'POMT1', 'CSGALNACT1', 'GALNT10', 'EXTL3', 'GALNT15', 'B4GALT7', 'GALNT16']	['GALNT16: 2.658536585365853', 'POMT2: 0.975609756097561', 'GALNT1: 1.097560975609756', 'POMT1: 1.268292682926829', 'CSGALNACT1: 6.048780487804878', 'GALNT10: 3.512195121951219', 'EXTL3: 4.097560975609756', 'GALNT15: 3.24390243902439', 'B4GALT7: 1.341463414634146', 'GALNT16: 2.658536585365853']	26.9024	2.69024	0.000822653	0.063656
764	33485	8822	0.1	10	['SYNJ1', 'INPP5E', 'INPP5D', 'PIK3R3', 'PIK3CA', 'PIK3R2', 'CSF1R', 'PLCG1', 'PIP5K1B', 'CRK']	['SYNJ1: 0.3414634146341463', 'INPP5E: 1.707317073170732', 'INPP5D: 3.707317073170731', 'PIK3R3: 1.146341463414634', 'PIK3CA: 1.439024390243902', 'PIK3R2: 0.3658536585365854', 'CSF1R: 11.73170731707317', 'PLCG1: 1.341463414634146', 'PIP5K1B: 4.365853658536585', 'CRK: 0.7560975609756098']	26.9024	2.69024	0.000822653	0.063656
763	1625	62137	0.3	10	['ITGB1', 'SRC', 'CAV1', 'RAP1A', 'BRAF', 'SIPA1L2', 'RRAS2', 'MLLT4', 'RGS14', 'ITGAL']	['ITGB1: 1.902439024390244', 'SRC: 4.75609756097561', 'CAV1: 2.780487804878049', 'RAP1A: 1.75609756097561', 'BRAF: 0.975609756097561', 'SIPA1L2: 1.146341463414634', 'RRAS2: 2.146341463414634', 'MLLT4: 1.341463414634146', 'RGS14: 1.463414634146341', 'ITGAL: 8.634146341463413']	26.9024	2.69024	0.000822653	0.063656
766	1823	37345	0.294118	17	['DHTKD1', 'DLST', 'DLD', 'DBT', 'BCKDHB', 'NTPCR', 'SDSL', 'GLDC', 'BCKDHA', 'ACADS', 'SHMT2', 'ENPP3', 'CPS1', 'MTHFD1L', 'GLS', 'IVD', 'MPST']	['DHTKD1: 1.902439024390244', 'DLST: 4.439024390243902', 'DLD: 2.780487804878049', 'DBT: 7.609756097560975', 'BCKDHB: 1.951219512195122', 'NTPCR: 1.634146341463415', 'SDSL: 4.512195121951219', 'GLDC: 0.6097560975609756', 'BCKDHA: 0.5121951219512195', 'ACADS: 0.7560975609756098', 'SHMT2: 3.121951219512195', 'ENPP3: 2.292682926829268', 'CPS1: 4.951219512195122', 'MTHFD1L: 2.073170731707317', 'GLS: …	45.7317	2.6901	0.000822653	0.063656
767	48736	68736	0.0714286	14	['PTPRC', 'HCK', 'LCK', 'ZAP70', 'PIK3CA', 'CD4', 'FCGR3A', 'AGER', 'FBXW11', 'FYN', 'YES1', 'CTNND1', 'FCGR1A', 'DIAPH1']	['PTPRC: 3.048780487804878', 'HCK: 5.463414634146341', 'LCK: 1.268292682926829', 'ZAP70: 0.5121951219512195', 'PIK3CA: 1.439024390243902', 'CD4: 12.51219512195122', 'FCGR3A: 1.073170731707317', 'AGER: 1.24390243902439', 'FBXW11: 2.292682926829268', 'FYN: 0.5121951219512195', 'YES1: 1.170731707317073', 'CTNND1: 2.365853658536585', 'FCGR1A: 3.097560975609756', 'DIAPH1: 1.658536585365854']	37.6585	2.6899	0.000837086	0.063656
768	2727	26176	0.272727	11	['ETNK1', 'ETNK2', 'SGPL1', 'SGPP1', 'CHKA', 'PPAP2A', 'FOS', 'CERK', 'RAF1', 'NFKB1', 'PHOSPHO1']	['ETNK1: 0.3902439024390244', 'ETNK2: 5.268292682926829', 'SGPL1: 1.414634146341463', 'SGPP1: 4.219512195121951', 'CHKA: 2.0', 'PPAP2A: 0.3658536585365854', 'FOS: 2.902439024390244', 'CERK: 7.634146341463414', 'RAF1: 0.5853658536585366', 'NFKB1: 2.390243902439024', 'PHOSPHO1: 2.414634146341463']	29.5854	2.68958	0.000837086	0.063656
769	2782	42836	0.266667	15	['PDGFRA', 'PDGFA', 'SRC', 'GIT2', 'PXN', 'VCL', 'ACTB', 'FCGR2A', 'MYH9', 'FGFR3', 'PRKCA', 'GIT1', 'CFL1', 'HCK', 'SYK']	['PDGFRA: 2.878048780487805', 'PDGFA: 0.7073170731707317', 'SRC: 4.75609756097561', 'GIT2: 2.902439024390244', 'PXN: 1.853658536585366', 'VCL: 2.609756097560975', 'ACTB: 5.902439024390244', 'MYH9: 0.0', 'FGFR3: 0.1707317073170732', 'PRKCA: 0.5121951219512195', 'GIT1: 3.73170731707317', 'CFL1: 2.951219512195122', 'HCK: 5.463414634146341', 'SYK: 5.902439024390244']	40.3415	2.68943	0.000837086	0.063656
770	8549	9968	0.2	15	['DHTKD1', 'DLST', 'DBT', 'OGDH', 'DLD', 'DLAT', 'GCDH', 'NIT2', 'LIAS', 'SDS', 'ACOX3', 'OGDHL', 'IDH3A', 'PDHA1', 'SDSL']	['DHTKD1: 1.902439024390244', 'DLST: 4.439024390243902', 'DBT: 7.609756097560975', 'OGDH: 1.853658536585366', 'DLD: 2.780487804878049', 'DLAT: 1.902439024390244', 'GCDH: 0.9268292682926829', 'NIT2: 3.902439024390244', 'LIAS: 4.024390243902439', 'SDS: 2.463414634146341', 'ACOX3: 0.5365853658536585', 'OGDHL: 1.878048780487805', 'IDH3A: 1.609756097560976', 'SDSL: 4.512195121951219']	40.3415	2.68943	0.000837086	0.063656
771	43400	82471	0.0833333	12	['ME3', 'AGXT2', 'PDHB', 'FAH', 'EGLN2', 'DLD', 'SDHC', 'SDHD', 'AK2', 'GCLM', 'ME2', 'MPST']	['ME3: 0.975609756097561', 'AGXT2: 1.292682926829268', 'PDHB: 4.439024390243902', 'FAH: 2.170731707317073', 'EGLN2: 0.5853658536585366', 'DLD: 2.780487804878049', 'SDHC: 2.902439024390244', 'SDHD: 4.048780487804878', 'AK2: 0.8048780487804879', 'GCLM: 2.48780487804878', 'ME2: 8.634146341463413', 'MPST: 1.146341463414634']	32.2683	2.68902	0.000837086	0.063656
772	3709	52165	0.25	12	['RFX5', 'HLA-DMA', 'CTSS', 'CIITA', 'NFYA', 'CD74', 'CD4', 'IL16', 'TBPL2', 'MYOD1', 'STAT1', 'GTF2B']	['RFX5: 4.512195121951219', 'CTSS: 9.585365853658537', 'CIITA: 0.6585365853658536', 'NFYA: 1.414634146341463', 'CD74: 0.7804878048780488', 'CD4: 12.51219512195122', 'IL16: 0.2926829268292683', 'TBPL2: 0.0', 'MYOD1: 0.0', 'STAT1: 1.560975609756098', 'GTF2B: 0.9268292682926829']	32.2439	2.68699	0.000837086	0.063656
773	3193	30643	0.263158	19	['BIRC2', 'SEPT4', 'TRAF3', 'MAP3K14', 'SYK', 'TNFRSF13C', 'TNFSF13B', 'TRAF2', 'NFKB1', 'CARD9', 'TNFRSF13B', 'ELK1', 'MMP2', 'VEGFA', 'MAPK1', 'SRC', 'TIMP3', 'MMP14', 'AKT3']	['BIRC2: 2.75609756097561', 'SEPT4: 1.292682926829268', 'TRAF3: 3.512195121951219', 'MAP3K14: 1.317073170731707', 'SYK: 5.902439024390244', 'TNFRSF13C: 1.073170731707317', 'TNFSF13B: 4.73170731707317', 'TRAF2: 1.439024390243902', 'NFKB1: 2.390243902439024', 'CARD9: 1.634146341463415', 'TNFRSF13B: 1.829268292682927', 'ELK1: 1.073170731707317', 'MMP2: 3.024390243902439', 'VEGFA: 3.536585365853658',…	51.0488	2.68678	0.000837086	0.063656
774	27057	37841	0.117647	17	['AMD1', 'DNMT1', 'SMS', 'DNMT3B', 'MIR152', 'AHCY', 'MAT2A', 'SRM', 'DNMT3A', 'SMOX', 'MAT1A', 'MIR143', 'TP53', 'ALDH3B1', 'KRAS', 'MDM2', 'PPM1D']	['AMD1: 8.536585365853657', 'DNMT1: 1.829268292682927', 'SMS: 1.195121951219512', 'DNMT3B: 2.097560975609756', 'AHCY: 2.219512195121951', 'MAT2A: 1.51219512195122', 'SRM: 0.4146341463414634', 'DNMT3A: 2.512195121951219', 'SMOX: 2.853658536585366', 'MAT1A: 5.560975609756097', 'MIR143: 1.804878048780488', 'TP53: 5.926829268292683', 'ALDH3B1: 0.8048780487804879', 'KRAS: 2.951219512195122', 'MDM2: 4.…	45.6585	2.6858	0.000837086	0.063656
775	335	70143	0.363636	11	['DNM1', 'CTTN', 'SRC', 'ACTB', 'FOS', 'HRK', 'MSN', 'PRKCE', 'ARHGAP35', 'PFN3', 'RDX']	['DNM1: 4.024390243902439', 'SRC: 4.75609756097561', 'ACTB: 5.902439024390244', 'FOS: 2.902439024390244', 'MSN: 4.48780487804878', 'PRKCE: 2.097560975609756', 'ARHGAP35: 1.707317073170732', 'PFN3: 0.6829268292682926', 'RDX: 2.975609756097561']	29.5366	2.68514	0.000837086	0.063656
776	4319	96130	0.25	12	['IDH3B', 'IDH2', 'GLUD1', 'NADK2', 'RIPK3', 'IDH1', 'L2HGDH', 'NNT', 'DLST', 'NADK', 'ACO1', 'ACO2']	['IDH3B: 2.317073170731707', 'IDH2: 3.317073170731708', 'GLUD1: 2.390243902439024', 'NADK2: 4.829268292682927', 'RIPK3: 3.512195121951219', 'IDH1: 2.341463414634146', 'L2HGDH: 4.268292682926829', 'NNT: 2.073170731707317', 'DLST: 4.439024390243902', 'NADK: 1.146341463414634', 'ACO1: 1.121951219512195', 'ACO2: 0.4634146341463414']	32.2195	2.68496	0.000837086	0.063656
777	1014	76028	0.307692	13	['SHMT2', 'CBS', 'SHMT1', 'AHCY', 'AHCYL1', 'CYBB', 'MTHFD1', 'SDSL', 'NAMPT', 'MTR', 'MTHFD1L', 'ALDH1L1', 'BCAT2']	['SHMT2: 3.121951219512195', 'CBS: 3.24390243902439', 'SHMT1: 4.829268292682927', 'AHCY: 2.219512195121951', 'AHCYL1: 1.75609756097561', 'CYBB: 5.317073170731707', 'MTHFD1: 3.097560975609756', 'SDSL: 4.512195121951219', 'NAMPT: 1.463414634146341', 'MTR: 0.6829268292682926', 'MTHFD1L: 2.073170731707317', 'ALDH1L1: 1.463414634146341', 'BCAT2: 1.121951219512195']	34.9024	2.6848	0.000837086	0.063656
778	6569	46347	0.214286	14	['FAHD1', 'CTH', 'LDHAL6B', 'CCBL1', 'DLD', 'LDHB', 'ME2', 'TXNRD3', 'CCBL2', 'CDO1', 'CBS', 'ASL', 'FH', 'AGXT2']	['FAHD1: 2.804878048780488', 'CTH: 0.7804878048780488', 'CCBL1: 0.5121951219512195', 'DLD: 2.780487804878049', 'LDHB: 1.951219512195122', 'ME2: 8.634146341463413', 'TXNRD3: 1.829268292682927', 'CCBL2: 1.707317073170732', 'CDO1: 4.097560975609756', 'CBS: 3.24390243902439', 'ASL: 3.560975609756097', 'FH: 4.390243902439024', 'AGXT2: 1.292682926829268']	37.5854	2.68467	0.000837086	0.063656
779	9442	6412	0.2	15	['PPM1B', 'MAP3K7', 'MAPK8', 'MAPK8IP3', 'BCL10', 'NFKB1', 'MAP2K7', 'TRAF2', 'TNFRSF1B', 'CARD9', 'IRF1', 'MAP2K6', 'IFNB1', 'IL12A', 'TLR2']	['PPM1B: 5.926829268292683', 'MAP3K7: 0.7560975609756098', 'MAPK8: 1.268292682926829', 'MAPK8IP3: 0.9024390243902438', 'BCL10: 0.4634146341463414', 'NFKB1: 2.390243902439024', 'MAP2K7: 0.8780487804878048', 'TRAF2: 1.439024390243902', 'TNFRSF1B: 9.439024390243903', 'CARD9: 1.634146341463415', 'IRF1: 3.512195121951219', 'MAP2K6: 5.195121951219511', 'IL12A: 0.7073170731707317', 'TLR2: 5.756097560975…	40.2683	2.68455	0.000837086	0.063656
780	3034	87401	0.266667	15	['SDSL', 'AMPD1', 'AMT', 'GCSH', 'GPT', 'SHMT1', 'TYMS', 'SARS2', 'FAHD1', 'CPS1', 'FPGS', 'LIPT1', 'ALDH1L1', 'MTHFD1L', 'SRR']	['SDSL: 4.512195121951219', 'AMPD1: 3.512195121951219', 'AMT: 0.7073170731707317', 'GCSH: 2.707317073170731', 'GPT: 2.170731707317073', 'SHMT1: 4.829268292682927', 'TYMS: 1.75609756097561', 'SARS2: 0.7317073170731707', 'FAHD1: 2.804878048780488', 'CPS1: 4.951219512195122', 'FPGS: 4.878048780487805', 'LIPT1: 1.024390243902439', 'ALDH1L1: 1.463414634146341', 'MTHFD1L: 2.073170731707317', 'SRR: 2.14…	40.2683	2.68455	0.000837086	0.063656
781	1727	68574	0.294118	17	['CD74', 'LGMN', 'HLA-DMA', 'RFX5', 'CTSS', 'CIITA', 'CREB1', 'NFYB', 'PRKCB', 'CAMK4', 'PPARGC1A', 'RIPK3', 'NFYA', 'ATF4', 'PLCG2', 'CRTC2', 'RYR1']	['CD74: 0.7804878048780488', 'LGMN: 4.121951219512195', 'RFX5: 4.512195121951219', 'CTSS: 9.585365853658537', 'CIITA: 0.6585365853658536', 'CREB1: 0.4634146341463414', 'NFYB: 6.097560975609756', 'PRKCB: 6.780487804878049', 'CAMK4: 0.6097560975609756', 'PPARGC1A: 1.439024390243902', 'RIPK3: 3.512195121951219', 'NFYA: 1.414634146341463', 'ATF4: 1.121951219512195', 'PLCG2: 1.926829268292683', 'CRTC2…	45.6341	2.68436	0.000837086	0.063656
782	4553	50669	0.235294	17	['MAT1A', 'MARS2', 'MAT2A', 'DNMT3B', 'MTR', 'MTHFR', 'CCBL2', 'AMD1', 'BHMT2', 'ALDH1L1', 'DLAT', 'LDHB', 'SRM', 'SHMT1', 'FPGS', 'CBS', 'AHCY']	['MAT1A: 5.560975609756097', 'MAT2A: 1.51219512195122', 'DNMT3B: 2.097560975609756', 'MTR: 0.6829268292682926', 'MTHFR: 1.951219512195122', 'CCBL2: 1.707317073170732', 'AMD1: 8.536585365853657', 'BHMT2: 2.682926829268292', 'ALDH1L1: 1.463414634146341', 'DLAT: 1.902439024390244', 'LDHB: 1.951219512195122', 'SRM: 0.4146341463414634', 'SHMT1: 4.829268292682927', 'FPGS: 4.878048780487805', 'CBS: 3.24…	45.6341	2.68436	0.000837086	0.063656
783	5928	55359	0.222222	18	['PTPRC', 'HCK', 'FCGR2A', 'SYK', 'CLEC7A', 'LCK', 'LCP2', 'PLCG2', 'CD4', 'IL16', 'FYN', 'GAB2', 'LSP1', 'PTPN6', 'MAPKAPK2', 'MAP2K6', 'CD3E', 'NFKB1']	['PTPRC: 3.048780487804878', 'HCK: 5.463414634146341', 'SYK: 5.902439024390244', 'CLEC7A: 0.3658536585365854', 'LCK: 1.268292682926829', 'LCP2: 2.317073170731707', 'PLCG2: 1.926829268292683', 'CD4: 12.51219512195122', 'IL16: 0.2926829268292683', 'FYN: 0.5121951219512195', 'GAB2: 1.975609756097561', 'LSP1: 1.365853658536585', 'PTPN6: 2.682926829268292', 'MAPKAPK2: 0.6585365853658536', 'MAP2K6: 5.1…	48.3171	2.68428	0.000837086	0.063656
784	5716	20792	0.222222	18	['CSF2RA', 'SPI1', 'RUNX1', 'IL3', 'MPO', 'CSF2RB', 'CSF3R', 'PIK3CA', 'CSF1R', 'MET', 'HRAS', 'PLCG1', 'GAB1', 'INPP5K', 'JAK1', 'PLCB1', 'KDR', 'SYK']	['CSF2RA: 5.365853658536585', 'SPI1: 5.658536585365853', 'RUNX1: 1.658536585365854', 'MPO: 0.1219512195121951', 'CSF2RB: 2.414634146341463', 'CSF3R: 2.048780487804878', 'PIK3CA: 1.439024390243902', 'CSF1R: 11.73170731707317', 'MET: 2.121951219512195', 'HRAS: 0.7317073170731707', 'PLCG1: 1.341463414634146', 'GAB1: 0.975609756097561', 'INPP5K: 2.560975609756097', 'JAK1: 3.48780487804878', 'PLCB1: 0…	48.2927	2.68293	0.000851518	0.063656
785	1563	85825	0.3	10	['FPGS', 'GGH', 'TYMS', 'MTFMT', 'MARS', 'SHMT2', 'BHMT2', 'LAP3', 'BHMT', 'MTHFD1']	['FPGS: 4.878048780487805', 'GGH: 4.829268292682927', 'TYMS: 1.75609756097561', 'MTFMT: 2.75609756097561', 'MARS: 0.3658536585365854', 'SHMT2: 3.121951219512195', 'BHMT2: 2.682926829268292', 'LAP3: 1.926829268292683', 'BHMT: 1.414634146341463', 'MTHFD1: 3.097560975609756']	26.8293	2.68293	0.000851518	0.063656
786	33755	8471	0.1	10	['SMS', 'SRM', 'SMOX', 'SAT2', 'AMD1', 'TP53', 'ALDH3B1', 'MTAP', 'SAT1', 'MTOR']	['SMS: 1.195121951219512', 'SRM: 0.4146341463414634', 'SMOX: 2.853658536585366', 'SAT2: 2.268292682926829', 'AMD1: 8.536585365853657', 'TP53: 5.926829268292683', 'ALDH3B1: 0.8048780487804879', 'MTAP: 2.585365853658536', 'SAT1: 1.341463414634146', 'MTOR: 0.9024390243902438']	26.8293	2.68293	0.000851518	0.063656
787	7873	55335	0.2	10	['HCK', 'FCGR1A', 'MAPK14', 'GAB2', 'SPI1', 'PGR', 'FLT3', 'TNFSF11', 'RAC1', 'SYK']	['HCK: 5.463414634146341', 'FCGR1A: 3.097560975609756', 'MAPK14: 2.634146341463414', 'GAB2: 1.975609756097561', 'SPI1: 5.658536585365853', 'PGR: 0.0', 'FLT3: 0.3414634146341463', 'RAC1: 1.75609756097561', 'SYK: 5.902439024390244']	26.8293	2.68293	0.000851518	0.063656
788	19227	69509	0.153846	13	['CXCL11', 'STAT1', 'SLC2A2', 'IRF3', 'IFNK', 'SOCS3', 'IRS1', 'IRF1', 'STAT2', 'SREBF1', 'TNFRSF1B', 'G6PC', 'IL12A']	['CXCL11: 3.658536585365853', 'STAT1: 1.560975609756098', 'SLC2A2: 4.609756097560975', 'IRF3: 1.75609756097561', 'SOCS3: 0.6097560975609756', 'IRS1: 0.9268292682926829', 'IRF1: 3.512195121951219', 'STAT2: 5.317073170731707', 'SREBF1: 1.926829268292683', 'TNFRSF1B: 9.439024390243903', 'G6PC: 0.853658536585366', 'IL12A: 0.7073170731707317']	34.878	2.68293	0.000851518	0.063656
789	38739	52225	0.0909091	11	['SERPINE1', 'NFKB1', 'SMAD2', 'ITGAL', 'TP53', 'ICAM1', 'PLCG1', 'JUN', 'MAP3K1', 'NFKB2', 'VIM']	['SERPINE1: 0.1707317073170732', 'NFKB1: 2.390243902439024', 'SMAD2: 1.024390243902439', 'ITGAL: 8.634146341463413', 'TP53: 5.926829268292683', 'ICAM1: 0.975609756097561', 'PLCG1: 1.341463414634146', 'JUN: 2.317073170731707', 'NFKB2: 1.439024390243902', 'VIM: 5.292682926829268']	29.5122	2.68293	0.000851518	0.063656
790	3406	79453	0.25	16	['SPI1', 'CSF3R', 'CSF3', 'CSF2RA', 'CSF1R', 'PLCB1', 'CEBPA', 'RUNX1', 'E2F1', 'SHC2', 'CCNE1', 'CSF1', 'FOXM1', 'NFKB1', 'EGFR', 'CDK2']	['SPI1: 5.658536585365853', 'CSF3R: 2.048780487804878', 'CSF3: 0.07317073170731707', 'CSF2RA: 5.365853658536585', 'CSF1R: 11.73170731707317', 'PLCB1: 0.7073170731707317', 'CEBPA: 1.780487804878049', 'RUNX1: 1.658536585365854', 'E2F1: 0.3170731707317073', 'SHC2: 2.292682926829268', 'CCNE1: 0.07317073170731707', 'CSF1: 0.5853658536585366', 'FOXM1: 4.146341463414634', 'NFKB1: 2.390243902439024', 'EG…	42.9268	2.68293	0.000851518	0.063656
791	10053	19897	0.2	20	['SUCLA2', 'SUCLG2', 'OGDH', 'DLD', 'SDHC', 'SUCLG1', 'DLST', 'SDHA', 'IDH2', 'FAH', 'SDHD', 'ADSL', 'GCDH', 'IDH3G', 'APRT', 'ATIC', 'CHRM1', 'ACO2', 'DBT', 'ASL']	['SUCLA2: 3.75609756097561', 'SUCLG2: 3.463414634146341', 'OGDH: 1.853658536585366', 'DLD: 2.780487804878049', 'SDHC: 2.902439024390244', 'SUCLG1: 1.975609756097561', 'DLST: 4.439024390243902', 'SDHA: 1.75609756097561', 'IDH2: 3.317073170731708', 'FAH: 2.170731707317073', 'SDHD: 4.048780487804878', 'ADSL: 0.8048780487804879', 'GCDH: 0.9268292682926829', 'IDH3G: 5.48780487804878', 'APRT: 0.8048780…	53.6341	2.68171	0.000851518	0.063656
792	6660	86100	0.214286	14	['CD4', 'LCK', 'HLA-DMA', 'TYROBP', 'ZAP70', 'PTPRC', 'PTPN6', 'FBXW11', 'ITGA2', 'NFYA', 'CIITA', 'RFX5', 'CUL1', 'TCF3']	['CD4: 12.51219512195122', 'LCK: 1.268292682926829', 'TYROBP: 3.048780487804878', 'ZAP70: 0.5121951219512195', 'PTPRC: 3.048780487804878', 'PTPN6: 2.682926829268292', 'FBXW11: 2.292682926829268', 'ITGA2: 1.707317073170732', 'NFYA: 1.414634146341463', 'CIITA: 0.6585365853658536', 'RFX5: 4.512195121951219', 'CUL1: 1.804878048780488', 'TCF3: 2.073170731707317']	37.5366	2.68118	0.000851518	0.063656
793	1154	31228	0.307692	13	['LAMA1', 'DAG1', 'DMD', 'ACTB', 'IQGAP1', 'CTTN', 'WHAMM', 'ACTR3', 'RAC1', 'WASF2', 'WASL', 'VCL', 'SRC']	['LAMA1: 3.512195121951219', 'DAG1: 2.048780487804878', 'DMD: 1.170731707317073', 'ACTB: 5.902439024390244', 'IQGAP1: 6.24390243902439', 'WHAMM: 1.146341463414634', 'ACTR3: 2.146341463414634', 'RAC1: 1.75609756097561', 'WASF2: 3.195121951219512', 'WASL: 0.3658536585365854', 'VCL: 2.609756097560975', 'SRC: 4.75609756097561']	34.8537	2.68105	0.000851518	0.063656
[truncated: 99,206 more rows]

## Sheet: Trend 2
	Unnamed: 0	Module	Density	Size	Genes	Gene trend scores	Module score	Normalized module score	Rho_network control	Rho_network_control_adjusted
[truncated: 100,000 more rows]

## Sheet: Trend 3
	Unnamed: 0	Module	Density	Size	Genes	Gene trend scores	Module score	Normalized module score	Rho_network control	Rho_network_control_adjusted
[truncated: 96,964 more rows]

## Sheet: Trend 4
	Unnamed: 0	Module	Density	Size	Genes	Gene trend scores	Module score	Normalized module score	Rho_network control	Rho_network_control_adjusted
[truncated: 84,217 more rows]

[truncated: 5 more sheets: Trend 5, Trend 6, Trend 7, Trend 8, Trend 9]
