# Supplementary material for: Rewiring of the Liver Transcriptome across Multiple Time-Scales Is Associated with the Weight Loss-Independent Resolution of NAFLD Following RYGB
Source: Metabolites. 2022 Apr 2;12(4):318. doi: 10.3390/metabo12040318 (PMC9025796; doi:10.3390/metabo12040318)
Supplement: Supplementary file 1 [file metabolites-12-00318-s001.zip › Supplemental_table_S5_Human_KEGG_04072020_Network.xlsx]

## Sheet: Sheet1
Source	Interaction	Interaction_Subtype1	Interaction_Subtype2	Interaction_Subtype3	Target
C00084	reaction	n/a	n/a	n/a	hsa:217
hsa:217	reaction	n/a	n/a	n/a	C00084
C00084	reaction	n/a	n/a	n/a	hsa:219
hsa:219	reaction	n/a	n/a	n/a	C00084
C00084	reaction	n/a	n/a	n/a	hsa:223
hsa:223	reaction	n/a	n/a	n/a	C00084
C00084	reaction	n/a	n/a	n/a	hsa:224
hsa:224	reaction	n/a	n/a	n/a	C00084
C00084	reaction	n/a	n/a	n/a	hsa:501
hsa:501	reaction	n/a	n/a	n/a	C00084
hsa:217	reaction	n/a	n/a	n/a	C00033
C00033	reaction	n/a	n/a	n/a	hsa:217
hsa:219	reaction	n/a	n/a	n/a	C00033
C00033	reaction	n/a	n/a	n/a	hsa:219
hsa:223	reaction	n/a	n/a	n/a	C00033
C00033	reaction	n/a	n/a	n/a	hsa:223
hsa:224	reaction	n/a	n/a	n/a	C00033
C00033	reaction	n/a	n/a	n/a	hsa:224
hsa:501	reaction	n/a	n/a	n/a	C00033
C00033	reaction	n/a	n/a	n/a	hsa:501
C00084	reaction	n/a	n/a	n/a	hsa:218
hsa:218	reaction	n/a	n/a	n/a	C00084
C00084	reaction	n/a	n/a	n/a	hsa:220
hsa:220	reaction	n/a	n/a	n/a	C00084
C00084	reaction	n/a	n/a	n/a	hsa:221
hsa:221	reaction	n/a	n/a	n/a	C00084
C00084	reaction	n/a	n/a	n/a	hsa:222
hsa:222	reaction	n/a	n/a	n/a	C00084
hsa:218	reaction	n/a	n/a	n/a	C00033
C00033	reaction	n/a	n/a	n/a	hsa:218
hsa:220	reaction	n/a	n/a	n/a	C00033
C00033	reaction	n/a	n/a	n/a	hsa:220
hsa:221	reaction	n/a	n/a	n/a	C00033
C00033	reaction	n/a	n/a	n/a	hsa:221
hsa:222	reaction	n/a	n/a	n/a	C00033
C00033	reaction	n/a	n/a	n/a	hsa:222
C00469	reaction	n/a	n/a	n/a	hsa:10327
hsa:10327	reaction	n/a	n/a	n/a	C00469
hsa:10327	reaction	n/a	n/a	n/a	C00084
C00084	reaction	n/a	n/a	n/a	hsa:10327
C00469	reaction	n/a	n/a	n/a	hsa:124
hsa:124	reaction	n/a	n/a	n/a	C00469
C00469	reaction	n/a	n/a	n/a	hsa:125
hsa:125	reaction	n/a	n/a	n/a	C00469
C00469	reaction	n/a	n/a	n/a	hsa:126
hsa:126	reaction	n/a	n/a	n/a	C00469
C00469	reaction	n/a	n/a	n/a	hsa:127
hsa:127	reaction	n/a	n/a	n/a	C00469
C00469	reaction	n/a	n/a	n/a	hsa:128
hsa:128	reaction	n/a	n/a	n/a	C00469
C00469	reaction	n/a	n/a	n/a	hsa:130
hsa:130	reaction	n/a	n/a	n/a	C00469
C00469	reaction	n/a	n/a	n/a	hsa:131
hsa:131	reaction	n/a	n/a	n/a	C00469
hsa:124	reaction	n/a	n/a	n/a	C00084
C00084	reaction	n/a	n/a	n/a	hsa:124
hsa:125	reaction	n/a	n/a	n/a	C00084
C00084	reaction	n/a	n/a	n/a	hsa:125
hsa:126	reaction	n/a	n/a	n/a	C00084
C00084	reaction	n/a	n/a	n/a	hsa:126
hsa:127	reaction	n/a	n/a	n/a	C00084
C00084	reaction	n/a	n/a	n/a	hsa:127
hsa:128	reaction	n/a	n/a	n/a	C00084
C00084	reaction	n/a	n/a	n/a	hsa:128
hsa:130	reaction	n/a	n/a	n/a	C00084
C00084	reaction	n/a	n/a	n/a	hsa:130
hsa:131	reaction	n/a	n/a	n/a	C00084
C00084	reaction	n/a	n/a	n/a	hsa:131
C00068	reaction	n/a	n/a	n/a	hsa:5160
C00068	reaction	n/a	n/a	n/a	hsa:5161
C00068	reaction	n/a	n/a	n/a	hsa:5162
C00022	reaction	n/a	n/a	n/a	hsa:5160
C00022	reaction	n/a	n/a	n/a	hsa:5161
C00022	reaction	n/a	n/a	n/a	hsa:5162
hsa:5160	reaction	n/a	n/a	n/a	C05125
hsa:5161	reaction	n/a	n/a	n/a	C05125
hsa:5162	reaction	n/a	n/a	n/a	C05125
C15972	reaction	n/a	n/a	n/a	hsa:5160
C15972	reaction	n/a	n/a	n/a	hsa:5161
C15972	reaction	n/a	n/a	n/a	hsa:5162
C05125	reaction	n/a	n/a	n/a	hsa:5160
C05125	reaction	n/a	n/a	n/a	hsa:5161
C05125	reaction	n/a	n/a	n/a	hsa:5162
hsa:5160	reaction	n/a	n/a	n/a	C16255
hsa:5161	reaction	n/a	n/a	n/a	C16255
hsa:5162	reaction	n/a	n/a	n/a	C16255
hsa:5160	reaction	n/a	n/a	n/a	C00068
hsa:5161	reaction	n/a	n/a	n/a	C00068
hsa:5162	reaction	n/a	n/a	n/a	C00068
C00024	reaction	n/a	n/a	n/a	hsa:1737
hsa:1737	reaction	n/a	n/a	n/a	C00024
C15973	reaction	n/a	n/a	n/a	hsa:1737
hsa:1737	reaction	n/a	n/a	n/a	C15973
hsa:1737	reaction	n/a	n/a	n/a	C16255
C16255	reaction	n/a	n/a	n/a	hsa:1737
C00186	reaction	n/a	n/a	n/a	hsa:160287
hsa:160287	reaction	n/a	n/a	n/a	C00186
C00186	reaction	n/a	n/a	n/a	hsa:3939
hsa:3939	reaction	n/a	n/a	n/a	C00186
C00186	reaction	n/a	n/a	n/a	hsa:3945
hsa:3945	reaction	n/a	n/a	n/a	C00186
C00186	reaction	n/a	n/a	n/a	hsa:3948
hsa:3948	reaction	n/a	n/a	n/a	C00186
C00186	reaction	n/a	n/a	n/a	hsa:92483
hsa:92483	reaction	n/a	n/a	n/a	C00186
hsa:160287	reaction	n/a	n/a	n/a	C00022
C00022	reaction	n/a	n/a	n/a	hsa:160287
hsa:3939	reaction	n/a	n/a	n/a	C00022
C00022	reaction	n/a	n/a	n/a	hsa:3939
hsa:3945	reaction	n/a	n/a	n/a	C00022
C00022	reaction	n/a	n/a	n/a	hsa:3945
hsa:3948	reaction	n/a	n/a	n/a	C00022
C00022	reaction	n/a	n/a	n/a	hsa:3948
hsa:92483	reaction	n/a	n/a	n/a	C00022
C00022	reaction	n/a	n/a	n/a	hsa:92483
C00074	reaction	n/a	n/a	n/a	hsa:5313
C00074	reaction	n/a	n/a	n/a	hsa:5315
hsa:5313	reaction	n/a	n/a	n/a	C00022
hsa:5315	reaction	n/a	n/a	n/a	C00022
C00631	reaction	n/a	n/a	n/a	hsa:2023
hsa:2023	reaction	n/a	n/a	n/a	C00631
C00631	reaction	n/a	n/a	n/a	hsa:2026
hsa:2026	reaction	n/a	n/a	n/a	C00631
C00631	reaction	n/a	n/a	n/a	hsa:2027
hsa:2027	reaction	n/a	n/a	n/a	C00631
C00631	reaction	n/a	n/a	n/a	hsa:387712
hsa:387712	reaction	n/a	n/a	n/a	C00631
hsa:2023	reaction	n/a	n/a	n/a	C00074
C00074	reaction	n/a	n/a	n/a	hsa:2023
hsa:2026	reaction	n/a	n/a	n/a	C00074
C00074	reaction	n/a	n/a	n/a	hsa:2026
hsa:2027	reaction	n/a	n/a	n/a	C00074
C00074	reaction	n/a	n/a	n/a	hsa:2027
hsa:387712	reaction	n/a	n/a	n/a	C00074
C00074	reaction	n/a	n/a	n/a	hsa:387712
C00631	reaction	n/a	n/a	n/a	hsa:441531
hsa:441531	reaction	n/a	n/a	n/a	C00631
C00631	reaction	n/a	n/a	n/a	hsa:5223
hsa:5223	reaction	n/a	n/a	n/a	C00631
C00631	reaction	n/a	n/a	n/a	hsa:5224
hsa:5224	reaction	n/a	n/a	n/a	C00631
C00631	reaction	n/a	n/a	n/a	hsa:669
hsa:669	reaction	n/a	n/a	n/a	C00631
hsa:441531	reaction	n/a	n/a	n/a	C00197
C00197	reaction	n/a	n/a	n/a	hsa:441531
hsa:5223	reaction	n/a	n/a	n/a	C00197
C00197	reaction	n/a	n/a	n/a	hsa:5223
hsa:5224	reaction	n/a	n/a	n/a	C00197
C00197	reaction	n/a	n/a	n/a	hsa:5224
hsa:669	reaction	n/a	n/a	n/a	C00197
C00197	reaction	n/a	n/a	n/a	hsa:669
C00118	reaction	n/a	n/a	n/a	hsa:2597
hsa:2597	reaction	n/a	n/a	n/a	C00118
C00118	reaction	n/a	n/a	n/a	hsa:26330
hsa:26330	reaction	n/a	n/a	n/a	C00118
hsa:2597	reaction	n/a	n/a	n/a	C00236
C00236	reaction	n/a	n/a	n/a	hsa:2597
hsa:26330	reaction	n/a	n/a	n/a	C00236
C00236	reaction	n/a	n/a	n/a	hsa:26330
C00118	reaction	n/a	n/a	n/a	hsa:7167
hsa:7167	reaction	n/a	n/a	n/a	C00118
hsa:7167	reaction	n/a	n/a	n/a	C00111
C00111	reaction	n/a	n/a	n/a	hsa:7167
C05378	reaction	n/a	n/a	n/a	hsa:226
hsa:226	reaction	n/a	n/a	n/a	C05378
C05378	reaction	n/a	n/a	n/a	hsa:229
hsa:229	reaction	n/a	n/a	n/a	C05378
C05378	reaction	n/a	n/a	n/a	hsa:230
hsa:230	reaction	n/a	n/a	n/a	C05378
hsa:226	reaction	n/a	n/a	n/a	C00118
C00118	reaction	n/a	n/a	n/a	hsa:226
hsa:229	reaction	n/a	n/a	n/a	C00118
C00118	reaction	n/a	n/a	n/a	hsa:229
hsa:230	reaction	n/a	n/a	n/a	C00118
C00118	reaction	n/a	n/a	n/a	hsa:230
hsa:226	reaction	n/a	n/a	n/a	C00111
C00111	reaction	n/a	n/a	n/a	hsa:226
hsa:229	reaction	n/a	n/a	n/a	C00111
C00111	reaction	n/a	n/a	n/a	hsa:229
hsa:230	reaction	n/a	n/a	n/a	C00111
C00111	reaction	n/a	n/a	n/a	hsa:230
C05345	reaction	n/a	n/a	n/a	hsa:5211
C05345	reaction	n/a	n/a	n/a	hsa:5213
C05345	reaction	n/a	n/a	n/a	hsa:5214
hsa:5211	reaction	n/a	n/a	n/a	C05378
hsa:5213	reaction	n/a	n/a	n/a	C05378
hsa:5214	reaction	n/a	n/a	n/a	C05378
C05378	reaction	n/a	n/a	n/a	hsa:2203
C05378	reaction	n/a	n/a	n/a	hsa:8789
hsa:2203	reaction	n/a	n/a	n/a	C05345
hsa:8789	reaction	n/a	n/a	n/a	C05345
C00668	reaction	n/a	n/a	n/a	hsa:2821
hsa:2821	reaction	n/a	n/a	n/a	C00668
hsa:2821	reaction	n/a	n/a	n/a	C05345
C05345	reaction	n/a	n/a	n/a	hsa:2821
C00103	reaction	n/a	n/a	n/a	hsa:5236
hsa:5236	reaction	n/a	n/a	n/a	C00103
C00103	reaction	n/a	n/a	n/a	hsa:55276
hsa:55276	reaction	n/a	n/a	n/a	C00103
hsa:5236	reaction	n/a	n/a	n/a	C00668
C00668	reaction	n/a	n/a	n/a	hsa:5236
hsa:55276	reaction	n/a	n/a	n/a	C00668
C00668	reaction	n/a	n/a	n/a	hsa:55276
C01172	reaction	n/a	n/a	n/a	hsa:2821
hsa:2821	reaction	n/a	n/a	n/a	C01172
C00221	reaction	n/a	n/a	n/a	hsa:3098
C00221	reaction	n/a	n/a	n/a	hsa:3099
C00221	reaction	n/a	n/a	n/a	hsa:3101
C00221	reaction	n/a	n/a	n/a	hsa:80201
C00221	reaction	n/a	n/a	n/a	hsa:2645
hsa:3098	reaction	n/a	n/a	n/a	C01172
hsa:3099	reaction	n/a	n/a	n/a	C01172
hsa:3101	reaction	n/a	n/a	n/a	C01172
hsa:80201	reaction	n/a	n/a	n/a	C01172
hsa:2645	reaction	n/a	n/a	n/a	C01172
C00267	reaction	n/a	n/a	n/a	hsa:130589
hsa:130589	reaction	n/a	n/a	n/a	C00267
hsa:130589	reaction	n/a	n/a	n/a	C00221
C00221	reaction	n/a	n/a	n/a	hsa:130589
C00267	reaction	n/a	n/a	n/a	hsa:3098
C00267	reaction	n/a	n/a	n/a	hsa:3099
C00267	reaction	n/a	n/a	n/a	hsa:3101
C00267	reaction	n/a	n/a	n/a	hsa:80201
C00267	reaction	n/a	n/a	n/a	hsa:2645
hsa:3098	reaction	n/a	n/a	n/a	C00668
hsa:3099	reaction	n/a	n/a	n/a	C00668
hsa:3101	reaction	n/a	n/a	n/a	C00668
hsa:80201	reaction	n/a	n/a	n/a	C00668
hsa:2645	reaction	n/a	n/a	n/a	C00668
C00668	reaction	n/a	n/a	n/a	hsa:2538
C00668	reaction	n/a	n/a	n/a	hsa:57818
C00668	reaction	n/a	n/a	n/a	hsa:92579
hsa:2538	reaction	n/a	n/a	n/a	C00267
hsa:57818	reaction	n/a	n/a	n/a	C00267
hsa:92579	reaction	n/a	n/a	n/a	C00267
C15973	reaction	n/a	n/a	n/a	hsa:1738
hsa:1738	reaction	n/a	n/a	n/a	C15973
hsa:1738	reaction	n/a	n/a	n/a	C15972
C15972	reaction	n/a	n/a	n/a	hsa:1738
C00197	reaction	n/a	n/a	n/a	hsa:5230
hsa:5230	reaction	n/a	n/a	n/a	C00197
C00197	reaction	n/a	n/a	n/a	hsa:5232
hsa:5232	reaction	n/a	n/a	n/a	C00197
hsa:5230	reaction	n/a	n/a	n/a	C00236
C00236	reaction	n/a	n/a	n/a	hsa:5230
hsa:5232	reaction	n/a	n/a	n/a	C00236
C00236	reaction	n/a	n/a	n/a	hsa:5232
C01159	reaction	n/a	n/a	n/a	hsa:669
hsa:669	reaction	n/a	n/a	n/a	C01159
C00236	reaction	n/a	n/a	n/a	hsa:669
hsa:669	reaction	n/a	n/a	n/a	C00236
C00033	reaction	n/a	n/a	n/a	hsa:55902
C00033	reaction	n/a	n/a	n/a	hsa:84532
hsa:55902	reaction	n/a	n/a	n/a	C00024
hsa:84532	reaction	n/a	n/a	n/a	C00024
C00267	reaction	n/a	n/a	n/a	hsa:83440
hsa:83440	reaction	n/a	n/a	n/a	C00668
C00221	reaction	n/a	n/a	n/a	hsa:83440
hsa:83440	reaction	n/a	n/a	n/a	C00221
hsa:83440	reaction	n/a	n/a	n/a	C01172
C01172	reaction	n/a	n/a	n/a	hsa:83440
C01159	reaction	n/a	n/a	n/a	hsa:9562
hsa:9562	reaction	n/a	n/a	n/a	C00631
C00068	reaction	n/a	n/a	n/a	hsa:4967
C00068	reaction	n/a	n/a	n/a	hsa:55753
C00026	reaction	n/a	n/a	n/a	hsa:4967
C00026	reaction	n/a	n/a	n/a	hsa:55753
hsa:4967	reaction	n/a	n/a	n/a	C05381
hsa:55753	reaction	n/a	n/a	n/a	C05381
C05381	reaction	n/a	n/a	n/a	hsa:4967
C05381	reaction	n/a	n/a	n/a	hsa:55753
C15972	reaction	n/a	n/a	n/a	hsa:4967
C15972	reaction	n/a	n/a	n/a	hsa:55753
hsa:4967	reaction	n/a	n/a	n/a	C00068
hsa:55753	reaction	n/a	n/a	n/a	C00068
hsa:4967	reaction	n/a	n/a	n/a	C16254
hsa:55753	reaction	n/a	n/a	n/a	C16254
C15973	reaction	n/a	n/a	n/a	hsa:1743
hsa:1743	reaction	n/a	n/a	n/a	C15973
C00091	reaction	n/a	n/a	n/a	hsa:1743
hsa:1743	reaction	n/a	n/a	n/a	C00091
hsa:1743	reaction	n/a	n/a	n/a	C16254
C16254	reaction	n/a	n/a	n/a	hsa:1743
C05379	reaction	n/a	n/a	n/a	hsa:3417
hsa:3417	reaction	n/a	n/a	n/a	C05379
C05379	reaction	n/a	n/a	n/a	hsa:3418
hsa:3418	reaction	n/a	n/a	n/a	C05379
hsa:3417	reaction	n/a	n/a	n/a	C00026
C00026	reaction	n/a	n/a	n/a	hsa:3417
hsa:3418	reaction	n/a	n/a	n/a	C00026
C00026	reaction	n/a	n/a	n/a	hsa:3418
C00311	reaction	n/a	n/a	n/a	hsa:3419
hsa:3419	reaction	n/a	n/a	n/a	C00311
C00311	reaction	n/a	n/a	n/a	hsa:3420
hsa:3420	reaction	n/a	n/a	n/a	C00311
C00311	reaction	n/a	n/a	n/a	hsa:3421
hsa:3421	reaction	n/a	n/a	n/a	C00311
hsa:3419	reaction	n/a	n/a	n/a	C00026
C00026	reaction	n/a	n/a	n/a	hsa:3419
hsa:3420	reaction	n/a	n/a	n/a	C00026
C00026	reaction	n/a	n/a	n/a	hsa:3420
hsa:3421	reaction	n/a	n/a	n/a	C00026
C00026	reaction	n/a	n/a	n/a	hsa:3421
C00311	reaction	n/a	n/a	n/a	hsa:3417
hsa:3417	reaction	n/a	n/a	n/a	C00311
C00311	reaction	n/a	n/a	n/a	hsa:3418
hsa:3418	reaction	n/a	n/a	n/a	C00311
C00024	reaction	n/a	n/a	n/a	hsa:47
hsa:47	reaction	n/a	n/a	n/a	C00024
C00036	reaction	n/a	n/a	n/a	hsa:47
hsa:47	reaction	n/a	n/a	n/a	C00036
hsa:47	reaction	n/a	n/a	n/a	C00158
C00158	reaction	n/a	n/a	n/a	hsa:47
C00042	reaction	n/a	n/a	n/a	hsa:6389
hsa:6389	reaction	n/a	n/a	n/a	C00042
C00042	reaction	n/a	n/a	n/a	hsa:6390
hsa:6390	reaction	n/a	n/a	n/a	C00042
C00042	reaction	n/a	n/a	n/a	hsa:6391
hsa:6391	reaction	n/a	n/a	n/a	C00042
C00042	reaction	n/a	n/a	n/a	hsa:6392
hsa:6392	reaction	n/a	n/a	n/a	C00042
hsa:6389	reaction	n/a	n/a	n/a	C00122
C00122	reaction	n/a	n/a	n/a	hsa:6389
hsa:6390	reaction	n/a	n/a	n/a	C00122
C00122	reaction	n/a	n/a	n/a	hsa:6390
hsa:6391	reaction	n/a	n/a	n/a	C00122
C00122	reaction	n/a	n/a	n/a	hsa:6391
hsa:6392	reaction	n/a	n/a	n/a	C00122
C00122	reaction	n/a	n/a	n/a	hsa:6392
C00149	reaction	n/a	n/a	n/a	hsa:2271
hsa:2271	reaction	n/a	n/a	n/a	C00149
hsa:2271	reaction	n/a	n/a	n/a	C00122
C00122	reaction	n/a	n/a	n/a	hsa:2271
C00417	reaction	n/a	n/a	n/a	hsa:48
hsa:48	reaction	n/a	n/a	n/a	C00417
C00417	reaction	n/a	n/a	n/a	hsa:50
hsa:50	reaction	n/a	n/a	n/a	C00417
hsa:48	reaction	n/a	n/a	n/a	C00311
C00311	reaction	n/a	n/a	n/a	hsa:48
hsa:50	reaction	n/a	n/a	n/a	C00311
C00311	reaction	n/a	n/a	n/a	hsa:50
C00158	reaction	n/a	n/a	n/a	hsa:48
hsa:48	reaction	n/a	n/a	n/a	C00158
C00158	reaction	n/a	n/a	n/a	hsa:50
hsa:50	reaction	n/a	n/a	n/a	C00158
C00024	reaction	n/a	n/a	n/a	hsa:1431
hsa:1431	reaction	n/a	n/a	n/a	C00024
C00036	reaction	n/a	n/a	n/a	hsa:1431
hsa:1431	reaction	n/a	n/a	n/a	C00036
hsa:1431	reaction	n/a	n/a	n/a	C00158
C00158	reaction	n/a	n/a	n/a	hsa:1431
C00149	reaction	n/a	n/a	n/a	hsa:4190
hsa:4190	reaction	n/a	n/a	n/a	C00149
C00149	reaction	n/a	n/a	n/a	hsa:4191
hsa:4191	reaction	n/a	n/a	n/a	C00149
hsa:4190	reaction	n/a	n/a	n/a	C00036
C00036	reaction	n/a	n/a	n/a	hsa:4190
hsa:4191	reaction	n/a	n/a	n/a	C00036
C00036	reaction	n/a	n/a	n/a	hsa:4191
C00022	reaction	n/a	n/a	n/a	hsa:5091
hsa:5091	reaction	n/a	n/a	n/a	C00036
C01801	reaction	n/a	n/a	n/a	hsa:64080
hsa:64080	reaction	n/a	n/a	n/a	C01801
hsa:64080	reaction	n/a	n/a	n/a	C00673
C00673	reaction	n/a	n/a	n/a	hsa:64080
C00672	reaction	n/a	n/a	n/a	hsa:55276
hsa:55276	reaction	n/a	n/a	n/a	C00672
hsa:55276	reaction	n/a	n/a	n/a	C00673
C00673	reaction	n/a	n/a	n/a	hsa:55276
C00673	reaction	n/a	n/a	n/a	hsa:51071
hsa:51071	reaction	n/a	n/a	n/a	C00673
hsa:51071	reaction	n/a	n/a	n/a	C00118
C00118	reaction	n/a	n/a	n/a	hsa:51071
C00117	reaction	n/a	n/a	n/a	hsa:221823
hsa:221823	reaction	n/a	n/a	n/a	C00117
C00117	reaction	n/a	n/a	n/a	hsa:5631
hsa:5631	reaction	n/a	n/a	n/a	C00117
C00117	reaction	n/a	n/a	n/a	hsa:5634
hsa:5634	reaction	n/a	n/a	n/a	C00117
hsa:221823	reaction	n/a	n/a	n/a	C00119
C00119	reaction	n/a	n/a	n/a	hsa:221823
hsa:5631	reaction	n/a	n/a	n/a	C00119
C00119	reaction	n/a	n/a	n/a	hsa:5631
hsa:5634	reaction	n/a	n/a	n/a	C00119
C00119	reaction	n/a	n/a	n/a	hsa:5634
C00620	reaction	n/a	n/a	n/a	hsa:55276
hsa:55276	reaction	n/a	n/a	n/a	C00620
C00620	reaction	n/a	n/a	n/a	hsa:5236
hsa:5236	reaction	n/a	n/a	n/a	C00620
hsa:55276	reaction	n/a	n/a	n/a	C00117
C00117	reaction	n/a	n/a	n/a	hsa:55276
hsa:5236	reaction	n/a	n/a	n/a	C00117
C00117	reaction	n/a	n/a	n/a	hsa:5236
C00121	reaction	n/a	n/a	n/a	hsa:64080
hsa:64080	reaction	n/a	n/a	n/a	C00121
hsa:64080	reaction	n/a	n/a	n/a	C00117
C00117	reaction	n/a	n/a	n/a	hsa:64080
C05382	reaction	n/a	n/a	n/a	hsa:7086
hsa:7086	reaction	n/a	n/a	n/a	C05382
C05382	reaction	n/a	n/a	n/a	hsa:8277
hsa:8277	reaction	n/a	n/a	n/a	C05382
C05382	reaction	n/a	n/a	n/a	hsa:84076
hsa:84076	reaction	n/a	n/a	n/a	C05382
C00118	reaction	n/a	n/a	n/a	hsa:7086
hsa:7086	reaction	n/a	n/a	n/a	C00118
C00118	reaction	n/a	n/a	n/a	hsa:8277
hsa:8277	reaction	n/a	n/a	n/a	C00118
C00118	reaction	n/a	n/a	n/a	hsa:84076
hsa:84076	reaction	n/a	n/a	n/a	C00118
hsa:7086	reaction	n/a	n/a	n/a	C00117
C00117	reaction	n/a	n/a	n/a	hsa:7086
hsa:8277	reaction	n/a	n/a	n/a	C00117
C00117	reaction	n/a	n/a	n/a	hsa:8277
hsa:84076	reaction	n/a	n/a	n/a	C00117
C00117	reaction	n/a	n/a	n/a	hsa:84076
hsa:7086	reaction	n/a	n/a	n/a	C00231
C00231	reaction	n/a	n/a	n/a	hsa:7086
hsa:8277	reaction	n/a	n/a	n/a	C00231
C00231	reaction	n/a	n/a	n/a	hsa:8277
hsa:84076	reaction	n/a	n/a	n/a	C00231
C00231	reaction	n/a	n/a	n/a	hsa:84076
C00117	reaction	n/a	n/a	n/a	hsa:22934
hsa:22934	reaction	n/a	n/a	n/a	C00117
hsa:22934	reaction	n/a	n/a	n/a	C00199
C00199	reaction	n/a	n/a	n/a	hsa:22934
C00199	reaction	n/a	n/a	n/a	hsa:6120
hsa:6120	reaction	n/a	n/a	n/a	C00199
C00199	reaction	n/a	n/a	n/a	hsa:729020
hsa:729020	reaction	n/a	n/a	n/a	C00199
hsa:6120	reaction	n/a	n/a	n/a	C00231
C00231	reaction	n/a	n/a	n/a	hsa:6120
hsa:729020	reaction	n/a	n/a	n/a	C00231
C00231	reaction	n/a	n/a	n/a	hsa:729020
C05345	reaction	n/a	n/a	n/a	hsa:7086
hsa:7086	reaction	n/a	n/a	n/a	C05345
C05345	reaction	n/a	n/a	n/a	hsa:8277
hsa:8277	reaction	n/a	n/a	n/a	C05345
C05345	reaction	n/a	n/a	n/a	hsa:84076
hsa:84076	reaction	n/a	n/a	n/a	C05345
hsa:7086	reaction	n/a	n/a	n/a	C00279
C00279	reaction	n/a	n/a	n/a	hsa:7086
hsa:8277	reaction	n/a	n/a	n/a	C00279
C00279	reaction	n/a	n/a	n/a	hsa:8277
hsa:84076	reaction	n/a	n/a	n/a	C00279
C00279	reaction	n/a	n/a	n/a	hsa:84076
C00345	reaction	n/a	n/a	n/a	hsa:5226
hsa:5226	reaction	n/a	n/a	n/a	C00199
C01236	reaction	n/a	n/a	n/a	hsa:25796
C01236	reaction	n/a	n/a	n/a	hsa:9563
hsa:25796	reaction	n/a	n/a	n/a	C00345
hsa:9563	reaction	n/a	n/a	n/a	C00345
C01172	reaction	n/a	n/a	n/a	hsa:2539
C01172	reaction	n/a	n/a	n/a	hsa:9563
hsa:2539	reaction	n/a	n/a	n/a	C01236
hsa:9563	reaction	n/a	n/a	n/a	C01236
C00257	reaction	n/a	n/a	n/a	hsa:414328
hsa:414328	reaction	n/a	n/a	n/a	C00345
C00198	reaction	n/a	n/a	n/a	hsa:9104
hsa:9104	reaction	n/a	n/a	n/a	C00257
C05382	reaction	n/a	n/a	n/a	hsa:6888
hsa:6888	reaction	n/a	n/a	n/a	C05382
C00118	reaction	n/a	n/a	n/a	hsa:6888
hsa:6888	reaction	n/a	n/a	n/a	C00118
hsa:6888	reaction	n/a	n/a	n/a	C05345
C05345	reaction	n/a	n/a	n/a	hsa:6888
hsa:6888	reaction	n/a	n/a	n/a	C00279
C00279	reaction	n/a	n/a	n/a	hsa:6888
C00258	reaction	n/a	n/a	n/a	hsa:132158
hsa:132158	reaction	n/a	n/a	n/a	C00631
C03033	reaction	n/a	n/a	n/a	hsa:2990
C03033	reaction	n/a	n/a	n/a	hsa:9365
hsa:2990	reaction	n/a	n/a	n/a	C00191
hsa:9365	reaction	n/a	n/a	n/a	C00191
C01068	reaction	n/a	n/a	n/a	hsa:729920
hsa:729920	reaction	n/a	n/a	n/a	C01068
hsa:729920	reaction	n/a	n/a	n/a	C00789
C00789	reaction	n/a	n/a	n/a	hsa:729920
C00310	reaction	n/a	n/a	n/a	hsa:9942
hsa:9942	reaction	n/a	n/a	n/a	C00310
hsa:9942	reaction	n/a	n/a	n/a	C00231
C00231	reaction	n/a	n/a	n/a	hsa:9942
C00379	reaction	n/a	n/a	n/a	hsa:51181
hsa:51181	reaction	n/a	n/a	n/a	C00379
hsa:51181	reaction	n/a	n/a	n/a	C00312
C00312	reaction	n/a	n/a	n/a	hsa:51181
C00379	reaction	n/a	n/a	n/a	hsa:231
hsa:231	reaction	n/a	n/a	n/a	C00379
C00379	reaction	n/a	n/a	n/a	hsa:57016
hsa:57016	reaction	n/a	n/a	n/a	C00379
hsa:231	reaction	n/a	n/a	n/a	C00181
C00181	reaction	n/a	n/a	n/a	hsa:231
hsa:57016	reaction	n/a	n/a	n/a	C00181
C00181	reaction	n/a	n/a	n/a	hsa:57016
C00800	reaction	n/a	n/a	n/a	hsa:51084
hsa:51084	reaction	n/a	n/a	n/a	C00800
hsa:51084	reaction	n/a	n/a	n/a	C00618
C00618	reaction	n/a	n/a	n/a	hsa:51084
C00103	reaction	n/a	n/a	n/a	hsa:7360
hsa:7360	reaction	n/a	n/a	n/a	C00029
C00167	reaction	n/a	n/a	n/a	hsa:10720
hsa:10720	reaction	n/a	n/a	n/a	C00167
C00167	reaction	n/a	n/a	n/a	hsa:10941
hsa:10941	reaction	n/a	n/a	n/a	C00167
C00167	reaction	n/a	n/a	n/a	hsa:54490
hsa:54490	reaction	n/a	n/a	n/a	C00167
C00167	reaction	n/a	n/a	n/a	hsa:54575
hsa:54575	reaction	n/a	n/a	n/a	C00167
C00167	reaction	n/a	n/a	n/a	hsa:54576
hsa:54576	reaction	n/a	n/a	n/a	C00167
C00167	reaction	n/a	n/a	n/a	hsa:54577
hsa:54577	reaction	n/a	n/a	n/a	C00167
C00167	reaction	n/a	n/a	n/a	hsa:54578
hsa:54578	reaction	n/a	n/a	n/a	C00167
C00167	reaction	n/a	n/a	n/a	hsa:54579
hsa:54579	reaction	n/a	n/a	n/a	C00167
C00167	reaction	n/a	n/a	n/a	hsa:54600
hsa:54600	reaction	n/a	n/a	n/a	C00167
C00167	reaction	n/a	n/a	n/a	hsa:54657
hsa:54657	reaction	n/a	n/a	n/a	C00167
C00167	reaction	n/a	n/a	n/a	hsa:54658
hsa:54658	reaction	n/a	n/a	n/a	C00167
C00167	reaction	n/a	n/a	n/a	hsa:54659
hsa:54659	reaction	n/a	n/a	n/a	C00167
C00167	reaction	n/a	n/a	n/a	hsa:574537
hsa:574537	reaction	n/a	n/a	n/a	C00167
C00167	reaction	n/a	n/a	n/a	hsa:7363
hsa:7363	reaction	n/a	n/a	n/a	C00167
C00167	reaction	n/a	n/a	n/a	hsa:7364
hsa:7364	reaction	n/a	n/a	n/a	C00167
C00167	reaction	n/a	n/a	n/a	hsa:7365
hsa:7365	reaction	n/a	n/a	n/a	C00167
C00167	reaction	n/a	n/a	n/a	hsa:7366
hsa:7366	reaction	n/a	n/a	n/a	C00167
C00167	reaction	n/a	n/a	n/a	hsa:7367
hsa:7367	reaction	n/a	n/a	n/a	C00167
C00167	reaction	n/a	n/a	n/a	hsa:79799
hsa:79799	reaction	n/a	n/a	n/a	C00167
hsa:10720	reaction	n/a	n/a	n/a	C03033
C03033	reaction	n/a	n/a	n/a	hsa:10720
hsa:10941	reaction	n/a	n/a	n/a	C03033
C03033	reaction	n/a	n/a	n/a	hsa:10941
hsa:54490	reaction	n/a	n/a	n/a	C03033
C03033	reaction	n/a	n/a	n/a	hsa:54490
hsa:54575	reaction	n/a	n/a	n/a	C03033
C03033	reaction	n/a	n/a	n/a	hsa:54575
hsa:54576	reaction	n/a	n/a	n/a	C03033
C03033	reaction	n/a	n/a	n/a	hsa:54576
hsa:54577	reaction	n/a	n/a	n/a	C03033
C03033	reaction	n/a	n/a	n/a	hsa:54577
hsa:54578	reaction	n/a	n/a	n/a	C03033
C03033	reaction	n/a	n/a	n/a	hsa:54578
hsa:54579	reaction	n/a	n/a	n/a	C03033
C03033	reaction	n/a	n/a	n/a	hsa:54579
hsa:54600	reaction	n/a	n/a	n/a	C03033
C03033	reaction	n/a	n/a	n/a	hsa:54600
hsa:54657	reaction	n/a	n/a	n/a	C03033
C03033	reaction	n/a	n/a	n/a	hsa:54657
hsa:54658	reaction	n/a	n/a	n/a	C03033
C03033	reaction	n/a	n/a	n/a	hsa:54658
hsa:54659	reaction	n/a	n/a	n/a	C03033
C03033	reaction	n/a	n/a	n/a	hsa:54659
hsa:574537	reaction	n/a	n/a	n/a	C03033
C03033	reaction	n/a	n/a	n/a	hsa:574537
hsa:7363	reaction	n/a	n/a	n/a	C03033
C03033	reaction	n/a	n/a	n/a	hsa:7363
hsa:7364	reaction	n/a	n/a	n/a	C03033
C03033	reaction	n/a	n/a	n/a	hsa:7364
hsa:7365	reaction	n/a	n/a	n/a	C03033
C03033	reaction	n/a	n/a	n/a	hsa:7365
hsa:7366	reaction	n/a	n/a	n/a	C03033
C03033	reaction	n/a	n/a	n/a	hsa:7366
hsa:7367	reaction	n/a	n/a	n/a	C03033
C03033	reaction	n/a	n/a	n/a	hsa:7367
hsa:79799	reaction	n/a	n/a	n/a	C03033
C03033	reaction	n/a	n/a	n/a	hsa:79799
C00029	reaction	n/a	n/a	n/a	hsa:7358
hsa:7358	reaction	n/a	n/a	n/a	C00029
hsa:7358	reaction	n/a	n/a	n/a	C00167
C00167	reaction	n/a	n/a	n/a	hsa:7358
C00181	reaction	n/a	n/a	n/a	hsa:27294
hsa:27294	reaction	n/a	n/a	n/a	C02266
C00379	reaction	n/a	n/a	n/a	hsa:6652
hsa:6652	reaction	n/a	n/a	n/a	C00379
hsa:6652	reaction	n/a	n/a	n/a	C00310
C00310	reaction	n/a	n/a	n/a	hsa:6652
C00800	reaction	n/a	n/a	n/a	hsa:10327
hsa:10327	reaction	n/a	n/a	n/a	C00800
hsa:10327	reaction	n/a	n/a	n/a	C00191
C00191	reaction	n/a	n/a	n/a	hsa:10327
C00794	reaction	n/a	n/a	n/a	hsa:231
hsa:231	reaction	n/a	n/a	n/a	C00794
C00794	reaction	n/a	n/a	n/a	hsa:57016
hsa:57016	reaction	n/a	n/a	n/a	C00794
hsa:231	reaction	n/a	n/a	n/a	C00267
C00267	reaction	n/a	n/a	n/a	hsa:231
hsa:57016	reaction	n/a	n/a	n/a	C00267
C00267	reaction	n/a	n/a	n/a	hsa:57016
C00794	reaction	n/a	n/a	n/a	hsa:6652
hsa:6652	reaction	n/a	n/a	n/a	C00794
hsa:6652	reaction	n/a	n/a	n/a	C00095
C00095	reaction	n/a	n/a	n/a	hsa:6652
C00095	reaction	n/a	n/a	n/a	hsa:3795
hsa:3795	reaction	n/a	n/a	n/a	C01094
C00159	reaction	n/a	n/a	n/a	hsa:3098
C00159	reaction	n/a	n/a	n/a	hsa:3099
C00159	reaction	n/a	n/a	n/a	hsa:3101
C00159	reaction	n/a	n/a	n/a	hsa:80201
hsa:3098	reaction	n/a	n/a	n/a	C00275
hsa:3099	reaction	n/a	n/a	n/a	C00275
hsa:3101	reaction	n/a	n/a	n/a	C00275
hsa:80201	reaction	n/a	n/a	n/a	C00275
C00095	reaction	n/a	n/a	n/a	hsa:3098
C00095	reaction	n/a	n/a	n/a	hsa:3099
C00095	reaction	n/a	n/a	n/a	hsa:3101
C00095	reaction	n/a	n/a	n/a	hsa:80201
hsa:3098	reaction	n/a	n/a	n/a	C05345
hsa:3099	reaction	n/a	n/a	n/a	C05345
hsa:3101	reaction	n/a	n/a	n/a	C05345
hsa:80201	reaction	n/a	n/a	n/a	C05345
C00665	reaction	n/a	n/a	n/a	hsa:5209
C00665	reaction	n/a	n/a	n/a	hsa:57103
hsa:5209	reaction	n/a	n/a	n/a	C05345
hsa:57103	reaction	n/a	n/a	n/a	C05345
C00275	reaction	n/a	n/a	n/a	hsa:4351
hsa:4351	reaction	n/a	n/a	n/a	C00275
hsa:4351	reaction	n/a	n/a	n/a	C05345
C05345	reaction	n/a	n/a	n/a	hsa:4351
C00275	reaction	n/a	n/a	n/a	hsa:5372
hsa:5372	reaction	n/a	n/a	n/a	C00275
C00275	reaction	n/a	n/a	n/a	hsa:5373
hsa:5373	reaction	n/a	n/a	n/a	C00275
hsa:5372	reaction	n/a	n/a	n/a	C00636
C00636	reaction	n/a	n/a	n/a	hsa:5372
hsa:5373	reaction	n/a	n/a	n/a	C00636
C00636	reaction	n/a	n/a	n/a	hsa:5373
C02985	reaction	n/a	n/a	n/a	hsa:8790
hsa:8790	reaction	n/a	n/a	n/a	C02985
hsa:8790	reaction	n/a	n/a	n/a	C00325
C00325	reaction	n/a	n/a	n/a	hsa:8790
C01222	reaction	n/a	n/a	n/a	hsa:7264
hsa:7264	reaction	n/a	n/a	n/a	C00325
C00096	reaction	n/a	n/a	n/a	hsa:2762
hsa:2762	reaction	n/a	n/a	n/a	C01222
C00636	reaction	n/a	n/a	n/a	hsa:29925
C00636	reaction	n/a	n/a	n/a	hsa:29926
hsa:29925	reaction	n/a	n/a	n/a	C00096
hsa:29926	reaction	n/a	n/a	n/a	C00096
C01094	reaction	n/a	n/a	n/a	hsa:226
hsa:226	reaction	n/a	n/a	n/a	C01094
C01094	reaction	n/a	n/a	n/a	hsa:229
hsa:229	reaction	n/a	n/a	n/a	C01094
C01094	reaction	n/a	n/a	n/a	hsa:230
hsa:230	reaction	n/a	n/a	n/a	C01094
hsa:226	reaction	n/a	n/a	n/a	C00577
C00577	reaction	n/a	n/a	n/a	hsa:226
hsa:229	reaction	n/a	n/a	n/a	C00577
C00577	reaction	n/a	n/a	n/a	hsa:229
hsa:230	reaction	n/a	n/a	n/a	C00577
C00577	reaction	n/a	n/a	n/a	hsa:230
C00577	reaction	n/a	n/a	n/a	hsa:26007
hsa:26007	reaction	n/a	n/a	n/a	C00118
C01019	reaction	n/a	n/a	n/a	hsa:197258
hsa:197258	reaction	n/a	n/a	n/a	C02985
C01720	reaction	n/a	n/a	n/a	hsa:55556
hsa:55556	reaction	n/a	n/a	n/a	C03827
C01613	reaction	n/a	n/a	n/a	hsa:2717
hsa:2717	reaction	n/a	n/a	n/a	C00124
hsa:2717	reaction	n/a	n/a	n/a	C00492
C05404	reaction	n/a	n/a	n/a	hsa:2717
hsa:2717	reaction	n/a	n/a	n/a	C05402
C00089	reaction	n/a	n/a	n/a	hsa:2548
C00089	reaction	n/a	n/a	n/a	hsa:2595
C00089	reaction	n/a	n/a	n/a	hsa:8972
C00089	reaction	n/a	n/a	n/a	hsa:93432
C00089	reaction	n/a	n/a	n/a	hsa:6476
hsa:2548	reaction	n/a	n/a	n/a	C00031
hsa:2595	reaction	n/a	n/a	n/a	C00031
hsa:8972	reaction	n/a	n/a	n/a	C00031
hsa:93432	reaction	n/a	n/a	n/a	C00031
hsa:6476	reaction	n/a	n/a	n/a	C00031
hsa:2548	reaction	n/a	n/a	n/a	C00095
hsa:2595	reaction	n/a	n/a	n/a	C00095
hsa:8972	reaction	n/a	n/a	n/a	C00095
hsa:93432	reaction	n/a	n/a	n/a	C00095
hsa:6476	reaction	n/a	n/a	n/a	C00095
C00492	reaction	n/a	n/a	n/a	hsa:2717
hsa:2717	reaction	n/a	n/a	n/a	C00089
C05402	reaction	n/a	n/a	n/a	hsa:2717
hsa:2717	reaction	n/a	n/a	n/a	C00031
C05401	reaction	n/a	n/a	n/a	hsa:2717
hsa:2717	reaction	n/a	n/a	n/a	C05401
hsa:2717	reaction	n/a	n/a	n/a	C00116
C00116	reaction	n/a	n/a	n/a	hsa:2717
C00124	reaction	n/a	n/a	n/a	hsa:2717
C05400	reaction	n/a	n/a	n/a	hsa:2717
hsa:2717	reaction	n/a	n/a	n/a	C05400
hsa:2717	reaction	n/a	n/a	n/a	C00159
C00159	reaction	n/a	n/a	n/a	hsa:2717
C05399	reaction	n/a	n/a	n/a	hsa:2717
hsa:2717	reaction	n/a	n/a	n/a	C05399
hsa:2717	reaction	n/a	n/a	n/a	C00794
C00794	reaction	n/a	n/a	n/a	hsa:2717
C01235	reaction	n/a	n/a	n/a	hsa:2717
hsa:2717	reaction	n/a	n/a	n/a	C01235
hsa:2717	reaction	n/a	n/a	n/a	C00137
C00137	reaction	n/a	n/a	n/a	hsa:2717
hsa:2645	reaction	n/a	n/a	n/a	C00267
hsa:3098	reaction	n/a	n/a	n/a	C00267
hsa:3099	reaction	n/a	n/a	n/a	C00267
hsa:3101	reaction	n/a	n/a	n/a	C00267
hsa:80201	reaction	n/a	n/a	n/a	C00267
C00668	reaction	n/a	n/a	n/a	hsa:2645
C00668	reaction	n/a	n/a	n/a	hsa:3098
C00668	reaction	n/a	n/a	n/a	hsa:3099
C00668	reaction	n/a	n/a	n/a	hsa:3101
C00668	reaction	n/a	n/a	n/a	hsa:80201
C00243	reaction	n/a	n/a	n/a	hsa:3938
C00243	reaction	n/a	n/a	n/a	hsa:2720
hsa:3938	reaction	n/a	n/a	n/a	C00267
hsa:2720	reaction	n/a	n/a	n/a	C00267
hsa:3938	reaction	n/a	n/a	n/a	C00124
hsa:2720	reaction	n/a	n/a	n/a	C00124
C00052	reaction	n/a	n/a	n/a	hsa:2683
C00052	reaction	n/a	n/a	n/a	hsa:3906
C00052	reaction	n/a	n/a	n/a	hsa:8704
hsa:2683	reaction	n/a	n/a	n/a	C00243
hsa:3906	reaction	n/a	n/a	n/a	C00243
hsa:8704	reaction	n/a	n/a	n/a	C00243
C00029	reaction	n/a	n/a	n/a	hsa:2582
hsa:2582	reaction	n/a	n/a	n/a	C00029
hsa:2582	reaction	n/a	n/a	n/a	C00052
C00052	reaction	n/a	n/a	n/a	hsa:2582
hsa:7360	reaction	n/a	n/a	n/a	C00103
C00029	reaction	n/a	n/a	n/a	hsa:7360
C00029	reaction	n/a	n/a	n/a	hsa:2592
hsa:2592	reaction	n/a	n/a	n/a	C00029
C00446	reaction	n/a	n/a	n/a	hsa:2592
hsa:2592	reaction	n/a	n/a	n/a	C00446
hsa:2592	reaction	n/a	n/a	n/a	C00052
C00052	reaction	n/a	n/a	n/a	hsa:2592
hsa:2592	reaction	n/a	n/a	n/a	C00103
C00103	reaction	n/a	n/a	n/a	hsa:2592
C00984	reaction	n/a	n/a	n/a	hsa:2584
hsa:2584	reaction	n/a	n/a	n/a	C00446
hsa:2538	reaction	n/a	n/a	n/a	C00668
hsa:57818	reaction	n/a	n/a	n/a	C00668
hsa:92579	reaction	n/a	n/a	n/a	C00668
C00267	reaction	n/a	n/a	n/a	hsa:2538
C00267	reaction	n/a	n/a	n/a	hsa:57818
C00267	reaction	n/a	n/a	n/a	hsa:92579
C00124	reaction	n/a	n/a	n/a	hsa:130589
hsa:130589	reaction	n/a	n/a	n/a	C00984
C00137	reaction	n/a	n/a	n/a	hsa:55586
hsa:55586	reaction	n/a	n/a	n/a	C00191
C01040	reaction	n/a	n/a	n/a	hsa:9104
hsa:9104	reaction	n/a	n/a	n/a	C01040
hsa:9104	reaction	n/a	n/a	n/a	C00800
C00800	reaction	n/a	n/a	n/a	hsa:9104
C02670	reaction	n/a	n/a	n/a	hsa:217
hsa:217	reaction	n/a	n/a	n/a	C02670
C02670	reaction	n/a	n/a	n/a	hsa:219
hsa:219	reaction	n/a	n/a	n/a	C02670
C02670	reaction	n/a	n/a	n/a	hsa:223
hsa:223	reaction	n/a	n/a	n/a	C02670
C02670	reaction	n/a	n/a	n/a	hsa:224
hsa:224	reaction	n/a	n/a	n/a	C02670
C02670	reaction	n/a	n/a	n/a	hsa:501
hsa:501	reaction	n/a	n/a	n/a	C02670
hsa:217	reaction	n/a	n/a	n/a	C00818
C00818	reaction	n/a	n/a	n/a	hsa:217
hsa:219	reaction	n/a	n/a	n/a	C00818
C00818	reaction	n/a	n/a	n/a	hsa:219
hsa:223	reaction	n/a	n/a	n/a	C00818
C00818	reaction	n/a	n/a	n/a	hsa:223
hsa:224	reaction	n/a	n/a	n/a	C00818
C00818	reaction	n/a	n/a	n/a	hsa:224
hsa:501	reaction	n/a	n/a	n/a	C00818
C00818	reaction	n/a	n/a	n/a	hsa:501
hsa:10720	reaction	n/a	n/a	n/a	C00191
hsa:10941	reaction	n/a	n/a	n/a	C00191
hsa:54490	reaction	n/a	n/a	n/a	C00191
hsa:54575	reaction	n/a	n/a	n/a	C00191
hsa:54576	reaction	n/a	n/a	n/a	C00191
hsa:54577	reaction	n/a	n/a	n/a	C00191
hsa:54578	reaction	n/a	n/a	n/a	C00191
hsa:54579	reaction	n/a	n/a	n/a	C00191
hsa:54600	reaction	n/a	n/a	n/a	C00191
hsa:54657	reaction	n/a	n/a	n/a	C00191
hsa:54658	reaction	n/a	n/a	n/a	C00191
hsa:54659	reaction	n/a	n/a	n/a	C00191
hsa:574537	reaction	n/a	n/a	n/a	C00191
hsa:7363	reaction	n/a	n/a	n/a	C00191
hsa:7364	reaction	n/a	n/a	n/a	C00191
hsa:7365	reaction	n/a	n/a	n/a	C00191
hsa:7366	reaction	n/a	n/a	n/a	C00191
hsa:7367	reaction	n/a	n/a	n/a	C00191
hsa:79799	reaction	n/a	n/a	n/a	C00191
C05761	reaction	n/a	n/a	n/a	hsa:2194
hsa:2194	reaction	n/a	n/a	n/a	C06424
C05223	reaction	n/a	n/a	n/a	hsa:55301
hsa:55301	reaction	n/a	n/a	n/a	C02679
C05755	reaction	n/a	n/a	n/a	hsa:55301
hsa:55301	reaction	n/a	n/a	n/a	C01571
C05752	reaction	n/a	n/a	n/a	hsa:55301
hsa:55301	reaction	n/a	n/a	n/a	C06423
C05764	reaction	n/a	n/a	n/a	hsa:54995
C01209	reaction	n/a	n/a	n/a	hsa:54995
hsa:54995	reaction	n/a	n/a	n/a	C16219
C01209	reaction	n/a	n/a	n/a	hsa:2194
C05761	reaction	n/a	n/a	n/a	hsa:54995
hsa:2194	reaction	n/a	n/a	n/a	C05762
hsa:54995	reaction	n/a	n/a	n/a	C05762
C05223	reaction	n/a	n/a	n/a	hsa:2194
C05223	reaction	n/a	n/a	n/a	hsa:54995
hsa:2194	reaction	n/a	n/a	n/a	C05759
hsa:54995	reaction	n/a	n/a	n/a	C05759
C05755	reaction	n/a	n/a	n/a	hsa:2194
C05755	reaction	n/a	n/a	n/a	hsa:54995
hsa:2194	reaction	n/a	n/a	n/a	C05756
hsa:54995	reaction	n/a	n/a	n/a	C05756
C05752	reaction	n/a	n/a	n/a	hsa:2194
C05752	reaction	n/a	n/a	n/a	hsa:54995
hsa:2194	reaction	n/a	n/a	n/a	C05753
hsa:54995	reaction	n/a	n/a	n/a	C05753
C05749	reaction	n/a	n/a	n/a	hsa:2194
C05749	reaction	n/a	n/a	n/a	hsa:54995
hsa:2194	reaction	n/a	n/a	n/a	C05750
hsa:54995	reaction	n/a	n/a	n/a	C05750
C05745	reaction	n/a	n/a	n/a	hsa:2194
C05745	reaction	n/a	n/a	n/a	hsa:54995
hsa:2194	reaction	n/a	n/a	n/a	C05746
hsa:54995	reaction	n/a	n/a	n/a	C05746
C05764	reaction	n/a	n/a	n/a	hsa:2194
hsa:2194	reaction	n/a	n/a	n/a	C00249
C05763	reaction	n/a	n/a	n/a	hsa:2194
hsa:2194	reaction	n/a	n/a	n/a	C05763
C05763	reaction	n/a	n/a	n/a	hsa:51102
hsa:51102	reaction	n/a	n/a	n/a	C05763
hsa:2194	reaction	n/a	n/a	n/a	C05764
hsa:51102	reaction	n/a	n/a	n/a	C05764
C05764	reaction	n/a	n/a	n/a	hsa:51102
C04633	reaction	n/a	n/a	n/a	hsa:2194
hsa:2194	reaction	n/a	n/a	n/a	C04633
C04633	reaction	n/a	n/a	n/a	hsa:109703458
hsa:109703458	reaction	n/a	n/a	n/a	C04633
hsa:109703458	reaction	n/a	n/a	n/a	C05763
C05763	reaction	n/a	n/a	n/a	hsa:109703458
C05762	reaction	n/a	n/a	n/a	hsa:2194
C05762	reaction	n/a	n/a	n/a	hsa:84869
hsa:84869	reaction	n/a	n/a	n/a	C05762
hsa:84869	reaction	n/a	n/a	n/a	C04633
C04633	reaction	n/a	n/a	n/a	hsa:84869
C05760	reaction	n/a	n/a	n/a	hsa:2194
hsa:2194	reaction	n/a	n/a	n/a	C05760
C05760	reaction	n/a	n/a	n/a	hsa:51102
hsa:51102	reaction	n/a	n/a	n/a	C05760
hsa:2194	reaction	n/a	n/a	n/a	C05761
hsa:51102	reaction	n/a	n/a	n/a	C05761
C05761	reaction	n/a	n/a	n/a	hsa:51102
C04688	reaction	n/a	n/a	n/a	hsa:2194
hsa:2194	reaction	n/a	n/a	n/a	C04688
C04688	reaction	n/a	n/a	n/a	hsa:109703458
hsa:109703458	reaction	n/a	n/a	n/a	C04688
hsa:109703458	reaction	n/a	n/a	n/a	C05760
C05760	reaction	n/a	n/a	n/a	hsa:109703458
C05759	reaction	n/a	n/a	n/a	hsa:2194
C05759	reaction	n/a	n/a	n/a	hsa:84869
hsa:84869	reaction	n/a	n/a	n/a	C05759
hsa:84869	reaction	n/a	n/a	n/a	C04688
C04688	reaction	n/a	n/a	n/a	hsa:84869
C05758	reaction	n/a	n/a	n/a	hsa:2194
hsa:2194	reaction	n/a	n/a	n/a	C05758
C05758	reaction	n/a	n/a	n/a	hsa:51102
hsa:51102	reaction	n/a	n/a	n/a	C05758
hsa:2194	reaction	n/a	n/a	n/a	C05223
hsa:51102	reaction	n/a	n/a	n/a	C05223
C05223	reaction	n/a	n/a	n/a	hsa:51102
C05757	reaction	n/a	n/a	n/a	hsa:2194
hsa:2194	reaction	n/a	n/a	n/a	C05757
C05757	reaction	n/a	n/a	n/a	hsa:109703458
hsa:109703458	reaction	n/a	n/a	n/a	C05757
hsa:109703458	reaction	n/a	n/a	n/a	C05758
C05758	reaction	n/a	n/a	n/a	hsa:109703458
C05756	reaction	n/a	n/a	n/a	hsa:2194
C05756	reaction	n/a	n/a	n/a	hsa:84869
hsa:84869	reaction	n/a	n/a	n/a	C05756
hsa:84869	reaction	n/a	n/a	n/a	C05757
C05757	reaction	n/a	n/a	n/a	hsa:84869
C05754	reaction	n/a	n/a	n/a	hsa:2194
hsa:2194	reaction	n/a	n/a	n/a	C05754
C05754	reaction	n/a	n/a	n/a	hsa:51102
hsa:51102	reaction	n/a	n/a	n/a	C05754
hsa:2194	reaction	n/a	n/a	n/a	C05755
hsa:51102	reaction	n/a	n/a	n/a	C05755
C05755	reaction	n/a	n/a	n/a	hsa:51102
C04619	reaction	n/a	n/a	n/a	hsa:2194
hsa:2194	reaction	n/a	n/a	n/a	C04619
C04619	reaction	n/a	n/a	n/a	hsa:109703458
hsa:109703458	reaction	n/a	n/a	n/a	C04619
hsa:109703458	reaction	n/a	n/a	n/a	C05754
C05754	reaction	n/a	n/a	n/a	hsa:109703458
C05753	reaction	n/a	n/a	n/a	hsa:2194
C05753	reaction	n/a	n/a	n/a	hsa:84869
hsa:84869	reaction	n/a	n/a	n/a	C05753
hsa:84869	reaction	n/a	n/a	n/a	C04619
C04619	reaction	n/a	n/a	n/a	hsa:84869
C05751	reaction	n/a	n/a	n/a	hsa:2194
hsa:2194	reaction	n/a	n/a	n/a	C05751
C05751	reaction	n/a	n/a	n/a	hsa:51102
hsa:51102	reaction	n/a	n/a	n/a	C05751
hsa:2194	reaction	n/a	n/a	n/a	C05752
hsa:51102	reaction	n/a	n/a	n/a	C05752
C05752	reaction	n/a	n/a	n/a	hsa:51102
C04620	reaction	n/a	n/a	n/a	hsa:2194
hsa:2194	reaction	n/a	n/a	n/a	C04620
C04620	reaction	n/a	n/a	n/a	hsa:109703458
hsa:109703458	reaction	n/a	n/a	n/a	C04620
hsa:109703458	reaction	n/a	n/a	n/a	C05751
C05751	reaction	n/a	n/a	n/a	hsa:109703458
C05750	reaction	n/a	n/a	n/a	hsa:2194
C05750	reaction	n/a	n/a	n/a	hsa:84869
hsa:84869	reaction	n/a	n/a	n/a	C05750
hsa:84869	reaction	n/a	n/a	n/a	C04620
C04620	reaction	n/a	n/a	n/a	hsa:84869
C05748	reaction	n/a	n/a	n/a	hsa:2194
hsa:2194	reaction	n/a	n/a	n/a	C05748
C05748	reaction	n/a	n/a	n/a	hsa:51102
hsa:51102	reaction	n/a	n/a	n/a	C05748
hsa:2194	reaction	n/a	n/a	n/a	C05749
hsa:51102	reaction	n/a	n/a	n/a	C05749
C05749	reaction	n/a	n/a	n/a	hsa:51102
C05747	reaction	n/a	n/a	n/a	hsa:2194
hsa:2194	reaction	n/a	n/a	n/a	C05747
C05747	reaction	n/a	n/a	n/a	hsa:109703458
hsa:109703458	reaction	n/a	n/a	n/a	C05747
hsa:109703458	reaction	n/a	n/a	n/a	C05748
C05748	reaction	n/a	n/a	n/a	hsa:109703458
C05746	reaction	n/a	n/a	n/a	hsa:2194
C05746	reaction	n/a	n/a	n/a	hsa:84869
hsa:84869	reaction	n/a	n/a	n/a	C05746
hsa:84869	reaction	n/a	n/a	n/a	C05747
C05747	reaction	n/a	n/a	n/a	hsa:84869
C04246	reaction	n/a	n/a	n/a	hsa:2194
hsa:2194	reaction	n/a	n/a	n/a	C04246
C04246	reaction	n/a	n/a	n/a	hsa:51102
hsa:51102	reaction	n/a	n/a	n/a	C04246
hsa:2194	reaction	n/a	n/a	n/a	C05745
hsa:51102	reaction	n/a	n/a	n/a	C05745
C05745	reaction	n/a	n/a	n/a	hsa:51102
C04618	reaction	n/a	n/a	n/a	hsa:2194
hsa:2194	reaction	n/a	n/a	n/a	C04618
C04618	reaction	n/a	n/a	n/a	hsa:109703458
hsa:109703458	reaction	n/a	n/a	n/a	C04618
hsa:109703458	reaction	n/a	n/a	n/a	C04246
C04246	reaction	n/a	n/a	n/a	hsa:109703458
C04618	reaction	n/a	n/a	n/a	hsa:84869
hsa:84869	reaction	n/a	n/a	n/a	C04618
hsa:2194	reaction	n/a	n/a	n/a	C05744
C05744	reaction	n/a	n/a	n/a	hsa:2194
hsa:84869	reaction	n/a	n/a	n/a	C05744
C05744	reaction	n/a	n/a	n/a	hsa:84869
C03939	reaction	n/a	n/a	n/a	hsa:2194
C03939	reaction	n/a	n/a	n/a	hsa:54995
hsa:54995	reaction	n/a	n/a	n/a	C05744
C00229	reaction	n/a	n/a	n/a	hsa:2194
C00229	reaction	n/a	n/a	n/a	hsa:27349
C00083	reaction	n/a	n/a	n/a	hsa:2194
C00083	reaction	n/a	n/a	n/a	hsa:27349
hsa:2194	reaction	n/a	n/a	n/a	C01209
hsa:27349	reaction	n/a	n/a	n/a	C01209
C00024	reaction	n/a	n/a	n/a	hsa:2194
hsa:2194	reaction	n/a	n/a	n/a	C03939
C00024	reaction	n/a	n/a	n/a	hsa:31
hsa:31	reaction	n/a	n/a	n/a	C00024
C00024	reaction	n/a	n/a	n/a	hsa:32
hsa:32	reaction	n/a	n/a	n/a	C00024
hsa:31	reaction	n/a	n/a	n/a	C00083
C00083	reaction	n/a	n/a	n/a	hsa:31
hsa:32	reaction	n/a	n/a	n/a	C00083
C00083	reaction	n/a	n/a	n/a	hsa:32
C00249	reaction	n/a	n/a	n/a	hsa:2180
C00249	reaction	n/a	n/a	n/a	hsa:2181
C00249	reaction	n/a	n/a	n/a	hsa:2182
C00249	reaction	n/a	n/a	n/a	hsa:23205
C00249	reaction	n/a	n/a	n/a	hsa:23305
C00249	reaction	n/a	n/a	n/a	hsa:51703
C00249	reaction	n/a	n/a	n/a	hsa:81616
hsa:2180	reaction	n/a	n/a	n/a	C00154
hsa:2181	reaction	n/a	n/a	n/a	C00154
hsa:2182	reaction	n/a	n/a	n/a	C00154
hsa:23205	reaction	n/a	n/a	n/a	C00154
hsa:23305	reaction	n/a	n/a	n/a	C00154
hsa:51703	reaction	n/a	n/a	n/a	C00154
hsa:81616	reaction	n/a	n/a	n/a	C00154
C00383	reaction	n/a	n/a	n/a	hsa:197322
hsa:197322	reaction	n/a	n/a	n/a	C00083
C00173	reaction	n/a	n/a	n/a	hsa:54995
C00638	reaction	n/a	n/a	n/a	hsa:2180
C00638	reaction	n/a	n/a	n/a	hsa:2181
C00638	reaction	n/a	n/a	n/a	hsa:2182
C00638	reaction	n/a	n/a	n/a	hsa:23205
C00638	reaction	n/a	n/a	n/a	hsa:23305
C00638	reaction	n/a	n/a	n/a	hsa:51703
C00638	reaction	n/a	n/a	n/a	hsa:81616
hsa:2180	reaction	n/a	n/a	n/a	C02843
hsa:2181	reaction	n/a	n/a	n/a	C02843
hsa:2182	reaction	n/a	n/a	n/a	C02843
hsa:23205	reaction	n/a	n/a	n/a	C02843
hsa:23305	reaction	n/a	n/a	n/a	C02843
hsa:51703	reaction	n/a	n/a	n/a	C02843
hsa:81616	reaction	n/a	n/a	n/a	C02843
hsa:2194	reaction	n/a	n/a	n/a	C00638
C01271	reaction	n/a	n/a	n/a	hsa:109703458
hsa:109703458	reaction	n/a	n/a	n/a	C01271
hsa:109703458	reaction	n/a	n/a	n/a	C00693
C00693	reaction	n/a	n/a	n/a	hsa:109703458
C00693	reaction	n/a	n/a	n/a	hsa:2194
hsa:2194	reaction	n/a	n/a	n/a	C00693
C00693	reaction	n/a	n/a	n/a	hsa:51102
hsa:51102	reaction	n/a	n/a	n/a	C00693
hsa:2194	reaction	n/a	n/a	n/a	C00173
C00173	reaction	n/a	n/a	n/a	hsa:2194
hsa:51102	reaction	n/a	n/a	n/a	C00173
C00173	reaction	n/a	n/a	n/a	hsa:51102
hsa:84869	reaction	n/a	n/a	n/a	C01271
C01271	reaction	n/a	n/a	n/a	hsa:84869
C00154	reaction	n/a	n/a	n/a	hsa:5538
C00154	reaction	n/a	n/a	n/a	hsa:9374
C00154	reaction	n/a	n/a	n/a	hsa:10965
C00154	reaction	n/a	n/a	n/a	hsa:11332
C00154	reaction	n/a	n/a	n/a	hsa:122970
C00154	reaction	n/a	n/a	n/a	hsa:641371
hsa:5538	reaction	n/a	n/a	n/a	C00249
hsa:9374	reaction	n/a	n/a	n/a	C00249
hsa:10965	reaction	n/a	n/a	n/a	C00249
hsa:11332	reaction	n/a	n/a	n/a	C00249
hsa:122970	reaction	n/a	n/a	n/a	C00249
hsa:641371	reaction	n/a	n/a	n/a	C00249
C05272	reaction	n/a	n/a	n/a	hsa:51102
hsa:51102	reaction	n/a	n/a	n/a	C00154
C05258	reaction	n/a	n/a	n/a	hsa:1892
hsa:1892	reaction	n/a	n/a	n/a	C05258
C05258	reaction	n/a	n/a	n/a	hsa:3030
hsa:3030	reaction	n/a	n/a	n/a	C05258
hsa:1892	reaction	n/a	n/a	n/a	C05272
C05272	reaction	n/a	n/a	n/a	hsa:1892
hsa:3030	reaction	n/a	n/a	n/a	C05272
C05272	reaction	n/a	n/a	n/a	hsa:3030
C05259	reaction	n/a	n/a	n/a	hsa:3030
hsa:3030	reaction	n/a	n/a	n/a	C05259
C05259	reaction	n/a	n/a	n/a	hsa:3033
hsa:3033	reaction	n/a	n/a	n/a	C05259
hsa:3033	reaction	n/a	n/a	n/a	C05258
C05258	reaction	n/a	n/a	n/a	hsa:3033
C02593	reaction	n/a	n/a	n/a	hsa:10449
C02593	reaction	n/a	n/a	n/a	hsa:3032
C00024	reaction	n/a	n/a	n/a	hsa:10449
C00024	reaction	n/a	n/a	n/a	hsa:3032
hsa:10449	reaction	n/a	n/a	n/a	C05259
hsa:3032	reaction	n/a	n/a	n/a	C05259
C05273	reaction	n/a	n/a	n/a	hsa:51102
hsa:51102	reaction	n/a	n/a	n/a	C02593
C05260	reaction	n/a	n/a	n/a	hsa:1892
hsa:1892	reaction	n/a	n/a	n/a	C05260
C05260	reaction	n/a	n/a	n/a	hsa:3030
hsa:3030	reaction	n/a	n/a	n/a	C05260
hsa:1892	reaction	n/a	n/a	n/a	C05273
C05273	reaction	n/a	n/a	n/a	hsa:1892
hsa:3030	reaction	n/a	n/a	n/a	C05273
C05273	reaction	n/a	n/a	n/a	hsa:3030
C05261	reaction	n/a	n/a	n/a	hsa:3030
hsa:3030	reaction	n/a	n/a	n/a	C05261
C05261	reaction	n/a	n/a	n/a	hsa:3033
hsa:3033	reaction	n/a	n/a	n/a	C05261
hsa:3033	reaction	n/a	n/a	n/a	C05260
C05260	reaction	n/a	n/a	n/a	hsa:3033
C01832	reaction	n/a	n/a	n/a	hsa:10449
C01832	reaction	n/a	n/a	n/a	hsa:3032
hsa:10449	reaction	n/a	n/a	n/a	C05261
hsa:3032	reaction	n/a	n/a	n/a	C05261
C03221	reaction	n/a	n/a	n/a	hsa:51102
hsa:51102	reaction	n/a	n/a	n/a	C01832
C05262	reaction	n/a	n/a	n/a	hsa:1892
hsa:1892	reaction	n/a	n/a	n/a	C05262
C05262	reaction	n/a	n/a	n/a	hsa:3030
hsa:3030	reaction	n/a	n/a	n/a	C05262
hsa:1892	reaction	n/a	n/a	n/a	C03221
C03221	reaction	n/a	n/a	n/a	hsa:1892
hsa:3030	reaction	n/a	n/a	n/a	C03221
C03221	reaction	n/a	n/a	n/a	hsa:3030
C05263	reaction	n/a	n/a	n/a	hsa:3030
hsa:3030	reaction	n/a	n/a	n/a	C05263
C05263	reaction	n/a	n/a	n/a	hsa:3033
hsa:3033	reaction	n/a	n/a	n/a	C05263
hsa:3033	reaction	n/a	n/a	n/a	C05262
C05262	reaction	n/a	n/a	n/a	hsa:3033
C05274	reaction	n/a	n/a	n/a	hsa:10449
C05274	reaction	n/a	n/a	n/a	hsa:3032
hsa:10449	reaction	n/a	n/a	n/a	C05263
hsa:3032	reaction	n/a	n/a	n/a	C05263
C05275	reaction	n/a	n/a	n/a	hsa:51102
hsa:51102	reaction	n/a	n/a	n/a	C05274
C05264	reaction	n/a	n/a	n/a	hsa:1892
hsa:1892	reaction	n/a	n/a	n/a	C05264
C05264	reaction	n/a	n/a	n/a	hsa:3030
hsa:3030	reaction	n/a	n/a	n/a	C05264
hsa:1892	reaction	n/a	n/a	n/a	C05275
C05275	reaction	n/a	n/a	n/a	hsa:1892
hsa:3030	reaction	n/a	n/a	n/a	C05275
C05275	reaction	n/a	n/a	n/a	hsa:3030
C05265	reaction	n/a	n/a	n/a	hsa:3030
hsa:3030	reaction	n/a	n/a	n/a	C05265
C05265	reaction	n/a	n/a	n/a	hsa:3033
hsa:3033	reaction	n/a	n/a	n/a	C05265
hsa:3033	reaction	n/a	n/a	n/a	C05264
C05264	reaction	n/a	n/a	n/a	hsa:3033
C01944	reaction	n/a	n/a	n/a	hsa:10449
C01944	reaction	n/a	n/a	n/a	hsa:3032
hsa:10449	reaction	n/a	n/a	n/a	C05265
hsa:3032	reaction	n/a	n/a	n/a	C05265
C05276	reaction	n/a	n/a	n/a	hsa:51102
hsa:51102	reaction	n/a	n/a	n/a	C01944
C05266	reaction	n/a	n/a	n/a	hsa:1892
hsa:1892	reaction	n/a	n/a	n/a	C05266
C05266	reaction	n/a	n/a	n/a	hsa:3030
hsa:3030	reaction	n/a	n/a	n/a	C05266
hsa:1892	reaction	n/a	n/a	n/a	C05276
C05276	reaction	n/a	n/a	n/a	hsa:1892
hsa:3030	reaction	n/a	n/a	n/a	C05276
C05276	reaction	n/a	n/a	n/a	hsa:3030
C05267	reaction	n/a	n/a	n/a	hsa:3030
hsa:3030	reaction	n/a	n/a	n/a	C05267
C05267	reaction	n/a	n/a	n/a	hsa:3033
hsa:3033	reaction	n/a	n/a	n/a	C05267
hsa:3033	reaction	n/a	n/a	n/a	C05266
C05266	reaction	n/a	n/a	n/a	hsa:3033
C05270	reaction	n/a	n/a	n/a	hsa:10449
C05270	reaction	n/a	n/a	n/a	hsa:3032
hsa:10449	reaction	n/a	n/a	n/a	C05267
hsa:3032	reaction	n/a	n/a	n/a	C05267
C05271	reaction	n/a	n/a	n/a	hsa:51102
hsa:51102	reaction	n/a	n/a	n/a	C05270
C05268	reaction	n/a	n/a	n/a	hsa:1892
hsa:1892	reaction	n/a	n/a	n/a	C05268
C05268	reaction	n/a	n/a	n/a	hsa:3030
hsa:3030	reaction	n/a	n/a	n/a	C05268
hsa:1892	reaction	n/a	n/a	n/a	C05271
C05271	reaction	n/a	n/a	n/a	hsa:1892
hsa:3030	reaction	n/a	n/a	n/a	C05271
C05271	reaction	n/a	n/a	n/a	hsa:3030
C05269	reaction	n/a	n/a	n/a	hsa:3030
hsa:3030	reaction	n/a	n/a	n/a	C05269
C05269	reaction	n/a	n/a	n/a	hsa:3033
hsa:3033	reaction	n/a	n/a	n/a	C05269
hsa:3033	reaction	n/a	n/a	n/a	C05268
C05268	reaction	n/a	n/a	n/a	hsa:3033
C00136	reaction	n/a	n/a	n/a	hsa:10449
C00136	reaction	n/a	n/a	n/a	hsa:3032
hsa:10449	reaction	n/a	n/a	n/a	C05269
hsa:3032	reaction	n/a	n/a	n/a	C05269
C00264	reaction	n/a	n/a	n/a	hsa:3030
hsa:3030	reaction	n/a	n/a	n/a	C00264
C00264	reaction	n/a	n/a	n/a	hsa:3033
hsa:3033	reaction	n/a	n/a	n/a	C00264
hsa:3030	reaction	n/a	n/a	n/a	C00640
C00640	reaction	n/a	n/a	n/a	hsa:3030
hsa:3033	reaction	n/a	n/a	n/a	C00640
C00640	reaction	n/a	n/a	n/a	hsa:3033
C00658	reaction	n/a	n/a	n/a	hsa:51102
hsa:51102	reaction	n/a	n/a	n/a	C00040
C00040	reaction	n/a	n/a	n/a	hsa:10449
C00040	reaction	n/a	n/a	n/a	hsa:3032
hsa:10449	reaction	n/a	n/a	n/a	C00264
hsa:3032	reaction	n/a	n/a	n/a	C00264
C00640	reaction	n/a	n/a	n/a	hsa:1892
hsa:1892	reaction	n/a	n/a	n/a	C00640
hsa:1892	reaction	n/a	n/a	n/a	C00658
C00658	reaction	n/a	n/a	n/a	hsa:1892
hsa:3030	reaction	n/a	n/a	n/a	C00658
C00658	reaction	n/a	n/a	n/a	hsa:3030
C20878	reaction	n/a	n/a	n/a	hsa:201562
C20878	reaction	n/a	n/a	n/a	hsa:401494
C20878	reaction	n/a	n/a	n/a	hsa:51495
C20878	reaction	n/a	n/a	n/a	hsa:9200
hsa:201562	reaction	n/a	n/a	n/a	C20879
hsa:401494	reaction	n/a	n/a	n/a	C20879
hsa:51495	reaction	n/a	n/a	n/a	C20879
hsa:9200	reaction	n/a	n/a	n/a	C20879
C20879	reaction	n/a	n/a	n/a	hsa:9524
hsa:9524	reaction	n/a	n/a	n/a	C02843
C20877	reaction	n/a	n/a	n/a	hsa:51144
hsa:51144	reaction	n/a	n/a	n/a	C20878
C00040	reaction	n/a	n/a	n/a	hsa:5538
C00040	reaction	n/a	n/a	n/a	hsa:9374
C00040	reaction	n/a	n/a	n/a	hsa:10965
C00040	reaction	n/a	n/a	n/a	hsa:11332
C00040	reaction	n/a	n/a	n/a	hsa:122970
C00040	reaction	n/a	n/a	n/a	hsa:641371
C02843	reaction	n/a	n/a	n/a	hsa:10965
C02843	reaction	n/a	n/a	n/a	hsa:11332
C02843	reaction	n/a	n/a	n/a	hsa:117145
C02843	reaction	n/a	n/a	n/a	hsa:122970
C02843	reaction	n/a	n/a	n/a	hsa:284486
C02843	reaction	n/a	n/a	n/a	hsa:641371
hsa:10965	reaction	n/a	n/a	n/a	C00638
hsa:11332	reaction	n/a	n/a	n/a	C00638
hsa:117145	reaction	n/a	n/a	n/a	C00638
hsa:122970	reaction	n/a	n/a	n/a	C00638
hsa:284486	reaction	n/a	n/a	n/a	C00638
hsa:641371	reaction	n/a	n/a	n/a	C00638
C20876	reaction	n/a	n/a	n/a	hsa:54898
C20876	reaction	n/a	n/a	n/a	hsa:60481
C20876	reaction	n/a	n/a	n/a	hsa:64834
C20876	reaction	n/a	n/a	n/a	hsa:6785
C20876	reaction	n/a	n/a	n/a	hsa:79071
C20876	reaction	n/a	n/a	n/a	hsa:79993
C20876	reaction	n/a	n/a	n/a	hsa:83401
C00083	reaction	n/a	n/a	n/a	hsa:54898
C00083	reaction	n/a	n/a	n/a	hsa:60481
C00083	reaction	n/a	n/a	n/a	hsa:64834
C00083	reaction	n/a	n/a	n/a	hsa:6785
C00083	reaction	n/a	n/a	n/a	hsa:79071
C00083	reaction	n/a	n/a	n/a	hsa:79993
C00083	reaction	n/a	n/a	n/a	hsa:83401
hsa:54898	reaction	n/a	n/a	n/a	C20877
hsa:60481	reaction	n/a	n/a	n/a	C20877
hsa:64834	reaction	n/a	n/a	n/a	C20877
hsa:6785	reaction	n/a	n/a	n/a	C20877
hsa:79071	reaction	n/a	n/a	n/a	C20877
hsa:79993	reaction	n/a	n/a	n/a	C20877
hsa:83401	reaction	n/a	n/a	n/a	C20877
C05270	reaction	n/a	n/a	n/a	hsa:36
C05270	reaction	n/a	n/a	n/a	hsa:35
C05270	reaction	n/a	n/a	n/a	hsa:34
C05270	reaction	n/a	n/a	n/a	hsa:33
C05270	reaction	n/a	n/a	n/a	hsa:51
C05270	reaction	n/a	n/a	n/a	hsa:8310
hsa:36	reaction	n/a	n/a	n/a	C05271
hsa:35	reaction	n/a	n/a	n/a	C05271
hsa:34	reaction	n/a	n/a	n/a	C05271
hsa:33	reaction	n/a	n/a	n/a	C05271
hsa:51	reaction	n/a	n/a	n/a	C05271
hsa:8310	reaction	n/a	n/a	n/a	C05271
C00136	reaction	n/a	n/a	n/a	hsa:36
C00136	reaction	n/a	n/a	n/a	hsa:35
C00136	reaction	n/a	n/a	n/a	hsa:34
C00136	reaction	n/a	n/a	n/a	hsa:51
C00136	reaction	n/a	n/a	n/a	hsa:8310
hsa:36	reaction	n/a	n/a	n/a	C00877
hsa:35	reaction	n/a	n/a	n/a	C00877
hsa:34	reaction	n/a	n/a	n/a	C00877
hsa:51	reaction	n/a	n/a	n/a	C00877
hsa:8310	reaction	n/a	n/a	n/a	C00877
C00024	reaction	n/a	n/a	n/a	hsa:38
hsa:38	reaction	n/a	n/a	n/a	C00024
C00024	reaction	n/a	n/a	n/a	hsa:39
hsa:39	reaction	n/a	n/a	n/a	C00024
hsa:10449	reaction	n/a	n/a	n/a	C00024
C00024	reaction	n/a	n/a	n/a	hsa:30
hsa:30	reaction	n/a	n/a	n/a	C00024
hsa:3032	reaction	n/a	n/a	n/a	C00024
hsa:38	reaction	n/a	n/a	n/a	C00332
C00332	reaction	n/a	n/a	n/a	hsa:38
hsa:39	reaction	n/a	n/a	n/a	C00332
C00332	reaction	n/a	n/a	n/a	hsa:39
hsa:10449	reaction	n/a	n/a	n/a	C00332
C00332	reaction	n/a	n/a	n/a	hsa:10449
hsa:30	reaction	n/a	n/a	n/a	C00332
C00332	reaction	n/a	n/a	n/a	hsa:30
hsa:3032	reaction	n/a	n/a	n/a	C00332
C00332	reaction	n/a	n/a	n/a	hsa:3032
C01144	reaction	n/a	n/a	n/a	hsa:1962
hsa:1962	reaction	n/a	n/a	n/a	C01144
C01144	reaction	n/a	n/a	n/a	hsa:3033
hsa:3033	reaction	n/a	n/a	n/a	C01144
hsa:1962	reaction	n/a	n/a	n/a	C00332
C00332	reaction	n/a	n/a	n/a	hsa:1962
hsa:3033	reaction	n/a	n/a	n/a	C00332
C00332	reaction	n/a	n/a	n/a	hsa:3033
C01144	reaction	n/a	n/a	n/a	hsa:1892
hsa:1892	reaction	n/a	n/a	n/a	C01144
C01144	reaction	n/a	n/a	n/a	hsa:3030
hsa:3030	reaction	n/a	n/a	n/a	C01144
hsa:1962	reaction	n/a	n/a	n/a	C00877
C00877	reaction	n/a	n/a	n/a	hsa:1962
hsa:1892	reaction	n/a	n/a	n/a	C00877
C00877	reaction	n/a	n/a	n/a	hsa:1892
hsa:3030	reaction	n/a	n/a	n/a	C00877
C00877	reaction	n/a	n/a	n/a	hsa:3030
C05280	reaction	n/a	n/a	n/a	hsa:1962
hsa:1962	reaction	n/a	n/a	n/a	C05280
C05280	reaction	n/a	n/a	n/a	hsa:10455
hsa:10455	reaction	n/a	n/a	n/a	C05280
C05280	reaction	n/a	n/a	n/a	hsa:1632
hsa:1632	reaction	n/a	n/a	n/a	C05280
hsa:1962	reaction	n/a	n/a	n/a	C05279
C05279	reaction	n/a	n/a	n/a	hsa:1962
hsa:10455	reaction	n/a	n/a	n/a	C05279
C05279	reaction	n/a	n/a	n/a	hsa:10455
hsa:1632	reaction	n/a	n/a	n/a	C05279
C05279	reaction	n/a	n/a	n/a	hsa:1632
C00136	reaction	n/a	n/a	n/a	hsa:38
hsa:38	reaction	n/a	n/a	n/a	C00136
C00136	reaction	n/a	n/a	n/a	hsa:39
hsa:39	reaction	n/a	n/a	n/a	C00136
hsa:10449	reaction	n/a	n/a	n/a	C00136
C00136	reaction	n/a	n/a	n/a	hsa:30
hsa:30	reaction	n/a	n/a	n/a	C00136
hsa:3032	reaction	n/a	n/a	n/a	C00136
hsa:38	reaction	n/a	n/a	n/a	C05269
C05269	reaction	n/a	n/a	n/a	hsa:38
hsa:39	reaction	n/a	n/a	n/a	C05269
C05269	reaction	n/a	n/a	n/a	hsa:39
C05269	reaction	n/a	n/a	n/a	hsa:10449
hsa:30	reaction	n/a	n/a	n/a	C05269
C05269	reaction	n/a	n/a	n/a	hsa:30
C05269	reaction	n/a	n/a	n/a	hsa:3032
hsa:38	reaction	n/a	n/a	n/a	C00010
C00010	reaction	n/a	n/a	n/a	hsa:38
hsa:39	reaction	n/a	n/a	n/a	C00010
C00010	reaction	n/a	n/a	n/a	hsa:39
hsa:10449	reaction	n/a	n/a	n/a	C00010
C00010	reaction	n/a	n/a	n/a	hsa:10449
hsa:30	reaction	n/a	n/a	n/a	C00010
C00010	reaction	n/a	n/a	n/a	hsa:30
hsa:3032	reaction	n/a	n/a	n/a	C00010
C00010	reaction	n/a	n/a	n/a	hsa:3032
C05268	reaction	n/a	n/a	n/a	hsa:1962
hsa:1962	reaction	n/a	n/a	n/a	C05268
hsa:1962	reaction	n/a	n/a	n/a	C05269
C05269	reaction	n/a	n/a	n/a	hsa:1962
hsa:1962	reaction	n/a	n/a	n/a	C05271
C05271	reaction	n/a	n/a	n/a	hsa:1962
hsa:10449	reaction	n/a	n/a	n/a	C05270
C05270	reaction	n/a	n/a	n/a	hsa:30
hsa:30	reaction	n/a	n/a	n/a	C05270
hsa:3032	reaction	n/a	n/a	n/a	C05270
C05267	reaction	n/a	n/a	n/a	hsa:10449
hsa:30	reaction	n/a	n/a	n/a	C05267
C05267	reaction	n/a	n/a	n/a	hsa:30
C05267	reaction	n/a	n/a	n/a	hsa:3032
C05266	reaction	n/a	n/a	n/a	hsa:1962
hsa:1962	reaction	n/a	n/a	n/a	C05266
hsa:1962	reaction	n/a	n/a	n/a	C05267
C05267	reaction	n/a	n/a	n/a	hsa:1962
hsa:1962	reaction	n/a	n/a	n/a	C05276
C05276	reaction	n/a	n/a	n/a	hsa:1962
C01944	reaction	n/a	n/a	n/a	hsa:34
C01944	reaction	n/a	n/a	n/a	hsa:33
C01944	reaction	n/a	n/a	n/a	hsa:51
C01944	reaction	n/a	n/a	n/a	hsa:8310
hsa:34	reaction	n/a	n/a	n/a	C05276
hsa:33	reaction	n/a	n/a	n/a	C05276
hsa:51	reaction	n/a	n/a	n/a	C05276
hsa:8310	reaction	n/a	n/a	n/a	C05276
hsa:10449	reaction	n/a	n/a	n/a	C01944
C01944	reaction	n/a	n/a	n/a	hsa:30
hsa:30	reaction	n/a	n/a	n/a	C01944
hsa:3032	reaction	n/a	n/a	n/a	C01944
C05265	reaction	n/a	n/a	n/a	hsa:10449
hsa:30	reaction	n/a	n/a	n/a	C05265
C05265	reaction	n/a	n/a	n/a	hsa:30
C05265	reaction	n/a	n/a	n/a	hsa:3032
C05264	reaction	n/a	n/a	n/a	hsa:1962
hsa:1962	reaction	n/a	n/a	n/a	C05264
hsa:1962	reaction	n/a	n/a	n/a	C05265
C05265	reaction	n/a	n/a	n/a	hsa:1962
hsa:1962	reaction	n/a	n/a	n/a	C05275
C05275	reaction	n/a	n/a	n/a	hsa:1962
C05274	reaction	n/a	n/a	n/a	hsa:34
C05274	reaction	n/a	n/a	n/a	hsa:33
C05274	reaction	n/a	n/a	n/a	hsa:51
C05274	reaction	n/a	n/a	n/a	hsa:8310
hsa:34	reaction	n/a	n/a	n/a	C05275
hsa:33	reaction	n/a	n/a	n/a	C05275
hsa:51	reaction	n/a	n/a	n/a	C05275
hsa:8310	reaction	n/a	n/a	n/a	C05275
hsa:10449	reaction	n/a	n/a	n/a	C05274
C05274	reaction	n/a	n/a	n/a	hsa:30
hsa:30	reaction	n/a	n/a	n/a	C05274
hsa:3032	reaction	n/a	n/a	n/a	C05274
C05263	reaction	n/a	n/a	n/a	hsa:10449
hsa:30	reaction	n/a	n/a	n/a	C05263
C05263	reaction	n/a	n/a	n/a	hsa:30
C05263	reaction	n/a	n/a	n/a	hsa:3032
C05262	reaction	n/a	n/a	n/a	hsa:1962
hsa:1962	reaction	n/a	n/a	n/a	C05262
hsa:1962	reaction	n/a	n/a	n/a	C05263
C05263	reaction	n/a	n/a	n/a	hsa:1962
hsa:1962	reaction	n/a	n/a	n/a	C03221
C03221	reaction	n/a	n/a	n/a	hsa:1962
C01832	reaction	n/a	n/a	n/a	hsa:34
C01832	reaction	n/a	n/a	n/a	hsa:33
C01832	reaction	n/a	n/a	n/a	hsa:51
C01832	reaction	n/a	n/a	n/a	hsa:8310
hsa:34	reaction	n/a	n/a	n/a	C03221
hsa:33	reaction	n/a	n/a	n/a	C03221
hsa:51	reaction	n/a	n/a	n/a	C03221
hsa:8310	reaction	n/a	n/a	n/a	C03221
C00226	reaction	n/a	n/a	n/a	hsa:124
hsa:124	reaction	n/a	n/a	n/a	C00226
C00226	reaction	n/a	n/a	n/a	hsa:125
hsa:125	reaction	n/a	n/a	n/a	C00226
C00226	reaction	n/a	n/a	n/a	hsa:126
hsa:126	reaction	n/a	n/a	n/a	C00226
C00226	reaction	n/a	n/a	n/a	hsa:127
hsa:127	reaction	n/a	n/a	n/a	C00226
C00226	reaction	n/a	n/a	n/a	hsa:128
hsa:128	reaction	n/a	n/a	n/a	C00226
C00226	reaction	n/a	n/a	n/a	hsa:130
hsa:130	reaction	n/a	n/a	n/a	C00226
C00226	reaction	n/a	n/a	n/a	hsa:131
hsa:131	reaction	n/a	n/a	n/a	C00226
hsa:124	reaction	n/a	n/a	n/a	C00071
C00071	reaction	n/a	n/a	n/a	hsa:124
hsa:125	reaction	n/a	n/a	n/a	C00071
C00071	reaction	n/a	n/a	n/a	hsa:125
hsa:126	reaction	n/a	n/a	n/a	C00071
C00071	reaction	n/a	n/a	n/a	hsa:126
hsa:127	reaction	n/a	n/a	n/a	C00071
C00071	reaction	n/a	n/a	n/a	hsa:127
hsa:128	reaction	n/a	n/a	n/a	C00071
C00071	reaction	n/a	n/a	n/a	hsa:128
hsa:130	reaction	n/a	n/a	n/a	C00071
C00071	reaction	n/a	n/a	n/a	hsa:130
hsa:131	reaction	n/a	n/a	n/a	C00071
C00071	reaction	n/a	n/a	n/a	hsa:131
C00527	reaction	n/a	n/a	n/a	hsa:2639
hsa:2639	reaction	n/a	n/a	n/a	C00877
hsa:10449	reaction	n/a	n/a	n/a	C01832
C01832	reaction	n/a	n/a	n/a	hsa:30
hsa:30	reaction	n/a	n/a	n/a	C01832
hsa:3032	reaction	n/a	n/a	n/a	C01832
C05261	reaction	n/a	n/a	n/a	hsa:10449
hsa:30	reaction	n/a	n/a	n/a	C05261
C05261	reaction	n/a	n/a	n/a	hsa:30
C05261	reaction	n/a	n/a	n/a	hsa:3032
C05260	reaction	n/a	n/a	n/a	hsa:1962
hsa:1962	reaction	n/a	n/a	n/a	C05260
hsa:1962	reaction	n/a	n/a	n/a	C05273
C05273	reaction	n/a	n/a	n/a	hsa:1962
C02593	reaction	n/a	n/a	n/a	hsa:34
C02593	reaction	n/a	n/a	n/a	hsa:33
C02593	reaction	n/a	n/a	n/a	hsa:51
C02593	reaction	n/a	n/a	n/a	hsa:8310
C02593	reaction	n/a	n/a	n/a	hsa:37
hsa:34	reaction	n/a	n/a	n/a	C05273
hsa:33	reaction	n/a	n/a	n/a	C05273
hsa:51	reaction	n/a	n/a	n/a	C05273
hsa:8310	reaction	n/a	n/a	n/a	C05273
hsa:37	reaction	n/a	n/a	n/a	C05273
hsa:1962	reaction	n/a	n/a	n/a	C05261
C05261	reaction	n/a	n/a	n/a	hsa:1962
C00071	reaction	n/a	n/a	n/a	hsa:217
hsa:217	reaction	n/a	n/a	n/a	C00071
C00071	reaction	n/a	n/a	n/a	hsa:219
hsa:219	reaction	n/a	n/a	n/a	C00071
C00071	reaction	n/a	n/a	n/a	hsa:223
hsa:223	reaction	n/a	n/a	n/a	C00071
C00071	reaction	n/a	n/a	n/a	hsa:224
hsa:224	reaction	n/a	n/a	n/a	C00071
C00071	reaction	n/a	n/a	n/a	hsa:501
hsa:501	reaction	n/a	n/a	n/a	C00071
hsa:217	reaction	n/a	n/a	n/a	C00162
C00162	reaction	n/a	n/a	n/a	hsa:217
hsa:219	reaction	n/a	n/a	n/a	C00162
C00162	reaction	n/a	n/a	n/a	hsa:219
hsa:223	reaction	n/a	n/a	n/a	C00162
C00162	reaction	n/a	n/a	n/a	hsa:223
hsa:224	reaction	n/a	n/a	n/a	C00162
C00162	reaction	n/a	n/a	n/a	hsa:224
hsa:501	reaction	n/a	n/a	n/a	C00162
C00162	reaction	n/a	n/a	n/a	hsa:501
C00162	reaction	n/a	n/a	n/a	hsa:1579
C00162	reaction	n/a	n/a	n/a	hsa:284541
hsa:1579	reaction	n/a	n/a	n/a	C03547
hsa:284541	reaction	n/a	n/a	n/a	C03547
hsa:10449	reaction	n/a	n/a	n/a	C02593
C02593	reaction	n/a	n/a	n/a	hsa:30
hsa:30	reaction	n/a	n/a	n/a	C02593
hsa:3032	reaction	n/a	n/a	n/a	C02593
C05259	reaction	n/a	n/a	n/a	hsa:10449
hsa:30	reaction	n/a	n/a	n/a	C05259
C05259	reaction	n/a	n/a	n/a	hsa:30
C05259	reaction	n/a	n/a	n/a	hsa:3032
C05258	reaction	n/a	n/a	n/a	hsa:1962
hsa:1962	reaction	n/a	n/a	n/a	C05258
hsa:1962	reaction	n/a	n/a	n/a	C05259
C05259	reaction	n/a	n/a	n/a	hsa:1962
hsa:1962	reaction	n/a	n/a	n/a	C05272
C05272	reaction	n/a	n/a	n/a	hsa:1962
C00154	reaction	n/a	n/a	n/a	hsa:34
C00154	reaction	n/a	n/a	n/a	hsa:33
C00154	reaction	n/a	n/a	n/a	hsa:51
C00154	reaction	n/a	n/a	n/a	hsa:8310
C00154	reaction	n/a	n/a	n/a	hsa:37
hsa:34	reaction	n/a	n/a	n/a	C05272
hsa:33	reaction	n/a	n/a	n/a	C05272
hsa:51	reaction	n/a	n/a	n/a	C05272
hsa:8310	reaction	n/a	n/a	n/a	C05272
hsa:37	reaction	n/a	n/a	n/a	C05272
hsa:2180	reaction	n/a	n/a	n/a	C00249
hsa:2181	reaction	n/a	n/a	n/a	C00249
hsa:2182	reaction	n/a	n/a	n/a	C00249
hsa:23205	reaction	n/a	n/a	n/a	C00249
hsa:23305	reaction	n/a	n/a	n/a	C00249
hsa:51703	reaction	n/a	n/a	n/a	C00249
hsa:81616	reaction	n/a	n/a	n/a	C00249
C00154	reaction	n/a	n/a	n/a	hsa:2180
C00154	reaction	n/a	n/a	n/a	hsa:2181
C00154	reaction	n/a	n/a	n/a	hsa:2182
C00154	reaction	n/a	n/a	n/a	hsa:23205
C00154	reaction	n/a	n/a	n/a	hsa:23305
C00154	reaction	n/a	n/a	n/a	hsa:51703
C00154	reaction	n/a	n/a	n/a	hsa:81616
C02990	reaction	n/a	n/a	n/a	hsa:126129
C02990	reaction	n/a	n/a	n/a	hsa:1374
C02990	reaction	n/a	n/a	n/a	hsa:1375
C02990	reaction	n/a	n/a	n/a	hsa:1376
hsa:126129	reaction	n/a	n/a	n/a	C00154
hsa:1374	reaction	n/a	n/a	n/a	C00154
hsa:1375	reaction	n/a	n/a	n/a	C00154
hsa:1376	reaction	n/a	n/a	n/a	C00154
C00154	reaction	n/a	n/a	n/a	hsa:126129
C00154	reaction	n/a	n/a	n/a	hsa:1374
C00154	reaction	n/a	n/a	n/a	hsa:1375
C00154	reaction	n/a	n/a	n/a	hsa:1376
hsa:126129	reaction	n/a	n/a	n/a	C02990
hsa:1374	reaction	n/a	n/a	n/a	C02990
hsa:1375	reaction	n/a	n/a	n/a	C02990
hsa:1376	reaction	n/a	n/a	n/a	C02990
C00024	reaction	n/a	n/a	n/a	hsa:3157
C00024	reaction	n/a	n/a	n/a	hsa:3158
C00332	reaction	n/a	n/a	n/a	hsa:3157
C00332	reaction	n/a	n/a	n/a	hsa:3158
hsa:3157	reaction	n/a	n/a	n/a	C00356
hsa:3158	reaction	n/a	n/a	n/a	C00356
C00356	reaction	n/a	n/a	n/a	hsa:3155
C00356	reaction	n/a	n/a	n/a	hsa:54511
hsa:3155	reaction	n/a	n/a	n/a	C00164
hsa:54511	reaction	n/a	n/a	n/a	C00164
hsa:3155	reaction	n/a	n/a	n/a	C00024
hsa:54511	reaction	n/a	n/a	n/a	C00024
C01089	reaction	n/a	n/a	n/a	hsa:56898
hsa:56898	reaction	n/a	n/a	n/a	C01089
C01089	reaction	n/a	n/a	n/a	hsa:622
hsa:622	reaction	n/a	n/a	n/a	C01089
hsa:56898	reaction	n/a	n/a	n/a	C00164
C00164	reaction	n/a	n/a	n/a	hsa:56898
hsa:622	reaction	n/a	n/a	n/a	C00164
C00164	reaction	n/a	n/a	n/a	hsa:622
C00164	reaction	n/a	n/a	n/a	hsa:5019
hsa:5019	reaction	n/a	n/a	n/a	C00164
C00164	reaction	n/a	n/a	n/a	hsa:64064
hsa:64064	reaction	n/a	n/a	n/a	C00164
hsa:5019	reaction	n/a	n/a	n/a	C00332
C00332	reaction	n/a	n/a	n/a	hsa:5019
hsa:64064	reaction	n/a	n/a	n/a	C00332
C00332	reaction	n/a	n/a	n/a	hsa:64064
C05443	reaction	n/a	n/a	n/a	hsa:120227
hsa:120227	reaction	n/a	n/a	n/a	C01561
C15782	reaction	n/a	n/a	n/a	hsa:6309
hsa:6309	reaction	n/a	n/a	n/a	C15783
C05437	reaction	n/a	n/a	n/a	hsa:10682
hsa:10682	reaction	n/a	n/a	n/a	C05439
C01561	reaction	n/a	n/a	n/a	hsa:1594
hsa:1594	reaction	n/a	n/a	n/a	C01673
C01189	reaction	n/a	n/a	n/a	hsa:6309
hsa:6309	reaction	n/a	n/a	n/a	C01164
C03845	reaction	n/a	n/a	n/a	hsa:10682
hsa:10682	reaction	n/a	n/a	n/a	C01189
C15777	reaction	n/a	n/a	n/a	hsa:6309
hsa:6309	reaction	n/a	n/a	n/a	C15778
C15781	reaction	n/a	n/a	n/a	hsa:1718
hsa:1718	reaction	n/a	n/a	n/a	C01789
C15780	reaction	n/a	n/a	n/a	hsa:1717
hsa:1717	reaction	n/a	n/a	n/a	C15781
hsa:6309	reaction	n/a	n/a	n/a	C15780
C00187	reaction	n/a	n/a	n/a	hsa:1718
hsa:1718	reaction	n/a	n/a	n/a	C00187
hsa:1718	reaction	n/a	n/a	n/a	C01802
C01802	reaction	n/a	n/a	n/a	hsa:1718
C05107	reaction	n/a	n/a	n/a	hsa:1718
hsa:1718	reaction	n/a	n/a	n/a	C05107
hsa:1718	reaction	n/a	n/a	n/a	C01164
C01164	reaction	n/a	n/a	n/a	hsa:1718
C01189	reaction	n/a	n/a	n/a	hsa:1718
hsa:1718	reaction	n/a	n/a	n/a	C01189
hsa:1718	reaction	n/a	n/a	n/a	C05439
C05439	reaction	n/a	n/a	n/a	hsa:1718
C05437	reaction	n/a	n/a	n/a	hsa:1718
hsa:1718	reaction	n/a	n/a	n/a	C05437
hsa:1718	reaction	n/a	n/a	n/a	C03845
C03845	reaction	n/a	n/a	n/a	hsa:1718
C05108	reaction	n/a	n/a	n/a	hsa:1718
hsa:1718	reaction	n/a	n/a	n/a	C05108
hsa:1718	reaction	n/a	n/a	n/a	C15915
C15915	reaction	n/a	n/a	n/a	hsa:1718
C08821	reaction	n/a	n/a	n/a	hsa:1718
hsa:1718	reaction	n/a	n/a	n/a	C01753
C01943	reaction	n/a	n/a	n/a	hsa:1595
hsa:1595	reaction	n/a	n/a	n/a	C11508
C11508	reaction	n/a	n/a	n/a	hsa:7108
hsa:7108	reaction	n/a	n/a	n/a	C15776
C15783	reaction	n/a	n/a	n/a	hsa:1717
hsa:1717	reaction	n/a	n/a	n/a	C08821
C01054	reaction	n/a	n/a	n/a	hsa:4047
hsa:4047	reaction	n/a	n/a	n/a	C01724
C11455	reaction	n/a	n/a	n/a	hsa:7108
C11455	reaction	n/a	n/a	n/a	hsa:3930
hsa:7108	reaction	n/a	n/a	n/a	C05108
hsa:3930	reaction	n/a	n/a	n/a	C05108
C15776	reaction	n/a	n/a	n/a	hsa:10682
hsa:10682	reaction	n/a	n/a	n/a	C11522
C15808	reaction	n/a	n/a	n/a	hsa:50814
hsa:50814	reaction	n/a	n/a	n/a	C15816
C01724	reaction	n/a	n/a	n/a	hsa:1718
hsa:1718	reaction	n/a	n/a	n/a	C01724
hsa:1718	reaction	n/a	n/a	n/a	C05109
C05109	reaction	n/a	n/a	n/a	hsa:1718
C05108	reaction	n/a	n/a	n/a	hsa:6307
hsa:6307	reaction	n/a	n/a	n/a	C15808
C01724	reaction	n/a	n/a	n/a	hsa:1595
hsa:1595	reaction	n/a	n/a	n/a	C11455
C15816	reaction	n/a	n/a	n/a	hsa:51478
hsa:51478	reaction	n/a	n/a	n/a	C05103
C02530	reaction	n/a	n/a	n/a	hsa:1056
C02530	reaction	n/a	n/a	n/a	hsa:3988
hsa:1056	reaction	n/a	n/a	n/a	C00187
hsa:3988	reaction	n/a	n/a	n/a	C00187
C00187	reaction	n/a	n/a	n/a	hsa:6646
hsa:6646	reaction	n/a	n/a	n/a	C00187
C00187	reaction	n/a	n/a	n/a	hsa:8435
hsa:8435	reaction	n/a	n/a	n/a	C00187
hsa:6646	reaction	n/a	n/a	n/a	C02530
C02530	reaction	n/a	n/a	n/a	hsa:6646
hsa:8435	reaction	n/a	n/a	n/a	C02530
C02530	reaction	n/a	n/a	n/a	hsa:8435
C01673	reaction	n/a	n/a	n/a	hsa:1591
hsa:1591	reaction	n/a	n/a	n/a	C18231
C01561	reaction	n/a	n/a	n/a	hsa:1591
hsa:1591	reaction	n/a	n/a	n/a	C07712
C00751	reaction	n/a	n/a	n/a	hsa:6713
hsa:6713	reaction	n/a	n/a	n/a	C01054
C03428	reaction	n/a	n/a	n/a	hsa:2222
hsa:2222	reaction	n/a	n/a	n/a	C00751
C00448	reaction	n/a	n/a	n/a	hsa:2222
hsa:2222	reaction	n/a	n/a	n/a	C03428
hsa:1718	reaction	n/a	n/a	n/a	C21106
C05103	reaction	n/a	n/a	n/a	hsa:6307
hsa:6307	reaction	n/a	n/a	n/a	C22112
C22112	reaction	n/a	n/a	n/a	hsa:50814
hsa:50814	reaction	n/a	n/a	n/a	C22136
C22136	reaction	n/a	n/a	n/a	hsa:51478
hsa:51478	reaction	n/a	n/a	n/a	C05437
C00187	reaction	n/a	n/a	n/a	hsa:1581
hsa:1581	reaction	n/a	n/a	n/a	C03594
C00187	reaction	n/a	n/a	n/a	hsa:10858
hsa:10858	reaction	n/a	n/a	n/a	C13550
C00187	reaction	n/a	n/a	n/a	hsa:9023
hsa:9023	reaction	n/a	n/a	n/a	C15519
C15610	reaction	n/a	n/a	n/a	hsa:9420
C15610	reaction	n/a	n/a	n/a	hsa:1581
hsa:9420	reaction	n/a	n/a	n/a	C06341
hsa:1581	reaction	n/a	n/a	n/a	C06341
C15519	reaction	n/a	n/a	n/a	hsa:9420
hsa:9420	reaction	n/a	n/a	n/a	C15520
C17339	reaction	n/a	n/a	n/a	hsa:6718
hsa:6718	reaction	n/a	n/a	n/a	C05453
C05455	reaction	n/a	n/a	n/a	hsa:6718
hsa:6718	reaction	n/a	n/a	n/a	C05451
C05454	reaction	n/a	n/a	n/a	hsa:1593
hsa:1593	reaction	n/a	n/a	n/a	C05446
C15613	reaction	n/a	n/a	n/a	hsa:23600
hsa:23600	reaction	n/a	n/a	n/a	C17343
C17343	reaction	n/a	n/a	n/a	hsa:8309
hsa:8309	reaction	n/a	n/a	n/a	C05460
C05460	reaction	n/a	n/a	n/a	hsa:3295
hsa:3295	reaction	n/a	n/a	n/a	C15614
C05467	reaction	n/a	n/a	n/a	hsa:6342
hsa:6342	reaction	n/a	n/a	n/a	C01794
C05449	reaction	n/a	n/a	n/a	hsa:6342
hsa:6342	reaction	n/a	n/a	n/a	C05337
C02528	reaction	n/a	n/a	n/a	hsa:10998
hsa:10998	reaction	n/a	n/a	n/a	C05337
C00037	reaction	n/a	n/a	n/a	hsa:570
C05337	reaction	n/a	n/a	n/a	hsa:570
hsa:570	reaction	n/a	n/a	n/a	C05466
C00245	reaction	n/a	n/a	n/a	hsa:570
hsa:570	reaction	n/a	n/a	n/a	C05465
C05446	reaction	n/a	n/a	n/a	hsa:1593
hsa:1593	reaction	n/a	n/a	n/a	C01301
C01301	reaction	n/a	n/a	n/a	hsa:1593
hsa:1593	reaction	n/a	n/a	n/a	C04722
C05455	reaction	n/a	n/a	n/a	hsa:1582
hsa:1582	reaction	n/a	n/a	n/a	C17339
C00187	reaction	n/a	n/a	n/a	hsa:1593
hsa:1593	reaction	n/a	n/a	n/a	C15610
C17335	reaction	n/a	n/a	n/a	hsa:80270
hsa:80270	reaction	n/a	n/a	n/a	C17337
C06341	reaction	n/a	n/a	n/a	hsa:80270
hsa:80270	reaction	n/a	n/a	n/a	C17336
C03594	reaction	n/a	n/a	n/a	hsa:80270
hsa:80270	reaction	n/a	n/a	n/a	C05455
C15520	reaction	n/a	n/a	n/a	hsa:80270
hsa:80270	reaction	n/a	n/a	n/a	C17332
C00695	reaction	n/a	n/a	n/a	hsa:10998
hsa:10998	reaction	n/a	n/a	n/a	C01794
C01794	reaction	n/a	n/a	n/a	hsa:570
hsa:570	reaction	n/a	n/a	n/a	C01921
hsa:570	reaction	n/a	n/a	n/a	C05122
C13550	reaction	n/a	n/a	n/a	hsa:51302
hsa:51302	reaction	n/a	n/a	n/a	C15518
C04554	reaction	n/a	n/a	n/a	hsa:10998
hsa:10998	reaction	n/a	n/a	n/a	C17345
C05452	reaction	n/a	n/a	n/a	hsa:1593
hsa:1593	reaction	n/a	n/a	n/a	C05444
C05444	reaction	n/a	n/a	n/a	hsa:1593
hsa:1593	reaction	n/a	n/a	n/a	C05445
C05445	reaction	n/a	n/a	n/a	hsa:1593
hsa:1593	reaction	n/a	n/a	n/a	C04554
C17345	reaction	n/a	n/a	n/a	hsa:23600
hsa:23600	reaction	n/a	n/a	n/a	C17346
C17346	reaction	n/a	n/a	n/a	hsa:8309
hsa:8309	reaction	n/a	n/a	n/a	C05447
C05447	reaction	n/a	n/a	n/a	hsa:3295
hsa:3295	reaction	n/a	n/a	n/a	C05448
C04722	reaction	n/a	n/a	n/a	hsa:10998
hsa:10998	reaction	n/a	n/a	n/a	C15613
C05448	reaction	n/a	n/a	n/a	hsa:3295
hsa:3295	reaction	n/a	n/a	n/a	C05449
C15614	reaction	n/a	n/a	n/a	hsa:3295
hsa:3295	reaction	n/a	n/a	n/a	C05467
C17333	reaction	n/a	n/a	n/a	hsa:9420
hsa:9420	reaction	n/a	n/a	n/a	C17335
C15518	reaction	n/a	n/a	n/a	hsa:80270
hsa:80270	reaction	n/a	n/a	n/a	C17331
C01794	reaction	n/a	n/a	n/a	hsa:10005
hsa:10005	reaction	n/a	n/a	n/a	C00695
C05337	reaction	n/a	n/a	n/a	hsa:10005
hsa:10005	reaction	n/a	n/a	n/a	C02528
C05452	reaction	n/a	n/a	n/a	hsa:1582
hsa:1582	reaction	n/a	n/a	n/a	C05454
C01179	reaction	n/a	n/a	n/a	hsa:3242
hsa:3242	reaction	n/a	n/a	n/a	C00544
C00082	reaction	n/a	n/a	n/a	hsa:6898
hsa:6898	reaction	n/a	n/a	n/a	C01179
C00828	reaction	n/a	n/a	n/a	hsa:1728
hsa:1728	reaction	n/a	n/a	n/a	C05819
C20265	reaction	n/a	n/a	n/a	hsa:154807
C20265	reaction	n/a	n/a	n/a	hsa:79001
hsa:154807	reaction	n/a	n/a	n/a	C00828
hsa:79001	reaction	n/a	n/a	n/a	C00828
C03313	reaction	n/a	n/a	n/a	hsa:2677
hsa:2677	reaction	n/a	n/a	n/a	C05849
C02059	reaction	n/a	n/a	n/a	hsa:1728
hsa:1728	reaction	n/a	n/a	n/a	C03313
C05819	reaction	n/a	n/a	n/a	hsa:2677
hsa:2677	reaction	n/a	n/a	n/a	C20265
C05849	reaction	n/a	n/a	n/a	hsa:154807
C05849	reaction	n/a	n/a	n/a	hsa:79001
hsa:154807	reaction	n/a	n/a	n/a	C02059
hsa:79001	reaction	n/a	n/a	n/a	C02059
C00187	reaction	n/a	n/a	n/a	hsa:412
hsa:412	reaction	n/a	n/a	n/a	C18043
C00187	reaction	n/a	n/a	n/a	hsa:6820
hsa:6820	reaction	n/a	n/a	n/a	C18043
C00187	reaction	n/a	n/a	n/a	hsa:1583
hsa:1583	reaction	n/a	n/a	n/a	C05502
C05501	reaction	n/a	n/a	n/a	hsa:1583
hsa:1583	reaction	n/a	n/a	n/a	C05500
C05500	reaction	n/a	n/a	n/a	hsa:1586
hsa:1586	reaction	n/a	n/a	n/a	C05499
C05499	reaction	n/a	n/a	n/a	hsa:1583
hsa:1583	reaction	n/a	n/a	n/a	C02373
hsa:1583	reaction	n/a	n/a	n/a	C05138
hsa:1583	reaction	n/a	n/a	n/a	C01953
C01953	reaction	n/a	n/a	n/a	hsa:1589
hsa:1589	reaction	n/a	n/a	n/a	C05485
C05485	reaction	n/a	n/a	n/a	hsa:3283
C05485	reaction	n/a	n/a	n/a	hsa:3284
hsa:3283	reaction	n/a	n/a	n/a	C03205
hsa:3284	reaction	n/a	n/a	n/a	C03205
C01953	reaction	n/a	n/a	n/a	hsa:9420
hsa:9420	reaction	n/a	n/a	n/a	C18038
C01953	reaction	n/a	n/a	n/a	hsa:412
hsa:412	reaction	n/a	n/a	n/a	C18044
C01953	reaction	n/a	n/a	n/a	hsa:6820
hsa:6820	reaction	n/a	n/a	n/a	C18044
C01953	reaction	n/a	n/a	n/a	hsa:3283
hsa:3283	reaction	n/a	n/a	n/a	C01953
C01953	reaction	n/a	n/a	n/a	hsa:3284
hsa:3284	reaction	n/a	n/a	n/a	C01953
hsa:3283	reaction	n/a	n/a	n/a	C00410
C00410	reaction	n/a	n/a	n/a	hsa:3283
hsa:3284	reaction	n/a	n/a	n/a	C00410
C00410	reaction	n/a	n/a	n/a	hsa:3284
C05138	reaction	n/a	n/a	n/a	hsa:3283
hsa:3283	reaction	n/a	n/a	n/a	C05138
C05138	reaction	n/a	n/a	n/a	hsa:3284
hsa:3284	reaction	n/a	n/a	n/a	C05138
hsa:3283	reaction	n/a	n/a	n/a	C01176
C01176	reaction	n/a	n/a	n/a	hsa:3283
hsa:3284	reaction	n/a	n/a	n/a	C01176
C01176	reaction	n/a	n/a	n/a	hsa:3284
C05487	reaction	n/a	n/a	n/a	hsa:3283
C05487	reaction	n/a	n/a	n/a	hsa:3284
hsa:3283	reaction	n/a	n/a	n/a	C05488
hsa:3284	reaction	n/a	n/a	n/a	C05488
C05489	reaction	n/a	n/a	n/a	hsa:3283
C05489	reaction	n/a	n/a	n/a	hsa:3284
hsa:3283	reaction	n/a	n/a	n/a	C00735
hsa:3284	reaction	n/a	n/a	n/a	C00735
C05487	reaction	n/a	n/a	n/a	hsa:1584
C05487	reaction	n/a	n/a	n/a	hsa:1585
hsa:1584	reaction	n/a	n/a	n/a	C05489
hsa:1585	reaction	n/a	n/a	n/a	C05489
C05138	reaction	n/a	n/a	n/a	hsa:1586
hsa:1586	reaction	n/a	n/a	n/a	C01227
C01227	reaction	n/a	n/a	n/a	hsa:6820
hsa:6820	reaction	n/a	n/a	n/a	C04555
C04555	reaction	n/a	n/a	n/a	hsa:412
hsa:412	reaction	n/a	n/a	n/a	C01227
C01227	reaction	n/a	n/a	n/a	hsa:100861540
hsa:100861540	reaction	n/a	n/a	n/a	C01227
C01227	reaction	n/a	n/a	n/a	hsa:1543
hsa:1543	reaction	n/a	n/a	n/a	C01227
C01227	reaction	n/a	n/a	n/a	hsa:1544
hsa:1544	reaction	n/a	n/a	n/a	C01227
C01227	reaction	n/a	n/a	n/a	hsa:1551
hsa:1551	reaction	n/a	n/a	n/a	C01227
C01227	reaction	n/a	n/a	n/a	hsa:1577
hsa:1577	reaction	n/a	n/a	n/a	C01227
C01227	reaction	n/a	n/a	n/a	hsa:1571
hsa:1571	reaction	n/a	n/a	n/a	C01227
C01227	reaction	n/a	n/a	n/a	hsa:1576
hsa:1576	reaction	n/a	n/a	n/a	C01227
hsa:100861540	reaction	n/a	n/a	n/a	C05139
C05139	reaction	n/a	n/a	n/a	hsa:100861540
hsa:1543	reaction	n/a	n/a	n/a	C05139
C05139	reaction	n/a	n/a	n/a	hsa:1543
hsa:1544	reaction	n/a	n/a	n/a	C05139
C05139	reaction	n/a	n/a	n/a	hsa:1544
hsa:1551	reaction	n/a	n/a	n/a	C05139
C05139	reaction	n/a	n/a	n/a	hsa:1551
hsa:1577	reaction	n/a	n/a	n/a	C05139
C05139	reaction	n/a	n/a	n/a	hsa:1577
hsa:1571	reaction	n/a	n/a	n/a	C05139
C05139	reaction	n/a	n/a	n/a	hsa:1571
hsa:1576	reaction	n/a	n/a	n/a	C05139
C05139	reaction	n/a	n/a	n/a	hsa:1576
C05139	reaction	n/a	n/a	n/a	hsa:3283
C05139	reaction	n/a	n/a	n/a	hsa:3284
hsa:3283	reaction	n/a	n/a	n/a	C05140
hsa:3284	reaction	n/a	n/a	n/a	C05140
C04295	reaction	n/a	n/a	n/a	hsa:3283
C04295	reaction	n/a	n/a	n/a	hsa:3284
hsa:3283	reaction	n/a	n/a	n/a	C00535
hsa:3284	reaction	n/a	n/a	n/a	C00535
C05138	reaction	n/a	n/a	n/a	hsa:1589
hsa:1589	reaction	n/a	n/a	n/a	C05487
C01227	reaction	n/a	n/a	n/a	hsa:3283
C01227	reaction	n/a	n/a	n/a	hsa:3284
hsa:3283	reaction	n/a	n/a	n/a	C00280
hsa:3284	reaction	n/a	n/a	n/a	C00280
C01953	reaction	n/a	n/a	n/a	hsa:1586
hsa:1586	reaction	n/a	n/a	n/a	C05138
C03205	reaction	n/a	n/a	n/a	hsa:6715
C03205	reaction	n/a	n/a	n/a	hsa:6716
C03205	reaction	n/a	n/a	n/a	hsa:79644
hsa:6715	reaction	n/a	n/a	n/a	C18040
hsa:6716	reaction	n/a	n/a	n/a	C18040
hsa:79644	reaction	n/a	n/a	n/a	C18040
C18040	reaction	n/a	n/a	n/a	hsa:8644
C18040	reaction	n/a	n/a	n/a	hsa:1646
hsa:8644	reaction	n/a	n/a	n/a	C13713
hsa:1646	reaction	n/a	n/a	n/a	C13713
C02140	reaction	n/a	n/a	n/a	hsa:1585
hsa:1585	reaction	n/a	n/a	n/a	C01124
C01780	reaction	n/a	n/a	n/a	hsa:6718
hsa:6718	reaction	n/a	n/a	n/a	C05473
C03205	reaction	n/a	n/a	n/a	hsa:1584
C03205	reaction	n/a	n/a	n/a	hsa:1585
hsa:1584	reaction	n/a	n/a	n/a	C02140
hsa:1585	reaction	n/a	n/a	n/a	C02140
C00410	reaction	n/a	n/a	n/a	hsa:1589
hsa:1589	reaction	n/a	n/a	n/a	C03205
C02140	reaction	n/a	n/a	n/a	hsa:3290
hsa:3290	reaction	n/a	n/a	n/a	C05490
C02140	reaction	n/a	n/a	n/a	hsa:3291
hsa:3291	reaction	n/a	n/a	n/a	C05490
C05476	reaction	n/a	n/a	n/a	hsa:3290
hsa:3290	reaction	n/a	n/a	n/a	C05478
C00410	reaction	n/a	n/a	n/a	hsa:1584
C00410	reaction	n/a	n/a	n/a	hsa:1585
hsa:1584	reaction	n/a	n/a	n/a	C05498
hsa:1585	reaction	n/a	n/a	n/a	C05498
C05498	reaction	n/a	n/a	n/a	hsa:1589
hsa:1589	reaction	n/a	n/a	n/a	C02140
C00410	reaction	n/a	n/a	n/a	hsa:6718
hsa:6718	reaction	n/a	n/a	n/a	C05479
C00410	reaction	n/a	n/a	n/a	hsa:6715
C00410	reaction	n/a	n/a	n/a	hsa:6716
C00410	reaction	n/a	n/a	n/a	hsa:79644
hsa:6715	reaction	n/a	n/a	n/a	C03681
hsa:6716	reaction	n/a	n/a	n/a	C03681
hsa:79644	reaction	n/a	n/a	n/a	C03681
C03681	reaction	n/a	n/a	n/a	hsa:8644
C03681	reaction	n/a	n/a	n/a	hsa:1646
hsa:8644	reaction	n/a	n/a	n/a	C13712
hsa:1646	reaction	n/a	n/a	n/a	C13712
C13712	reaction	n/a	n/a	n/a	hsa:1645
hsa:1645	reaction	n/a	n/a	n/a	C18042
C03681	reaction	n/a	n/a	n/a	hsa:1645
hsa:1645	reaction	n/a	n/a	n/a	C18041
C18041	reaction	n/a	n/a	n/a	hsa:8644
C18041	reaction	n/a	n/a	n/a	hsa:1646
hsa:8644	reaction	n/a	n/a	n/a	C18042
hsa:1646	reaction	n/a	n/a	n/a	C18042
C00410	reaction	n/a	n/a	n/a	hsa:1586
hsa:1586	reaction	n/a	n/a	n/a	C01176
C01176	reaction	n/a	n/a	n/a	hsa:1584
C01176	reaction	n/a	n/a	n/a	hsa:1585
hsa:1584	reaction	n/a	n/a	n/a	C05497
hsa:1585	reaction	n/a	n/a	n/a	C05497
C00735	reaction	n/a	n/a	n/a	hsa:1589
hsa:1589	reaction	n/a	n/a	n/a	C05497
C01176	reaction	n/a	n/a	n/a	hsa:1589
hsa:1589	reaction	n/a	n/a	n/a	C05488
C00735	reaction	n/a	n/a	n/a	hsa:6718
hsa:6718	reaction	n/a	n/a	n/a	C05471
C05488	reaction	n/a	n/a	n/a	hsa:1584
C05488	reaction	n/a	n/a	n/a	hsa:1585
hsa:1584	reaction	n/a	n/a	n/a	C00735
hsa:1585	reaction	n/a	n/a	n/a	C00735
C00762	reaction	n/a	n/a	n/a	hsa:6718
hsa:6718	reaction	n/a	n/a	n/a	C05469
C01176	reaction	n/a	n/a	n/a	hsa:1586
hsa:1586	reaction	n/a	n/a	n/a	C00280
C00735	reaction	n/a	n/a	n/a	hsa:3290
hsa:3290	reaction	n/a	n/a	n/a	C00762
C00735	reaction	n/a	n/a	n/a	hsa:3291
hsa:3291	reaction	n/a	n/a	n/a	C00762
C05497	reaction	n/a	n/a	n/a	hsa:1586
hsa:1586	reaction	n/a	n/a	n/a	C05498
C00535	reaction	n/a	n/a	n/a	hsa:8644
hsa:8644	reaction	n/a	n/a	n/a	C00535
C00535	reaction	n/a	n/a	n/a	hsa:3293
hsa:3293	reaction	n/a	n/a	n/a	C00535
hsa:8644	reaction	n/a	n/a	n/a	C00280
C00280	reaction	n/a	n/a	n/a	hsa:8644
hsa:3293	reaction	n/a	n/a	n/a	C00280
C00280	reaction	n/a	n/a	n/a	hsa:3293
C00535	reaction	n/a	n/a	n/a	hsa:3294
hsa:3294	reaction	n/a	n/a	n/a	C00535
C00535	reaction	n/a	n/a	n/a	hsa:7923
hsa:7923	reaction	n/a	n/a	n/a	C00535
C00535	reaction	n/a	n/a	n/a	hsa:8630
hsa:8630	reaction	n/a	n/a	n/a	C00535
hsa:3294	reaction	n/a	n/a	n/a	C00280
C00280	reaction	n/a	n/a	n/a	hsa:3294
hsa:7923	reaction	n/a	n/a	n/a	C00280
C00280	reaction	n/a	n/a	n/a	hsa:7923
hsa:8630	reaction	n/a	n/a	n/a	C00280
C00280	reaction	n/a	n/a	n/a	hsa:8630
C00280	reaction	n/a	n/a	n/a	hsa:1584
C00280	reaction	n/a	n/a	n/a	hsa:1585
hsa:1584	reaction	n/a	n/a	n/a	C05284
hsa:1585	reaction	n/a	n/a	n/a	C05284
C05284	reaction	n/a	n/a	n/a	hsa:3290
hsa:3290	reaction	n/a	n/a	n/a	C05285
C00280	reaction	n/a	n/a	n/a	hsa:6718
hsa:6718	reaction	n/a	n/a	n/a	C03772
C04373	reaction	n/a	n/a	n/a	hsa:10720
C04373	reaction	n/a	n/a	n/a	hsa:10941
C04373	reaction	n/a	n/a	n/a	hsa:54490
C04373	reaction	n/a	n/a	n/a	hsa:54575
C04373	reaction	n/a	n/a	n/a	hsa:54576
C04373	reaction	n/a	n/a	n/a	hsa:54577
C04373	reaction	n/a	n/a	n/a	hsa:54578
C04373	reaction	n/a	n/a	n/a	hsa:54579
C04373	reaction	n/a	n/a	n/a	hsa:54600
C04373	reaction	n/a	n/a	n/a	hsa:54657
C04373	reaction	n/a	n/a	n/a	hsa:54658
C04373	reaction	n/a	n/a	n/a	hsa:54659
C04373	reaction	n/a	n/a	n/a	hsa:574537
C04373	reaction	n/a	n/a	n/a	hsa:7363
C04373	reaction	n/a	n/a	n/a	hsa:7364
C04373	reaction	n/a	n/a	n/a	hsa:7365
C04373	reaction	n/a	n/a	n/a	hsa:7366
C04373	reaction	n/a	n/a	n/a	hsa:7367
C04373	reaction	n/a	n/a	n/a	hsa:79799
hsa:10720	reaction	n/a	n/a	n/a	C11136
hsa:10941	reaction	n/a	n/a	n/a	C11136
hsa:54490	reaction	n/a	n/a	n/a	C11136
hsa:54575	reaction	n/a	n/a	n/a	C11136
hsa:54576	reaction	n/a	n/a	n/a	C11136
hsa:54577	reaction	n/a	n/a	n/a	C11136
hsa:54578	reaction	n/a	n/a	n/a	C11136
[truncated: 17,616 more rows]
