# Supplementary material for: Rewiring of the Liver Transcriptome across Multiple Time-Scales Is Associated with the Weight Loss-Independent Resolution of NAFLD Following RYGB
Source: Metabolites. 2022 Apr 2;12(4):318. doi: 10.3390/metabo12040318 (PMC9025796; doi:10.3390/metabo12040318)
Supplement: Supplementary file 1 [file metabolites-12-00318-s001.zip › Supplemental_table_S6_Human_KEGG_04072020_Attributes.xlsx]

## Sheet: Sheet1
Node_ID	Node_Type	Node_Shape	Node_Color	Display_Name_1	Display_Name_2	Display_Name_3	Display_Name_4	Display_Name_5	Display_Name_6	Display_Name_7	Display_Name_8	Display_Name_9	Display_Name_10	Display_Name_11	Display_Name_12	Display_Name_13	Display_Name_14	Display_Name_15	Display_Name_16	Display_Name_17	Display_Name_18	Display_Name_19	Display_Name_20	Display_Name_21	Display_Name_22	Display_Name_23	Display_Name_24	Display_Name_25	Display_Name_26	Display_Name_27	Display_Name_28
C00084	compound	ellipse	#ADD8E6	Acetaldehyde	Ethanal	-	-	-	-	-	-	-	-	-	-	-	-	-	-	-	-	-	-	-	-	-	-	-	-	-	-
hsa:217	gene_protein	box	#d3d3d3	ALDH2	ALDH-E2	ALDHI	ALDM	-	-	-	-	-	-	-	-	-	-	-	-	-	-	-	-	-	-	-	-	-	-	-	-
hsa:219	gene_protein	box	#d3d3d3	ALDH1B1	ALDH5	ALDHX	-	-	-	-	-	-	-	-	-	-	-	-	-	-	-	-	-	-	-	-	-	-	-	-	-
hsa:223	gene_protein	box	#d3d3d3	ALDH9A1	ALDH4	ALDH7	ALDH9	E3	TMABA-DH	TMABADH	TMABALDH	-	-	-	-	-	-	-	-	-	-	-	-	-	-	-	-	-	-	-	-
hsa:224	gene_protein	box	#d3d3d3	ALDH3A2	ALDH10	FALDH	SLS	-	-	-	-	-	-	-	-	-	-	-	-	-	-	-	-	-	-	-	-	-	-	-	-
hsa:501	gene_protein	box	#d3d3d3	ALDH7A1	ATQ1	EPD	PDE	-	-	-	-	-	-	-	-	-	-	-	-	-	-	-	-	-	-	-	-	-	-	-	-
C00033	compound	ellipse	#ADD8E6	Acetate	Acetic acid	Ethanoic acid	-	-	-	-	-	-	-	-	-	-	-	-	-	-	-	-	-	-	-	-	-	-	-	-	-
hsa:218	gene_protein	box	#d3d3d3	ALDH3A1	ALDH3	ALDHIII	-	-	-	-	-	-	-	-	-	-	-	-	-	-	-	-	-	-	-	-	-	-	-	-	-
hsa:220	gene_protein	box	#d3d3d3	ALDH1A3	ALDH1A6	ALDH6	MCOP8	RALDH3	-	-	-	-	-	-	-	-	-	-	-	-	-	-	-	-	-	-	-	-	-	-	-
hsa:221	gene_protein	box	#d3d3d3	ALDH3B1	ALDH4	ALDH7	-	-	-	-	-	-	-	-	-	-	-	-	-	-	-	-	-	-	-	-	-	-	-	-	-
hsa:222	gene_protein	box	#d3d3d3	ALDH3B2	ALDH8	-	-	-	-	-	-	-	-	-	-	-	-	-	-	-	-	-	-	-	-	-	-	-	-	-	-
C00469	compound	ellipse	#ADD8E6	Ethanol	Ethyl alcohol	Methylcarbinol	-	-	-	-	-	-	-	-	-	-	-	-	-	-	-	-	-	-	-	-	-	-	-	-	-
hsa:10327	gene_protein	box	#d3d3d3	AKR1A1	ALDR1	ALR	ARM	DD3	HEL-S-6	-	-	-	-	-	-	-	-	-	-	-	-	-	-	-	-	-	-	-	-	-	-
hsa:124	gene_protein	box	#d3d3d3	ADH1A	ADH1	-	-	-	-	-	-	-	-	-	-	-	-	-	-	-	-	-	-	-	-	-	-	-	-	-	-
hsa:125	gene_protein	box	#d3d3d3	ADH1B	ADH2	HEL-S-117	-	-	-	-	-	-	-	-	-	-	-	-	-	-	-	-	-	-	-	-	-	-	-	-	-
hsa:126	gene_protein	box	#d3d3d3	ADH1C	ADH3	-	-	-	-	-	-	-	-	-	-	-	-	-	-	-	-	-	-	-	-	-	-	-	-	-	-
hsa:127	gene_protein	box	#d3d3d3	ADH4	ADH-2	HEL-S-4	-	-	-	-	-	-	-	-	-	-	-	-	-	-	-	-	-	-	-	-	-	-	-	-	-
hsa:128	gene_protein	box	#d3d3d3	ADH5	ADH-3	ADHX	FALDH	FDH	GSH-FDH	GSNOR	HEL-S-60p	-	-	-	-	-	-	-	-	-	-	-	-	-	-	-	-	-	-	-	-
hsa:130	gene_protein	box	#d3d3d3	ADH6	ADH-5	-	-	-	-	-	-	-	-	-	-	-	-	-	-	-	-	-	-	-	-	-	-	-	-	-	-
hsa:131	gene_protein	box	#d3d3d3	ADH7	ADH4	-	-	-	-	-	-	-	-	-	-	-	-	-	-	-	-	-	-	-	-	-	-	-	-	-	-
C00068	compound	ellipse	#ADD8E6	Thiamin diphosphate	Thiamine diphosphate	Thiamin pyrophosphate	TPP	ThPP	-	-	-	-	-	-	-	-	-	-	-	-	-	-	-	-	-	-	-	-	-	-	-
hsa:5160	gene_protein	box	#d3d3d3	PDHA1	PDHA	PDHAD	PDHCE1A	PHE1A	-	-	-	-	-	-	-	-	-	-	-	-	-	-	-	-	-	-	-	-	-	-	-
hsa:5161	gene_protein	box	#d3d3d3	PDHA2	PDHAL	-	-	-	-	-	-	-	-	-	-	-	-	-	-	-	-	-	-	-	-	-	-	-	-	-	-
hsa:5162	gene_protein	box	#d3d3d3	PDHB	PDHBD	PDHE1-B	PDHE1B	PHE1B	-	-	-	-	-	-	-	-	-	-	-	-	-	-	-	-	-	-	-	-	-	-	-
C00022	compound	ellipse	#ADD8E6	Pyruvate	Pyruvic acid	2-Oxopropanoate	2-Oxopropanoic acid	Pyroracemic acid	-	-	-	-	-	-	-	-	-	-	-	-	-	-	-	-	-	-	-	-	-	-	-
C05125	compound	ellipse	#ADD8E6	2-(alpha-Hydroxyethyl)thiamine diphosphate	2-Hydroxyethyl-ThPP	-	-	-	-	-	-	-	-	-	-	-	-	-	-	-	-	-	-	-	-	-	-	-	-	-	-
C15972	compound	ellipse	#ADD8E6	Enzyme N6-(lipoyl)lysine	Lipoamide-E	[E2 protein]-N6-lipoyl-L-lysine	[Lipoyl-carrier protein E2]-N6-lipoyl-L-lysine	-	-	-	-	-	-	-	-	-	-	-	-	-	-	-	-	-	-	-	-	-	-	-	-
C16255	compound	ellipse	#ADD8E6	[Dihydrolipoyllysine-residue acetyltransferase] S-acetyldihydrolipoyllysine	S-Acetyldihydrolipoamide-E	Enzyme N6-(S-acetyldihydrolipoyl)lysine	-	-	-	-	-	-	-	-	-	-	-	-	-	-	-	-	-	-	-	-	-	-	-	-	-
C00024	compound	ellipse	#ADD8E6	Acetyl-CoA	Acetyl coenzyme A	-	-	-	-	-	-	-	-	-	-	-	-	-	-	-	-	-	-	-	-	-	-	-	-	-	-
hsa:1737	gene_protein	box	#d3d3d3	DLAT	DLTA	E2	PBC	PDC-E2	PDCE2	-	-	-	-	-	-	-	-	-	-	-	-	-	-	-	-	-	-	-	-	-	-
C15973	compound	ellipse	#ADD8E6	Enzyme N6-(dihydrolipoyl)lysine	Dihydrolipoamide-E	[E2 protein]-N6-[(R)-dihydrolipoyl]-L-lysine	[Lipoyl-carrier protein E2]-N6-[(R)-dihydrolipoyl]-L-lysine	-	-	-	-	-	-	-	-	-	-	-	-	-	-	-	-	-	-	-	-	-	-	-	-
C00186	compound	ellipse	#ADD8E6	(S)-Lactate	L-Lactate	L-Lactic acid	-	-	-	-	-	-	-	-	-	-	-	-	-	-	-	-	-	-	-	-	-	-	-	-	-
hsa:160287	gene_protein	box	#d3d3d3	LDHAL6A	LDH6A	-	-	-	-	-	-	-	-	-	-	-	-	-	-	-	-	-	-	-	-	-	-	-	-	-	-
hsa:3939	gene_protein	box	#d3d3d3	LDHA	GSD11	HEL-S-133P	LDHM	PIG19	-	-	-	-	-	-	-	-	-	-	-	-	-	-	-	-	-	-	-	-	-	-	-
hsa:3945	gene_protein	box	#d3d3d3	LDHB	HEL-S-281	LDH-B	LDH-H	LDHBD	TRG-5	-	-	-	-	-	-	-	-	-	-	-	-	-	-	-	-	-	-	-	-	-	-
hsa:3948	gene_protein	box	#d3d3d3	LDHC	CT32	LDH3	LDHX	-	-	-	-	-	-	-	-	-	-	-	-	-	-	-	-	-	-	-	-	-	-	-	-
hsa:92483	gene_protein	box	#d3d3d3	LDHAL6B	LDH6B	LDHAL6	LDHL	-	-	-	-	-	-	-	-	-	-	-	-	-	-	-	-	-	-	-	-	-	-	-	-
C00074	compound	ellipse	#ADD8E6	Phosphoenolpyruvate	Phosphoenolpyruvic acid	PEP	-	-	-	-	-	-	-	-	-	-	-	-	-	-	-	-	-	-	-	-	-	-	-	-	-
hsa:5313	gene_protein	box	#d3d3d3	PKLR	PK1	PKL	PKRL	RPK	-	-	-	-	-	-	-	-	-	-	-	-	-	-	-	-	-	-	-	-	-	-	-
hsa:5315	gene_protein	box	#d3d3d3	PKM	CTHBP	HEL-S-30	OIP3	PK3	PKM2	TCB	THBP1	p58	-	-	-	-	-	-	-	-	-	-	-	-	-	-	-	-	-	-	-
C00631	compound	ellipse	#ADD8E6	2-Phospho-D-glycerate	D-Glycerate 2-phosphate	2-Phospho-(R)-glycerate	-	-	-	-	-	-	-	-	-	-	-	-	-	-	-	-	-	-	-	-	-	-	-	-	-
hsa:2023	gene_protein	box	#d3d3d3	ENO1	ENO1L1	HEL-S-17	MPB1	NNE	PPH	-	-	-	-	-	-	-	-	-	-	-	-	-	-	-	-	-	-	-	-	-	-
hsa:2026	gene_protein	box	#d3d3d3	ENO2	HEL-S-279	NSE	-	-	-	-	-	-	-	-	-	-	-	-	-	-	-	-	-	-	-	-	-	-	-	-	-
hsa:2027	gene_protein	box	#d3d3d3	ENO3	GSD13	MSE	-	-	-	-	-	-	-	-	-	-	-	-	-	-	-	-	-	-	-	-	-	-	-	-	-
hsa:387712	gene_protein	box	#d3d3d3	ENO4	C10orf134	-	-	-	-	-	-	-	-	-	-	-	-	-	-	-	-	-	-	-	-	-	-	-	-	-	-
hsa:441531	gene_protein	box	#d3d3d3	PGAM4	PGAM-B	PGAM1	PGAM3	dJ1000K24.1	-	-	-	-	-	-	-	-	-	-	-	-	-	-	-	-	-	-	-	-	-	-	-
hsa:5223	gene_protein	box	#d3d3d3	PGAM1	HEL-S-35	PGAM-B	PGAMA	-	-	-	-	-	-	-	-	-	-	-	-	-	-	-	-	-	-	-	-	-	-	-	-
hsa:5224	gene_protein	box	#d3d3d3	PGAM2	GSD10	PGAM-M	PGAMM	-	-	-	-	-	-	-	-	-	-	-	-	-	-	-	-	-	-	-	-	-	-	-	-
hsa:669	gene_protein	box	#d3d3d3	BPGM	DPGM	ECYT8	-	-	-	-	-	-	-	-	-	-	-	-	-	-	-	-	-	-	-	-	-	-	-	-	-
C00197	compound	ellipse	#ADD8E6	3-Phospho-D-glycerate	D-Glycerate 3-phosphate	3-Phospho-(R)-glycerate	3-Phosphoglycerate	-	-	-	-	-	-	-	-	-	-	-	-	-	-	-	-	-	-	-	-	-	-	-	-
C00118	compound	ellipse	#ADD8E6	D-Glyceraldehyde 3-phosphate	(2R)-2-Hydroxy-3-(phosphonooxy)-propanal	Glyceraldehyde 3-phosphate	-	-	-	-	-	-	-	-	-	-	-	-	-	-	-	-	-	-	-	-	-	-	-	-	-
hsa:2597	gene_protein	box	#d3d3d3	GAPDH	G3PD	GAPD	HEL-S-162eP	-	-	-	-	-	-	-	-	-	-	-	-	-	-	-	-	-	-	-	-	-	-	-	-
hsa:26330	gene_protein	box	#d3d3d3	GAPDHS	GAPD2	GAPDH-2	GAPDS	HEL-S-278	HSD-35	-	-	-	-	-	-	-	-	-	-	-	-	-	-	-	-	-	-	-	-	-	-
C00236	compound	ellipse	#ADD8E6	3-Phospho-D-glyceroyl phosphate	1,3-Bisphospho-D-glycerate	(R)-2-Hydroxy-3-(phosphonooxy)-1-monoanhydride with phosphoric propanoic acid	D-Glycerate 1,3-diphosphate	-	-	-	-	-	-	-	-	-	-	-	-	-	-	-	-	-	-	-	-	-	-	-	-
hsa:7167	gene_protein	box	#d3d3d3	TPI1	HEL-S-49	TIM	TPI	TPID	-	-	-	-	-	-	-	-	-	-	-	-	-	-	-	-	-	-	-	-	-	-	-
C00111	compound	ellipse	#ADD8E6	Glycerone phosphate	Dihydroxyacetone phosphate	3-Hydroxy-2-oxopropyl phosphate	-	-	-	-	-	-	-	-	-	-	-	-	-	-	-	-	-	-	-	-	-	-	-	-	-
C05378	compound	ellipse	#ADD8E6	beta-D-Fructose 1,6-bisphosphate	-	-	-	-	-	-	-	-	-	-	-	-	-	-	-	-	-	-	-	-	-	-	-	-	-	-	-
hsa:226	gene_protein	box	#d3d3d3	ALDOA	ALDA	GSD12	HEL-S-87p	-	-	-	-	-	-	-	-	-	-	-	-	-	-	-	-	-	-	-	-	-	-	-	-
hsa:229	gene_protein	box	#d3d3d3	ALDOB	ALDB	ALDO2	-	-	-	-	-	-	-	-	-	-	-	-	-	-	-	-	-	-	-	-	-	-	-	-	-
hsa:230	gene_protein	box	#d3d3d3	ALDOC	ALDC	-	-	-	-	-	-	-	-	-	-	-	-	-	-	-	-	-	-	-	-	-	-	-	-	-	-
C05345	compound	ellipse	#ADD8E6	beta-D-Fructose 6-phosphate	-	-	-	-	-	-	-	-	-	-	-	-	-	-	-	-	-	-	-	-	-	-	-	-	-	-	-
hsa:5211	gene_protein	box	#d3d3d3	PFKL	ATP-PFK	PFK-B	PFK-L	-	-	-	-	-	-	-	-	-	-	-	-	-	-	-	-	-	-	-	-	-	-	-	-
hsa:5213	gene_protein	box	#d3d3d3	PFKM	ATP-PFK	GSD7	PFK-1	PFK-A	PFK1	PFKA	PFKX	PPP1R122	-	-	-	-	-	-	-	-	-	-	-	-	-	-	-	-	-	-	-
hsa:5214	gene_protein	box	#d3d3d3	PFKP	ATP-PFK	PFK-C	PFK-P	PFKF	-	-	-	-	-	-	-	-	-	-	-	-	-	-	-	-	-	-	-	-	-	-	-
hsa:2203	gene_protein	box	#d3d3d3	FBP1	FBP	-	-	-	-	-	-	-	-	-	-	-	-	-	-	-	-	-	-	-	-	-	-	-	-	-	-
hsa:8789	gene_protein	box	#d3d3d3	FBP2	-	-	-	-	-	-	-	-	-	-	-	-	-	-	-	-	-	-	-	-	-	-	-	-	-	-	-
C00668	compound	ellipse	#ADD8E6	alpha-D-Glucose 6-phosphate	-	-	-	-	-	-	-	-	-	-	-	-	-	-	-	-	-	-	-	-	-	-	-	-	-	-	-
hsa:2821	gene_protein	box	#d3d3d3	GPI	AMF	GNPI	NLK	PGI	PHI	SA-36	SA36	-	-	-	-	-	-	-	-	-	-	-	-	-	-	-	-	-	-	-	-
C00103	compound	ellipse	#ADD8E6	D-Glucose 1-phosphate	alpha-D-Glucose 1-phosphate	Cori ester	D-Glucose alpha-1-phosphate	-	-	-	-	-	-	-	-	-	-	-	-	-	-	-	-	-	-	-	-	-	-	-	-
hsa:5236	gene_protein	box	#d3d3d3	PGM1	CDG1T	GSD14	-	-	-	-	-	-	-	-	-	-	-	-	-	-	-	-	-	-	-	-	-	-	-	-	-
hsa:55276	gene_protein	box	#d3d3d3	PGM2	MSTP006	-	-	-	-	-	-	-	-	-	-	-	-	-	-	-	-	-	-	-	-	-	-	-	-	-	-
C01172	compound	ellipse	#ADD8E6	beta-D-Glucose 6-phosphate	-	-	-	-	-	-	-	-	-	-	-	-	-	-	-	-	-	-	-	-	-	-	-	-	-	-	-
C00221	compound	ellipse	#ADD8E6	beta-D-Glucose	beta-D-Glucopyranose	-	-	-	-	-	-	-	-	-	-	-	-	-	-	-	-	-	-	-	-	-	-	-	-	-	-
hsa:3098	gene_protein	box	#d3d3d3	HK1	HK	HK1-ta	HK1-tb	HK1-tc	HKD	HKI	HMSNR	HXK1	NEDVIBA	RP79	hexokinase	-	-	-	-	-	-	-	-	-	-	-	-	-	-	-	-
hsa:3099	gene_protein	box	#d3d3d3	HK2	HKII	HXK2	-	-	-	-	-	-	-	-	-	-	-	-	-	-	-	-	-	-	-	-	-	-	-	-	-
hsa:3101	gene_protein	box	#d3d3d3	HK3	HKIII	HXK3	-	-	-	-	-	-	-	-	-	-	-	-	-	-	-	-	-	-	-	-	-	-	-	-	-
hsa:80201	gene_protein	box	#d3d3d3	HKDC1	-	-	-	-	-	-	-	-	-	-	-	-	-	-	-	-	-	-	-	-	-	-	-	-	-	-	-
hsa:2645	gene_protein	box	#d3d3d3	GCK	FGQTL3	GK	GLK	HHF3	HK4	HKIV	HXKP	LGLK	MODY2	-	-	-	-	-	-	-	-	-	-	-	-	-	-	-	-	-	-
C00267	compound	ellipse	#ADD8E6	alpha-D-Glucose	-	-	-	-	-	-	-	-	-	-	-	-	-	-	-	-	-	-	-	-	-	-	-	-	-	-	-
hsa:130589	gene_protein	box	#d3d3d3	GALM	BLOCK25	GLAT	HEL-S-63p	IBD1	-	-	-	-	-	-	-	-	-	-	-	-	-	-	-	-	-	-	-	-	-	-	-
hsa:2538	gene_protein	box	#d3d3d3	G6PC	G6PC1	G6PT	G6Pase	GSD1	GSD1a	-	-	-	-	-	-	-	-	-	-	-	-	-	-	-	-	-	-	-	-	-	-
hsa:57818	gene_protein	box	#d3d3d3	G6PC2	IGRP	-	-	-	-	-	-	-	-	-	-	-	-	-	-	-	-	-	-	-	-	-	-	-	-	-	-
hsa:92579	gene_protein	box	#d3d3d3	G6PC3	SCN4	UGRP	-	-	-	-	-	-	-	-	-	-	-	-	-	-	-	-	-	-	-	-	-	-	-	-	-
hsa:1738	gene_protein	box	#d3d3d3	DLD	DLDD	DLDH	E3	GCSL	LAD	PHE3	-	-	-	-	-	-	-	-	-	-	-	-	-	-	-	-	-	-	-	-	-
hsa:5230	gene_protein	box	#d3d3d3	PGK1	HEL-S-68p	MIG10	PGKA	-	-	-	-	-	-	-	-	-	-	-	-	-	-	-	-	-	-	-	-	-	-	-	-
hsa:5232	gene_protein	box	#d3d3d3	PGK2	HEL-S-272	PGKB	PGKPS	dJ417L20.2	-	-	-	-	-	-	-	-	-	-	-	-	-	-	-	-	-	-	-	-	-	-	-
C01159	compound	ellipse	#ADD8E6	2,3-Bisphospho-D-glycerate	2,3-Disphospho-D-glycerate	D-Greenwald ester	DPG	-	-	-	-	-	-	-	-	-	-	-	-	-	-	-	-	-	-	-	-	-	-	-	-
hsa:55902	gene_protein	box	#d3d3d3	ACSS2	ACAS2	ACECS	ACS	ACSA	AceCS1	dJ1161H23.1	-	-	-	-	-	-	-	-	-	-	-	-	-	-	-	-	-	-	-	-	-
hsa:84532	gene_protein	box	#d3d3d3	ACSS1	ACAS2L	ACECS1	AceCS2L	-	-	-	-	-	-	-	-	-	-	-	-	-	-	-	-	-	-	-	-	-	-	-	-
hsa:83440	gene_protein	box	#d3d3d3	ADPGK	2610017G09Rik	ADP-GK	-	-	-	-	-	-	-	-	-	-	-	-	-	-	-	-	-	-	-	-	-	-	-	-	-
hsa:9562	gene_protein	box	#d3d3d3	MINPP1	HIPER1	MINPP2	MIPP	-	-	-	-	-	-	-	-	-	-	-	-	-	-	-	-	-	-	-	-	-	-	-	-
hsa:4967	gene_protein	box	#d3d3d3	OGDH	AKGDH	E1k	OGDC	-	-	-	-	-	-	-	-	-	-	-	-	-	-	-	-	-	-	-	-	-	-	-	-
hsa:55753	gene_protein	box	#d3d3d3	OGDHL	-	-	-	-	-	-	-	-	-	-	-	-	-	-	-	-	-	-	-	-	-	-	-	-	-	-	-
C00026	compound	ellipse	#ADD8E6	2-Oxoglutarate	Oxoglutaric acid	2-Ketoglutaric acid	alpha-Ketoglutaric acid	-	-	-	-	-	-	-	-	-	-	-	-	-	-	-	-	-	-	-	-	-	-	-	-
C05381	compound	ellipse	#ADD8E6	3-Carboxy-1-hydroxypropyl-ThPP	Succinate semialdehyde-thiamin diphosphate	-	-	-	-	-	-	-	-	-	-	-	-	-	-	-	-	-	-	-	-	-	-	-	-	-	-
C16254	compound	ellipse	#ADD8E6	[Dihydrolipoyllysine-residue succinyltransferase] S-succinyldihydrolipoyllysine	S-Succinyldihydrolipoamide-E	Enzyme N6-(S-succinyldihydrolipoyl)lysine	-	-	-	-	-	-	-	-	-	-	-	-	-	-	-	-	-	-	-	-	-	-	-	-	-
hsa:1743	gene_protein	box	#d3d3d3	DLST	DLTS	PGL7	-	-	-	-	-	-	-	-	-	-	-	-	-	-	-	-	-	-	-	-	-	-	-	-	-
C00091	compound	ellipse	#ADD8E6	Succinyl-CoA	Succinyl coenzyme A	-	-	-	-	-	-	-	-	-	-	-	-	-	-	-	-	-	-	-	-	-	-	-	-	-	-
C05379	compound	ellipse	#ADD8E6	Oxalosuccinate	Oxalosuccinic acid	-	-	-	-	-	-	-	-	-	-	-	-	-	-	-	-	-	-	-	-	-	-	-	-	-	-
hsa:3417	gene_protein	box	#d3d3d3	IDH1	HEL-216	HEL-S-26	IDCD	IDH	IDP	IDPC	PICD	-	-	-	-	-	-	-	-	-	-	-	-	-	-	-	-	-	-	-	-
hsa:3418	gene_protein	box	#d3d3d3	IDH2	D2HGA2	ICD-M	IDH	IDHM	IDP	IDPM	mNADP-IDH	-	-	-	-	-	-	-	-	-	-	-	-	-	-	-	-	-	-	-	-
C00311	compound	ellipse	#ADD8E6	Isocitrate	Isocitric acid	1-Hydroxytricarballylic acid	1-Hydroxypropane-1,2,3-tricarboxylic acid	-	-	-	-	-	-	-	-	-	-	-	-	-	-	-	-	-	-	-	-	-	-	-	-
hsa:3419	gene_protein	box	#d3d3d3	IDH3A	-	-	-	-	-	-	-	-	-	-	-	-	-	-	-	-	-	-	-	-	-	-	-	-	-	-	-
hsa:3420	gene_protein	box	#d3d3d3	IDH3B	RP46	-	-	-	-	-	-	-	-	-	-	-	-	-	-	-	-	-	-	-	-	-	-	-	-	-	-
hsa:3421	gene_protein	box	#d3d3d3	IDH3G	H-IDHG	-	-	-	-	-	-	-	-	-	-	-	-	-	-	-	-	-	-	-	-	-	-	-	-	-	-
hsa:47	gene_protein	box	#d3d3d3	ACLY	ACL	ATPCL	CLATP	-	-	-	-	-	-	-	-	-	-	-	-	-	-	-	-	-	-	-	-	-	-	-	-
C00036	compound	ellipse	#ADD8E6	Oxaloacetate	Oxalacetic acid	Oxaloacetic acid	2-Oxobutanedioic acid	2-Oxosuccinic acid	keto-Oxaloacetate	-	-	-	-	-	-	-	-	-	-	-	-	-	-	-	-	-	-	-	-	-	-
C00158	compound	ellipse	#ADD8E6	Citrate	Citric acid	2-Hydroxy-1,2,3-propanetricarboxylic acid	2-Hydroxytricarballylic acid	-	-	-	-	-	-	-	-	-	-	-	-	-	-	-	-	-	-	-	-	-	-	-	-
C00042	compound	ellipse	#ADD8E6	Succinate	Succinic acid	Butanedionic acid	Ethylenesuccinic acid	-	-	-	-	-	-	-	-	-	-	-	-	-	-	-	-	-	-	-	-	-	-	-	-
hsa:6389	gene_protein	box	#d3d3d3	SDHA	CMD1GG	FP	PGL5	SDH1	SDH2	SDHF	-	-	-	-	-	-	-	-	-	-	-	-	-	-	-	-	-	-	-	-	-
hsa:6390	gene_protein	box	#d3d3d3	SDHB	CWS2	IP	PGL4	SDH	SDH1	SDH2	SDHIP	-	-	-	-	-	-	-	-	-	-	-	-	-	-	-	-	-	-	-	-
hsa:6391	gene_protein	box	#d3d3d3	SDHC	CYB560	CYBL	PGL3	QPS1	SDH3	-	-	-	-	-	-	-	-	-	-	-	-	-	-	-	-	-	-	-	-	-	-
hsa:6392	gene_protein	box	#d3d3d3	SDHD	CBT1	CII-4	CWS3	PGL	PGL1	QPs3	SDH4	cybS	-	-	-	-	-	-	-	-	-	-	-	-	-	-	-	-	-	-	-
C00122	compound	ellipse	#ADD8E6	Fumarate	Fumaric acid	trans-Butenedioic acid	-	-	-	-	-	-	-	-	-	-	-	-	-	-	-	-	-	-	-	-	-	-	-	-	-
C00149	compound	ellipse	#ADD8E6	(S)-Malate	L-Malate	L-Apple acid	L-Malic acid	L-2-Hydroxybutanedioic acid	Malate	Malic acid	-	-	-	-	-	-	-	-	-	-	-	-	-	-	-	-	-	-	-	-	-
hsa:2271	gene_protein	box	#d3d3d3	FH	FMRD	HLRCC	HsFH	LRCC	MCL	MCUL1	-	-	-	-	-	-	-	-	-	-	-	-	-	-	-	-	-	-	-	-	-
C00417	compound	ellipse	#ADD8E6	cis-Aconitate	cis-Aconitic acid	-	-	-	-	-	-	-	-	-	-	-	-	-	-	-	-	-	-	-	-	-	-	-	-	-	-
hsa:48	gene_protein	box	#d3d3d3	ACO1	ACONS	HEL60	IREB1	IREBP	IREBP1	IRP1	-	-	-	-	-	-	-	-	-	-	-	-	-	-	-	-	-	-	-	-	-
hsa:50	gene_protein	box	#d3d3d3	ACO2	ACONM	HEL-S-284	ICRD	OCA8	OPA9	-	-	-	-	-	-	-	-	-	-	-	-	-	-	-	-	-	-	-	-	-	-
hsa:1431	gene_protein	box	#d3d3d3	CS	-	-	-	-	-	-	-	-	-	-	-	-	-	-	-	-	-	-	-	-	-	-	-	-	-	-	-
hsa:4190	gene_protein	box	#d3d3d3	MDH1	HEL-S-32	MDH-s	MDHA	MGC:1375	MOR2	-	-	-	-	-	-	-	-	-	-	-	-	-	-	-	-	-	-	-	-	-	-
hsa:4191	gene_protein	box	#d3d3d3	MDH2	EIEE51	M-MDH	MDH	MGC:3559	MOR1	-	-	-	-	-	-	-	-	-	-	-	-	-	-	-	-	-	-	-	-	-	-
hsa:5091	gene_protein	box	#d3d3d3	PC	PCB	-	-	-	-	-	-	-	-	-	-	-	-	-	-	-	-	-	-	-	-	-	-	-	-	-	-
C01801	compound	ellipse	#ADD8E6	Deoxyribose	2-Deoxy-D-erythro-pentose	Thyminose	2-Deoxy-D-ribose	-	-	-	-	-	-	-	-	-	-	-	-	-	-	-	-	-	-	-	-	-	-	-	-
hsa:64080	gene_protein	box	#d3d3d3	RBKS	RBSK	RK	-	-	-	-	-	-	-	-	-	-	-	-	-	-	-	-	-	-	-	-	-	-	-	-	-
C00673	compound	ellipse	#ADD8E6	2-Deoxy-D-ribose 5-phosphate	-	-	-	-	-	-	-	-	-	-	-	-	-	-	-	-	-	-	-	-	-	-	-	-	-	-	-
C00672	compound	ellipse	#ADD8E6	2-Deoxy-D-ribose 1-phosphate	2-Deoxy-alpha-D-ribose 1-phosphate	-	-	-	-	-	-	-	-	-	-	-	-	-	-	-	-	-	-	-	-	-	-	-	-	-	-
hsa:51071	gene_protein	box	#d3d3d3	DERA	CGI-26	DEOC	-	-	-	-	-	-	-	-	-	-	-	-	-	-	-	-	-	-	-	-	-	-	-	-	-
C00117	compound	ellipse	#ADD8E6	D-Ribose 5-phosphate	Ribose 5-phosphate	-	-	-	-	-	-	-	-	-	-	-	-	-	-	-	-	-	-	-	-	-	-	-	-	-	-
hsa:221823	gene_protein	box	#d3d3d3	PRPS1L1	PRPS1	PRPS3	PRPSL	PRS-III	-	-	-	-	-	-	-	-	-	-	-	-	-	-	-	-	-	-	-	-	-	-	-
hsa:5631	gene_protein	box	#d3d3d3	PRPS1	ARTS	CMTX5	DFN2	DFNX1	PPRibP	PRS-I	PRSI	-	-	-	-	-	-	-	-	-	-	-	-	-	-	-	-	-	-	-	-
hsa:5634	gene_protein	box	#d3d3d3	PRPS2	PRSII	-	-	-	-	-	-	-	-	-	-	-	-	-	-	-	-	-	-	-	-	-	-	-	-	-	-
C00119	compound	ellipse	#ADD8E6	5-Phospho-alpha-D-ribose 1-diphosphate	5-Phosphoribosyl diphosphate	5-Phosphoribosyl 1-pyrophosphate	PRPP	-	-	-	-	-	-	-	-	-	-	-	-	-	-	-	-	-	-	-	-	-	-	-	-
C00620	compound	ellipse	#ADD8E6	alpha-D-Ribose 1-phosphate	Ribose 1-phosphate	D-Ribose 1-phosphate	-	-	-	-	-	-	-	-	-	-	-	-	-	-	-	-	-	-	-	-	-	-	-	-	-
C00121	compound	ellipse	#ADD8E6	D-Ribose	-	-	-	-	-	-	-	-	-	-	-	-	-	-	-	-	-	-	-	-	-	-	-	-	-	-	-
C05382	compound	ellipse	#ADD8E6	Sedoheptulose 7-phosphate	D-Sedoheptulose 7-phosphate	D-altro-Heptulose 7-phosphate	altro-Heptulose 7-phosphate	-	-	-	-	-	-	-	-	-	-	-	-	-	-	-	-	-	-	-	-	-	-	-	-
hsa:7086	gene_protein	box	#d3d3d3	TKT	HEL-S-48	HEL107	SDDHD	TK	TKT1	-	-	-	-	-	-	-	-	-	-	-	-	-	-	-	-	-	-	-	-	-	-
hsa:8277	gene_protein	box	#d3d3d3	TKTL1	TKR	TKT2	-	-	-	-	-	-	-	-	-	-	-	-	-	-	-	-	-	-	-	-	-	-	-	-	-
hsa:84076	gene_protein	box	#d3d3d3	TKTL2	-	-	-	-	-	-	-	-	-	-	-	-	-	-	-	-	-	-	-	-	-	-	-	-	-	-	-
C00231	compound	ellipse	#ADD8E6	D-Xylulose 5-phosphate	-	-	-	-	-	-	-	-	-	-	-	-	-	-	-	-	-	-	-	-	-	-	-	-	-	-	-
hsa:22934	gene_protein	box	#d3d3d3	RPIA	RPI	RPIAD	-	-	-	-	-	-	-	-	-	-	-	-	-	-	-	-	-	-	-	-	-	-	-	-	-
C00199	compound	ellipse	#ADD8E6	D-Ribulose 5-phosphate	-	-	-	-	-	-	-	-	-	-	-	-	-	-	-	-	-	-	-	-	-	-	-	-	-	-	-
hsa:6120	gene_protein	box	#d3d3d3	RPE	RPE2-1	-	-	-	-	-	-	-	-	-	-	-	-	-	-	-	-	-	-	-	-	-	-	-	-	-	-
hsa:729020	gene_protein	box	#d3d3d3	RPEL1	-	-	-	-	-	-	-	-	-	-	-	-	-	-	-	-	-	-	-	-	-	-	-	-	-	-	-
C00279	compound	ellipse	#ADD8E6	D-Erythrose 4-phosphate	-	-	-	-	-	-	-	-	-	-	-	-	-	-	-	-	-	-	-	-	-	-	-	-	-	-	-
C00345	compound	ellipse	#ADD8E6	6-Phospho-D-gluconate	-	-	-	-	-	-	-	-	-	-	-	-	-	-	-	-	-	-	-	-	-	-	-	-	-	-	-
hsa:5226	gene_protein	box	#d3d3d3	PGD	6PGD	-	-	-	-	-	-	-	-	-	-	-	-	-	-	-	-	-	-	-	-	-	-	-	-	-	-
C01236	compound	ellipse	#ADD8E6	D-Glucono-1,5-lactone 6-phosphate	6-Phospho-D-glucono-1,5-lactone	-	-	-	-	-	-	-	-	-	-	-	-	-	-	-	-	-	-	-	-	-	-	-	-	-	-
hsa:25796	gene_protein	box	#d3d3d3	PGLS	6PGL	HEL-S-304	-	-	-	-	-	-	-	-	-	-	-	-	-	-	-	-	-	-	-	-	-	-	-	-	-
hsa:9563	gene_protein	box	#d3d3d3	H6PD	CORTRD1	G6PDH	GDH	H6PDH	-	-	-	-	-	-	-	-	-	-	-	-	-	-	-	-	-	-	-	-	-	-	-
hsa:2539	gene_protein	box	#d3d3d3	G6PD	G6PD1	-	-	-	-	-	-	-	-	-	-	-	-	-	-	-	-	-	-	-	-	-	-	-	-	-	-
C00257	compound	ellipse	#ADD8E6	D-Gluconic acid	D-Gluconate	D-gluco-Hexonic acid	-	-	-	-	-	-	-	-	-	-	-	-	-	-	-	-	-	-	-	-	-	-	-	-	-
hsa:414328	gene_protein	box	#d3d3d3	IDNK	C9orf103	bA522I20.2	hGntK	-	-	-	-	-	-	-	-	-	-	-	-	-	-	-	-	-	-	-	-	-	-	-	-
C00198	compound	ellipse	#ADD8E6	D-Glucono-1,5-lactone	Gluconic lactone	Gluconic acid lactone	1,5-Gluconolactone	delta-Gluconolactone	D-Gluconolactone	Gluconolactone	-	-	-	-	-	-	-	-	-	-	-	-	-	-	-	-	-	-	-	-	-
hsa:9104	gene_protein	box	#d3d3d3	RGN	GNL	HEL-S-41	RC	SMP30	-	-	-	-	-	-	-	-	-	-	-	-	-	-	-	-	-	-	-	-	-	-	-
hsa:6888	gene_protein	box	#d3d3d3	TALDO1	TAL	TAL-H	TALDOR	TALH	-	-	-	-	-	-	-	-	-	-	-	-	-	-	-	-	-	-	-	-	-	-	-
C00258	compound	ellipse	#ADD8E6	D-Glycerate	Glycerate	(R)-Glycerate	Glyceric acid	-	-	-	-	-	-	-	-	-	-	-	-	-	-	-	-	-	-	-	-	-	-	-	-
hsa:132158	gene_protein	box	#d3d3d3	GLYCTK	HBEBP2	HBEBP4	HBeAgBP4A	-	-	-	-	-	-	-	-	-	-	-	-	-	-	-	-	-	-	-	-	-	-	-	-
C03033	compound	ellipse	#ADD8E6	beta-D-Glucuronoside	O-beta-D-Glucuronoside	Glucuronide	beta-D-Glucuronide	-	-	-	-	-	-	-	-	-	-	-	-	-	-	-	-	-	-	-	-	-	-	-	-
hsa:2990	gene_protein	box	#d3d3d3	GUSB	BG	MPS7	-	-	-	-	-	-	-	-	-	-	-	-	-	-	-	-	-	-	-	-	-	-	-	-	-
hsa:9365	gene_protein	box	#d3d3d3	KL	HFTC3	-	-	-	-	-	-	-	-	-	-	-	-	-	-	-	-	-	-	-	-	-	-	-	-	-	-
C00191	compound	ellipse	#ADD8E6	D-Glucuronate	Glucuronic acid	Glucuronate	-	-	-	-	-	-	-	-	-	-	-	-	-	-	-	-	-	-	-	-	-	-	-	-	-
C01068	compound	ellipse	#ADD8E6	D-Ribitol 5-phosphate	Ribitol 5-phosphate	L-Ribitol 1-phosphate	-	-	-	-	-	-	-	-	-	-	-	-	-	-	-	-	-	-	-	-	-	-	-	-	-
hsa:729920	gene_protein	box	#d3d3d3	CRPPA	ISPD	LGMDR20	MDDGA7	MDDGC7	Nip	hISPD	-	-	-	-	-	-	-	-	-	-	-	-	-	-	-	-	-	-	-	-	-
C00789	compound	ellipse	#ADD8E6	CDP-ribitol	CDP-L-ribitol	CDP 5-ester with D-ribitol	-	-	-	-	-	-	-	-	-	-	-	-	-	-	-	-	-	-	-	-	-	-	-	-	-
C00310	compound	ellipse	#ADD8E6	D-Xylulose	D-threo-Pentulose	D-Lyxulose	-	-	-	-	-	-	-	-	-	-	-	-	-	-	-	-	-	-	-	-	-	-	-	-	-
hsa:9942	gene_protein	box	#d3d3d3	XYLB	-	-	-	-	-	-	-	-	-	-	-	-	-	-	-	-	-	-	-	-	-	-	-	-	-	-	-
C00379	compound	ellipse	#ADD8E6	Xylitol	-	-	-	-	-	-	-	-	-	-	-	-	-	-	-	-	-	-	-	-	-	-	-	-	-	-	-
hsa:51181	gene_protein	box	#d3d3d3	DCXR	DCR	HCR2	HCRII	KIDCR	P34H	PNTSU	SDR20C1	XR	-	-	-	-	-	-	-	-	-	-	-	-	-	-	-	-	-	-	-
C00312	compound	ellipse	#ADD8E6	L-Xylulose	L-threo-Pentulose	L-Lyxulose	-	-	-	-	-	-	-	-	-	-	-	-	-	-	-	-	-	-	-	-	-	-	-	-	-
hsa:231	gene_protein	box	#d3d3d3	AKR1B1	ADR	ALDR1	ALR2	AR	-	-	-	-	-	-	-	-	-	-	-	-	-	-	-	-	-	-	-	-	-	-	-
hsa:57016	gene_protein	box	#d3d3d3	AKR1B10	AKR1B11	AKR1B12	ALDRLn	ARL-1	ARL1	HIS	HSI	-	-	-	-	-	-	-	-	-	-	-	-	-	-	-	-	-	-	-	-
C00181	compound	ellipse	#ADD8E6	D-Xylose	Wood sugar	-	-	-	-	-	-	-	-	-	-	-	-	-	-	-	-	-	-	-	-	-	-	-	-	-	-
C00800	compound	ellipse	#ADD8E6	L-Gulonate	L-Gulonic acid	Gulonate	Gulonic acid	-	-	-	-	-	-	-	-	-	-	-	-	-	-	-	-	-	-	-	-	-	-	-	-
hsa:51084	gene_protein	box	#d3d3d3	CRYL1	GDH	HEL30	gul3DH	lambda-CRY	-	-	-	-	-	-	-	-	-	-	-	-	-	-	-	-	-	-	-	-	-	-	-
C00618	compound	ellipse	#ADD8E6	3-Dehydro-L-gulonate	-	-	-	-	-	-	-	-	-	-	-	-	-	-	-	-	-	-	-	-	-	-	-	-	-	-	-
hsa:7360	gene_protein	box	#d3d3d3	UGP2	EIEE83	SVUGP2	UDPG	UDPGP	UDPGP2	UGP1	UGPP1	UGPP2	pHC379	-	-	-	-	-	-	-	-	-	-	-	-	-	-	-	-	-	-
C00029	compound	ellipse	#ADD8E6	UDP-glucose	UDPglucose	UDP-D-glucose	Uridine diphosphate glucose	UDP-alpha-D-glucose	-	-	-	-	-	-	-	-	-	-	-	-	-	-	-	-	-	-	-	-	-	-	-
C00167	compound	ellipse	#ADD8E6	UDP-glucuronate	UDPglucuronate	UDP-D-glucuronate	UDP-alpha-D-glucuronate	-	-	-	-	-	-	-	-	-	-	-	-	-	-	-	-	-	-	-	-	-	-	-	-
hsa:10720	gene_protein	box	#d3d3d3	UGT2B11	-	-	-	-	-	-	-	-	-	-	-	-	-	-	-	-	-	-	-	-	-	-	-	-	-	-	-
hsa:10941	gene_protein	box	#d3d3d3	UGT2A1	UDPGT2A1	-	-	-	-	-	-	-	-	-	-	-	-	-	-	-	-	-	-	-	-	-	-	-	-	-	-
hsa:54490	gene_protein	box	#d3d3d3	UGT2B28	-	-	-	-	-	-	-	-	-	-	-	-	-	-	-	-	-	-	-	-	-	-	-	-	-	-	-
hsa:54575	gene_protein	box	#d3d3d3	UGT1A10	GNT1	UDPGT	UGT-1A	UGT-1J	UGT1	UGT1-01	UGT1-10	UGT1.1	UGT1.10	UGT1A	UGT1A1	UGT1J	hUG-BR1	-	-	-	-	-	-	-	-	-	-	-	-	-	-
hsa:54576	gene_protein	box	#d3d3d3	UGT1A8	GNT1	UDPGT	UDPGT_1-8	UGT-1A	UGT-1H	UGT1	UGT1-01	UGT1-08	UGT1.1	UGT1.8	UGT1A	UGT1A1	UGT1A8S	UGT1H	hUG-BR1	-	-	-	-	-	-	-	-	-	-	-	-
hsa:54577	gene_protein	box	#d3d3d3	UGT1A7	GNT1	UDPGT	UDPGT_1-7	UGT-1A	UGT-1G	UGT1	UGT1-01	UGT1-07	UGT1.1	UGT1.7	UGT1A	UGT1A1	UGT1G	hUG-BR1	-	-	-	-	-	-	-	-	-	-	-	-	-
hsa:54578	gene_protein	box	#d3d3d3	UGT1A6	GNT1	HLUGP	HLUGP1	UDPGT	UDPGT_1-6	UGT-1A	UGT-1C	UGT-1E	UGT1	UGT1-01	UGT1-03	UGT1-05	UGT1.1	UGT1.3	UGT1.5	UGT1A	UGT1A1	UGT1A3	UGT1A5	UGT1A6S	UGT1C	UGT1E	UGT1F	hUG-BR1	-	-	-
hsa:54579	gene_protein	box	#d3d3d3	UGT1A5	UDPGT	UDPGT_1-5	UGT1E	-	-	-	-	-	-	-	-	-	-	-	-	-	-	-	-	-	-	-	-	-	-	-	-
hsa:54600	gene_protein	box	#d3d3d3	UGT1A9	HLUGP4	LUGP4	UDPGT	UDPGT_1-9	UGT-1I	UGT1-09	UGT1-9	UGT1.9	UGT1A9S	UGT1AI	UGT1I	-	-	-	-	-	-	-	-	-	-	-	-	-	-	-	-
hsa:54657	gene_protein	box	#d3d3d3	UGT1A4	GNT1	HUG-BR2	UDPGT	UDPGT_1-4	UGT-1A	UGT-1D	UGT1	UGT1-01	UGT1-04	UGT1.1	UGT1.4	UGT1A	UGT1A1	UGT1A4S	UGT1D	hUG-BR1	-	-	-	-	-	-	-	-	-	-	-
hsa:54658	gene_protein	box	#d3d3d3	UGT1A1	BILIQTL1	GNT1	HUG-BR1	UDPGT	UDPGT_1-1	UGT1	UGT1A	-	-	-	-	-	-	-	-	-	-	-	-	-	-	-	-	-	-	-	-
hsa:54659	gene_protein	box	#d3d3d3	UGT1A3	UDPGT	UDPGT_1-3	UGT-1C	UGT1-03	UGT1.3	UGT1A3S	UGT1C	-	-	-	-	-	-	-	-	-	-	-	-	-	-	-	-	-	-	-	-
hsa:574537	gene_protein	box	#d3d3d3	UGT2A2	-	-	-	-	-	-	-	-	-	-	-	-	-	-	-	-	-	-	-	-	-	-	-	-	-	-	-
hsa:7363	gene_protein	box	#d3d3d3	UGT2B4	HLUG25	UDPGT2B4	UDPGTH1	UDPGTh-1	UGT2B11	-	-	-	-	-	-	-	-	-	-	-	-	-	-	-	-	-	-	-	-	-	-
hsa:7364	gene_protein	box	#d3d3d3	UGT2B7	UDPGT_2B7	UDPGT_2B9	UDPGT2B7	UDPGTH2	UDPGTh-2	UGT2B9	-	-	-	-	-	-	-	-	-	-	-	-	-	-	-	-	-	-	-	-	-
hsa:7365	gene_protein	box	#d3d3d3	UGT2B10	UDPGT2B10	-	-	-	-	-	-	-	-	-	-	-	-	-	-	-	-	-	-	-	-	-	-	-	-	-	-
hsa:7366	gene_protein	box	#d3d3d3	UGT2B15	HLUG4	UDPGT_2B8	UDPGT2B15	UDPGTH3	UGT2B8	-	-	-	-	-	-	-	-	-	-	-	-	-	-	-	-	-	-	-	-	-	-
hsa:7367	gene_protein	box	#d3d3d3	UGT2B17	BMND12	UDPGT2B17	-	-	-	-	-	-	-	-	-	-	-	-	-	-	-	-	-	-	-	-	-	-	-	-	-
hsa:79799	gene_protein	box	#d3d3d3	UGT2A3	-	-	-	-	-	-	-	-	-	-	-	-	-	-	-	-	-	-	-	-	-	-	-	-	-	-	-
hsa:7358	gene_protein	box	#d3d3d3	UGDH	EIEE84	GDH	UDP-GlcDH	UDPGDH	UGD	-	-	-	-	-	-	-	-	-	-	-	-	-	-	-	-	-	-	-	-	-	-
hsa:27294	gene_protein	box	#d3d3d3	DHDH	2DD	HUM2DD	-	-	-	-	-	-	-	-	-	-	-	-	-	-	-	-	-	-	-	-	-	-	-	-	-
C02266	compound	ellipse	#ADD8E6	D-Xylonolactone	D-Xylono-1,5-lactone	-	-	-	-	-	-	-	-	-	-	-	-	-	-	-	-	-	-	-	-	-	-	-	-	-	-
hsa:6652	gene_protein	box	#d3d3d3	SORD	HEL-S-95n	RDH	SDH	SORD1	XDH	-	-	-	-	-	-	-	-	-	-	-	-	-	-	-	-	-	-	-	-	-	-
C00794	compound	ellipse	#ADD8E6	D-Sorbitol	D-Glucitol	L-Gulitol	Sorbitol	-	-	-	-	-	-	-	-	-	-	-	-	-	-	-	-	-	-	-	-	-	-	-	-
C00095	compound	ellipse	#ADD8E6	D-Fructose	Levulose	Fruit sugar	D-arabino-Hexulose	-	-	-	-	-	-	-	-	-	-	-	-	-	-	-	-	-	-	-	-	-	-	-	-
hsa:3795	gene_protein	box	#d3d3d3	KHK	-	-	-	-	-	-	-	-	-	-	-	-	-	-	-	-	-	-	-	-	-	-	-	-	-	-	-
C01094	compound	ellipse	#ADD8E6	D-Fructose 1-phosphate	-	-	-	-	-	-	-	-	-	-	-	-	-	-	-	-	-	-	-	-	-	-	-	-	-	-	-
C00159	compound	ellipse	#ADD8E6	D-Mannose	Mannose	Seminose	Carubinose	D-Mannopyranose	-	-	-	-	-	-	-	-	-	-	-	-	-	-	-	-	-	-	-	-	-	-	-
C00275	compound	ellipse	#ADD8E6	D-Mannose 6-phosphate	-	-	-	-	-	-	-	-	-	-	-	-	-	-	-	-	-	-	-	-	-	-	-	-	-	-	-
C00665	compound	ellipse	#ADD8E6	beta-D-Fructose 2,6-bisphosphate	D-Fructose 2,6-bisphosphate	-	-	-	-	-	-	-	-	-	-	-	-	-	-	-	-	-	-	-	-	-	-	-	-	-	-
hsa:5209	gene_protein	box	#d3d3d3	PFKFB3	IPFK2	PFK2	iPFK-2	-	-	-	-	-	-	-	-	-	-	-	-	-	-	-	-	-	-	-	-	-	-	-	-
hsa:57103	gene_protein	box	#d3d3d3	TIGAR	C12orf5	FR2BP	-	-	-	-	-	-	-	-	-	-	-	-	-	-	-	-	-	-	-	-	-	-	-	-	-
hsa:4351	gene_protein	box	#d3d3d3	MPI	CDG1B	PMI	PMI1	-	-	-	-	-	-	-	-	-	-	-	-	-	-	-	-	-	-	-	-	-	-	-	-
hsa:5372	gene_protein	box	#d3d3d3	PMM1	PMM_1	PMMH-22	Sec53	-	-	-	-	-	-	-	-	-	-	-	-	-	-	-	-	-	-	-	-	-	-	-	-
hsa:5373	gene_protein	box	#d3d3d3	PMM2	CDG1	CDG1a	CDGS	PMI	PMI1	PMM_2	-	-	-	-	-	-	-	-	-	-	-	-	-	-	-	-	-	-	-	-	-
C00636	compound	ellipse	#ADD8E6	D-Mannose 1-phosphate	alpha-D-Mannose 1-phosphate	-	-	-	-	-	-	-	-	-	-	-	-	-	-	-	-	-	-	-	-	-	-	-	-	-	-
C02985	compound	ellipse	#ADD8E6	L-Fucose 1-phosphate	6-Deoxy-L-galactose 1-phosphate	beta-L-Fucose 1-phosphate	-	-	-	-	-	-	-	-	-	-	-	-	-	-	-	-	-	-	-	-	-	-	-	-	-
hsa:8790	gene_protein	box	#d3d3d3	FPGT	GFPP	-	-	-	-	-	-	-	-	-	-	-	-	-	-	-	-	-	-	-	-	-	-	-	-	-	-
C00325	compound	ellipse	#ADD8E6	GDP-L-fucose	GDP-beta-L-fucose	-	-	-	-	-	-	-	-	-	-	-	-	-	-	-	-	-	-	-	-	-	-	-	-	-	-
C01222	compound	ellipse	#ADD8E6	GDP-4-dehydro-6-deoxy-D-mannose	GDP-4-dehydro-6-deoxy-D-talose	GDP-4-oxo-6-deoxy-D-mannose	GDP-4-dehydro-D-rhamnose	GDP-4-keto-6-deoxy-D-mannose	GDP-4-dehydro-alpha-D-rhamnose	GDP-4-dehydro-6-deoxy-alpha-D-mannose	-	-	-	-	-	-	-	-	-	-	-	-	-	-	-	-	-	-	-	-	-
hsa:7264	gene_protein	box	#d3d3d3	TSTA3	FX	P35B	SDR4E1	-	-	-	-	-	-	-	-	-	-	-	-	-	-	-	-	-	-	-	-	-	-	-	-
C00096	compound	ellipse	#ADD8E6	GDP-mannose	GDP-D-mannose	GDP-alpha-D-mannose	-	-	-	-	-	-	-	-	-	-	-	-	-	-	-	-	-	-	-	-	-	-	-	-	-
hsa:2762	gene_protein	box	#d3d3d3	GMDS	GMD	SDR3E1	-	-	-	-	-	-	-	-	-	-	-	-	-	-	-	-	-	-	-	-	-	-	-	-	-
hsa:29925	gene_protein	box	#d3d3d3	GMPPB	LGMDR19	MDDGA14	MDDGB14	MDDGC14	-	-	-	-	-	-	-	-	-	-	-	-	-	-	-	-	-	-	-	-	-	-	-
hsa:29926	gene_protein	box	#d3d3d3	GMPPA	AAMR	-	-	-	-	-	-	-	-	-	-	-	-	-	-	-	-	-	-	-	-	-	-	-	-	-	-
C00577	compound	ellipse	#ADD8E6	D-Glyceraldehyde	-	-	-	-	-	-	-	-	-	-	-	-	-	-	-	-	-	-	-	-	-	-	-	-	-	-	-
hsa:26007	gene_protein	box	#d3d3d3	TKFC	DAK	NET45	-	-	-	-	-	-	-	-	-	-	-	-	-	-	-	-	-	-	-	-	-	-	-	-	-
C01019	compound	ellipse	#ADD8E6	6-Deoxy-L-galactose	L-Fucose	-	-	-	-	-	-	-	-	-	-	-	-	-	-	-	-	-	-	-	-	-	-	-	-	-	-
hsa:197258	gene_protein	box	#d3d3d3	FCSK	1110046B12Rik	CDGF2	FUK	-	-	-	-	-	-	-	-	-	-	-	-	-	-	-	-	-	-	-	-	-	-	-	-
C01720	compound	ellipse	#ADD8E6	L-Fuconate	-	-	-	-	-	-	-	-	-	-	-	-	-	-	-	-	-	-	-	-	-	-	-	-	-	-	-
hsa:55556	gene_protein	box	#d3d3d3	ENOSF1	FUCD	RTS	TYMSAS	-	-	-	-	-	-	-	-	-	-	-	-	-	-	-	-	-	-	-	-	-	-	-	-
C03827	compound	ellipse	#ADD8E6	2-Dehydro-3-deoxy-L-fuconate	-	-	-	-	-	-	-	-	-	-	-	-	-	-	-	-	-	-	-	-	-	-	-	-	-	-	-
C01613	compound	ellipse	#ADD8E6	Stachyose	-	-	-	-	-	-	-	-	-	-	-	-	-	-	-	-	-	-	-	-	-	-	-	-	-	-	-
hsa:2717	gene_protein	box	#d3d3d3	GLA	GALA	-	-	-	-	-	-	-	-	-	-	-	-	-	-	-	-	-	-	-	-	-	-	-	-	-	-
C00124	compound	ellipse	#ADD8E6	D-Galactose	D-Galactopyranose	-	-	-	-	-	-	-	-	-	-	-	-	-	-	-	-	-	-	-	-	-	-	-	-	-	-
C00492	compound	ellipse	#ADD8E6	Raffinose	Melitose	Melitriose	Gossypose	6G-alpha-D-galactosylsucrose	-	-	-	-	-	-	-	-	-	-	-	-	-	-	-	-	-	-	-	-	-	-	-
C05404	compound	ellipse	#ADD8E6	D-Gal alpha 1->6D-Gal alpha 1->6D-Glucose	D-Gal-alpha1->6D-Gal-alpha1->6D-Glucose	Manninotriose	-	-	-	-	-	-	-	-	-	-	-	-	-	-	-	-	-	-	-	-	-	-	-	-	-
C05402	compound	ellipse	#ADD8E6	Melibiose	6-O-(alpha-D-Galactopyranosyl)-D-glucopyranose	D-Gal-alpha1->6D-Glucose	-	-	-	-	-	-	-	-	-	-	-	-	-	-	-	-	-	-	-	-	-	-	-	-	-
C00089	compound	ellipse	#ADD8E6	Sucrose	Cane sugar	Saccharose	1-alpha-D-Glucopyranosyl-2-beta-D-fructofuranoside	-	-	-	-	-	-	-	-	-	-	-	-	-	-	-	-	-	-	-	-	-	-	-	-
hsa:2548	gene_protein	box	#d3d3d3	GAA	LYAG	-	-	-	-	-	-	-	-	-	-	-	-	-	-	-	-	-	-	-	-	-	-	-	-	-	-
hsa:2595	gene_protein	box	#d3d3d3	GANC	-	-	-	-	-	-	-	-	-	-	-	-	-	-	-	-	-	-	-	-	-	-	-	-	-	-	-
hsa:8972	gene_protein	box	#d3d3d3	MGAM	MG	MGA	-	-	-	-	-	-	-	-	-	-	-	-	-	-	-	-	-	-	-	-	-	-	-	-	-
hsa:93432	gene_protein	box	#d3d3d3	MGAM2	-	-	-	-	-	-	-	-	-	-	-	-	-	-	-	-	-	-	-	-	-	-	-	-	-	-	-
hsa:6476	gene_protein	box	#d3d3d3	SI	-	-	-	-	-	-	-	-	-	-	-	-	-	-	-	-	-	-	-	-	-	-	-	-	-	-	-
C00031	compound	ellipse	#ADD8E6	D-Glucose	Grape sugar	Dextrose	Glucose	D-Glucopyranose	-	-	-	-	-	-	-	-	-	-	-	-	-	-	-	-	-	-	-	-	-	-	-
C05401	compound	ellipse	#ADD8E6	3-beta-D-Galactosyl-sn-glycerol	Galactosylglycerol	-	-	-	-	-	-	-	-	-	-	-	-	-	-	-	-	-	-	-	-	-	-	-	-	-	-
C00116	compound	ellipse	#ADD8E6	Glycerol	Glycerin	1,2,3-Trihydroxypropane	1,2,3-Propanetriol	-	-	-	-	-	-	-	-	-	-	-	-	-	-	-	-	-	-	-	-	-	-	-	-
C05400	compound	ellipse	#ADD8E6	Epimelibiose	6-O-(alpha-D-Galactopyranosyl)-D-mannopyranose	-	-	-	-	-	-	-	-	-	-	-	-	-	-	-	-	-	-	-	-	-	-	-	-	-	-
C05399	compound	ellipse	#ADD8E6	Melibiitol	6-O-alpha-D-Galactosyl-D-glucitol	-	-	-	-	-	-	-	-	-	-	-	-	-	-	-	-	-	-	-	-	-	-	-	-	-	-
C01235	compound	ellipse	#ADD8E6	alpha-D-Galactosyl-(1->3)-1D-myo-inositol	O-alpha-D-Galactosyl-(1->3)-1D-myo-inositol	3-O-alpha-D-Galactosyl-1D-myo-inositol	1-alpha-D-Galactosyl-myo-inositol	Galactinol	-	-	-	-	-	-	-	-	-	-	-	-	-	-	-	-	-	-	-	-	-	-	-
C00137	compound	ellipse	#ADD8E6	myo-Inositol	D-myo-Inositol	1D-myo-Inositol	L-myo-Inositol	1L-myo-Inositol	meso-Inositol	Inositol	Dambose	Cyclohexitol	Meat sugar	Bios I	-	-	-	-	-	-	-	-	-	-	-	-	-	-	-	-	-
C00243	compound	ellipse	#ADD8E6	Lactose	1-beta-D-Galactopyranosyl-4-D-glucopyranose	beta-D-Gal-(1->4)-D-Glc	Milk sugar	-	-	-	-	-	-	-	-	-	-	-	-	-	-	-	-	-	-	-	-	-	-	-	-
hsa:3938	gene_protein	box	#d3d3d3	LCT	LAC	LPH	LPH1	-	-	-	-	-	-	-	-	-	-	-	-	-	-	-	-	-	-	-	-	-	-	-	-
hsa:2720	gene_protein	box	#d3d3d3	GLB1	EBP	ELNR1	MPS4B	-	-	-	-	-	-	-	-	-	-	-	-	-	-	-	-	-	-	-	-	-	-	-	-
C00052	compound	ellipse	#ADD8E6	UDP-alpha-D-galactose	UDP-D-galactose	UDP-galactose	UDP-D-galactopyranose	UDP-alpha-D-galactopyranose	-	-	-	-	-	-	-	-	-	-	-	-	-	-	-	-	-	-	-	-	-	-	-
hsa:2683	gene_protein	box	#d3d3d3	B4GALT1	B4GAL-T1	CDG2D	GGTB2	GT1	GTB	beta4Gal-T1	-	-	-	-	-	-	-	-	-	-	-	-	-	-	-	-	-	-	-	-	-
hsa:3906	gene_protein	box	#d3d3d3	LALBA	LYZG	-	-	-	-	-	-	-	-	-	-	-	-	-	-	-	-	-	-	-	-	-	-	-	-	-	-
hsa:8704	gene_protein	box	#d3d3d3	B4GALT2	B4Gal-T2	B4Gal-T3	beta4Gal-T2	-	-	-	-	-	-	-	-	-	-	-	-	-	-	-	-	-	-	-	-	-	-	-	-
hsa:2582	gene_protein	box	#d3d3d3	GALE	SDR1E1	-	-	-	-	-	-	-	-	-	-	-	-	-	-	-	-	-	-	-	-	-	-	-	-	-	-
hsa:2592	gene_protein	box	#d3d3d3	GALT	-	-	-	-	-	-	-	-	-	-	-	-	-	-	-	-	-	-	-	-	-	-	-	-	-	-	-
C00446	compound	ellipse	#ADD8E6	alpha-D-Galactose 1-phosphate	alpha-D-Galactopyranose 1-phosphate	-	-	-	-	-	-	-	-	-	-	-	-	-	-	-	-	-	-	-	-	-	-	-	-	-	-
C00984	compound	ellipse	#ADD8E6	alpha-D-Galactose	-	-	-	-	-	-	-	-	-	-	-	-	-	-	-	-	-	-	-	-	-	-	-	-	-	-	-
hsa:2584	gene_protein	box	#d3d3d3	GALK1	GALK	GK1	HEL-S-19	-	-	-	-	-	-	-	-	-	-	-	-	-	-	-	-	-	-	-	-	-	-	-	-
hsa:55586	gene_protein	box	#d3d3d3	MIOX	ALDRL6	-	-	-	-	-	-	-	-	-	-	-	-	-	-	-	-	-	-	-	-	-	-	-	-	-	-
C01040	compound	ellipse	#ADD8E6	L-Gulono-1,4-lactone	L-Gulono-gamma-lactone	gamma-Gulonolactone	L-Gulonic acid gamma-lactone	L-Gulonolactone	-	-	-	-	-	-	-	-	-	-	-	-	-	-	-	-	-	-	-	-	-	-	-
C02670	compound	ellipse	#ADD8E6	D-Glucuronolactone	Glucurone	D-Glucurono-3,6-lactone	D-Glucurone	-	-	-	-	-	-	-	-	-	-	-	-	-	-	-	-	-	-	-	-	-	-	-	-
C00818	compound	ellipse	#ADD8E6	D-Glucarate	D-Glucaric acid	L-Gularic acid	D-Saccharic acid	D-Glucosaccharic acid	Glucaric acid	Glucarate	-	-	-	-	-	-	-	-	-	-	-	-	-	-	-	-	-	-	-	-	-
C05761	compound	ellipse	#ADD8E6	Tetradecanoyl-[acp]	Tetradecanoyl-[acyl-carrier protein]	Myristoyl-[acyl-carrier protein]	-	-	-	-	-	-	-	-	-	-	-	-	-	-	-	-	-	-	-	-	-	-	-	-	-
hsa:2194	gene_protein	box	#d3d3d3	FASN	FAS	OA-519	SDR27X1	-	-	-	-	-	-	-	-	-	-	-	-	-	-	-	-	-	-	-	-	-	-	-	-
C06424	compound	ellipse	#ADD8E6	Tetradecanoic acid	Tetradecanoate	Myristic acid	-	-	-	-	-	-	-	-	-	-	-	-	-	-	-	-	-	-	-	-	-	-	-	-	-
C05223	compound	ellipse	#ADD8E6	Dodecanoyl-[acyl-carrier protein]	Dodecanoyl-[acp]	Lauroyl-[acyl-carrier protein]	-	-	-	-	-	-	-	-	-	-	-	-	-	-	-	-	-	-	-	-	-	-	-	-	-
hsa:55301	gene_protein	box	#d3d3d3	OLAH	AURA1	SAST	TE2	THEDC1	-	-	-	-	-	-	-	-	-	-	-	-	-	-	-	-	-	-	-	-	-	-	-
C02679	compound	ellipse	#ADD8E6	Dodecanoic acid	Dodecanoate	Dodecylcarboxylate	Lauric acid	-	-	-	-	-	-	-	-	-	-	-	-	-	-	-	-	-	-	-	-	-	-	-	-
C05755	compound	ellipse	#ADD8E6	Decanoyl-[acp]	Decanoyl-[acyl-carrier protein]	-	-	-	-	-	-	-	-	-	-	-	-	-	-	-	-	-	-	-	-	-	-	-	-	-	-
C01571	compound	ellipse	#ADD8E6	Decanoic acid	Decanoate	Decylic acid	n-Capric acid	-	-	-	-	-	-	-	-	-	-	-	-	-	-	-	-	-	-	-	-	-	-	-	-
C05752	compound	ellipse	#ADD8E6	Octanoyl-[acp]	Octanoyl-[acyl-carrier protein]	-	-	-	-	-	-	-	-	-	-	-	-	-	-	-	-	-	-	-	-	-	-	-	-	-	-
C06423	compound	ellipse	#ADD8E6	Octanoic acid	Caprylic acid	Octylic acid	Octanoate	-	-	-	-	-	-	-	-	-	-	-	-	-	-	-	-	-	-	-	-	-	-	-	-
C05764	compound	ellipse	#ADD8E6	Hexadecanoyl-[acp]	Hexadecanoyl-[acyl-carrier protein]	Palmitoyl-[acyl-carrier protein]	-	-	-	-	-	-	-	-	-	-	-	-	-	-	-	-	-	-	-	-	-	-	-	-	-
hsa:54995	gene_protein	box	#d3d3d3	OXSM	CEM1	FASN2D	KASI	KS	-	-	-	-	-	-	-	-	-	-	-	-	-	-	-	-	-	-	-	-	-	-	-
C01209	compound	ellipse	#ADD8E6	Malonyl-[acyl-carrier protein]	Malonyl-[acp]	-	-	-	-	-	-	-	-	-	-	-	-	-	-	-	-	-	-	-	-	-	-	-	-	-	-
C16219	compound	ellipse	#ADD8E6	3-Oxostearoyl-[acp]	3-Oxooctadecanoyl-[acp]	beta-Ketostearoyl-[acp]	3-Ketostearoyl-[acp]	-	-	-	-	-	-	-	-	-	-	-	-	-	-	-	-	-	-	-	-	-	-	-	-
C05762	compound	ellipse	#ADD8E6	3-Oxohexadecanoyl-[acp]	3-Oxohexadecanoyl-[acyl-carrier protein]	-	-	-	-	-	-	-	-	-	-	-	-	-	-	-	-	-	-	-	-	-	-	-	-	-	-
C05759	compound	ellipse	#ADD8E6	3-Oxotetradecanoyl-[acp]	3-Oxotetradecanoyl-[acyl-carrier protein]	-	-	-	-	-	-	-	-	-	-	-	-	-	-	-	-	-	-	-	-	-	-	-	-	-	-
C05756	compound	ellipse	#ADD8E6	3-Oxododecanoyl-[acp]	3-Oxododecanoyl-[acyl-carrier protein]	-	-	-	-	-	-	-	-	-	-	-	-	-	-	-	-	-	-	-	-	-	-	-	-	-	-
C05753	compound	ellipse	#ADD8E6	3-Oxodecanoyl-[acp]	3-Oxodecanoyl-[acyl-carrier protein]	-	-	-	-	-	-	-	-	-	-	-	-	-	-	-	-	-	-	-	-	-	-	-	-	-	-
C05749	compound	ellipse	#ADD8E6	Hexanoyl-[acp]	Hexanoyl-[acyl-carrier protein]	-	-	-	-	-	-	-	-	-	-	-	-	-	-	-	-	-	-	-	-	-	-	-	-	-	-
C05750	compound	ellipse	#ADD8E6	3-Oxooctanoyl-[acp]	3-Oxooctanoyl-[acyl-carrier protein]	-	-	-	-	-	-	-	-	-	-	-	-	-	-	-	-	-	-	-	-	-	-	-	-	-	-
C05745	compound	ellipse	#ADD8E6	Butyryl-[acp]	Butyryl-[acyl-carrier protein]	Butanoyl-[acp]	-	-	-	-	-	-	-	-	-	-	-	-	-	-	-	-	-	-	-	-	-	-	-	-	-
C05746	compound	ellipse	#ADD8E6	3-Oxohexanoyl-[acp]	3-Oxohexanoyl-[acyl-carrier protein]	-	-	-	-	-	-	-	-	-	-	-	-	-	-	-	-	-	-	-	-	-	-	-	-	-	-
C00249	compound	ellipse	#ADD8E6	Hexadecanoic acid	Hexadecanoate	Hexadecylic acid	Palmitic acid	Palmitate	Cetylic acid	-	-	-	-	-	-	-	-	-	-	-	-	-	-	-	-	-	-	-	-	-	-
C05763	compound	ellipse	#ADD8E6	trans-Hexadec-2-enoyl-[acp]	trans-Hexadec-2-enoyl-[acyl-carrier protein]	(2E)-Hexadecenoyl-[acp]	-	-	-	-	-	-	-	-	-	-	-	-	-	-	-	-	-	-	-	-	-	-	-	-	-
hsa:51102	gene_protein	box	#d3d3d3	MECR	CGI-63	DYTOABG	ETR1	FASN2B	NRBF1	-	-	-	-	-	-	-	-	-	-	-	-	-	-	-	-	-	-	-	-	-	-
C04633	compound	ellipse	#ADD8E6	(3R)-3-Hydroxypalmitoyl-[acyl-carrier protein]	(R)-3-Hydroxypalmitoyl-[acyl-carrier protein]	(3R)-3-Hydroxyhexadecanoyl-[acyl-carrier protein]	(R)-3-Hydroxyhexadecanoyl-[acyl-carrier protein]	-	-	-	-	-	-	-	-	-	-	-	-	-	-	-	-	-	-	-	-	-	-	-	-
hsa:109703458	gene_protein	box	#d3d3d3	HTD2	-	-	-	-	-	-	-	-	-	-	-	-	-	-	-	-	-	-	-	-	-	-	-	-	-	-	-
hsa:84869	gene_protein	box	#d3d3d3	CBR4	SDR45C1	-	-	-	-	-	-	-	-	-	-	-	-	-	-	-	-	-	-	-	-	-	-	-	-	-	-
C05760	compound	ellipse	#ADD8E6	trans-Tetradec-2-enoyl-[acp]	trans-Tetradec-2-enoyl-[acyl-carrier protein]	(2E)-Tetradecenoyl-[acp]	-	-	-	-	-	-	-	-	-	-	-	-	-	-	-	-	-	-	-	-	-	-	-	-	-
C04688	compound	ellipse	#ADD8E6	(3R)-3-Hydroxytetradecanoyl-[acyl-carrier protein]	(R)-3-Hydroxytetradecanoyl-[acyl-carrier protein]	beta-Hydroxymyristyl-[acyl-carrier protein]	HMA	-	-	-	-	-	-	-	-	-	-	-	-	-	-	-	-	-	-	-	-	-	-	-	-
C05758	compound	ellipse	#ADD8E6	trans-Dodec-2-enoyl-[acp]	trans-Dodec-2-enoyl-[acyl-carrier protein]	(2E)-Dodecenoyl-[acp]	-	-	-	-	-	-	-	-	-	-	-	-	-	-	-	-	-	-	-	-	-	-	-	-	-
C05757	compound	ellipse	#ADD8E6	(R)-3-Hydroxydodecanoyl-[acp]	(R)-3-Hydroxydodecanoyl-[acyl-carrier protein]	D-3-Hydroxydodecanoyl-[acp]	D-3-Hydroxydodecanoyl-[acyl-carrier protein]	-	-	-	-	-	-	-	-	-	-	-	-	-	-	-	-	-	-	-	-	-	-	-	-
C05754	compound	ellipse	#ADD8E6	trans-Dec-2-enoyl-[acp]	trans-Dec-2-enoyl-[acyl-carrier protein]	trans-2-Decenoyl-[acyl-carrier protein]	(2E)-Decenoyl-[acp]	-	-	-	-	-	-	-	-	-	-	-	-	-	-	-	-	-	-	-	-	-	-	-	-
C04619	compound	ellipse	#ADD8E6	(3R)-3-Hydroxydecanoyl-[acyl-carrier protein]	(R)-3-Hydroxydecanoyl-[acyl-carrier protein]	-	-	-	-	-	-	-	-	-	-	-	-	-	-	-	-	-	-	-	-	-	-	-	-	-	-
C05751	compound	ellipse	#ADD8E6	trans-Oct-2-enoyl-[acp]	trans-Oct-2-enoyl-[acyl-carrier protein]	Oct-2-enoyl-[acyl-carrier protein]	2-Octenoyl-[acyl-carrier protein]	(2E)-Octenoyl-[acp]	-	-	-	-	-	-	-	-	-	-	-	-	-	-	-	-	-	-	-	-	-	-	-
C04620	compound	ellipse	#ADD8E6	(3R)-3-Hydroxyoctanoyl-[acyl-carrier protein]	(R)-3-Hydroxyoctanoyl-[acyl-carrier protein]	-	-	-	-	-	-	-	-	-	-	-	-	-	-	-	-	-	-	-	-	-	-	-	-	-	-
C05748	compound	ellipse	#ADD8E6	trans-Hex-2-enoyl-[acp]	trans-Hex-2-enoyl-[acyl-carrier protein]	(2E)-Hexenoyl-[acp]	-	-	-	-	-	-	-	-	-	-	-	-	-	-	-	-	-	-	-	-	-	-	-	-	-
C05747	compound	ellipse	#ADD8E6	(R)-3-Hydroxyhexanoyl-[acp]	(R)-3-Hydroxyhexanoyl-[acyl-carrier protein]	D-3-Hydroxyhexanoyl-[acp]	D-3-Hydroxyhexanoyl-[acyl-carrier protein]	-	-	-	-	-	-	-	-	-	-	-	-	-	-	-	-	-	-	-	-	-	-	-	-
C04246	compound	ellipse	#ADD8E6	But-2-enoyl-[acyl-carrier protein]	-	-	-	-	-	-	-	-	-	-	-	-	-	-	-	-	-	-	-	-	-	-	-	-	-	-	-
C04618	compound	ellipse	#ADD8E6	(3R)-3-Hydroxybutanoyl-[acyl-carrier protein]	(R)-3-Hydroxybutanoyl-[acyl-carrier protein]	-	-	-	-	-	-	-	-	-	-	-	-	-	-	-	-	-	-	-	-	-	-	-	-	-	-
C05744	compound	ellipse	#ADD8E6	Acetoacetyl-[acp]	Acetoacetyl-[acyl-carrier protein]	-	-	-	-	-	-	-	-	-	-	-	-	-	-	-	-	-	-	-	-	-	-	-	-	-	-
C03939	compound	ellipse	#ADD8E6	Acetyl-[acyl-carrier protein]	-	-	-	-	-	-	-	-	-	-	-	-	-	-	-	-	-	-	-	-	-	-	-	-	-	-	-
C00229	compound	ellipse	#ADD8E6	Acyl-carrier protein	ACP	[Acyl-carrier protein]	Holo-[acyl-carrier protein]	-	-	-	-	-	-	-	-	-	-	-	-	-	-	-	-	-	-	-	-	-	-	-	-
hsa:27349	gene_protein	box	#d3d3d3	MCAT	FASN2C	MCT	MCT1	MT	NET62	fabD	-	-	-	-	-	-	-	-	-	-	-	-	-	-	-	-	-	-	-	-	-
C00083	compound	ellipse	#ADD8E6	Malonyl-CoA	Malonyl coenzyme A	-	-	-	-	-	-	-	-	-	-	-	-	-	-	-	-	-	-	-	-	-	-	-	-	-	-
hsa:31	gene_protein	box	#d3d3d3	ACACA	ACAC	ACACAD	ACC	ACC1	ACCA	-	-	-	-	-	-	-	-	-	-	-	-	-	-	-	-	-	-	-	-	-	-
hsa:32	gene_protein	box	#d3d3d3	ACACB	ACC2	ACCB	HACC275	-	-	-	-	-	-	-	-	-	-	-	-	-	-	-	-	-	-	-	-	-	-	-	-
hsa:2180	gene_protein	box	#d3d3d3	ACSL1	ACS1	FACL1	FACL2	LACS	LACS1	LACS2	-	-	-	-	-	-	-	-	-	-	-	-	-	-	-	-	-	-	-	-	-
hsa:2181	gene_protein	box	#d3d3d3	ACSL3	ACS3	FACL3	LACS_3	LACS3	PRO2194	-	-	-	-	-	-	-	-	-	-	-	-	-	-	-	-	-	-	-	-	-	-
hsa:2182	gene_protein	box	#d3d3d3	ACSL4	ACS4	FACL4	LACS4	MRX63	MRX68	-	-	-	-	-	-	-	-	-	-	-	-	-	-	-	-	-	-	-	-	-	-
hsa:23205	gene_protein	box	#d3d3d3	ACSBG1	BG	BG1	BGM	GR-LACS	LPD	-	-	-	-	-	-	-	-	-	-	-	-	-	-	-	-	-	-	-	-	-	-
hsa:23305	gene_protein	box	#d3d3d3	ACSL6	ACS2	FACL6	LACS_6	LACS2	LACS5	-	-	-	-	-	-	-	-	-	-	-	-	-	-	-	-	-	-	-	-	-	-
hsa:51703	gene_protein	box	#d3d3d3	ACSL5	ACS2	ACS5	FACL5	-	-	-	-	-	-	-	-	-	-	-	-	-	-	-	-	-	-	-	-	-	-	-	-
hsa:81616	gene_protein	box	#d3d3d3	ACSBG2	BGR	BRGL	PRTD-NY3	PRTDNY3	-	-	-	-	-	-	-	-	-	-	-	-	-	-	-	-	-	-	-	-	-	-	-
C00154	compound	ellipse	#ADD8E6	Palmitoyl-CoA	Hexadecanoyl-CoA	-	-	-	-	-	-	-	-	-	-	-	-	-	-	-	-	-	-	-	-	-	-	-	-	-	-
C00383	compound	ellipse	#ADD8E6	Malonate	Malonic acid	Propanedioic acid	-	-	-	-	-	-	-	-	-	-	-	-	-	-	-	-	-	-	-	-	-	-	-	-	-
hsa:197322	gene_protein	box	#d3d3d3	ACSF3	-	-	-	-	-	-	-	-	-	-	-	-	-	-	-	-	-	-	-	-	-	-	-	-	-	-	-
C00173	compound	ellipse	#ADD8E6	Acyl-[acyl-carrier protein]	-	-	-	-	-	-	-	-	-	-	-	-	-	-	-	-	-	-	-	-	-	-	-	-	-	-	-
C00638	compound	ellipse	#ADD8E6	Long-chain fatty acid	Higher fatty acid	-	-	-	-	-	-	-	-	-	-	-	-	-	-	-	-	-	-	-	-	-	-	-	-	-	-
C02843	compound	ellipse	#ADD8E6	Long-chain acyl-CoA	-	-	-	-	-	-	-	-	-	-	-	-	-	-	-	-	-	-	-	-	-	-	-	-	-	-	-
C01271	compound	ellipse	#ADD8E6	(3R)-3-Hydroxyacyl-[acyl-carrier protein]	(R)-3-Hydroxyacyl-[acyl-carrier protein]	-	-	-	-	-	-	-	-	-	-	-	-	-	-	-	-	-	-	-	-	-	-	-	-	-	-
C00693	compound	ellipse	#ADD8E6	trans-2,3-Dehydroacyl-[acyl-carrier protein]	trans-2-Enoyl-[acyl-carrier protein]	-	-	-	-	-	-	-	-	-	-	-	-	-	-	-	-	-	-	-	-	-	-	-	-	-	-
hsa:5538	gene_protein	box	#d3d3d3	PPT1	CLN1	INCL	PPT	-	-	-	-	-	-	-	-	-	-	-	-	-	-	-	-	-	-	-	-	-	-	-	-
hsa:9374	gene_protein	box	#d3d3d3	PPT2	C6orf8	G14	PPT-2	-	-	-	-	-	-	-	-	-	-	-	-	-	-	-	-	-	-	-	-	-	-	-	-
hsa:10965	gene_protein	box	#d3d3d3	ACOT2	CTE-IA	CTE1A	MTE1	PTE2	PTE2A	ZAP128	-	-	-	-	-	-	-	-	-	-	-	-	-	-	-	-	-	-	-	-	-
hsa:11332	gene_protein	box	#d3d3d3	ACOT7	ACH1	ACT	BACH	CTE-II	LACH	LACH1	hBACH	-	-	-	-	-	-	-	-	-	-	-	-	-	-	-	-	-	-	-	-
hsa:122970	gene_protein	box	#d3d3d3	ACOT4	PTE-Ib	PTE1B	PTE2B	-	-	-	-	-	-	-	-	-	-	-	-	-	-	-	-	-	-	-	-	-	-	-	-
hsa:641371	gene_protein	box	#d3d3d3	ACOT1	ACH2	CTE-1	LACH2	-	-	-	-	-	-	-	-	-	-	-	-	-	-	-	-	-	-	-	-	-	-	-	-
C05272	compound	ellipse	#ADD8E6	trans-Hexadec-2-enoyl-CoA	trans-2-Hexadecenoyl-CoA	(2E)-Hexadecenoyl-CoA	-	-	-	-	-	-	-	-	-	-	-	-	-	-	-	-	-	-	-	-	-	-	-	-	-
C05258	compound	ellipse	#ADD8E6	(S)-3-Hydroxyhexadecanoyl-CoA	-	-	-	-	-	-	-	-	-	-	-	-	-	-	-	-	-	-	-	-	-	-	-	-	-	-	-
hsa:1892	gene_protein	box	#d3d3d3	ECHS1	ECHS1D	SCEH	-	-	-	-	-	-	-	-	-	-	-	-	-	-	-	-	-	-	-	-	-	-	-	-	-
hsa:3030	gene_protein	box	#d3d3d3	HADHA	ECHA	GBP	HADH	LCEH	LCHAD	MTPA	TP-ALPHA	-	-	-	-	-	-	-	-	-	-	-	-	-	-	-	-	-	-	-	-
C05259	compound	ellipse	#ADD8E6	3-Oxopalmitoyl-CoA	3-Ketopalmitoyl-CoA	3-Oxohexadecanoyl-CoA	-	-	-	-	-	-	-	-	-	-	-	-	-	-	-	-	-	-	-	-	-	-	-	-	-
hsa:3033	gene_protein	box	#d3d3d3	HADH	HAD	HADH1	HADHSC	HCDH	HHF4	MSCHAD	SCHAD	-	-	-	-	-	-	-	-	-	-	-	-	-	-	-	-	-	-	-	-
C02593	compound	ellipse	#ADD8E6	Tetradecanoyl-CoA	Myristoyl-CoA	-	-	-	-	-	-	-	-	-	-	-	-	-	-	-	-	-	-	-	-	-	-	-	-	-	-
hsa:10449	gene_protein	box	#d3d3d3	ACAA2	DSAEC	-	-	-	-	-	-	-	-	-	-	-	-	-	-	-	-	-	-	-	-	-	-	-	-	-	-
hsa:3032	gene_protein	box	#d3d3d3	HADHB	ECHB	MSTP029	MTPB	TP-BETA	-	-	-	-	-	-	-	-	-	-	-	-	-	-	-	-	-	-	-	-	-	-	-
C05273	compound	ellipse	#ADD8E6	trans-Tetradec-2-enoyl-CoA	(2E)-Tetradecenoyl-CoA	-	-	-	-	-	-	-	-	-	-	-	-	-	-	-	-	-	-	-	-	-	-	-	-	-	-
C05260	compound	ellipse	#ADD8E6	(S)-3-Hydroxytetradecanoyl-CoA	-	-	-	-	-	-	-	-	-	-	-	-	-	-	-	-	-	-	-	-	-	-	-	-	-	-	-
C05261	compound	ellipse	#ADD8E6	3-Oxotetradecanoyl-CoA	-	-	-	-	-	-	-	-	-	-	-	-	-	-	-	-	-	-	-	-	-	-	-	-	-	-	-
C01832	compound	ellipse	#ADD8E6	Lauroyl-CoA	Lauroyl coenzyme A	Dodecanoyl-CoA	-	-	-	-	-	-	-	-	-	-	-	-	-	-	-	-	-	-	-	-	-	-	-	-	-
C03221	compound	ellipse	#ADD8E6	2-trans-Dodecenoyl-CoA	(2E)-Dodec-2-enoyl-CoA	(2E)-Dodecenoyl-CoA	-	-	-	-	-	-	-	-	-	-	-	-	-	-	-	-	-	-	-	-	-	-	-	-	-
C05262	compound	ellipse	#ADD8E6	(S)-3-Hydroxydodecanoyl-CoA	-	-	-	-	-	-	-	-	-	-	-	-	-	-	-	-	-	-	-	-	-	-	-	-	-	-	-
C05263	compound	ellipse	#ADD8E6	3-Oxododecanoyl-CoA	-	-	-	-	-	-	-	-	-	-	-	-	-	-	-	-	-	-	-	-	-	-	-	-	-	-	-
C05274	compound	ellipse	#ADD8E6	Decanoyl-CoA	-	-	-	-	-	-	-	-	-	-	-	-	-	-	-	-	-	-	-	-	-	-	-	-	-	-	-
C05275	compound	ellipse	#ADD8E6	trans-Dec-2-enoyl-CoA	(2E)-Decenoyl-CoA	-	-	-	-	-	-	-	-	-	-	-	-	-	-	-	-	-	-	-	-	-	-	-	-	-	-
C05264	compound	ellipse	#ADD8E6	(S)-Hydroxydecanoyl-CoA	(S)-3-Hydroxydecanoyl-CoA	-	-	-	-	-	-	-	-	-	-	-	-	-	-	-	-	-	-	-	-	-	-	-	-	-	-
C05265	compound	ellipse	#ADD8E6	3-Oxodecanoyl-CoA	-	-	-	-	-	-	-	-	-	-	-	-	-	-	-	-	-	-	-	-	-	-	-	-	-	-	-
C01944	compound	ellipse	#ADD8E6	Octanoyl-CoA	-	-	-	-	-	-	-	-	-	-	-	-	-	-	-	-	-	-	-	-	-	-	-	-	-	-	-
C05276	compound	ellipse	#ADD8E6	trans-Oct-2-enoyl-CoA	(2E)-Octenoyl-CoA	-	-	-	-	-	-	-	-	-	-	-	-	-	-	-	-	-	-	-	-	-	-	-	-	-	-
C05266	compound	ellipse	#ADD8E6	(S)-3-Hydroxyoctanoyl-CoA	(S)-3-Hydroxycapryloyl-CoA	(S)-Hydroxyoctanoyl-CoA	-	-	-	-	-	-	-	-	-	-	-	-	-	-	-	-	-	-	-	-	-	-	-	-	-
C05267	compound	ellipse	#ADD8E6	3-Oxooctanoyl-CoA	-	-	-	-	-	-	-	-	-	-	-	-	-	-	-	-	-	-	-	-	-	-	-	-	-	-	-
C05270	compound	ellipse	#ADD8E6	Hexanoyl-CoA	-	-	-	-	-	-	-	-	-	-	-	-	-	-	-	-	-	-	-	-	-	-	-	-	-	-	-
C05271	compound	ellipse	#ADD8E6	trans-Hex-2-enoyl-CoA	(2E)-Hexenoyl-CoA	-	-	-	-	-	-	-	-	-	-	-	-	-	-	-	-	-	-	-	-	-	-	-	-	-	-
C05268	compound	ellipse	#ADD8E6	(S)-Hydroxyhexanoyl-CoA	(S)-3-Hydroxyhexanoyl-CoA	-	-	-	-	-	-	-	-	-	-	-	-	-	-	-	-	-	-	-	-	-	-	-	-	-	-
C05269	compound	ellipse	#ADD8E6	3-Oxohexanoyl-CoA	3-Ketohexanoyl-CoA	-	-	-	-	-	-	-	-	-	-	-	-	-	-	-	-	-	-	-	-	-	-	-	-	-	-
C00136	compound	ellipse	#ADD8E6	Butanoyl-CoA	Butyryl-CoA	-	-	-	-	-	-	-	-	-	-	-	-	-	-	-	-	-	-	-	-	-	-	-	-	-	-
C00264	compound	ellipse	#ADD8E6	3-Oxoacyl-CoA	-	-	-	-	-	-	-	-	-	-	-	-	-	-	-	-	-	-	-	-	-	-	-	-	-	-	-
C00640	compound	ellipse	#ADD8E6	(3S)-3-Hydroxyacyl-CoA	(S)-3-Hydroxyacyl-CoA	-	-	-	-	-	-	-	-	-	-	-	-	-	-	-	-	-	-	-	-	-	-	-	-	-	-
C00658	compound	ellipse	#ADD8E6	trans-2,3-Dehydroacyl-CoA	trans-2-Enoyl-CoA	trans-2,3-Didehydroacyl-CoA	trans-Didehydroacyl-CoA	(2E)-2-Enoyl-CoA	-	-	-	-	-	-	-	-	-	-	-	-	-	-	-	-	-	-	-	-	-	-	-
C00040	compound	ellipse	#ADD8E6	Acyl-CoA	Acyl coenzyme A	-	-	-	-	-	-	-	-	-	-	-	-	-	-	-	-	-	-	-	-	-	-	-	-	-	-
C20878	compound	ellipse	#ADD8E6	Very-long-chain (3R)-3-hydroxyacyl-CoA	-	-	-	-	-	-	-	-	-	-	-	-	-	-	-	-	-	-	-	-	-	-	-	-	-	-	-
hsa:201562	gene_protein	box	#d3d3d3	HACD2	PTPLB	-	-	-	-	-	-	-	-	-	-	-	-	-	-	-	-	-	-	-	-	-	-	-	-	-	-
hsa:401494	gene_protein	box	#d3d3d3	HACD4	PTPLAD2	-	-	-	-	-	-	-	-	-	-	-	-	-	-	-	-	-	-	-	-	-	-	-	-	-	-
hsa:51495	gene_protein	box	#d3d3d3	HACD3	B-IND1	BIND1	HSPC121	PTPLAD1	-	-	-	-	-	-	-	-	-	-	-	-	-	-	-	-	-	-	-	-	-	-	-
hsa:9200	gene_protein	box	#d3d3d3	HACD1	CAP	PTPLA	-	-	-	-	-	-	-	-	-	-	-	-	-	-	-	-	-	-	-	-	-	-	-	-	-
C20879	compound	ellipse	#ADD8E6	Very-long-chain trans-2,3-dehydroacyl-CoA	-	-	-	-	-	-	-	-	-	-	-	-	-	-	-	-	-	-	-	-	-	-	-	-	-	-	-
hsa:9524	gene_protein	box	#d3d3d3	TECR	GPSN2	MRT14	SC2	TER	-	-	-	-	-	-	-	-	-	-	-	-	-	-	-	-	-	-	-	-	-	-	-
C20877	compound	ellipse	#ADD8E6	Very-long-chain 3-oxoacyl-CoA	-	-	-	-	-	-	-	-	-	-	-	-	-	-	-	-	-	-	-	-	-	-	-	-	-	-	-
hsa:51144	gene_protein	box	#d3d3d3	HSD17B12	KAR	SDR12C1	-	-	-	-	-	-	-	-	-	-	-	-	-	-	-	-	-	-	-	-	-	-	-	-	-
hsa:117145	gene_protein	box	#d3d3d3	THEM4	CTMP	-	-	-	-	-	-	-	-	-	-	-	-	-	-	-	-	-	-	-	-	-	-	-	-	-	-
hsa:284486	gene_protein	box	#d3d3d3	THEM5	ACOT15	-	-	-	-	-	-	-	-	-	-	-	-	-	-	-	-	-	-	-	-	-	-	-	-	-	-
C20876	compound	ellipse	#ADD8E6	Very-long-chain acyl-CoA	-	-	-	-	-	-	-	-	-	-	-	-	-	-	-	-	-	-	-	-	-	-	-	-	-	-	-
hsa:54898	gene_protein	box	#d3d3d3	ELOVL2	SSC2	-	-	-	-	-	-	-	-	-	-	-	-	-	-	-	-	-	-	-	-	-	-	-	-	-	-
hsa:60481	gene_protein	box	#d3d3d3	ELOVL5	HELO1	SCA38	dJ483K16.1	-	-	-	-	-	-	-	-	-	-	-	-	-	-	-	-	-	-	-	-	-	-	-	-
hsa:64834	gene_protein	box	#d3d3d3	ELOVL1	CGI-88	IKSHD	Ssc1	-	-	-	-	-	-	-	-	-	-	-	-	-	-	-	-	-	-	-	-	-	-	-	-
hsa:6785	gene_protein	box	#d3d3d3	ELOVL4	ADMD	CT118	ISQMR	SCA34	STGD2	STGD3	-	-	-	-	-	-	-	-	-	-	-	-	-	-	-	-	-	-	-	-	-
hsa:79071	gene_protein	box	#d3d3d3	ELOVL6	FACE	FAE	LCE	-	-	-	-	-	-	-	-	-	-	-	-	-	-	-	-	-	-	-	-	-	-	-	-
hsa:79993	gene_protein	box	#d3d3d3	ELOVL7	-	-	-	-	-	-	-	-	-	-	-	-	-	-	-	-	-	-	-	-	-	-	-	-	-	-	-
hsa:83401	gene_protein	box	#d3d3d3	ELOVL3	CIG-30	CIG30	-	-	-	-	-	-	-	-	-	-	-	-	-	-	-	-	-	-	-	-	-	-	-	-	-
hsa:36	gene_protein	box	#d3d3d3	ACADSB	2-MEBCAD	ACAD7	SBCAD	-	-	-	-	-	-	-	-	-	-	-	-	-	-	-	-	-	-	-	-	-	-	-	-
hsa:35	gene_protein	box	#d3d3d3	ACADS	ACAD3	SCAD	-	-	-	-	-	-	-	-	-	-	-	-	-	-	-	-	-	-	-	-	-	-	-	-	-
hsa:34	gene_protein	box	#d3d3d3	ACADM	ACAD1	MCAD	MCADH	-	-	-	-	-	-	-	-	-	-	-	-	-	-	-	-	-	-	-	-	-	-	-	-
hsa:33	gene_protein	box	#d3d3d3	ACADL	ACAD4	LCAD	-	-	-	-	-	-	-	-	-	-	-	-	-	-	-	-	-	-	-	-	-	-	-	-	-
hsa:51	gene_protein	box	#d3d3d3	ACOX1	ACOX	PALMCOX	SCOX	-	-	-	-	-	-	-	-	-	-	-	-	-	-	-	-	-	-	-	-	-	-	-	-
hsa:8310	gene_protein	box	#d3d3d3	ACOX3	-	-	-	-	-	-	-	-	-	-	-	-	-	-	-	-	-	-	-	-	-	-	-	-	-	-	-
C00877	compound	ellipse	#ADD8E6	Crotonoyl-CoA	Crotonyl-CoA	2-Butenoyl-CoA	trans-But-2-enoyl-CoA	But-2-enoyl-CoA	(E)-But-2-enoyl-CoA	(2E)-But-2-enoyl-CoA	-	-	-	-	-	-	-	-	-	-	-	-	-	-	-	-	-	-	-	-	-
hsa:38	gene_protein	box	#d3d3d3	ACAT1	ACAT	MAT	T2	THIL	-	-	-	-	-	-	-	-	-	-	-	-	-	-	-	-	-	-	-	-	-	-	-
hsa:39	gene_protein	box	#d3d3d3	ACAT2	-	-	-	-	-	-	-	-	-	-	-	-	-	-	-	-	-	-	-	-	-	-	-	-	-	-	-
hsa:30	gene_protein	box	#d3d3d3	ACAA1	ACAA	PTHIO	THIO	-	-	-	-	-	-	-	-	-	-	-	-	-	-	-	-	-	-	-	-	-	-	-	-
C00332	compound	ellipse	#ADD8E6	Acetoacetyl-CoA	Acetoacetyl coenzyme A	3-Acetoacetyl-CoA	-	-	-	-	-	-	-	-	-	-	-	-	-	-	-	-	-	-	-	-	-	-	-	-	-
C01144	compound	ellipse	#ADD8E6	(S)-3-Hydroxybutanoyl-CoA	(S)-3-Hydroxybutyryl-CoA	-	-	-	-	-	-	-	-	-	-	-	-	-	-	-	-	-	-	-	-	-	-	-	-	-	-
hsa:1962	gene_protein	box	#d3d3d3	EHHADH	ECHD	FRTS3	L-PBE	LBFP	LBP	PBFE	-	-	-	-	-	-	-	-	-	-	-	-	-	-	-	-	-	-	-	-	-
C05280	compound	ellipse	#ADD8E6	cis,cis-3,6-Dodecadienoyl-CoA	-	-	-	-	-	-	-	-	-	-	-	-	-	-	-	-	-	-	-	-	-	-	-	-	-	-	-
hsa:10455	gene_protein	box	#d3d3d3	ECI2	ACBD2	DRS-1	DRS1	HCA88	PECI	dJ1013A10.3	-	-	-	-	-	-	-	-	-	-	-	-	-	-	-	-	-	-	-	-	-
hsa:1632	gene_protein	box	#d3d3d3	ECI1	DCI	-	-	-	-	-	-	-	-	-	-	-	-	-	-	-	-	-	-	-	-	-	-	-	-	-	-
C05279	compound	ellipse	#ADD8E6	trans,cis-Lauro-2,6-dienoyl-CoA	-	-	-	-	-	-	-	-	-	-	-	-	-	-	-	-	-	-	-	-	-	-	-	-	-	-	-
C00010	compound	ellipse	#ADD8E6	CoA	Coenzyme A	CoA-SH	-	-	-	-	-	-	-	-	-	-	-	-	-	-	-	-	-	-	-	-	-	-	-	-	-
C00226	compound	ellipse	#ADD8E6	Primary alcohol	1-Alcohol	-	-	-	-	-	-	-	-	-	-	-	-	-	-	-	-	-	-	-	-	-	-	-	-	-	-
C00071	compound	ellipse	#ADD8E6	Aldehyde	RCHO	-	-	-	-	-	-	-	-	-	-	-	-	-	-	-	-	-	-	-	-	-	-	-	-	-	-
C00527	compound	ellipse	#ADD8E6	Glutaryl-CoA	-	-	-	-	-	-	-	-	-	-	-	-	-	-	-	-	-	-	-	-	-	-	-	-	-	-	-
hsa:2639	gene_protein	box	#d3d3d3	GCDH	ACAD5	GCD	-	-	-	-	-	-	-	-	-	-	-	-	-	-	-	-	-	-	-	-	-	-	-	-	-
hsa:37	gene_protein	box	#d3d3d3	ACADVL	ACAD6	LCACD	VLCAD	-	-	-	-	-	-	-	-	-	-	-	-	-	-	-	-	-	-	-	-	-	-	-	-
C00162	compound	ellipse	#ADD8E6	Fatty acid	-	-	-	-	-	-	-	-	-	-	-	-	-	-	-	-	-	-	-	-	-	-	-	-	-	-	-
hsa:1579	gene_protein	box	#d3d3d3	CYP4A11	CP4Y	CYP4A2	CYP4AII	CYPIVA11	-	-	-	-	-	-	-	-	-	-	-	-	-	-	-	-	-	-	-	-	-	-	-
hsa:284541	gene_protein	box	#d3d3d3	CYP4A22	-	-	-	-	-	-	-	-	-	-	-	-	-	-	-	-	-	-	-	-	-	-	-	-	-	-	-
C03547	compound	ellipse	#ADD8E6	omega-Hydroxy fatty acid	-	-	-	-	-	-	-	-	-	-	-	-	-	-	-	-	-	-	-	-	-	-	-	-	-	-	-
C02990	compound	ellipse	#ADD8E6	L-Palmitoylcarnitine	-	-	-	-	-	-	-	-	-	-	-	-	-	-	-	-	-	-	-	-	-	-	-	-	-	-	-
hsa:126129	gene_protein	box	#d3d3d3	CPT1C	CATL1	CPT1-B	CPT1P	CPTI-B	CPTIC	SPG73	-	-	-	-	-	-	-	-	-	-	-	-	-	-	-	-	-	-	-	-	-
hsa:1374	gene_protein	box	#d3d3d3	CPT1A	CPT1	CPT1-L	L-CPT1	-	-	-	-	-	-	-	-	-	-	-	-	-	-	-	-	-	-	-	-	-	-	-	-
hsa:1375	gene_protein	box	#d3d3d3	CPT1B	CPT1-M	CPT1M	CPTI	CPTI-M	M-CPT1	MCCPT1	MCPT1	-	-	-	-	-	-	-	-	-	-	-	-	-	-	-	-	-	-	-	-
hsa:1376	gene_protein	box	#d3d3d3	CPT2	CPT1	CPTASE	IIAE4	-	-	-	-	-	-	-	-	-	-	-	-	-	-	-	-	-	-	-	-	-	-	-	-
hsa:3157	gene_protein	box	#d3d3d3	HMGCS1	HMGCS	-	-	-	-	-	-	-	-	-	-	-	-	-	-	-	-	-	-	-	-	-	-	-	-	-	-
hsa:3158	gene_protein	box	#d3d3d3	HMGCS2	-	-	-	-	-	-	-	-	-	-	-	-	-	-	-	-	-	-	-	-	-	-	-	-	-	-	-
C00356	compound	ellipse	#ADD8E6	(S)-3-Hydroxy-3-methylglutaryl-CoA	Hydroxymethylglutaryl-CoA	Hydroxymethylglutaroyl coenzyme A	HMG-CoA	3-Hydroxy-3-methylglutaryl-CoA	-	-	-	-	-	-	-	-	-	-	-	-	-	-	-	-	-	-	-	-	-	-	-
hsa:3155	gene_protein	box	#d3d3d3	HMGCL	HL	-	-	-	-	-	-	-	-	-	-	-	-	-	-	-	-	-	-	-	-	-	-	-	-	-	-
hsa:54511	gene_protein	box	#d3d3d3	HMGCLL1	bA418P12.1	er-cHL	-	-	-	-	-	-	-	-	-	-	-	-	-	-	-	-	-	-	-	-	-	-	-	-	-
C00164	compound	ellipse	#ADD8E6	Acetoacetate	3-Oxobutanoic acid	beta-Ketobutyric acid	Acetoacetic acid	-	-	-	-	-	-	-	-	-	-	-	-	-	-	-	-	-	-	-	-	-	-	-	-
C01089	compound	ellipse	#ADD8E6	(R)-3-Hydroxybutanoate	(R)-3-Hydroxybutanoic acid	(R)-3-Hydroxybutyric acid	D-beta-Hydroxybutyric acid	-	-	-	-	-	-	-	-	-	-	-	-	-	-	-	-	-	-	-	-	-	-	-	-
hsa:56898	gene_protein	box	#d3d3d3	BDH2	DHRS6	EFA6R	PRO20933	SDR15C1	UCPA-OR	UNQ6308	-	-	-	-	-	-	-	-	-	-	-	-	-	-	-	-	-	-	-	-	-
hsa:622	gene_protein	box	#d3d3d3	BDH1	BDH	SDR9C1	-	-	-	-	-	-	-	-	-	-	-	-	-	-	-	-	-	-	-	-	-	-	-	-	-
hsa:5019	gene_protein	box	#d3d3d3	OXCT1	OXCT	SCOT	-	-	-	-	-	-	-	-	-	-	-	-	-	-	-	-	-	-	-	-	-	-	-	-	-
hsa:64064	gene_protein	box	#d3d3d3	OXCT2	FKSG25	SCOTT	-	-	-	-	-	-	-	-	-	-	-	-	-	-	-	-	-	-	-	-	-	-	-	-	-
C05443	compound	ellipse	#ADD8E6	Vitamin D3	Cholecalciferol	Calciol	-	-	-	-	-	-	-	-	-	-	-	-	-	-	-	-	-	-	-	-	-	-	-	-	-
hsa:120227	gene_protein	box	#d3d3d3	CYP2R1	-	-	-	-	-	-	-	-	-	-	-	-	-	-	-	-	-	-	-	-	-	-	-	-	-	-	-
C01561	compound	ellipse	#ADD8E6	Calcidiol	25-Hydroxyvitamin D3	Calcifediol	Calcifediol anhydrous	(3S,5Z,7E)-9,10-Seco-5,7,10(19)-cholestatriene-3,25-diol	-	-	-	-	-	-	-	-	-	-	-	-	-	-	-	-	-	-	-	-	-	-	-
C15782	compound	ellipse	#ADD8E6	Delta7-Avenasterol	7-Dehydroavenasterol	-	-	-	-	-	-	-	-	-	-	-	-	-	-	-	-	-	-	-	-	-	-	-	-	-	-
hsa:6309	gene_protein	box	#d3d3d3	SC5D	ERG3	S5DES	SC5DL	-	-	-	-	-	-	-	-	-	-	-	-	-	-	-	-	-	-	-	-	-	-	-	-
C15783	compound	ellipse	#ADD8E6	5-Dehydroavenasterol	-	-	-	-	-	-	-	-	-	-	-	-	-	-	-	-	-	-	-	-	-	-	-	-	-	-	-
C05437	compound	ellipse	#ADD8E6	Zymosterol	Delta8,24-Cholestadien-3beta-ol	5alpha-Cholesta-8,24-dien-3beta-ol	-	-	-	-	-	-	-	-	-	-	-	-	-	-	-	-	-	-	-	-	-	-	-	-	-
hsa:10682	gene_protein	box	#d3d3d3	EBP	CDPX2	CHO2	CPX	CPXD	MEND	-	-	-	-	-	-	-	-	-	-	-	-	-	-	-	-	-	-	-	-	-	-
C05439	compound	ellipse	#ADD8E6	5alpha-Cholesta-7,24-dien-3beta-ol	-	-	-	-	-	-	-	-	-	-	-	-	-	-	-	-	-	-	-	-	-	-	-	-	-	-	-
hsa:1594	gene_protein	box	#d3d3d3	CYP27B1	CP2B	CYP1	CYP1alpha	CYP27B	P450c1	PDDR	VDD1	VDDR	VDDRI	VDR	-	-	-	-	-	-	-	-	-	-	-	-	-	-	-	-	-
C01673	compound	ellipse	#ADD8E6	Calcitriol	1alpha,25-Dihydroxyvitamin D3	(1S,3R,5Z,7E)-9,10-Seco-5,7,10(19)-cholestatriene-1,3,25-triol	-	-	-	-	-	-	-	-	-	-	-	-	-	-	-	-	-	-	-	-	-	-	-	-	-
C01189	compound	ellipse	#ADD8E6	Lathosterol	5alpha-Cholest-7-en-3beta-ol	-	-	-	-	-	-	-	-	-	-	-	-	-	-	-	-	-	-	-	-	-	-	-	-	-	-
C01164	compound	ellipse	#ADD8E6	7-Dehydrocholesterol	Provitamin D3	Cholesta-5,7-dien-3beta-ol	-	-	-	-	-	-	-	-	-	-	-	-	-	-	-	-	-	-	-	-	-	-	-	-	-
C03845	compound	ellipse	#ADD8E6	5alpha-Cholest-8-en-3beta-ol	Zymostenol	Cholestenol	-	-	-	-	-	-	-	-	-	-	-	-	-	-	-	-	-	-	-	-	-	-	-	-	-
C15777	compound	ellipse	#ADD8E6	Episterol	-	-	-	-	-	-	-	-	-	-	-	-	-	-	-	-	-	-	-	-	-	-	-	-	-	-	-
C15778	compound	ellipse	#ADD8E6	5,7,24(28)-Ergostatrienol	Ergosta-5,7,24(28)-trien-3beta-ol	-	-	-	-	-	-	-	-	-	-	-	-	-	-	-	-	-	-	-	-	-	-	-	-	-	-
C15781	compound	ellipse	#ADD8E6	24-Methylenecholesterol	-	-	-	-	-	-	-	-	-	-	-	-	-	-	-	-	-	-	-	-	-	-	-	-	-	-	-
hsa:1718	gene_protein	box	#d3d3d3	DHCR24	DCE	Nbla03646	SELADIN1	seladin-1	-	-	-	-	-	-	-	-	-	-	-	-	-	-	-	-	-	-	-	-	-	-	-
C01789	compound	ellipse	#ADD8E6	Campesterol	-	-	-	-	-	-	-	-	-	-	-	-	-	-	-	-	-	-	-	-	-	-	-	-	-	-	-
C15780	compound	ellipse	#ADD8E6	5-Dehydroepisterol	-	-	-	-	-	-	-	-	-	-	-	-	-	-	-	-	-	-	-	-	-	-	-	-	-	-	-
hsa:1717	gene_protein	box	#d3d3d3	DHCR7	SLOS	-	-	-	-	-	-	-	-	-	-	-	-	-	-	-	-	-	-	-	-	-	-	-	-	-	-
C00187	compound	ellipse	#ADD8E6	Cholesterol	Cholest-5-en-3beta-ol	-	-	-	-	-	-	-	-	-	-	-	-	-	-	-	-	-	-	-	-	-	-	-	-	-	-
C01802	compound	ellipse	#ADD8E6	Desmosterol	24-Dehydrocholesterol	Cholesta-5,24-dien-3beta-ol	-	-	-	-	-	-	-	-	-	-	-	-	-	-	-	-	-	-	-	-	-	-	-	-	-
C05107	compound	ellipse	#ADD8E6	7-Dehydrodesmosterol	Cholesta-5,7,24-triene-3beta-ol	-	-	-	-	-	-	-	-	-	-	-	-	-	-	-	-	-	-	-	-	-	-	-	-	-	-
C05108	compound	ellipse	#ADD8E6	14-Demethyllanosterol	4,4-Dimethyl-5alpha-cholesta-8,24-dien-3beta-ol	4,4-Dimethyl-8,24-cholestadienol	-	-	-	-	-	-	-	-	-	-	-	-	-	-	-	-	-	-	-	-	-	-	-	-	-
C15915	compound	ellipse	#ADD8E6	4,4-Dimethyl-5alpha-cholesta-8-en-3beta-ol	-	-	-	-	-	-	-	-	-	-	-	-	-	-	-	-	-	-	-	-	-	-	-	-	-	-	-
C08821	compound	ellipse	#ADD8E6	Isofucosterol	Delta5-Avenasterol	-	-	-	-	-	-	-	-	-	-	-	-	-	-	-	-	-	-	-	-	-	-	-	-	-	-
C01753	compound	ellipse	#ADD8E6	beta-Sitosterol	Sitosterol	-	-	-	-	-	-	-	-	-	-	-	-	-	-	-	-	-	-	-	-	-	-	-	-	-	-
C01943	compound	ellipse	#ADD8E6	Obtusifoliol	4alpha,14alpha-Dimethyl-5alpha-ergosta-8,24(28)-dien-3beta-ol	4alpha,14alpha-Dimethyl-24-methylene-5alpha-cholesta-8-en-3beta-ol	-	-	-	-	-	-	-	-	-	-	-	-	-	-	-	-	-	-	-	-	-	-	-	-	-
hsa:1595	gene_protein	box	#d3d3d3	CYP51A1	CP51	CYP51	CYPL1	LDM	P450-14DM	P450L1	-	-	-	-	-	-	-	-	-	-	-	-	-	-	-	-	-	-	-	-	-
C11508	compound	ellipse	#ADD8E6	4alpha-Methyl-5alpha-ergosta-8,14,24(28)-trien-3beta-ol	Delta8,14-Sterol	-	-	-	-	-	-	-	-	-	-	-	-	-	-	-	-	-	-	-	-	-	-	-	-	-	-
hsa:7108	gene_protein	box	#d3d3d3	TM7SF2	ANG1	C14SR	DHCR14A	NET47	-	-	-	-	-	-	-	-	-	-	-	-	-	-	-	-	-	-	-	-	-	-	-
C15776	compound	ellipse	#ADD8E6	4alpha-Methylfecosterol	-	-	-	-	-	-	-	-	-	-	-	-	-	-	-	-	-	-	-	-	-	-	-	-	-	-	-
C01054	compound	ellipse	#ADD8E6	(S)-2,3-Epoxysqualene	Squalene 2,3-epoxide	Squalene 2,3-oxide	(S)-Squalene-2,3-epoxide	2,3-Oxidosqualene	(3S)-2,3-Epoxy-2,3-dihydrosqualene	-	-	-	-	-	-	-	-	-	-	-	-	-	-	-	-	-	-	-	-	-	-
hsa:4047	gene_protein	box	#d3d3d3	LSS	CTRCT44	HYPT14	OSC	-	-	-	-	-	-	-	-	-	-	-	-	-	-	-	-	-	-	-	-	-	-	-	-
C01724	compound	ellipse	#ADD8E6	Lanosterol	4,4',14alpha-Trimethyl-5alpha-cholesta-8,24-dien-3beta-ol	-	-	-	-	-	-	-	-	-	-	-	-	-	-	-	-	-	-	-	-	-	-	-	-	-	-
C11455	compound	ellipse	#ADD8E6	4,4-Dimethyl-5alpha-cholesta-8,14,24-trien-3beta-ol	-	-	-	-	-	-	-	-	-	-	-	-	-	-	-	-	-	-	-	-	-	-	-	-	-	-	-
hsa:3930	gene_protein	box	#d3d3d3	LBR	C14SR	DHCR14B	LMN2R	PHA	PHASK	TDRD18	-	-	-	-	-	-	-	-	-	-	-	-	-	-	-	-	-	-	-	-	-
C11522	compound	ellipse	#ADD8E6	24-Methylenelophenol	24-Methylidenelophenol	4alpha-Methyl-5alpha-ergosta-7,24-dien-3beta-ol	-	-	-	-	-	-	-	-	-	-	-	-	-	-	-	-	-	-	-	-	-	-	-	-	-
C15808	compound	ellipse	#ADD8E6	4alpha-Methylzymosterol-4-carboxylate	4alpha-Carboxy-4beta-methyl-5alpha-cholesta-8,24-dien-3beta-ol	-	-	-	-	-	-	-	-	-	-	-	-	-	-	-	-	-	-	-	-	-	-	-	-	-	-
hsa:50814	gene_protein	box	#d3d3d3	NSDHL	H105E3	SDR31E1	XAP104	-	-	-	-	-	-	-	-	-	-	-	-	-	-	-	-	-	-	-	-	-	-	-	-
C15816	compound	ellipse	#ADD8E6	3-Keto-4-methylzymosterol	-	-	-	-	-	-	-	-	-	-	-	-	-	-	-	-	-	-	-	-	-	-	-	-	-	-	-
C05109	compound	ellipse	#ADD8E6	24,25-Dihydrolanosterol	-	-	-	-	-	-	-	-	-	-	-	-	-	-	-	-	-	-	-	-	-	-	-	-	-	-	-
hsa:6307	gene_protein	box	#d3d3d3	MSMO1	DESP4	ERG25	MCCPD	SC4MOL	-	-	-	-	-	-	-	-	-	-	-	-	-	-	-	-	-	-	-	-	-	-	-
hsa:51478	gene_protein	box	#d3d3d3	HSD17B7	PRAP	SDR37C1	-	-	-	-	-	-	-	-	-	-	-	-	-	-	-	-	-	-	-	-	-	-	-	-	-
C05103	compound	ellipse	#ADD8E6	4alpha-Methylzymosterol	-	-	-	-	-	-	-	-	-	-	-	-	-	-	-	-	-	-	-	-	-	-	-	-	-	-	-
C02530	compound	ellipse	#ADD8E6	Cholesterol ester	-	-	-	-	-	-	-	-	-	-	-	-	-	-	-	-	-	-	-	-	-	-	-	-	-	-	-
hsa:1056	gene_protein	box	#d3d3d3	CEL	BAL	BSDL	BSSL	CELL	CEase	FAP	FAPP	LIPA	MODY8	-	-	-	-	-	-	-	-	-	-	-	-	-	-	-	-	-	-
hsa:3988	gene_protein	box	#d3d3d3	LIPA	CESD	LAL	-	-	-	-	-	-	-	-	-	-	-	-	-	-	-	-	-	-	-	-	-	-	-	-	-
hsa:6646	gene_protein	box	#d3d3d3	SOAT1	ACACT	ACAT	ACAT-1	ACAT1	SOAT	STAT	-	-	-	-	-	-	-	-	-	-	-	-	-	-	-	-	-	-	-	-	-
hsa:8435	gene_protein	box	#d3d3d3	SOAT2	ACACT2	ACAT2	ARGP2	-	-	-	-	-	-	-	-	-	-	-	-	-	-	-	-	-	-	-	-	-	-	-	-
hsa:1591	gene_protein	box	#d3d3d3	CYP24A1	CP24	CYP24	HCAI	HCINF1	P450-CC24	-	-	-	-	-	-	-	-	-	-	-	-	-	-	-	-	-	-	-	-	-	-
C18231	compound	ellipse	#ADD8E6	Calcitetrol	1alpha,24R,25-Trihydroxyvitamin D3	(1S,3R,5Z,7E,24R,25)-9,10-Secocholesta-5,7,10(19)-triene-1,3,24,25-tetrol	-	-	-	-	-	-	-	-	-	-	-	-	-	-	-	-	-	-	-	-	-	-	-	-	-
C07712	compound	ellipse	#ADD8E6	Secalciferol	24(R),25-Dihydroxyvitamin D3	(24R),25-Dihydroxyvitamin D3	(3S,5Z,7E,24R)-9,10-Secocholesta-5,7,10-triene-3,24,25-triol	-	-	-	-	-	-	-	-	-	-	-	-	-	-	-	-	-	-	-	-	-	-	-	-
C00751	compound	ellipse	#ADD8E6	Squalene	Spinacene	Supraene	-	-	-	-	-	-	-	-	-	-	-	-	-	-	-	-	-	-	-	-	-	-	-	-	-
hsa:6713	gene_protein	box	#d3d3d3	SQLE	-	-	-	-	-	-	-	-	-	-	-	-	-	-	-	-	-	-	-	-	-	-	-	-	-	-	-
C03428	compound	ellipse	#ADD8E6	Presqualene diphosphate	-	-	-	-	-	-	-	-	-	-	-	-	-	-	-	-	-	-	-	-	-	-	-	-	-	-	-
hsa:2222	gene_protein	box	#d3d3d3	FDFT1	DGPT	ERG9	SQS	SQSD	SS	-	-	-	-	-	-	-	-	-	-	-	-	-	-	-	-	-	-	-	-	-	-
C00448	compound	ellipse	#ADD8E6	trans,trans-Farnesyl diphosphate	Farnesyl diphosphate	Farnesyl pyrophosphate	2-trans,6-trans-Farnesyl diphosphate	(2E,6E)-Farnesyl diphosphate	-	-	-	-	-	-	-	-	-	-	-	-	-	-	-	-	-	-	-	-	-	-	-
C21106	compound	ellipse	#ADD8E6	24-epi-Campesterol	-	-	-	-	-	-	-	-	-	-	-	-	-	-	-	-	-	-	-	-	-	-	-	-	-	-	-
C22112	compound	ellipse	#ADD8E6	4alpha-Carboxy-5alpha-cholesta-8,24-dien-3beta-ol	-	-	-	-	-	-	-	-	-	-	-	-	-	-	-	-	-	-	-	-	-	-	-	-	-	-	-
C22136	compound	ellipse	#ADD8E6	Zymosterone	5alpha-Cholesta-8,24-dien-3-one	-	-	-	-	-	-	-	-	-	-	-	-	-	-	-	-	-	-	-	-	-	-	-	-	-	-
hsa:1581	gene_protein	box	#d3d3d3	CYP7A1	CP7A	CYP7	CYPVII	-	-	-	-	-	-	-	-	-	-	-	-	-	-	-	-	-	-	-	-	-	-	-	-
C03594	compound	ellipse	#ADD8E6	7alpha-Hydroxycholesterol	Cholest-5-ene-3beta,7alpha-diol	-	-	-	-	-	-	-	-	-	-	-	-	-	-	-	-	-	-	-	-	-	-	-	-	-	-
hsa:10858	gene_protein	box	#d3d3d3	CYP46A1	CP46	CYP46	-	-	-	-	-	-	-	-	-	-	-	-	-	-	-	-	-	-	-	-	-	-	-	-	-
C13550	compound	ellipse	#ADD8E6	Cerebrosterol	24-Hydroxycholesterol	Cholest-5-ene-3,24-diol	(24S)-24-Hydroxycholesterol	(24S)-Cholest-5-ene-3beta,24-diol	-	-	-	-	-	-	-	-	-	-	-	-	-	-	-	-	-	-	-	-	-	-	-
hsa:9023	gene_protein	box	#d3d3d3	CH25H	C25H	-	-	-	-	-	-	-	-	-	-	-	-	-	-	-	-	-	-	-	-	-	-	-	-	-	-
C15519	compound	ellipse	#ADD8E6	25-Hydroxycholesterol	Cholest-5-ene-3beta,25-diol	-	-	-	-	-	-	-	-	-	-	-	-	-	-	-	-	-	-	-	-	-	-	-	-	-	-
C15610	compound	ellipse	#ADD8E6	Cholest-5-ene-3beta,26-diol	Cholest-5-ene-3beta,27-diol	26-Hydroxycholesterol	27-Hydroxycholesterol	-	-	-	-	-	-	-	-	-	-	-	-	-	-	-	-	-	-	-	-	-	-	-	-
hsa:9420	gene_protein	box	#d3d3d3	CYP7B1	CBAS3	CP7B	SPG5A	-	-	-	-	-	-	-	-	-	-	-	-	-	-	-	-	-	-	-	-	-	-	-	-
C06341	compound	ellipse	#ADD8E6	7alpha,27-Dihydroxycholesterol	Cholest-5-ene-3beta,7alpha,26-triol	Cholest-5-ene-3beta,7alpha,27-triol	-	-	-	-	-	-	-	-	-	-	-	-	-	-	-	-	-	-	-	-	-	-	-	-	-
C15520	compound	ellipse	#ADD8E6	Cholest-5-ene-3beta,7alpha,25-triol	7alpha,25-Dihydroxycholesterol	5-Cholesten-3beta,7alpha,25-triol	3beta,7alpha,25-Trihydroxycholest-5-ene	-	-	-	-	-	-	-	-	-	-	-	-	-	-	-	-	-	-	-	-	-	-	-	-
C17339	compound	ellipse	#ADD8E6	4-Cholesten-7alpha,12alpha-diol-3-one	7alpha,12alpha-Dihydroxy-4-cholesten-3-one	-	-	-	-	-	-	-	-	-	-	-	-	-	-	-	-	-	-	-	-	-	-	-	-	-	-
hsa:6718	gene_protein	box	#d3d3d3	AKR1D1	3o5bred	CBAS2	SRD5B1	-	-	-	-	-	-	-	-	-	-	-	-	-	-	-	-	-	-	-	-	-	-	-	-
C05453	compound	ellipse	#ADD8E6	7alpha,12alpha-Dihydroxy-5beta-cholestan-3-one	5beta-Cholesten-7alpha,12alpha-diol-3-one	-	-	-	-	-	-	-	-	-	-	-	-	-	-	-	-	-	-	-	-	-	-	-	-	-	-
C05455	compound	ellipse	#ADD8E6	7alpha-Hydroxycholest-4-en-3-one	-	-	-	-	-	-	-	-	-	-	-	-	-	-	-	-	-	-	-	-	-	-	-	-	-	-	-
C05451	compound	ellipse	#ADD8E6	7alpha-Hydroxy-5beta-cholestan-3-one	5beta-Cholestan-7alpha-ol-3-one	-	-	-	-	-	-	-	-	-	-	-	-	-	-	-	-	-	-	-	-	-	-	-	-	-	-
C05454	compound	ellipse	#ADD8E6	3alpha,7alpha,12alpha-Trihydroxy-5beta-cholestane	5beta-Cholestane-3alpha,7alpha,12alpha-triol	3alpha,7alpha,12alpha-Trihydroxycoprostane	-	-	-	-	-	-	-	-	-	-	-	-	-	-	-	-	-	-	-	-	-	-	-	-	-
hsa:1593	gene_protein	box	#d3d3d3	CYP27A1	CP27	CTX	CYP27	-	-	-	-	-	-	-	-	-	-	-	-	-	-	-	-	-	-	-	-	-	-	-	-
C05446	compound	ellipse	#ADD8E6	3alpha,7alpha,12alpha,26-Tetrahydroxy-5beta-cholestane	5beta-Cholestane-3alpha,7alpha,12alpha,26-tetraol	5beta-Cholestane-3alpha,7alpha,12alpha,26-tetrol	-	-	-	-	-	-	-	-	-	-	-	-	-	-	-	-	-	-	-	-	-	-	-	-	-
C15613	compound	ellipse	#ADD8E6	(25R)-3alpha,7alpha,12alpha-Trihydroxy-5beta-cholestan-26-oyl-CoA	-	-	-	-	-	-	-	-	-	-	-	-	-	-	-	-	-	-	-	-	-	-	-	-	-	-	-
hsa:23600	gene_protein	box	#d3d3d3	AMACR	AMACRD	CBAS4	P504S	RACE	RM	-	-	-	-	-	-	-	-	-	-	-	-	-	-	-	-	-	-	-	-	-	-
C17343	compound	ellipse	#ADD8E6	(25S)-3alpha,7alpha,12alpha-Trihydroxy-5beta-cholestan-26-oyl-CoA	-	-	-	-	-	-	-	-	-	-	-	-	-	-	-	-	-	-	-	-	-	-	-	-	-	-	-
hsa:8309	gene_protein	box	#d3d3d3	ACOX2	BCOX	BRCACOX	BRCOX	CBAS6	THCCox	-	-	-	-	-	-	-	-	-	-	-	-	-	-	-	-	-	-	-	-	-	-
C05460	compound	ellipse	#ADD8E6	(24E)-3alpha,7alpha,12alpha-Trihydroxy-5beta-cholest-24-enoyl-CoA	3alpha,7alpha,12alpha-Trihydroxy-5beta-cholest-24-enoyl-CoA	-	-	-	-	-	-	-	-	-	-	-	-	-	-	-	-	-	-	-	-	-	-	-	-	-	-
hsa:3295	gene_protein	box	#d3d3d3	HSD17B4	DBP	MFE-2	MPF-2	PRLTS1	SDR8C1	-	-	-	-	-	-	-	-	-	-	-	-	-	-	-	-	-	-	-	-	-	-
C15614	compound	ellipse	#ADD8E6	(24R,25R)-3alpha,7alpha,12alpha,24-Tetrahydroxy-5beta-cholestanoyl-CoA	(24R,25R)-3alpha,7alpha,12alpha,24-Tetrahydroxy-5beta-cholestan-26-oyl-CoA	-	-	-	-	-	-	-	-	-	-	-	-	-	-	-	-	-	-	-	-	-	-	-	-	-	-
C05467	compound	ellipse	#ADD8E6	3alpha,7alpha,12alpha-Trihydroxy-5beta-24-oxocholestanoyl-CoA	3alpha,7alpha,12alpha-Trihydroxy-24-oxo-5beta-cholestanoyl-CoA	-	-	-	-	-	-	-	-	-	-	-	-	-	-	-	-	-	-	-	-	-	-	-	-	-	-
hsa:6342	gene_protein	box	#d3d3d3	SCP2	NLTP	NSL-TP	SCP-2	SCP-CHI	SCP-X	SCPX	-	-	-	-	-	-	-	-	-	-	-	-	-	-	-	-	-	-	-	-	-
C01794	compound	ellipse	#ADD8E6	Choloyl-CoA	3alpha,7alpha,12alpha-Trihydroxy-5beta-cholanoyl-CoA	3alpha,7alpha,12alpha-Trihydroxy-5beta-cholan-24-one-CoA	-	-	-	-	-	-	-	-	-	-	-	-	-	-	-	-	-	-	-	-	-	-	-	-	-
C05449	compound	ellipse	#ADD8E6	3alpha,7alpha-Dihydroxy-5beta-24-oxocholestanoyl-CoA	-	-	-	-	-	-	-	-	-	-	-	-	-	-	-	-	-	-	-	-	-	-	-	-	-	-	-
C05337	compound	ellipse	#ADD8E6	Chenodeoxycholoyl-CoA	3alpha,7alpha-Dihydroxy-5beta-cholanoyl-CoA	-	-	-	-	-	-	-	-	-	-	-	-	-	-	-	-	-	-	-	-	-	-	-	-	-	-
C02528	compound	ellipse	#ADD8E6	Chenodeoxycholate	Chenodeoxycholic acid	3alpha,7alpha-Dihydroxy-5beta-cholanic acid	Chenodiol	-	-	-	-	-	-	-	-	-	-	-	-	-	-	-	-	-	-	-	-	-	-	-	-
hsa:10998	gene_protein	box	#d3d3d3	SLC27A5	ACSB	ACSVL6	BACS	BAL	FACVL3	FATP-5	FATP5	VLACSR	VLCS-H2	VLCSH2	-	-	-	-	-	-	-	-	-	-	-	-	-	-	-	-	-
C00037	compound	ellipse	#ADD8E6	Glycine	Aminoacetic acid	Gly	-	-	-	-	-	-	-	-	-	-	-	-	-	-	-	-	-	-	-	-	-	-	-	-	-
hsa:570	gene_protein	box	#d3d3d3	BAAT	BACAT	BAT	-	-	-	-	-	-	-	-	-	-	-	-	-	-	-	-	-	-	-	-	-	-	-	-	-
C05466	compound	ellipse	#ADD8E6	Glycochenodeoxycholate	Glycochenodeoxycholic acid	Chenodeoxyglycocholate	-	-	-	-	-	-	-	-	-	-	-	-	-	-	-	-	-	-	-	-	-	-	-	-	-
C00245	compound	ellipse	#ADD8E6	Taurine	2-Aminoethanesulfonic acid	Aminoethylsulfonic acid	-	-	-	-	-	-	-	-	-	-	-	-	-	-	-	-	-	-	-	-	-	-	-	-	-
C05465	compound	ellipse	#ADD8E6	Taurochenodeoxycholate	Taurochenodeoxycholic acid	Chenodeoxycholoyltaurine	-	-	-	-	-	-	-	-	-	-	-	-	-	-	-	-	-	-	-	-	-	-	-	-	-
C01301	compound	ellipse	#ADD8E6	3alpha,7alpha,12alpha-Trihydroxy-5beta-cholestan-26-al	-	-	-	-	-	-	-	-	-	-	-	-	-	-	-	-	-	-	-	-	-	-	-	-	-	-	-
C04722	compound	ellipse	#ADD8E6	3alpha,7alpha,12alpha-Trihydroxy-5beta-cholestanoate	3alpha,7alpha,12alpha-Trihydroxy-5beta-cholestan-26-oate	3alpha,7alpha,12alpha-Trihydroxy-5beta-cholestanate	-	-	-	-	-	-	-	-	-	-	-	-	-	-	-	-	-	-	-	-	-	-	-	-	-
hsa:1582	gene_protein	box	#d3d3d3	CYP8B1	CP8B	CYP12	-	-	-	-	-	-	-	-	-	-	-	-	-	-	-	-	-	-	-	-	-	-	-	-	-
C17335	compound	ellipse	#ADD8E6	3beta,7alpha-Dihydroxy-5-cholestenoate	3beta,7alpha-Dihydroxy-5-cholesten-26-oic acid	-	-	-	-	-	-	-	-	-	-	-	-	-	-	-	-	-	-	-	-	-	-	-	-	-	-
hsa:80270	gene_protein	box	#d3d3d3	HSD3B7	CBAS1	PFIC4	SDR11E3	-	-	-	-	-	-	-	-	-	-	-	-	-	-	-	-	-	-	-	-	-	-	-	-
C17337	compound	ellipse	#ADD8E6	7alpha-Hydroxy-3-oxo-4-cholestenoate	-	-	-	-	-	-	-	-	-	-	-	-	-	-	-	-	-	-	-	-	-	-	-	-	-	-	-
C17336	compound	ellipse	#ADD8E6	7alpha,26-Dihydroxy-4-cholesten-3-one	-	-	-	-	-	-	-	-	-	-	-	-	-	-	-	-	-	-	-	-	-	-	-	-	-	-	-
C17332	compound	ellipse	#ADD8E6	7alpha,25-Dihydroxy-4-cholesten-3-one	-	-	-	-	-	-	-	-	-	-	-	-	-	-	-	-	-	-	-	-	-	-	-	-	-	-	-
C00695	compound	ellipse	#ADD8E6	Cholic acid	Cholate	3alpha,7alpha,12alpha-Trihydroxy-5beta-cholanate	3alpha,7alpha,12alpha-Trihydroxy-5beta-cholanic acid	-	-	-	-	-	-	-	-	-	-	-	-	-	-	-	-	-	-	-	-	-	-	-	-
C01921	compound	ellipse	#ADD8E6	Glycocholate	Glycocholic acid	3alpha,7alpha,12alpha-Trihydroxy-5beta-cholan-24-oylglycine	-	-	-	-	-	-	-	-	-	-	-	-	-	-	-	-	-	-	-	-	-	-	-	-	-
C05122	compound	ellipse	#ADD8E6	Taurocholate	Taurocholic acid	Cholyltaurine	-	-	-	-	-	-	-	-	-	-	-	-	-	-	-	-	-	-	-	-	-	-	-	-	-
hsa:51302	gene_protein	box	#d3d3d3	CYP39A1	-	-	-	-	-	-	-	-	-	-	-	-	-	-	-	-	-	-	-	-	-	-	-	-	-	-	-
C15518	compound	ellipse	#ADD8E6	(24S)-Cholest-5-ene-3beta,7alpha,24-triol	5-Cholesten-3beta,7alpha,24(S)-triol	-	-	-	-	-	-	-	-	-	-	-	-	-	-	-	-	-	-	-	-	-	-	-	-	-	-
C04554	compound	ellipse	#ADD8E6	3alpha,7alpha-Dihydroxy-5beta-cholestanate	3alpha,7alpha-Dihydroxy-5beta-cholestanoate	-	-	-	-	-	-	-	-	-	-	-	-	-	-	-	-	-	-	-	-	-	-	-	-	-	-
C17345	compound	ellipse	#ADD8E6	(25R)-3alpha,7alpha-Dihydroxy-5beta-cholestanoyl-CoA	-	-	-	-	-	-	-	-	-	-	-	-	-	-	-	-	-	-	-	-	-	-	-	-	-	-	-
C05452	compound	ellipse	#ADD8E6	3alpha,7alpha-Dihydroxy-5beta-cholestane	5beta-Cholestane-3alpha,7alpha-diol	-	-	-	-	-	-	-	-	-	-	-	-	-	-	-	-	-	-	-	-	-	-	-	-	-	-
C05444	compound	ellipse	#ADD8E6	3alpha,7alpha,26-Trihydroxy-5beta-cholestane	5beta-Cholestane-3alpha,7alpha,26-triol	-	-	-	-	-	-	-	-	-	-	-	-	-	-	-	-	-	-	-	-	-	-	-	-	-	-
C05445	compound	ellipse	#ADD8E6	3alpha,7alpha-Dihydroxy-5beta-cholestan-26-al	-	-	-	-	-	-	-	-	-	-	-	-	-	-	-	-	-	-	-	-	-	-	-	-	-	-	-
C17346	compound	ellipse	#ADD8E6	(25S)-3alpha,7alpha-Dihydroxy-5beta-cholestanoyl-CoA	-	-	-	-	-	-	-	-	-	-	-	-	-	-	-	-	-	-	-	-	-	-	-	-	-	-	-
C05447	compound	ellipse	#ADD8E6	(24E)-3alpha,7alpha-Dihydroxy-5beta-cholest-24-enoyl-CoA	(24E)-3alpha,7alpha-Dihydroxy-5beta-cholest-24-en-26-oyl-CoA	-	-	-	-	-	-	-	-	-	-	-	-	-	-	-	-	-	-	-	-	-	-	-	-	-	-
C05448	compound	ellipse	#ADD8E6	(24R,25R)-3alpha,7alpha,24-Trihydroxy-5beta-cholestanoyl-CoA	(24R,25R)-3alpha,7alpha,24-Trihydroxy-5beta-cholestan-26-oyl-CoA	-	-	-	-	-	-	-	-	-	-	-	-	-	-	-	-	-	-	-	-	-	-	-	-	-	-
C17333	compound	ellipse	#ADD8E6	3beta-Hydroxy-5-cholestenoate	3beta-Hydroxycholest-5-en-27-oic acid	-	-	-	-	-	-	-	-	-	-	-	-	-	-	-	-	-	-	-	-	-	-	-	-	-	-
C17331	compound	ellipse	#ADD8E6	7alpha,24-Dihydroxy-4-cholesten-3-one	-	-	-	-	-	-	-	-	-	-	-	-	-	-	-	-	-	-	-	-	-	-	-	-	-	-	-
hsa:10005	gene_protein	box	#d3d3d3	ACOT8	HNAACTE	NAP1	PTE-1	PTE-2	PTE1	PTE2	hACTE-III	hTE	-	-	-	-	-	-	-	-	-	-	-	-	-	-	-	-	-	-	-
C01179	compound	ellipse	#ADD8E6	3-(4-Hydroxyphenyl)pyruvate	4-Hydroxyphenylpyruvate	p-Hydroxyphenylpyruvic acid	-	-	-	-	-	-	-	-	-	-	-	-	-	-	-	-	-	-	-	-	-	-	-	-	-
hsa:3242	gene_protein	box	#d3d3d3	HPD	4-HPPD	4HPPD	GLOD3	HPPDASE	PPD	-	-	-	-	-	-	-	-	-	-	-	-	-	-	-	-	-	-	-	-	-	-
C00544	compound	ellipse	#ADD8E6	Homogentisate	Homogentisic acid	2,5-Dihydroxyphenylacetic acid	2,5-Dihydroxyphenylacetate	-	-	-	-	-	-	-	-	-	-	-	-	-	-	-	-	-	-	-	-	-	-	-	-
C00082	compound	ellipse	#ADD8E6	L-Tyrosine	(S)-3-(p-Hydroxyphenyl)alanine	(S)-2-Amino-3-(p-hydroxyphenyl)propionic acid	Tyrosine	-	-	-	-	-	-	-	-	-	-	-	-	-	-	-	-	-	-	-	-	-	-	-	-
hsa:6898	gene_protein	box	#d3d3d3	TAT	-	-	-	-	-	-	-	-	-	-	-	-	-	-	-	-	-	-	-	-	-	-	-	-	-	-	-
C00828	compound	ellipse	#ADD8E6	Menaquinone	Vitamin K2	-	-	-	-	-	-	-	-	-	-	-	-	-	-	-	-	-	-	-	-	-	-	-	-	-	-
hsa:1728	gene_protein	box	#d3d3d3	NQO1	DHQU	DIA4	DTD	NMOR1	NMORI	QR1	-	-	-	-	-	-	-	-	-	-	-	-	-	-	-	-	-	-	-	-	-
C05819	compound	ellipse	#ADD8E6	Menaquinol	Reduced menaquinone	Vitamin K2 hydroquinone	Reduced vitamin K2	-	-	-	-	-	-	-	-	-	-	-	-	-	-	-	-	-	-	-	-	-	-	-	-
C20265	compound	ellipse	#ADD8E6	2,3-Epoxymenaquinone	Vitamin K2 2,3-epoxide	-	-	-	-	-	-	-	-	-	-	-	-	-	-	-	-	-	-	-	-	-	-	-	-	-	-
hsa:154807	gene_protein	box	#d3d3d3	VKORC1L1	-	-	-	-	-	-	-	-	-	-	-	-	-	-	-	-	-	-	-	-	-	-	-	-	-	-	-
hsa:79001	gene_protein	box	#d3d3d3	VKORC1	EDTP308	MST134	MST576	VKCFD2	VKOR	-	-	-	-	-	-	-	-	-	-	-	-	-	-	-	-	-	-	-	-	-	-
C03313	compound	ellipse	#ADD8E6	Phylloquinol	Vitamin K1 hydroquinone	Phytonadiol	-	-	-	-	-	-	-	-	-	-	-	-	-	-	-	-	-	-	-	-	-	-	-	-	-
hsa:2677	gene_protein	box	#d3d3d3	GGCX	VKCFD1	-	-	-	-	-	-	-	-	-	-	-	-	-	-	-	-	-	-	-	-	-	-	-	-	-	-
C05849	compound	ellipse	#ADD8E6	Vitamin K1 epoxide	(2,3-Epoxyphytyl)menaquinone	2,3-Epoxy-2,3-dihydro-2-methyl-3-phytyl-1,4-naphthoquinone	2,3-Epoxyphylloquinone	1a,7a-Dihydro-1a-methyl-7a-(3,7,11,15-tetramethyl-2-hexadecenyl)-naphth[2,3-b]oxirene-2,7-dione	Phylloquinone oxide	Phylloquinone epoxide	Phylloquinone-2,3-epoxide	Vitamin K1 2,3-epoxide	Vitamin K1 oxide	-	-	-	-	-	-	-	-	-	-	-	-	-	-	-	-	-	-
C02059	compound	ellipse	#ADD8E6	Phylloquinone	Vitamin K1	Phytonadione	2-Methyl-3-phytyl-1,4-naphthoquinone	-	-	-	-	-	-	-	-	-	-	-	-	-	-	-	-	-	-	-	-	-	-	-	-
hsa:412	gene_protein	box	#d3d3d3	STS	ARSC	ARSC1	ASC	ES	SSDD	XLI	-	-	-	-	-	-	-	-	-	-	-	-	-	-	-	-	-	-	-	-	-
C18043	compound	ellipse	#ADD8E6	Cholesterol sulfate	Cholest-5-en-3beta-ol sulfate	-	-	-	-	-	-	-	-	-	-	-	-	-	-	-	-	-	-	-	-	-	-	-	-	-	-
hsa:6820	gene_protein	box	#d3d3d3	SULT2B1	ARCI14	HSST2	-	-	-	-	-	-	-	-	-	-	-	-	-	-	-	-	-	-	-	-	-	-	-	-	-
hsa:1583	gene_protein	box	#d3d3d3	CYP11A1	CYP11A	CYPXIA1	P450SCC	-	-	-	-	-	-	-	-	-	-	-	-	-	-	-	-	-	-	-	-	-	-	-	-
C05502	compound	ellipse	#ADD8E6	22(R)-Hydroxycholesterol	(22R)-22-Hydroxycholesterol	22beta-Hydroxycholesterol	-	-	-	-	-	-	-	-	-	-	-	-	-	-	-	-	-	-	-	-	-	-	-	-	-
C05501	compound	ellipse	#ADD8E6	20alpha,22beta-Dihydroxycholesterol	(22R)-20alpha,22-Dihydroxycholesterol	-	-	-	-	-	-	-	-	-	-	-	-	-	-	-	-	-	-	-	-	-	-	-	-	-	-
C05500	compound	ellipse	#ADD8E6	20alpha-Hydroxycholesterol	20-Hydroxycholesterol	-	-	-	-	-	-	-	-	-	-	-	-	-	-	-	-	-	-	-	-	-	-	-	-	-	-
hsa:1586	gene_protein	box	#d3d3d3	CYP17A1	CPT7	CYP17	P450C17	S17AH	-	-	-	-	-	-	-	-	-	-	-	-	-	-	-	-	-	-	-	-	-	-	-
C05499	compound	ellipse	#ADD8E6	17alpha,20alpha-Dihydroxycholesterol	-	-	-	-	-	-	-	-	-	-	-	-	-	-	-	-	-	-	-	-	-	-	-	-	-	-	-
C02373	compound	ellipse	#ADD8E6	4-Methylpentanal	Isocaproaldehyde	Isohexanal	-	-	-	-	-	-	-	-	-	-	-	-	-	-	-	-	-	-	-	-	-	-	-	-	-
C05138	compound	ellipse	#ADD8E6	17alpha-Hydroxypregnenolone	-	-	-	-	-	-	-	-	-	-	-	-	-	-	-	-	-	-	-	-	-	-	-	-	-	-	-
C01953	compound	ellipse	#ADD8E6	Pregnenolone	5-Pregnen-3beta-ol-20-one	3beta-Hydroxypregn-5-en-20-one	-	-	-	-	-	-	-	-	-	-	-	-	-	-	-	-	-	-	-	-	-	-	-	-	-
hsa:1589	gene_protein	box	#d3d3d3	CYP21A2	CA21H	CAH1	CPS1	CYP21	CYP21B	P450c21B	-	-	-	-	-	-	-	-	-	-	-	-	-	-	-	-	-	-	-	-	-
C05485	compound	ellipse	#ADD8E6	21-Hydroxypregnenolone	-	-	-	-	-	-	-	-	-	-	-	-	-	-	-	-	-	-	-	-	-	-	-	-	-	-	-
hsa:3283	gene_protein	box	#d3d3d3	HSD3B1	3BETAHSD	HSD3B	HSDB3	HSDB3A	SDR11E1	-	-	-	-	-	-	-	-	-	-	-	-	-	-	-	-	-	-	-	-	-	-
hsa:3284	gene_protein	box	#d3d3d3	HSD3B2	HSD3B	HSDB	SDR11E2	-	-	-	-	-	-	-	-	-	-	-	-	-	-	-	-	-	-	-	-	-	-	-	-
C03205	compound	ellipse	#ADD8E6	11-Deoxycorticosterone	Deoxycorticosterone	Cortexone	21-Hydroxy-4-pregnene-3,20-dione	Desoxycortone	DOC	-	-	-	-	-	-	-	-	-	-	-	-	-	-	-	-	-	-	-	-	-	-
C18038	compound	ellipse	#ADD8E6	7alpha-Hydroxypregnenolone	3beta,7alpha-Dihydroxy-5-pregnen-20-one	-	-	-	-	-	-	-	-	-	-	-	-	-	-	-	-	-	-	-	-	-	-	-	-	-	-
C18044	compound	ellipse	#ADD8E6	3beta-Hydroxypregn-5-en-20-one sulfate	Pregnenolone sulfate	-	-	-	-	-	-	-	-	-	-	-	-	-	-	-	-	-	-	-	-	-	-	-	-	-	-
C00410	compound	ellipse	#ADD8E6	Progesterone	4-Pregnene-3,20-dione	-	-	-	-	-	-	-	-	-	-	-	-	-	-	-	-	-	-	-	-	-	-	-	-	-	-
C01176	compound	ellipse	#ADD8E6	17alpha-Hydroxyprogesterone	17alpha-Hydroxy-4-pregnene-3,20-dione	Pregn-4-ene-3,20-dione-17-ol	17alpha-Hydroxy-progesterone	-	-	-	-	-	-	-	-	-	-	-	-	-	-	-	-	-	-	-	-	-	-	-	-
C05487	compound	ellipse	#ADD8E6	17alpha,21-Dihydroxypregnenolone	-	-	-	-	-	-	-	-	-	-	-	-	-	-	-	-	-	-	-	-	-	-	-	-	-	-	-
C05488	compound	ellipse	#ADD8E6	11-Deoxycortisol	Cortodoxone	-	-	-	-	-	-	-	-	-	-	-	-	-	-	-	-	-	-	-	-	-	-	-	-	-	-
C05489	compound	ellipse	#ADD8E6	11beta,17alpha,21-Trihydroxypregnenolone	-	-	-	-	-	-	-	-	-	-	-	-	-	-	-	-	-	-	-	-	-	-	-	-	-	-	-
C00735	compound	ellipse	#ADD8E6	Cortisol	Hydrocortisone	11beta,17alpha,21-Trihydroxy-4-pregnene-3,20-dione	Kendall's compound F	Reichstein's substance M	-	-	-	-	-	-	-	-	-	-	-	-	-	-	-	-	-	-	-	-	-	-	-
hsa:1584	gene_protein	box	#d3d3d3	CYP11B1	CPN1	CYP11B	FHI	P450C11	-	-	-	-	-	-	-	-	-	-	-	-	-	-	-	-	-	-	-	-	-	-	-
hsa:1585	gene_protein	box	#d3d3d3	CYP11B2	ALDOS	CPN2	CYP11B	CYP11BL	CYPXIB2	P-450C18	P450C18	P450aldo	-	-	-	-	-	-	-	-	-	-	-	-	-	-	-	-	-	-	-
C01227	compound	ellipse	#ADD8E6	Dehydroepiandrosterone	3beta-Hydroxyandrost-5-en-17-one	Dehydroisoandrosterone	DHA	DHEA	-	-	-	-	-	-	-	-	-	-	-	-	-	-	-	-	-	-	-	-	-	-	-
C04555	compound	ellipse	#ADD8E6	Dehydroepiandrosterone sulfate	3beta-Hydroxyandrost-5-en-17-one 3-sulfate	DHEA sulfate	-	-	-	-	-	-	-	-	-	-	-	-	-	-	-	-	-	-	-	-	-	-	-	-	-
hsa:100861540	gene_protein	box	#d3d3d3	CYP3A7-CYP3A51P	CYP3A7	CYP3A7-3AP1	CYP3A7-CYP3AP1	CYP3A7.1L	CYPIIIA7	-	-	-	-	-	-	-	-	-	-	-	-	-	-	-	-	-	-	-	-	-	-
hsa:1543	gene_protein	box	#d3d3d3	CYP1A1	AHH	AHRR	CP11	CYP1	CYPIA1	P1-450	P450-C	P450DX	-	-	-	-	-	-	-	-	-	-	-	-	-	-	-	-	-	-	-
hsa:1544	gene_protein	box	#d3d3d3	CYP1A2	CP12	CYPIA2	P3-450	P450(PA)	-	-	-	-	-	-	-	-	-	-	-	-	-	-	-	-	-	-	-	-	-	-	-
hsa:1551	gene_protein	box	#d3d3d3	CYP3A7	CP37	CYPIIIA7	P-450(HFL33)	P-450111A7	P450-HFLA	P450HLp2	-	-	-	-	-	-	-	-	-	-	-	-	-	-	-	-	-	-	-	-	-
hsa:1577	gene_protein	box	#d3d3d3	CYP3A5	CP35	CYPIIIA5	P450PCN3	PCN3	-	-	-	-	-	-	-	-	-	-	-	-	-	-	-	-	-	-	-	-	-	-	-
hsa:1571	gene_protein	box	#d3d3d3	CYP2E1	CPE1	CYP2E	P450-J	P450C2E	-	-	-	-	-	-	-	-	-	-	-	-	-	-	-	-	-	-	-	-	-	-	-
hsa:1576	gene_protein	box	#d3d3d3	CYP3A4	CP33	CP34	CYP3A	CYP3A3	CYPIIIA3	CYPIIIA4	HLP	NF-25	P450C3	P450PCN1	-	-	-	-	-	-	-	-	-	-	-	-	-	-	-	-	-
C05139	compound	ellipse	#ADD8E6	16alpha-Hydroxydehydroepiandrosterone	5-Androstene-3beta,16alpha-diol-17-one	-	-	-	-	-	-	-	-	-	-	-	-	-	-	-	-	-	-	-	-	-	-	-	-	-	-
C05140	compound	ellipse	#ADD8E6	16alpha-Hydroxyandrost-4-ene-3,17-dione	4-Androsten-16alpha-ol-3,17-dione	-	-	-	-	-	-	-	-	-	-	-	-	-	-	-	-	-	-	-	-	-	-	-	-	-	-
C04295	compound	ellipse	#ADD8E6	Androstenediol	Androst-5-ene-3beta,17beta-diol	3beta,17beta-Dihydroxyandrost-5-ene	3beta,17beta-Dihydroxy-5-androstene	-	-	-	-	-	-	-	-	-	-	-	-	-	-	-	-	-	-	-	-	-	-	-	-
C00535	compound	ellipse	#ADD8E6	Testosterone	17beta-Hydroxy-4-androsten-3-one	-	-	-	-	-	-	-	-	-	-	-	-	-	-	-	-	-	-	-	-	-	-	-	-	-	-
C00280	compound	ellipse	#ADD8E6	Androstenedione	Androst-4-ene-3,17-dione	4-Androstene-3,17-dione	-	-	-	-	-	-	-	-	-	-	-	-	-	-	-	-	-	-	-	-	-	-	-	-	-
hsa:6715	gene_protein	box	#d3d3d3	SRD5A1	S5AR_1	-	-	-	-	-	-	-	-	-	-	-	-	-	-	-	-	-	-	-	-	-	-	-	-	-	-
hsa:6716	gene_protein	box	#d3d3d3	SRD5A2	-	-	-	-	-	-	-	-	-	-	-	-	-	-	-	-	-	-	-	-	-	-	-	-	-	-	-
hsa:79644	gene_protein	box	#d3d3d3	SRD5A3	CDG1P	CDG1Q	KRIZI	SRD5A2L	SRD5A2L1	-	-	-	-	-	-	-	-	-	-	-	-	-	-	-	-	-	-	-	-	-	-
C18040	compound	ellipse	#ADD8E6	5alpha-Dihydrodeoxycorticosterone	5alpha-Pregnan-21-ol-3,20-dione	Allopregnane-21-ol-3,20-dione	-	-	-	-	-	-	-	-	-	-	-	-	-	-	-	-	-	-	-	-	-	-	-	-	-
hsa:8644	gene_protein	box	#d3d3d3	AKR1C3	DD3	DDX	HA1753	HAKRB	HAKRe	HSD17B5	PGFS	hluPGFS	-	-	-	-	-	-	-	-	-	-	-	-	-	-	-	-	-	-	-
hsa:1646	gene_protein	box	#d3d3d3	AKR1C2	AKR1C-pseudo	BABP	DD	DD-2	DD/BABP	DD2	DDH2	HAKRD	HBAB	MCDR2	SRXY8	TDD	-	-	-	-	-	-	-	-	-	-	-	-	-	-	-
C13713	compound	ellipse	#ADD8E6	Allotetrahydrodeoxycorticosterone	5alpha-THDOC	3alpha,21-Dihydroxy-5alpha-pregnan-20-one	-	-	-	-	-	-	-	-	-	-	-	-	-	-	-	-	-	-	-	-	-	-	-	-	-
C02140	compound	ellipse	#ADD8E6	Corticosterone	11beta,21-Dihydroxy-4-pregnene-3,20-dione	Kendall's compound B	Reichstein's substance H	-	-	-	-	-	-	-	-	-	-	-	-	-	-	-	-	-	-	-	-	-	-	-	-
C01124	compound	ellipse	#ADD8E6	18-Hydroxycorticosterone	-	-	-	-	-	-	-	-	-	-	-	-	-	-	-	-	-	-	-	-	-	-	-	-	-	-	-
C01780	compound	ellipse	#ADD8E6	Aldosterone	11beta,21-Dihydroxy-3,20-dioxo-4-pregnen-18-al	-	-	-	-	-	-	-	-	-	-	-	-	-	-	-	-	-	-	-	-	-	-	-	-	-	-
C05473	compound	ellipse	#ADD8E6	11beta,21-Dihydroxy-3,20-oxo-5beta-pregnan-18-al	-	-	-	-	-	-	-	-	-	-	-	-	-	-	-	-	-	-	-	-	-	-	-	-	-	-	-
hsa:3290	gene_protein	box	#d3d3d3	HSD11B1	11-DH	11-beta-HSD1	CORTRD2	HDL	HSD11	HSD11B	HSD11L	SDR26C1	-	-	-	-	-	-	-	-	-	-	-	-	-	-	-	-	-	-	-
C05490	compound	ellipse	#ADD8E6	11-Dehydrocorticosterone	-	-	-	-	-	-	-	-	-	-	-	-	-	-	-	-	-	-	-	-	-	-	-	-	-	-	-
hsa:3291	gene_protein	box	#d3d3d3	HSD11B2	AME	AME1	HSD11K	HSD2	SDR9C3	-	-	-	-	-	-	-	-	-	-	-	-	-	-	-	-	-	-	-	-	-	-
C05476	compound	ellipse	#ADD8E6	Tetrahydrocorticosterone	-	-	-	-	-	-	-	-	-	-	-	-	-	-	-	-	-	-	-	-	-	-	-	-	-	-	-
C05478	compound	ellipse	#ADD8E6	3alpha,21-Dihydroxy-5beta-pregnane-11,20-dione	5beta-Pregnane-3alpha,21-diol-11,20-dione	-	-	-	-	-	-	-	-	-	-	-	-	-	-	-	-	-	-	-	-	-	-	-	-	-	-
C05498	compound	ellipse	#ADD8E6	11beta-Hydroxyprogesterone	-	-	-	-	-	-	-	-	-	-	-	-	-	-	-	-	-	-	-	-	-	-	-	-	-	-	-
C05479	compound	ellipse	#ADD8E6	5beta-Pregnane-3,20-dione	-	-	-	-	-	-	-	-	-	-	-	-	-	-	-	-	-	-	-	-	-	-	-	-	-	-	-
C03681	compound	ellipse	#ADD8E6	5alpha-Pregnane-3,20-dione	5alpha-Dihydroprogesterone	-	-	-	-	-	-	-	-	-	-	-	-	-	-	-	-	-	-	-	-	-	-	-	-	-	-
C13712	compound	ellipse	#ADD8E6	Allopregnanolone	3alpha-Hydroxy-5alpha-pregnan-20-one	3alpha-OH DHP	-	-	-	-	-	-	-	-	-	-	-	-	-	-	-	-	-	-	-	-	-	-	-	-	-
hsa:1645	gene_protein	box	#d3d3d3	AKR1C1	2-ALPHA-HSD	20-ALPHA-HSD	C9	DD1	DD1/DD2	DDH	DDH1	H-37	HAKRC	HBAB	MBAB	-	-	-	-	-	-	-	-	-	-	-	-	-	-	-	-
C18042	compound	ellipse	#ADD8E6	5alpha-Pregnane-3alpha,20alpha-diol	Allopregnane-3alpha,20alpha-diol	-	-	-	-	-	-	-	-	-	-	-	-	-	-	-	-	-	-	-	-	-	-	-	-	-	-
C18041	compound	ellipse	#ADD8E6	5alpha-Pregnan-20alpha-ol-3-one	Allopregnan-20alpha-ol-3-one	-	-	-	-	-	-	-	-	-	-	-	-	-	-	-	-	-	-	-	-	-	-	-	-	-	-
C05497	compound	ellipse	#ADD8E6	21-Deoxycortisol	4-Pregnene-11beta,17alpha-diol-3,20-dione	11beta,17alpha-Dihydroxyprogesterone	-	-	-	-	-	-	-	-	-	-	-	-	-	-	-	-	-	-	-	-	-	-	-	-	-
C05471	compound	ellipse	#ADD8E6	11beta,17alpha,21-Trihydroxy-5beta-pregnane-3,20-dione	5beta-Pregnane-11beta,17alpha,21-triol-3,20-dione	-	-	-	-	-	-	-	-	-	-	-	-	-	-	-	-	-	-	-	-	-	-	-	-	-	-
C00762	compound	ellipse	#ADD8E6	Cortisone	17alpha,21-Dihydroxy-4-pregnene-3,11,20-trione	Kendall's compound E	Reichstein's substance Fa	-	-	-	-	-	-	-	-	-	-	-	-	-	-	-	-	-	-	-	-	-	-	-	-
C05469	compound	ellipse	#ADD8E6	17alpha,21-Dihydroxy-5beta-pregnane-3,11,20-trione	5beta-Pregnane-17alpha,21-diol-3,11,20-trione	4,5beta-Dihydrocortisone	-	-	-	-	-	-	-	-	-	-	-	-	-	-	-	-	-	-	-	-	-	-	-	-	-
hsa:3293	gene_protein	box	#d3d3d3	HSD17B3	EDH17B3	SDR12C2	-	-	-	-	-	-	-	-	-	-	-	-	-	-	-	-	-	-	-	-	-	-	-	-	-
hsa:3294	gene_protein	box	#d3d3d3	HSD17B2	EDH17B2	HSD17	SDR9C2	-	-	-	-	-	-	-	-	-	-	-	-	-	-	-	-	-	-	-	-	-	-	-	-
hsa:7923	gene_protein	box	#d3d3d3	HSD17B8	D6S2245E	FABG	FABGL	H2-KE6	HKE6	KE6	RING2	SDR30C1	dJ1033B10.9	-	-	-	-	-	-	-	-	-	-	-	-	-	-	-	-	-	-
hsa:8630	gene_protein	box	#d3d3d3	HSD17B6	HSE	RODH	SDR9C6	-	-	-	-	-	-	-	-	-	-	-	-	-	-	-	-	-	-	-	-	-	-	-	-
C05284	compound	ellipse	#ADD8E6	11beta-Hydroxyandrost-4-ene-3,17-dione	Androst-4-ene-3,17-dione-11beta-ol	4-Androsten-11beta-ol-3,17-dione	-	-	-	-	-	-	-	-	-	-	-	-	-	-	-	-	-	-	-	-	-	-	-	-	-
C05285	compound	ellipse	#ADD8E6	Adrenosterone	-	-	-	-	-	-	-	-	-	-	-	-	-	-	-	-	-	-	-	-	-	-	-	-	-	-	-
C03772	compound	ellipse	#ADD8E6	5beta-Androstane-3,17-dione	-	-	-	-	-	-	-	-	-	-	-	-	-	-	-	-	-	-	-	-	-	-	-	-	-	-	-
C04373	compound	ellipse	#ADD8E6	Etiocholanolone	3alpha-Hydroxy-5beta-androstan-17-one	Etiocholan-3alpha-ol-17-one	3alpha-Hydroxyetiocholan-17-one	-	-	-	-	-	-	-	-	-	-	-	-	-	-	-	-	-	-	-	-	-	-	-	-
C11136	compound	ellipse	#ADD8E6	Etiocholan-3alpha-ol-17-one 3-glucuronide	-	-	-	-	-	-	-	-	-	-	-	-	-	-	-	-	-	-	-	-	-	-	-	-	-	-	-
C00674	compound	ellipse	#ADD8E6	5alpha-Androstane-3,17-dione	Androstanedione	-	-	-	-	-	-	-	-	-	-	-	-	-	-	-	-	-	-	-	-	-	-	-	-	-	-
C00523	compound	ellipse	#ADD8E6	Androsterone	3alpha-Hydroxy-5alpha-androstan-17-one	-	-	-	-	-	-	-	-	-	-	-	-	-	-	-	-	-	-	-	-	-	-	-	-	-	-
C11135	compound	ellipse	#ADD8E6	Androsterone glucuronide	Androsterone 3-glucuronide	-	-	-	-	-	-	-	-	-	-	-	-	-	-	-	-	-	-	-	-	-	-	-	-	-	-
hsa:1588	gene_protein	box	#d3d3d3	CYP19A1	ARO	ARO1	CPV1	CYAR	CYP19	CYPXIX	P-450AROM	-	-	-	-	-	-	-	-	-	-	-	-	-	-	-	-	-	-	-	-
C05290	compound	ellipse	#ADD8E6	19-Hydroxyandrost-4-ene-3,17-dione	19-Hydroxyandrostenedione	-	-	-	-	-	-	-	-	-	-	-	-	-	-	-	-	-	-	-	-	-	-	-	-	-	-
C00468	compound	ellipse	#ADD8E6	Estrone	3-Hydroxy-1,3,5(10)-estratrien-17-one	-	-	-	-	-	-	-	-	-	-	-	-	-	-	-	-	-	-	-	-	-	-	-	-	-	-
C05300	compound	ellipse	#ADD8E6	16alpha-Hydroxyestrone	-	-	-	-	-	-	-	-	-	-	-	-	-	-	-	-	-	-	-	-	-	-	-	-	-	-	-
C05294	compound	ellipse	#ADD8E6	19-Hydroxytestosterone	17beta,19-Dihydroxyandrost-4-en-3-one	-	-	-	-	-	-	-	-	-	-	-	-	-	-	-	-	-	-	-	-	-	-	-	-	-	-
C00951	compound	ellipse	#ADD8E6	Estradiol-17beta	Estradiol	beta-Estradiol	-	-	-	-	-	-	-	-	-	-	-	-	-	-	-	-	-	-	-	-	-	-	-	-	-
C05141	compound	ellipse	#ADD8E6	Estriol	1,3,5(10)-Estratriene-3,16-alpha,17beta-triol	-	-	-	-	-	-	-	-	-	-	-	-	-	-	-	-	-	-	-	-	-	-	-	-	-	-
C05504	compound	ellipse	#ADD8E6	16-Glucuronide-estriol	16alpha,17beta-Estriol 16-(beta-D-glucuronide)	-	-	-	-	-	-	-	-	-	-	-	-	-	-	-	-	-	-	-	-	-	-	-	-	-	-
C03917	compound	ellipse	#ADD8E6	Dihydrotestosterone	17beta-Hydroxyandrostan-3-one	Androstanolone	17beta-Hydroxy-5alpha-androstan-3-one	-	-	-	-	-	-	-	-	-	-	-	-	-	-	-	-	-	-	-	-	-	-	-	-
hsa:1109	gene_protein	box	#d3d3d3	AKR1C4	3-alpha-HSD	C11	CDR	CHDR	DD-4	DD4	HAKRA	-	-	-	-	-	-	-	-	-	-	-	-	-	-	-	-	-	-	-	-
C03852	compound	ellipse	#ADD8E6	Androstan-3alpha,17beta-diol	5alpha-Androstan-3alpha,17beta-diol	-	-	-	-	-	-	-	-	-	-	-	-	-	-	-	-	-	-	-	-	-	-	-	-	-	-
C05293	compound	ellipse	#ADD8E6	5beta-Dihydrotestosterone	-	-	-	-	-	-	-	-	-	-	-	-	-	-	-	-	-	-	-	-	-	-	-	-	-	-	-
C11134	compound	ellipse	#ADD8E6	Testosterone glucuronide	Testosterone 17beta-(beta-D-glucuronide)	-	-	-	-	-	-	-	-	-	-	-	-	-	-	-	-	-	-	-	-	-	-	-	-	-	-
C11133	compound	ellipse	#ADD8E6	Estrone glucuronide	Estrone 3-glucuronide	Estrone beta-D-glucuronide	-	-	-	-	-	-	-	-	-	-	-	-	-	-	-	-	-	-	-	-	-	-	-	-	-
C05298	compound	ellipse	#ADD8E6	2-Hydroxyestrone	-	-	-	-	-	-	-	-	-	-	-	-	-	-	-	-	-	-	-	-	-	-	-	-	-	-	-
hsa:1312	gene_protein	box	#d3d3d3	COMT	HEL-S-98n	-	-	-	-	-	-	-	-	-	-	-	-	-	-	-	-	-	-	-	-	-	-	-	-	-	-
hsa:220074	gene_protein	box	#d3d3d3	LRTOMT	CFAP111	DFNB63	LRRC51	-	-	-	-	-	-	-	-	-	-	-	-	-	-	-	-	-	-	-	-	-	-	-	-
C05299	compound	ellipse	#ADD8E6	2-Methoxyestrone	-	-	-	-	-	-	-	-	-	-	-	-	-	-	-	-	-	-	-	-	-	-	-	-	-	-	-
C11132	compound	ellipse	#ADD8E6	2-Methoxyestrone 3-glucuronide	-	-	-	-	-	-	-	-	-	-	-	-	-	-	-	-	-	-	-	-	-	-	-	-	-	-	-
C05302	compound	ellipse	#ADD8E6	2-Methoxy-17beta-estradiol	2-Methoxyestradiol-17beta	-	-	-	-	-	-	-	-	-	-	-	-	-	-	-	-	-	-	-	-	-	-	-	-	-	-
C11131	compound	ellipse	#ADD8E6	2-Methoxy-estradiol-17beta 3-glucuronide	-	-	-	-	-	-	-	-	-	-	-	-	-	-	-	-	-	-	-	-	-	-	-	-	-	-	-
C05301	compound	ellipse	#ADD8E6	2-Hydroxyestradiol	2-Hydroxyestradiol-17beta	2-OH-Estradiol	-	-	-	-	-	-	-	-	-	-	-	-	-	-	-	-	-	-	-	-	-	-	-	-	-
C02538	compound	ellipse	#ADD8E6	Estrone 3-sulfate	-	-	-	-	-	-	-	-	-	-	-	-	-	-	-	-	-	-	-	-	-	-	-	-	-	-	-
hsa:6783	gene_protein	box	#d3d3d3	SULT1E1	EST	EST-1	ST1E1	STE	-	-	-	-	-	-	-	-	-	-	-	-	-	-	-	-	-	-	-	-	-	-	-
C05503	compound	ellipse	#ADD8E6	Estradiol-17beta 3-glucuronide	17beta-Estradiol 3-(beta-D-glucuronide)	-	-	-	-	-	-	-	-	-	-	-	-	-	-	-	-	-	-	-	-	-	-	-	-	-	-
C04518	compound	ellipse	#ADD8E6	17alpha,20alpha-Dihydroxypregn-4-en-3-one	-	-	-	-	-	-	-	-	-	-	-	-	-	-	-	-	-	-	-	-	-	-	-	-	-	-	-
C18045	compound	ellipse	#ADD8E6	7alpha-Hydroxydehydroepiandrosterone	7alpha-OH-DHEA	3beta,7alpha-Dihydroxy-5-androstene-17-one	-	-	-	-	-	-	-	-	-	-	-	-	-	-	-	-	-	-	-	-	-	-	-	-	-
C05297	compound	ellipse	#ADD8E6	19-Oxoandrost-4-ene-3,17-dione	19-Oxoandrostenedione	-	-	-	-	-	-	-	-	-	-	-	-	-	-	-	-	-	-	-	-	-	-	-	-	-	-
C05295	compound	ellipse	#ADD8E6	19-Oxotestosterone	-	-	-	-	-	-	-	-	-	-	-	-	-	-	-	-	-	-	-	-	-	-	-	-	-	-	-
C00062	compound	ellipse	#ADD8E6	L-Arginine	(S)-2-Amino-5-guanidinovaleric acid	L-Arg	-	-	-	-	-	-	-	-	-	-	-	-	-	-	-	-	-	-	-	-	-	-	-	-	-
hsa:4842	gene_protein	box	#d3d3d3	NOS1	IHPS1	N-NOS	NC-NOS	NOS	bNOS	nNOS	-	-	-	-	-	-	-	-	-	-	-	-	-	-	-	-	-	-	-	-	-
hsa:4843	gene_protein	box	#d3d3d3	NOS2	HEP-NOS	INOS	NOS	NOS2A	-	-	-	-	-	-	-	-	-	-	-	-	-	-	-	-	-	-	-	-	-	-	-
hsa:4846	gene_protein	box	#d3d3d3	NOS3	ECNOS	eNOS	-	-	-	-	-	-	-	-	-	-	-	-	-	-	-	-	-	-	-	-	-	-	-	-	-
C00327	compound	ellipse	#ADD8E6	L-Citrulline	2-Amino-5-ureidovaleric acid	Citrulline	-	-	-	-	-	-	-	-	-	-	-	-	-	-	-	-	-	-	-	-	-	-	-	-	-
C00437	compound	ellipse	#ADD8E6	N-Acetylornithine	N2-Acetyl-L-ornithine	-	-	-	-	-	-	-	-	-	-	-	-	-	-	-	-	-	-	-	-	-	-	-	-	-	-
hsa:100526760	gene_protein	box	#d3d3d3	ABHD14A-ACY1	-	-	-	-	-	-	-	-	-	-	-	-	-	-	-	-	-	-	-	-	-	-	-	-	-	-	-
hsa:95	gene_protein	box	#d3d3d3	ACY1	ACY-1	ACY1D	HEL-S-5	-	-	-	-	-	-	-	-	-	-	-	-	-	-	-	-	-	-	-	-	-	-	-	-
C00077	compound	ellipse	#ADD8E6	L-Ornithine	(S)-2,5-Diaminovaleric acid	(S)-2,5-Diaminopentanoic acid	(S)-2,5-Diaminopentanoate	-	-	-	-	-	-	-	-	-	-	-	-	-	-	-	-	-	-	-	-	-	-	-	-
C00025	compound	ellipse	#ADD8E6	L-Glutamate	L-Glutamic acid	L-Glutaminic acid	Glutamate	-	-	-	-	-	-	-	-	-	-	-	-	-	-	-	-	-	-	-	-	-	-	-	-
hsa:162417	gene_protein	box	#d3d3d3	NAGS	AGAS	ARGA	-	-	-	-	-	-	-	-	-	-	-	-	-	-	-	-	-	-	-	-	-	-	-	-	-
C00624	compound	ellipse	#ADD8E6	N-Acetyl-L-glutamate	N-Acetyl-L-glutamic acid	-	-	-	-	-	-	-	-	-	-	-	-	-	-	-	-	-	-	-	-	-	-	-	-	-	-
hsa:383	gene_protein	box	#d3d3d3	ARG1	-	-	-	-	-	-	-	-	-	-	-	-	-	-	-	-	-	-	-	-	-	-	-	-	-	-	-
hsa:384	gene_protein	box	#d3d3d3	ARG2	-	-	-	-	-	-	-	-	-	-	-	-	-	-	-	-	-	-	-	-	-	-	-	-	-	-	-
C00086	compound	ellipse	#ADD8E6	Urea	Carbamide	-	-	-	-	-	-	-	-	-	-	-	-	-	-	-	-	-	-	-	-	-	-	-	-	-	-
C03406	compound	ellipse	#ADD8E6	N-(L-Arginino)succinate	2-(Nomega-L-Arginino)succinate	L-Argininosuccinate	L-Argininosuccinic acid	L-Arginosuccinic acid	-	-	-	-	-	-	-	-	-	-	-	-	-	-	-	-	-	-	-	-	-	-	-
hsa:435	gene_protein	box	#d3d3d3	ASL	ASAL	-	-	-	-	-	-	-	-	-	-	-	-	-	-	-	-	-	-	-	-	-	-	-	-	-	-
C00049	compound	ellipse	#ADD8E6	L-Aspartate	L-Aspartic acid	2-Aminosuccinic acid	L-Asp	-	-	-	-	-	-	-	-	-	-	-	-	-	-	-	-	-	-	-	-	-	-	-	-
hsa:445	gene_protein	box	#d3d3d3	ASS1	ASS	CTLN1	-	-	-	-	-	-	-	-	-	-	-	-	-	-	-	-	-	-	-	-	-	-	-	-	-
hsa:5009	gene_protein	box	#d3d3d3	OTC	OCTD	-	-	-	-	-	-	-	-	-	-	-	-	-	-	-	-	-	-	-	-	-	-	-	-	-	-
C00169	compound	ellipse	#ADD8E6	Carbamoyl phosphate	-	-	-	-	-	-	-	-	-	-	-	-	-	-	-	-	-	-	-	-	-	-	-	-	-	-	-
C00014	compound	ellipse	#ADD8E6	Ammonia	NH3	-	-	-	-	-	-	-	-	-	-	-	-	-	-	-	-	-	-	-	-	-	-	-	-	-	-
hsa:1373	gene_protein	box	#d3d3d3	CPS1	CPSASE1	PHN	-	-	-	-	-	-	-	-	-	-	-	-	-	-	-	-	-	-	-	-	-	-	-	-	-
hsa:2752	gene_protein	box	#d3d3d3	GLUL	GLNS	GS	PIG43	PIG59	-	-	-	-	-	-	-	-	-	-	-	-	-	-	-	-	-	-	-	-	-	-	-
C00064	compound	ellipse	#ADD8E6	L-Glutamine	L-2-Aminoglutaramic acid	-	-	-	-	-	-	-	-	-	-	-	-	-	-	-	-	-	-	-	-	-	-	-	-	-	-
hsa:27165	gene_protein	box	#d3d3d3	GLS2	GA	GLS	LGA	hLGA	-	-	-	-	-	-	-	-	-	-	-	-	-	-	-	-	-	-	-	-	-	-	-
hsa:2744	gene_protein	box	#d3d3d3	GLS	AAD20	CASGID	EIEE71	GAC	GAM	GDPAG	GLS1	KGA	-	-	-	-	-	-	-	-	-	-	-	-	-	-	-	-	-	-	-
hsa:2805	gene_protein	box	#d3d3d3	GOT1	AST1	ASTQTL1	GIG18	cAspAT	cCAT	-	-	-	-	-	-	-	-	-	-	-	-	-	-	-	-	-	-	-	-	-	-
hsa:2806	gene_protein	box	#d3d3d3	GOT2	KAT4	KATIV	KYAT4	mitAAT	-	-	-	-	-	-	-	-	-	-	-	-	-	-	-	-	-	-	-	-	-	-	-
hsa:2875	gene_protein	box	#d3d3d3	GPT	AAT1	ALT1	GPT1	-	-	-	-	-	-	-	-	-	-	-	-	-	-	-	-	-	-	-	-	-	-	-	-
hsa:84706	gene_protein	box	#d3d3d3	GPT2	ALT2	GPT_2	MRT49	-	-	-	-	-	-	-	-	-	-	-	-	-	-	-	-	-	-	-	-	-	-	-	-
C00035	compound	ellipse	#ADD8E6	GDP	Guanosine 5'-diphosphate	Guanosine diphosphate	-	-	-	-	-	-	-	-	-	-	-	-	-	-	-	-	-	-	-	-	-	-	-	-	-
hsa:50484	gene_protein	box	#d3d3d3	RRM2B	MTDPS8A	MTDPS8B	P53R2	-	-	-	-	-	-	-	-	-	-	-	-	-	-	-	-	-	-	-	-	-	-	-	-
hsa:6240	gene_protein	box	#d3d3d3	RRM1	R1	RIR1	RR1	-	-	-	-	-	-	-	-	-	-	-	-	-	-	-	-	-	-	-	-	-	-	-	-
hsa:6241	gene_protein	box	#d3d3d3	RRM2	C2orf48	R2	RR2	RR2M	-	-	-	-	-	-	-	-	-	-	-	-	-	-	-	-	-	-	-	-	-	-	-
C00361	compound	ellipse	#ADD8E6	dGDP	2'-Deoxyguanosine 5'-diphosphate	-	-	-	-	-	-	-	-	-	-	-	-	-	-	-	-	-	-	-	-	-	-	-	-	-	-
C00385	compound	ellipse	#ADD8E6	Xanthine	-	-	-	-	-	-	-	-	-	-	-	-	-	-	-	-	-	-	-	-	-	-	-	-	-	-	-
hsa:7498	gene_protein	box	#d3d3d3	XDH	XAN1	XO	XOR	-	-	-	-	-	-	-	-	-	-	-	-	-	-	-	-	-	-	-	-	-	-	-	-
C00366	compound	ellipse	#ADD8E6	Urate	Uric acid	-	-	-	-	-	-	-	-	-	-	-	-	-	-	-	-	-	-	-	-	-	-	-	-	-	-
hsa:5471	gene_protein	box	#d3d3d3	PPAT	ATASE	GPAT	PRAT	-	-	-	-	-	-	-	-	-	-	-	-	-	-	-	-	-	-	-	-	-	-	-	-
C03090	compound	ellipse	#ADD8E6	5-Phosphoribosylamine	5-Phospho-beta-D-ribosylamine	5-Phospho-D-ribosylamine	5-Phosphoribosyl-1-amine	-	-	-	-	-	-	-	-	-	-	-	-	-	-	-	-	-	-	-	-	-	-	-	-
hsa:2618	gene_protein	box	#d3d3d3	GART	AIRS	GARS	GARTF	PAIS	PGFT	PRGS	-	-	-	-	-	-	-	-	-	-	-	-	-	-	-	-	-	-	-	-	-
C03838	compound	ellipse	#ADD8E6	5'-Phosphoribosylglycinamide	GAR	N1-(5-Phospho-D-ribosyl)glycinamide	Glycinamide ribonucleotide	-	-	-	-	-	-	-	-	-	-	-	-	-	-	-	-	-	-	-	-	-	-	-	-
C04376	compound	ellipse	#ADD8E6	5'-Phosphoribosyl-N-formylglycinamide	N-Formyl-GAR	N-Formylglycinamide ribonucleotide	N2-Formyl-N1-(5-phospho-D-ribosyl)glycinamide	-	-	-	-	-	-	-	-	-	-	-	-	-	-	-	-	-	-	-	-	-	-	-	-
C04640	compound	ellipse	#ADD8E6	2-(Formamido)-N1-(5'-phosphoribosyl)acetamidine	1-(5'-Phosphoribosyl)-N-formylglycinamidine	5'-Phosphoribosyl-N-formylglycinamidine	5'-Phosphoribosylformylglycinamidine	2-(Formamido)-N1-(5-phospho-D-ribosyl)acetamidine	-	-	-	-	-	-	-	-	-	-	-	-	-	-	-	-	-	-	-	-	-	-	-
C03373	compound	ellipse	#ADD8E6	Aminoimidazole ribotide	AIR	1-(5'-Phosphoribosyl)-5-aminoimidazole	5'-Phosphoribosyl-5-aminoimidazole	1-(5-Phospho-D-ribosyl)-5-aminoimidazole	5-Amino-1-(5-phospho-D-ribosyl)imidazole	5-Amino-1-(5-phospho-beta-D-ribosyl)imidazole	-	-	-	-	-	-	-	-	-	-	-	-	-	-	-	-	-	-	-	-	-
C04677	compound	ellipse	#ADD8E6	1-(5'-Phosphoribosyl)-5-amino-4-imidazolecarboxamide	5'-Phosphoribosyl-5-amino-4-imidazolecarboxamide	5'-Phospho-ribosyl-5-amino-4-imidazole carboxamide	AICAR	5-Aminoimidazole-4-carboxamide ribotide	5-Phosphoribosyl-4-carbamoyl-5-aminoimidazole	5-Amino-1-(5-phospho-D-ribosyl)imidazole-4-carboxamide	5-Amino-1-(5-phospho-beta-D-ribosyl)imidazole-4-carboxamide	-	-	-	-	-	-	-	-	-	-	-	-	-	-	-	-	-	-	-	-
hsa:471	gene_protein	box	#d3d3d3	ATIC	AICAR	AICARFT	HEL-S-70p	IMPCHASE	PURH	-	-	-	-	-	-	-	-	-	-	-	-	-	-	-	-	-	-	-	-	-	-
C04734	compound	ellipse	#ADD8E6	1-(5'-Phosphoribosyl)-5-formamido-4-imidazolecarboxamide	5'-Phosphoribosyl-5-formamido-4-imidazolecarboxamide	5-Formamido-1-(5-phosphoribosyl)imidazole-4-carboxamide	5-Formamido-1-(5-phospho-D-ribosyl)imidazole-4-carboxamide	FAICAR	-	-	-	-	-	-	-	-	-	-	-	-	-	-	-	-	-	-	-	-	-	-	-
C04823	compound	ellipse	#ADD8E6	1-(5'-Phosphoribosyl)-5-amino-4-(N-succinocarboxamide)-imidazole	1-(5'-Phosphoribosyl)-4-(N-succinocarboxamide)-5-aminoimidazole	5'-Phosphoribosyl-4-(N-succinocarboxamide)-5-aminoimidazole	(S)-2-[5-Amino-1-(5-phospho-D-ribosyl)imidazole-4-carboxamido]succinate	SAICAR	-	-	-	-	-	-	-	-	-	-	-	-	-	-	-	-	-	-	-	-	-	-	-
hsa:158	gene_protein	box	#d3d3d3	ADSL	AMPS	ASASE	ASL	-	-	-	-	-	-	-	-	-	-	-	-	-	-	-	-	-	-	-	-	-	-	-	-
C04751	compound	ellipse	#ADD8E6	1-(5-Phospho-D-ribosyl)-5-amino-4-imidazolecarboxylate	1-(5'-Phosphoribosyl)-5-amino-4-imidazolecarboxylate	1-(5'-Phosphoribosyl)-5-amino-4-carboxyimidazole	5'-Phosphoribosyl-5-amino-4-imidazolecarboxylate	1-(5'-Phosphoribosyl)-4-carboxy-5-aminoimidazole	5'-Phosphoribosyl-4-carboxy-5-aminoimidazole	5-Amino-1-(5-phospho-D-ribosyl)imidazole-4-carboxylate	-	-	-	-	-	-	-	-	-	-	-	-	-	-	-	-	-	-	-	-	-
hsa:10606	gene_protein	box	#d3d3d3	PAICS	ADE2	ADE2H1	AIRC	PAIS	-	-	-	-	-	-	-	-	-	-	-	-	-	-	-	-	-	-	-	-	-	-	-
C00130	compound	ellipse	#ADD8E6	IMP	Inosinic acid	Inosine monophosphate	Inosine 5'-monophosphate	Inosine 5'-phosphate	5'-Inosinate	5'-Inosinic acid	5'-Inosine monophosphate	5'-IMP	-	-	-	-	-	-	-	-	-	-	-	-	-	-	-	-	-	-	-
C00575	compound	ellipse	#ADD8E6	3',5'-Cyclic AMP	Cyclic adenylic acid	Cyclic AMP	Adenosine 3',5'-phosphate	Adenosine 3',5'-cyclic phosphate	cAMP	-	-	-	-	-	-	-	-	-	-	-	-	-	-	-	-	-	-	-	-	-	-
hsa:10846	gene_protein	box	#d3d3d3	PDE10A	ADSD2	HSPDE10A	IOLOD	LINC00473	PDE10A19	-	-	-	-	-	-	-	-	-	-	-	-	-	-	-	-	-	-	-	-	-	-
hsa:50940	gene_protein	box	#d3d3d3	PDE11A	PPNAD2	-	-	-	-	-	-	-	-	-	-	-	-	-	-	-	-	-	-	-	-	-	-	-	-	-	-
hsa:5136	gene_protein	box	#d3d3d3	PDE1A	CAM-PDE_1A	CAM-PDE-1A	HCAM-1	HCAM1	HSPDE1A	-	-	-	-	-	-	-	-	-	-	-	-	-	-	-	-	-	-	-	-	-	-
hsa:5137	gene_protein	box	#d3d3d3	PDE1C	DFNA74	Hcam3	cam-PDE_1C	hCam-3	-	-	-	-	-	-	-	-	-	-	-	-	-	-	-	-	-	-	-	-	-	-	-
hsa:5138	gene_protein	box	#d3d3d3	PDE2A	CGS-PDE	PDE2A1	PED2A4	cGSPDE	-	-	-	-	-	-	-	-	-	-	-	-	-	-	-	-	-	-	-	-	-	-	-
hsa:5139	gene_protein	box	#d3d3d3	PDE3A	CGI-PDE	CGI-PDE_A	CGI-PDE-A	HTNB	-	-	-	-	-	-	-	-	-	-	-	-	-	-	-	-	-	-	-	-	-	-	-
hsa:5140	gene_protein	box	#d3d3d3	PDE3B	HcGIP1	cGIPDE1	-	-	-	-	-	-	-	-	-	-	-	-	-	-	-	-	-	-	-	-	-	-	-	-	-
hsa:5153	gene_protein	box	#d3d3d3	PDE1B	HEL-S-79p	PDE1B1	PDES1B	-	-	-	-	-	-	-	-	-	-	-	-	-	-	-	-	-	-	-	-	-	-	-	-
hsa:27115	gene_protein	box	#d3d3d3	PDE7B	bA472E5.1	-	-	-	-	-	-	-	-	-	-	-	-	-	-	-	-	-	-	-	-	-	-	-	-	-	-
hsa:5141	gene_protein	box	#d3d3d3	PDE4A	DPDE2	PDE4	PDE46	-	-	-	-	-	-	-	-	-	-	-	-	-	-	-	-	-	-	-	-	-	-	-	-
hsa:5142	gene_protein	box	#d3d3d3	PDE4B	DPDE4	PDEIVB	-	-	-	-	-	-	-	-	-	-	-	-	-	-	-	-	-	-	-	-	-	-	-	-	-
hsa:5143	gene_protein	box	#d3d3d3	PDE4C	DPDE1	PDE21	-	-	-	-	-	-	-	-	-	-	-	-	-	-	-	-	-	-	-	-	-	-	-	-	-
hsa:5144	gene_protein	box	#d3d3d3	PDE4D	ACRDYS2	DPDE3	HSPDE4D	PDE43	PDE4DN2	STRK1	-	-	-	-	-	-	-	-	-	-	-	-	-	-	-	-	-	-	-	-	-
hsa:5150	gene_protein	box	#d3d3d3	PDE7A	HCP1	PDE7	-	-	-	-	-	-	-	-	-	-	-	-	-	-	-	-	-	-	-	-	-	-	-	-	-
hsa:5151	gene_protein	box	#d3d3d3	PDE8A	HsT19550	-	-	-	-	-	-	-	-	-	-	-	-	-	-	-	-	-	-	-	-	-	-	-	-	-	-
hsa:8622	gene_protein	box	#d3d3d3	PDE8B	ADSD	PPNAD3	-	-	-	-	-	-	-	-	-	-	-	-	-	-	-	-	-	-	-	-	-	-	-	-	-
C00020	compound	ellipse	#ADD8E6	AMP	Adenosine 5'-monophosphate	Adenylic acid	Adenylate	5'-AMP	5'-Adenylic acid	5'-Adenosine monophosphate	Adenosine 5'-phosphate	-	-	-	-	-	-	-	-	-	-	-	-	-	-	-	-	-	-	-	-
C00002	compound	ellipse	#ADD8E6	ATP	Adenosine 5'-triphosphate	-	-	-	-	-	-	-	-	-	-	-	-	-	-	-	-	-	-	-	-	-	-	-	-	-	-
hsa:107	gene_protein	box	#d3d3d3	ADCY1	AC1	DFNB44	-	-	-	-	-	-	-	-	-	-	-	-	-	-	-	-	-	-	-	-	-	-	-	-	-
hsa:108	gene_protein	box	#d3d3d3	ADCY2	AC2	HBAC2	-	-	-	-	-	-	-	-	-	-	-	-	-	-	-	-	-	-	-	-	-	-	-	-	-
hsa:109	gene_protein	box	#d3d3d3	ADCY3	AC-III	AC3	BMIQ19	-	-	-	-	-	-	-	-	-	-	-	-	-	-	-	-	-	-	-	-	-	-	-	-
hsa:111	gene_protein	box	#d3d3d3	ADCY5	AC5	FDFM	-	-	-	-	-	-	-	-	-	-	-	-	-	-	-	-	-	-	-	-	-	-	-	-	-
hsa:112	gene_protein	box	#d3d3d3	ADCY6	AC6	LCCS8	-	-	-	-	-	-	-	-	-	-	-	-	-	-	-	-	-	-	-	-	-	-	-	-	-
hsa:113	gene_protein	box	#d3d3d3	ADCY7	AC7	-	-	-	-	-	-	-	-	-	-	-	-	-	-	-	-	-	-	-	-	-	-	-	-	-	-
hsa:114	gene_protein	box	#d3d3d3	ADCY8	AC8	ADCY3	HBAC1	-	-	-	-	-	-	-	-	-	-	-	-	-	-	-	-	-	-	-	-	-	-	-	-
hsa:115	gene_protein	box	#d3d3d3	ADCY9	AC9	ACIX	-	-	-	-	-	-	-	-	-	-	-	-	-	-	-	-	-	-	-	-	-	-	-	-	-
hsa:196883	gene_protein	box	#d3d3d3	ADCY4	AC4	-	-	-	-	-	-	-	-	-	-	-	-	-	-	-	-	-	-	-	-	-	-	-	-	-	-
hsa:55811	gene_protein	box	#d3d3d3	ADCY10	HCA2	HEL-S-7a	SAC	SACI	Sacy	hsAC	-	-	-	-	-	-	-	-	-	-	-	-	-	-	-	-	-	-	-	-	-
hsa:377841	gene_protein	box	#d3d3d3	ENTPD8	E-NTPDase	GLSR2492	NTPDase-8	UNQ2492	-	-	-	-	-	-	-	-	-	-	-	-	-	-	-	-	-	-	-	-	-	-	-
hsa:953	gene_protein	box	#d3d3d3	ENTPD1	ATPDase	CD39	NTPDase-1	SPG64	-	-	-	-	-	-	-	-	-	-	-	-	-	-	-	-	-	-	-	-	-	-	-
hsa:956	gene_protein	box	#d3d3d3	ENTPD3	CD39L3	HB6	NTPDase-3	-	-	-	-	-	-	-	-	-	-	-	-	-	-	-	-	-	-	-	-	-	-	-	-
hsa:954	gene_protein	box	#d3d3d3	ENTPD2	CD39L1	NTPDase-2	-	-	-	-	-	-	-	-	-	-	-	-	-	-	-	-	-	-	-	-	-	-	-	-	-
hsa:84284	gene_protein	box	#d3d3d3	NTPCR	C1orf57	HCR-NTPase	THEP1	-	-	-	-	-	-	-	-	-	-	-	-	-	-	-	-	-	-	-	-	-	-	-	-
C00008	compound	ellipse	#ADD8E6	ADP	Adenosine 5'-diphosphate	-	-	-	-	-	-	-	-	-	-	-	-	-	-	-	-	-	-	-	-	-	-	-	-	-	-
hsa:10201	gene_protein	box	#d3d3d3	NME6	IPIA-ALPHA	NDK_6	NM23-H6	-	-	-	-	-	-	-	-	-	-	-	-	-	-	-	-	-	-	-	-	-	-	-	-
hsa:221264	gene_protein	box	#d3d3d3	AK9	AK_9	AKD1	AKD2	C6orf199	C6orf224	dJ70A9.1	-	-	-	-	-	-	-	-	-	-	-	-	-	-	-	-	-	-	-	-	-
hsa:29922	gene_protein	box	#d3d3d3	NME7	CFAP67	MN23H7	NDK_7	NDK7	nm23-H7	-	-	-	-	-	-	-	-	-	-	-	-	-	-	-	-	-	-	-	-	-	-
hsa:4830	gene_protein	box	#d3d3d3	NME1	AWD	GAAD	NB	NBS	NDKA	NDPK-A	NDPKA	NM23	NM23-H1	-	-	-	-	-	-	-	-	-	-	-	-	-	-	-	-	-	-
hsa:4831	gene_protein	box	#d3d3d3	NME2	NDKB	NDPK-B	NDPKB	NM23-H2	NM23B	PUF	-	-	-	-	-	-	-	-	-	-	-	-	-	-	-	-	-	-	-	-	-
hsa:4832	gene_protein	box	#d3d3d3	NME3	DR-nm23	NDPK-C	NDPKC	NM23-H3	NM23H3	c371H6.2	-	-	-	-	-	-	-	-	-	-	-	-	-	-	-	-	-	-	-	-	-
hsa:4833	gene_protein	box	#d3d3d3	NME4	NDPK-D	NM23H4	nm23-H4	-	-	-	-	-	-	-	-	-	-	-	-	-	-	-	-	-	-	-	-	-	-	-	-
hsa:654364	gene_protein	box	#d3d3d3	NME1-NME2	NM23-LV	NMELV	-	-	-	-	-	-	-	-	-	-	-	-	-	-	-	-	-	-	-	-	-	-	-	-	-
C00206	compound	ellipse	#ADD8E6	dADP	2'-Deoxyadenosine 5'-diphosphate	-	-	-	-	-	-	-	-	-	-	-	-	-	-	-	-	-	-	-	-	-	-	-	-	-	-
C00131	compound	ellipse	#ADD8E6	dATP	2'-Deoxyadenosine 5'-triphosphate	Deoxyadenosine 5'-triphosphate	Deoxyadenosine triphosphate	-	-	-	-	-	-	-	-	-	-	-	-	-	-	-	-	-	-	-	-	-	-	-	-
hsa:102157402	gene_protein	box	#d3d3d3	AK6	AD-004	CGI-137	CINAP	CIP	hCINAP	-	-	-	-	-	-	-	-	-	-	-	-	-	-	-	-	-	-	-	-	-	-
hsa:122481	gene_protein	box	#d3d3d3	AK7	AK_7	CFAP75	FAP75	SPGF27	-	-	-	-	-	-	-	-	-	-	-	-	-	-	-	-	-	-	-	-	-	-	-
hsa:158067	gene_protein	box	#d3d3d3	AK8	AK_8	C9orf98	DDX31	-	-	-	-	-	-	-	-	-	-	-	-	-	-	-	-	-	-	-	-	-	-	-	-
hsa:203	gene_protein	box	#d3d3d3	AK1	HTL-S-58j	-	-	-	-	-	-	-	-	-	-	-	-	-	-	-	-	-	-	-	-	-	-	-	-	-	-
hsa:204	gene_protein	box	#d3d3d3	AK2	ADK2	-	-	-	-	-	-	-	-	-	-	-	-	-	-	-	-	-	-	-	-	-	-	-	-	-	-
hsa:205	gene_protein	box	#d3d3d3	AK4	AK_4	AK3	AK3L1	AK3L2	-	-	-	-	-	-	-	-	-	-	-	-	-	-	-	-	-	-	-	-	-	-	-
hsa:26289	gene_protein	box	#d3d3d3	AK5	AK6	-	-	-	-	-	-	-	-	-	-	-	-	-	-	-	-	-	-	-	-	-	-	-	-	-	-
hsa:390877	gene_protein	box	#d3d3d3	-	-	-	-	-	-	-	-	-	-	-	-	-	-	-	-	-	-	-	-	-	-	-	-	-	-	-	-
C03794	compound	ellipse	#ADD8E6	N6-(1,2-Dicarboxyethyl)-AMP	N6-(1,2-Dicarboxyethyl)AMP	Adenylosuccinate	Adenylosuccinic acid	-	-	-	-	-	-	-	-	-	-	-	-	-	-	-	-	-	-	-	-	-	-	-	-
hsa:122622	gene_protein	box	#d3d3d3	ADSS1	ADSSL1	MPD5	-	-	-	-	-	-	-	-	-	-	-	-	-	-	-	-	-	-	-	-	-	-	-	-	-
hsa:159	gene_protein	box	#d3d3d3	ADSS2	ADEH	ADSS	ADSS_2	-	-	-	-	-	-	-	-	-	-	-	-	-	-	-	-	-	-	-	-	-	-	-	-
hsa:270	gene_protein	box	#d3d3d3	AMPD1	MAD	MADA	MMDD	-	-	-	-	-	-	-	-	-	-	-	-	-	-	-	-	-	-	-	-	-	-	-	-
hsa:271	gene_protein	box	#d3d3d3	AMPD2	PCH9	SPG63	-	-	-	-	-	-	-	-	-	-	-	-	-	-	-	-	-	-	-	-	-	-	-	-	-
hsa:272	gene_protein	box	#d3d3d3	AMPD3	-	-	-	-	-	-	-	-	-	-	-	-	-	-	-	-	-	-	-	-	-	-	-	-	-	-	-
hsa:100526794	gene_protein	box	#d3d3d3	NT5C1B-RDH14	AIRP	NT5C1B	cN-IB	cN1B	-	-	-	-	-	-	-	-	-	-	-	-	-	-	-	-	-	-	-	-	-	-	-
hsa:115024	gene_protein	box	#d3d3d3	NT5C3B	NT5C3L	cN-IIIB	-	-	-	-	-	-	-	-	-	-	-	-	-	-	-	-	-	-	-	-	-	-	-	-	-
hsa:22978	gene_protein	box	#d3d3d3	NT5C2	GMP	NT5B	PNT5	SPG45	SPG65	cN-II	-	-	-	-	-	-	-	-	-	-	-	-	-	-	-	-	-	-	-	-	-
hsa:30833	gene_protein	box	#d3d3d3	NT5C	DNT	DNT1	HEL74	P5N2	PN-I	PN-II	UMPH2	cdN	dNT-1	-	-	-	-	-	-	-	-	-	-	-	-	-	-	-	-	-	-
hsa:4907	gene_protein	box	#d3d3d3	NT5E	CALJA	CD73	E5NT	NT	NT5	NTE	eN	eNT	-	-	-	-	-	-	-	-	-	-	-	-	-	-	-	-	-	-	-
hsa:51251	gene_protein	box	#d3d3d3	NT5C3A	NT5C3	P5'N-1	P5N-1	PN-I	POMP	PSN1	UMPH	UMPH1	cN-III	hUMP1	p36	-	-	-	-	-	-	-	-	-	-	-	-	-	-	-	-
hsa:56953	gene_protein	box	#d3d3d3	NT5M	dNT-2	dNT2	mdN	-	-	-	-	-	-	-	-	-	-	-	-	-	-	-	-	-	-	-	-	-	-	-	-
hsa:84618	gene_protein	box	#d3d3d3	NT5C1A	CN-I	CN-IA	CN1	CN1A	CNI	-	-	-	-	-	-	-	-	-	-	-	-	-	-	-	-	-	-	-	-	-	-
hsa:93034	gene_protein	box	#d3d3d3	NT5C1B	AIRP	CN-IB	CN1B	-	-	-	-	-	-	-	-	-	-	-	-	-	-	-	-	-	-	-	-	-	-	-	-
C00212	compound	ellipse	#ADD8E6	Adenosine	-	-	-	-	-	-	-	-	-	-	-	-	-	-	-	-	-	-	-	-	-	-	-	-	-	-	-
hsa:132	gene_protein	box	#d3d3d3	ADK	AK	-	-	-	-	-	-	-	-	-	-	-	-	-	-	-	-	-	-	-	-	-	-	-	-	-	-
hsa:1633	gene_protein	box	#d3d3d3	DCK	-	-	-	-	-	-	-	-	-	-	-	-	-	-	-	-	-	-	-	-	-	-	-	-	-	-	-
hsa:353	gene_protein	box	#d3d3d3	APRT	AMP	APRTD	-	-	-	-	-	-	-	-	-	-	-	-	-	-	-	-	-	-	-	-	-	-	-	-	-
hsa:3251	gene_protein	box	#d3d3d3	HPRT1	HGPRT	HPRT	-	-	-	-	-	-	-	-	-	-	-	-	-	-	-	-	-	-	-	-	-	-	-	-	-
C00147	compound	ellipse	#ADD8E6	Adenine	6-Aminopurine	-	-	-	-	-	-	-	-	-	-	-	-	-	-	-	-	-	-	-	-	-	-	-	-	-	-
C00360	compound	ellipse	#ADD8E6	dAMP	2'-Deoxyadenosine 5'-phosphate	2'-Deoxyadenosine 5'-monophosphate	Deoxyadenylic acid	Deoxyadenosine monophosphate	-	-	-	-	-	-	-	-	-	-	-	-	-	-	-	-	-	-	-	-	-	-	-
C00559	compound	ellipse	#ADD8E6	Deoxyadenosine	2'-Deoxyadenosine	-	-	-	-	-	-	-	-	-	-	-	-	-	-	-	-	-	-	-	-	-	-	-	-	-	-
hsa:100	gene_protein	box	#d3d3d3	ADA	-	-	-	-	-	-	-	-	-	-	-	-	-	-	-	-	-	-	-	-	-	-	-	-	-	-	-
C05512	compound	ellipse	#ADD8E6	Deoxyinosine	-	-	-	-	-	-	-	-	-	-	-	-	-	-	-	-	-	-	-	-	-	-	-	-	-	-	-
hsa:4860	gene_protein	box	#d3d3d3	PNP	NP	PRO1837	PUNP	-	-	-	-	-	-	-	-	-	-	-	-	-	-	-	-	-	-	-	-	-	-	-	-
C00262	compound	ellipse	#ADD8E6	Hypoxanthine	Purine-6-ol	-	-	-	-	-	-	-	-	-	-	-	-	-	-	-	-	-	-	-	-	-	-	-	-	-	-
C01762	compound	ellipse	#ADD8E6	Xanthosine	-	-	-	-	-	-	-	-	-	-	-	-	-	-	-	-	-	-	-	-	-	-	-	-	-	-	-
C00294	compound	ellipse	#ADD8E6	Inosine	-	-	-	-	-	-	-	-	-	-	-	-	-	-	-	-	-	-	-	-	-	-	-	-	-	-	-
hsa:51816	gene_protein	box	#d3d3d3	ADA2	ADGF	CECR1	IDGFL	PAN	SNEDS	VAIHS	-	-	-	-	-	-	-	-	-	-	-	-	-	-	-	-	-	-	-	-	-
C00104	compound	ellipse	#ADD8E6	IDP	Inosine 5'-diphosphate	Inosine diphosphate	-	-	-	-	-	-	-	-	-	-	-	-	-	-	-	-	-	-	-	-	-	-	-	-	-
hsa:124583	gene_protein	box	#d3d3d3	CANT1	DBQD	DBQD1	EDM7	SCAN-1	SCAN1	SHAPY	-	-	-	-	-	-	-	-	-	-	-	-	-	-	-	-	-	-	-	-	-
hsa:955	gene_protein	box	#d3d3d3	ENTPD6	CD39L2	IL-6SAG	IL6ST2	NTPDase-6	dJ738P15.3	-	-	-	-	-	-	-	-	-	-	-	-	-	-	-	-	-	-	-	-	-	-
hsa:957	gene_protein	box	#d3d3d3	ENTPD5	CD39L4	NTPDase-5	PCPH	-	-	-	-	-	-	-	-	-	-	-	-	-	-	-	-	-	-	-	-	-	-	-	-
hsa:9583	gene_protein	box	#d3d3d3	ENTPD4	LALP70	LAP70	LYSAL1	NTPDase-4	UDPase	-	-	-	-	-	-	-	-	-	-	-	-	-	-	-	-	-	-	-	-	-	-
hsa:131870	gene_protein	box	#d3d3d3	NUDT16	-	-	-	-	-	-	-	-	-	-	-	-	-	-	-	-	-	-	-	-	-	-	-	-	-	-	-
C00081	compound	ellipse	#ADD8E6	ITP	Inosine 5'-triphosphate	Inosine triphosphate	Inosine tripolyphosphate	-	-	-	-	-	-	-	-	-	-	-	-	-	-	-	-	-	-	-	-	-	-	-	-
C00144	compound	ellipse	#ADD8E6	GMP	Guanosine 5'-phosphate	Guanosine monophosphate	Guanosine 5'-monophosphate	Guanylic acid	-	-	-	-	-	-	-	-	-	-	-	-	-	-	-	-	-	-	-	-	-	-	-
hsa:2766	gene_protein	box	#d3d3d3	GMPR	GMPR_1	GMPR1	-	-	-	-	-	-	-	-	-	-	-	-	-	-	-	-	-	-	-	-	-	-	-	-	-
hsa:51292	gene_protein	box	#d3d3d3	GMPR2	GMPR_2	-	-	-	-	-	-	-	-	-	-	-	-	-	-	-	-	-	-	-	-	-	-	-	-	-	-
hsa:3614	gene_protein	box	#d3d3d3	IMPDH1	IMPD	IMPD1	IMPDH-I	LCA11	RP10	sWSS2608	-	-	-	-	-	-	-	-	-	-	-	-	-	-	-	-	-	-	-	-	-
hsa:3615	gene_protein	box	#d3d3d3	IMPDH2	IMPD2	IMPDH-II	-	-	-	-	-	-	-	-	-	-	-	-	-	-	-	-	-	-	-	-	-	-	-	-	-
C00655	compound	ellipse	#ADD8E6	Xanthosine 5'-phosphate	Xanthylic acid	XMP	(9-D-Ribosylxanthine)-5'-phosphate	-	-	-	-	-	-	-	-	-	-	-	-	-	-	-	-	-	-	-	-	-	-	-	-
C00387	compound	ellipse	#ADD8E6	Guanosine	-	-	-	-	-	-	-	-	-	-	-	-	-	-	-	-	-	-	-	-	-	-	-	-	-	-	-
C00242	compound	ellipse	#ADD8E6	Guanine	2-Amino-6-hydroxypurine	-	-	-	-	-	-	-	-	-	-	-	-	-	-	-	-	-	-	-	-	-	-	-	-	-	-
hsa:2987	gene_protein	box	#d3d3d3	GUK1	GMK	-	-	-	-	-	-	-	-	-	-	-	-	-	-	-	-	-	-	-	-	-	-	-	-	-	-
C00330	compound	ellipse	#ADD8E6	Deoxyguanosine	2'-Deoxyguanosine	-	-	-	-	-	-	-	-	-	-	-	-	-	-	-	-	-	-	-	-	-	-	-	-	-	-
hsa:9615	gene_protein	box	#d3d3d3	GDA	CYPIN	GAH	GUANASE	NEDASIN	-	-	-	-	-	-	-	-	-	-	-	-	-	-	-	-	-	-	-	-	-	-	-
C00499	compound	ellipse	#ADD8E6	Allantoate	Allantoic acid	-	-	-	-	-	-	-	-	-	-	-	-	-	-	-	-	-	-	-	-	-	-	-	-	-	-
hsa:55821	gene_protein	box	#d3d3d3	ALLC	ALC	-	-	-	-	-	-	-	-	-	-	-	-	-	-	-	-	-	-	-	-	-	-	-	-	-	-
C00603	compound	ellipse	#ADD8E6	(S)-Ureidoglycolate	(-)-Ureidoglycolate	-	-	-	-	-	-	-	-	-	-	-	-	-	-	-	-	-	-	-	-	-	-	-	-	-	-
C01228	compound	ellipse	#ADD8E6	Guanosine 3',5'-bis(diphosphate)	Guanosine 3'-diphosphate 5'-diphosphate	Guanosine 5'-diphosphate,3'-diphosphate	-	-	-	-	-	-	-	-	-	-	-	-	-	-	-	-	-	-	-	-	-	-	-	-	-
hsa:374659	gene_protein	box	#d3d3d3	HDDC3	(ppGpp)ase	MESH1	-	-	-	-	-	-	-	-	-	-	-	-	-	-	-	-	-	-	-	-	-	-	-	-	-
C04494	compound	ellipse	#ADD8E6	Guanosine 3'-diphosphate 5'-triphosphate	Guanosine 5'-triphosphate,3'-diphosphate	-	-	-	-	-	-	-	-	-	-	-	-	-	-	-	-	-	-	-	-	-	-	-	-	-	-
hsa:58497	gene_protein	box	#d3d3d3	PRUNE1	DRES-17	DRES17	H-PRUNE	HTCD37	NMIHBA	PRUNE	-	-	-	-	-	-	-	-	-	-	-	-	-	-	-	-	-	-	-	-	-
C00044	compound	ellipse	#ADD8E6	GTP	Guanosine 5'-triphosphate	-	-	-	-	-	-	-	-	-	-	-	-	-	-	-	-	-	-	-	-	-	-	-	-	-	-
C00362	compound	ellipse	#ADD8E6	dGMP	2'-Deoxyguanosine 5'-monophosphate	2'-Deoxyguanosine 5'-phosphate	Deoxyguanylic acid	Deoxyguanosine monophosphate	-	-	-	-	-	-	-	-	-	-	-	-	-	-	-	-	-	-	-	-	-	-	-
C00286	compound	ellipse	#ADD8E6	dGTP	2'-Deoxyguanosine 5'-triphosphate	Deoxyguanosine 5'-triphosphate	Deoxyguanosine triphosphate	-	-	-	-	-	-	-	-	-	-	-	-	-	-	-	-	-	-	-	-	-	-	-	-
hsa:2977	gene_protein	box	#d3d3d3	GUCY1A2	GC-SA2	GUC1A2	-	-	-	-	-	-	-	-	-	-	-	-	-	-	-	-	-	-	-	-	-	-	-	-	-
hsa:2982	gene_protein	box	#d3d3d3	GUCY1A1	GC-SA3	GUC1A3	GUCA3	GUCSA3	GUCY1A3	MYMY6	-	-	-	-	-	-	-	-	-	-	-	-	-	-	-	-	-	-	-	-	-
hsa:2983	gene_protein	box	#d3d3d3	GUCY1B1	GC-S-beta-1	GC-SB3	GUC1B3	GUCB3	GUCSB3	GUCY1B3	-	-	-	-	-	-	-	-	-	-	-	-	-	-	-	-	-	-	-	-	-
hsa:2984	gene_protein	box	#d3d3d3	GUCY2C	DIAR6	GC-C	GUC2C	MECIL	MUCIL	STAR	-	-	-	-	-	-	-	-	-	-	-	-	-	-	-	-	-	-	-	-	-
hsa:2986	gene_protein	box	#d3d3d3	GUCY2F	CYGF	GC-F	GUC2DL	GUC2F	RETGC-2	ROS-GC2	-	-	-	-	-	-	-	-	-	-	-	-	-	-	-	-	-	-	-	-	-
hsa:3000	gene_protein	box	#d3d3d3	GUCY2D	CACD1	CG-E	CORD5	CORD6	CSNB1I	CYGD	GUC1A4	GUC2D	LCA	LCA1	RCD2	RETGC-1	ROS-GC1	ROSGC	retGC	-	-	-	-	-	-	-	-	-	-	-	-
hsa:4881	gene_protein	box	#d3d3d3	NPR1	ANPRA	ANPa	GUC2A	GUCY2A	NPRA	-	-	-	-	-	-	-	-	-	-	-	-	-	-	-	-	-	-	-	-	-	-
hsa:4882	gene_protein	box	#d3d3d3	NPR2	AMDM	ANPRB	ANPb	ECDM	GC-B	GCB	GUC2B	GUCY2B	NPRB	NPRBi	SNSK	-	-	-	-	-	-	-	-	-	-	-	-	-	-	-	-
C00942	compound	ellipse	#ADD8E6	3',5'-Cyclic GMP	Guanosine 3',5'-cyclic monophosphate	Guanosine 3',5'-cyclic phosphate	Cyclic GMP	cGMP	-	-	-	-	-	-	-	-	-	-	-	-	-	-	-	-	-	-	-	-	-	-	-
hsa:5145	gene_protein	box	#d3d3d3	PDE6A	CGPR-A	PDEA	RP43	-	-	-	-	-	-	-	-	-	-	-	-	-	-	-	-	-	-	-	-	-	-	-	-
hsa:5146	gene_protein	box	#d3d3d3	PDE6C	ACHM5	COD4	PDEA2	-	-	-	-	-	-	-	-	-	-	-	-	-	-	-	-	-	-	-	-	-	-	-	-
hsa:5147	gene_protein	box	#d3d3d3	PDE6D	JBTS22	PDED	-	-	-	-	-	-	-	-	-	-	-	-	-	-	-	-	-	-	-	-	-	-	-	-	-
hsa:5148	gene_protein	box	#d3d3d3	PDE6G	PDEG	RP57	-	-	-	-	-	-	-	-	-	-	-	-	-	-	-	-	-	-	-	-	-	-	-	-	-
hsa:5149	gene_protein	box	#d3d3d3	PDE6H	ACHM6	RCD3	-	-	-	-	-	-	-	-	-	-	-	-	-	-	-	-	-	-	-	-	-	-	-	-	-
hsa:5152	gene_protein	box	#d3d3d3	PDE9A	HSPDE9A2	-	-	-	-	-	-	-	-	-	-	-	-	-	-	-	-	-	-	-	-	-	-	-	-	-	-
hsa:5158	gene_protein	box	#d3d3d3	PDE6B	CSNB3	CSNBAD2	GMP-PDEbeta	PDEB	RP40	rd1	-	-	-	-	-	-	-	-	-	-	-	-	-	-	-	-	-	-	-	-	-
hsa:8654	gene_protein	box	#d3d3d3	PDE5A	CGB-PDE	CN5A	PDE5	-	-	-	-	-	-	-	-	-	-	-	-	-	-	-	-	-	-	-	-	-	-	-	-
C00059	compound	ellipse	#ADD8E6	Sulfate	Sulfuric acid	-	-	-	-	-	-	-	-	-	-	-	-	-	-	-	-	-	-	-	-	-	-	-	-	-	-
hsa:9060	gene_protein	box	#d3d3d3	PAPSS2	ATPSK2	BCYM4	SK2	-	-	-	-	-	-	-	-	-	-	-	-	-	-	-	-	-	-	-	-	-	-	-	-
hsa:9061	gene_protein	box	#d3d3d3	PAPSS1	ATPSK1	PAPSS	SK1	-	-	-	-	-	-	-	-	-	-	-	-	-	-	-	-	-	-	-	-	-	-	-	-
C00224	compound	ellipse	#ADD8E6	Adenylyl sulfate	Adenosine 5'-phosphosulfate	APS	5'-Adenylyl sulfate	-	-	-	-	-	-	-	-	-	-	-	-	-	-	-	-	-	-	-	-	-	-	-	-
C00053	compound	ellipse	#ADD8E6	3'-Phosphoadenylyl sulfate	3'-Phosphoadenosine 5'-phosphosulfate	3'-Phospho-5'-adenylyl sulfate	PAPS	-	-	-	-	-	-	-	-	-	-	-	-	-	-	-	-	-	-	-	-	-	-	-	-
hsa:5198	gene_protein	box	#d3d3d3	PFAS	FGAMS	FGAR-AT	FGARAT	GATD8	PURL	-	-	-	-	-	-	-	-	-	-	-	-	-	-	-	-	-	-	-	-	-	-
hsa:3704	gene_protein	box	#d3d3d3	ITPA	C20orf37	HLC14-06-P	ITPase	My049	NTPase	dJ794I6.3	-	-	-	-	-	-	-	-	-	-	-	-	-	-	-	-	-	-	-	-	-
C00700	compound	ellipse	#ADD8E6	XTP	Xanthosine 5'-triphosphate	-	-	-	-	-	-	-	-	-	-	-	-	-	-	-	-	-	-	-	-	-	-	-	-	-	-
C01260	compound	ellipse	#ADD8E6	P1,P4-Bis(5'-adenosyl)tetraphosphate	AppppA	-	-	-	-	-	-	-	-	-	-	-	-	-	-	-	-	-	-	-	-	-	-	-	-	-	-
hsa:318	gene_protein	box	#d3d3d3	NUDT2	APAH1	-	-	-	-	-	-	-	-	-	-	-	-	-	-	-	-	-	-	-	-	-	-	-	-	-	-
C01261	compound	ellipse	#ADD8E6	P1,P4-Bis(5'-guanosyl) tetraphosphate	GppppG	Bis(5'-guanosyl) tetraphosphate	-	-	-	-	-	-	-	-	-	-	-	-	-	-	-	-	-	-	-	-	-	-	-	-	-
hsa:1716	gene_protein	box	#d3d3d3	DGUOK	MTDPS3	NCPH	PEOB4	dGK	-	-	-	-	-	-	-	-	-	-	-	-	-	-	-	-	-	-	-	-	-	-	-
C04392	compound	ellipse	#ADD8E6	P1,P4-Bis(5'-xanthosyl) tetraphosphate	XppppX	-	-	-	-	-	-	-	-	-	-	-	-	-	-	-	-	-	-	-	-	-	-	-	-	-	-
C00301	compound	ellipse	#ADD8E6	ADP-ribose	ADP-D-ribose	Adenosine diphosphate ribose	-	-	-	-	-	-	-	-	-	-	-	-	-	-	-	-	-	-	-	-	-	-	-	-	-
hsa:11164	gene_protein	box	#d3d3d3	NUDT5	YSA1	YSA1H	YSAH1	hNUDT5	-	-	-	-	-	-	-	-	-	-	-	-	-	-	-	-	-	-	-	-	-	-	-
hsa:53343	gene_protein	box	#d3d3d3	NUDT9	NUDT10	-	-	-	-	-	-	-	-	-	-	-	-	-	-	-	-	-	-	-	-	-	-	-	-	-	-
hsa:56985	gene_protein	box	#d3d3d3	ADPRM	C17orf48	MDS006	NBLA03831	-	-	-	-	-	-	-	-	-	-	-	-	-	-	-	-	-	-	-	-	-	-	-	-
C01344	compound	ellipse	#ADD8E6	dIDP	2'-Deoxyinosine-5'-diphosphate	2'-Deoxyinosine 5'-diphosphate	-	-	-	-	-	-	-	-	-	-	-	-	-	-	-	-	-	-	-	-	-	-	-	-	-
C01345	compound	ellipse	#ADD8E6	dITP	2'-Deoxyinosine-5'-triphosphate	2'-Deoxyinosine 5'-triphosphate	-	-	-	-	-	-	-	-	-	-	-	-	-	-	-	-	-	-	-	-	-	-	-	-	-
C06196	compound	ellipse	#ADD8E6	2'-Deoxyinosine 5'-phosphate	dIMP	-	-	-	-	-	-	-	-	-	-	-	-	-	-	-	-	-	-	-	-	-	-	-	-	-	-
C06197	compound	ellipse	#ADD8E6	P1,P3-Bis(5'-adenosyl) triphosphate	ApppA	Adenosine 5'-triphosphate 5'-adenosine	-	-	-	-	-	-	-	-	-	-	-	-	-	-	-	-	-	-	-	-	-	-	-	-	-
hsa:2272	gene_protein	box	#d3d3d3	FHIT	AP3Aase	FRA3B	-	-	-	-	-	-	-	-	-	-	-	-	-	-	-	-	-	-	-	-	-	-	-	-	-
hsa:22875	gene_protein	box	#d3d3d3	ENPP4	NPP4	-	-	-	-	-	-	-	-	-	-	-	-	-	-	-	-	-	-	-	-	-	-	-	-	-	-
C04051	compound	ellipse	#ADD8E6	5-Amino-4-imidazolecarboxyamide	-	-	-	-	-	-	-	-	-	-	-	-	-	-	-	-	-	-	-	-	-	-	-	-	-	-	-
C12248	compound	ellipse	#ADD8E6	5-Hydroxy-2-oxo-4-ureido-2,5-dihydro-1H-imidazole-5-carboxylate	2-Oxo-4-hydroxy-4-carboxy-5-ureidoimidazoline	-	-	-	-	-	-	-	-	-	-	-	-	-	-	-	-	-	-	-	-	-	-	-	-	-	-
hsa:646625	gene_protein	box	#d3d3d3	URAD	PRHOXNB	-	-	-	-	-	-	-	-	-	-	-	-	-	-	-	-	-	-	-	-	-	-	-	-	-	-
C02350	compound	ellipse	#ADD8E6	(S)-Allantoin	(S)(+)-Allantoin	-	-	-	-	-	-	-	-	-	-	-	-	-	-	-	-	-	-	-	-	-	-	-	-	-	-
hsa:50808	gene_protein	box	#d3d3d3	AK3	AK3L1	AK6	AKL3L	AKL3L1	FIX	-	-	-	-	-	-	-	-	-	-	-	-	-	-	-	-	-	-	-	-	-	-
hsa:5167	gene_protein	box	#d3d3d3	ENPP1	ARHR2	COLED	M6S1	NPP1	NPPS	PC-1	PCA1	PDNP1	-	-	-	-	-	-	-	-	-	-	-	-	-	-	-	-	-	-	-
hsa:5169	gene_protein	box	#d3d3d3	ENPP3	B10	CD203c	NPP3	PD-IBETA	PDNP3	-	-	-	-	-	-	-	-	-	-	-	-	-	-	-	-	-	-	-	-	-	-
C13747	compound	ellipse	#ADD8E6	1,7-Dimethylxanthine	Paraxanthine	-	-	-	-	-	-	-	-	-	-	-	-	-	-	-	-	-	-	-	-	-	-	-	-	-	-
C16358	compound	ellipse	#ADD8E6	1-Methylxanthine	-	-	-	-	-	-	-	-	-	-	-	-	-	-	-	-	-	-	-	-	-	-	-	-	-	-	-
C16359	compound	ellipse	#ADD8E6	1-Methyluric acid	-	-	-	-	-	-	-	-	-	-	-	-	-	-	-	-	-	-	-	-	-	-	-	-	-	-	-
C07480	compound	ellipse	#ADD8E6	Theobromine	3,7-Dimethylxanthine	-	-	-	-	-	-	-	-	-	-	-	-	-	-	-	-	-	-	-	-	-	-	-	-	-	-
C16360	compound	ellipse	#ADD8E6	3,7-Dimethyluric acid	-	-	-	-	-	-	-	-	-	-	-	-	-	-	-	-	-	-	-	-	-	-	-	-	-	-	-
hsa:1548	gene_protein	box	#d3d3d3	CYP2A6	CPA6	CYP2A	CYP2A3	CYPIIA6	P450C2A	P450PB	-	-	-	-	-	-	-	-	-	-	-	-	-	-	-	-	-	-	-	-	-
C16356	compound	ellipse	#ADD8E6	1,7-Dimethyluric acid	-	-	-	-	-	-	-	-	-	-	-	-	-	-	-	-	-	-	-	-	-	-	-	-	-	-	-
hsa:10	gene_protein	box	#d3d3d3	NAT2	AAC2	NAT-2	PNAT	-	-	-	-	-	-	-	-	-	-	-	-	-	-	-	-	-	-	-	-	-	-	-	-
hsa:9	gene_protein	box	#d3d3d3	NAT1	AAC1	MNAT	NAT-1	NATI	-	-	-	-	-	-	-	-	-	-	-	-	-	-	-	-	-	-	-	-	-	-	-
C16365	compound	ellipse	#ADD8E6	5-Acetylamino-6-formylamino-3-methyluracil	AFMU	-	-	-	-	-	-	-	-	-	-	-	-	-	-	-	-	-	-	-	-	-	-	-	-	-	-
C16353	compound	ellipse	#ADD8E6	7-Methylxanthine	-	-	-	-	-	-	-	-	-	-	-	-	-	-	-	-	-	-	-	-	-	-	-	-	-	-	-
C16355	compound	ellipse	#ADD8E6	7-Methyluric acid	-	-	-	-	-	-	-	-	-	-	-	-	-	-	-	-	-	-	-	-	-	-	-	-	-	-	-
C07481	compound	ellipse	#ADD8E6	Caffeine	1,3,7-Trimethylxanthine	-	-	-	-	-	-	-	-	-	-	-	-	-	-	-	-	-	-	-	-	-	-	-	-	-	-
hsa:790	gene_protein	box	#d3d3d3	CAD	CDG1Z	EIEE50	GATD4	-	-	-	-	-	-	-	-	-	-	-	-	-	-	-	-	-	-	-	-	-	-	-	-
C00438	compound	ellipse	#ADD8E6	N-Carbamoyl-L-aspartate	-	-	-	-	-	-	-	-	-	-	-	-	-	-	-	-	-	-	-	-	-	-	-	-	-	-	-
C00337	compound	ellipse	#ADD8E6	(S)-Dihydroorotate	(S)-4,5-Dihydroorotate	L-Dihydroorotate	L-Dihydroorotic acid	Dihydro-L-orotic acid	-	-	-	-	-	-	-	-	-	-	-	-	-	-	-	-	-	-	-	-	-	-	-
C01103	compound	ellipse	#ADD8E6	Orotidine 5'-phosphate	Orotidylic acid	-	-	-	-	-	-	-	-	-	-	-	-	-	-	-	-	-	-	-	-	-	-	-	-	-	-
hsa:7372	gene_protein	box	#d3d3d3	UMPS	OPRT	-	-	-	-	-	-	-	-	-	-	-	-	-	-	-	-	-	-	-	-	-	-	-	-	-	-
C00295	compound	ellipse	#ADD8E6	Orotate	Orotic acid	Uracil-6-carboxylic acid	-	-	-	-	-	-	-	-	-	-	-	-	-	-	-	-	-	-	-	-	-	-	-	-	-
C00015	compound	ellipse	#ADD8E6	UDP	Uridine 5'-diphosphate	-	-	-	-	-	-	-	-	-	-	-	-	-	-	-	-	-	-	-	-	-	-	-	-	-	-
C00075	compound	ellipse	#ADD8E6	UTP	Uridine 5'-triphosphate	Uridine triphosphate	-	-	-	-	-	-	-	-	-	-	-	-	-	-	-	-	-	-	-	-	-	-	-	-	-
C00105	compound	ellipse	#ADD8E6	UMP	Uridylic acid	Uridine monophosphate	Uridine 5'-monophosphate	5'Uridylic acid	-	-	-	-	-	-	-	-	-	-	-	-	-	-	-	-	-	-	-	-	-	-	-
hsa:129607	gene_protein	box	#d3d3d3	CMPK2	NDK	TMPK2	TYKi	UMP-CMPK2	-	-	-	-	-	-	-	-	-	-	-	-	-	-	-	-	-	-	-	-	-	-	-
hsa:51727	gene_protein	box	#d3d3d3	CMPK1	CK	CMK	CMPK	UMK	UMP-CMPK	UMPK	-	-	-	-	-	-	-	-	-	-	-	-	-	-	-	-	-	-	-	-	-
hsa:139596	gene_protein	box	#d3d3d3	UPRT	FUR1	UPP	-	-	-	-	-	-	-	-	-	-	-	-	-	-	-	-	-	-	-	-	-	-	-	-	-
C00106	compound	ellipse	#ADD8E6	Uracil	-	-	-	-	-	-	-	-	-	-	-	-	-	-	-	-	-	-	-	-	-	-	-	-	-	-	-
C00299	compound	ellipse	#ADD8E6	Uridine	-	-	-	-	-	-	-	-	-	-	-	-	-	-	-	-	-	-	-	-	-	-	-	-	-	-	-
hsa:151531	gene_protein	box	#d3d3d3	UPP2	UDRPASE2	UP2	UPASE2	-	-	-	-	-	-	-	-	-	-	-	-	-	-	-	-	-	-	-	-	-	-	-	-
hsa:7378	gene_protein	box	#d3d3d3	UPP1	UDRPASE	UP	UPASE	UPP	-	-	-	-	-	-	-	-	-	-	-	-	-	-	-	-	-	-	-	-	-	-	-
C00429	compound	ellipse	#ADD8E6	5,6-Dihydrouracil	Dihydro-2,4(1H,3H)-pyrimidinedione	Dihydrouracile	Dihydrouracil	5,6-Dihydro-2,4-dihydroxypyrimidine	Hydrouracil	2,4-Dioxotetrahydropyrimidine	-	-	-	-	-	-	-	-	-	-	-	-	-	-	-	-	-	-	-	-	-
hsa:1806	gene_protein	box	#d3d3d3	DPYD	DHP	DHPDHASE	DPD	-	-	-	-	-	-	-	-	-	-	-	-	-	-	-	-	-	-	-	-	-	-	-	-
hsa:1807	gene_protein	box	#d3d3d3	DPYS	DHP	DHPase	-	-	-	-	-	-	-	-	-	-	-	-	-	-	-	-	-	-	-	-	-	-	-	-	-
C02642	compound	ellipse	#ADD8E6	3-Ureidopropionate	3-Ureidopropanoate	beta-Ureidopropionic acid	N-Carbamoyl-beta-alanine	-	-	-	-	-	-	-	-	-	-	-	-	-	-	-	-	-	-	-	-	-	-	-	-
hsa:51733	gene_protein	box	#d3d3d3	UPB1	BUP1	-	-	-	-	-	-	-	-	-	-	-	-	-	-	-	-	-	-	-	-	-	-	-	-	-	-
C00099	compound	ellipse	#ADD8E6	beta-Alanine	3-Aminopropionic acid	3-Aminopropanoate	-	-	-	-	-	-	-	-	-	-	-	-	-	-	-	-	-	-	-	-	-	-	-	-	-
C00063	compound	ellipse	#ADD8E6	CTP	Cytidine 5'-triphosphate	Cytidine triphosphate	-	-	-	-	-	-	-	-	-	-	-	-	-	-	-	-	-	-	-	-	-	-	-	-	-
C00112	compound	ellipse	#ADD8E6	CDP	Cytidine 5'-diphosphate	Cytidine diphosphate	-	-	-	-	-	-	-	-	-	-	-	-	-	-	-	-	-	-	-	-	-	-	-	-	-
C00055	compound	ellipse	#ADD8E6	CMP	Cytidine-5'-monophosphate	Cytidylic acid	-	-	-	-	-	-	-	-	-	-	-	-	-	-	-	-	-	-	-	-	-	-	-	-	-
C00475	compound	ellipse	#ADD8E6	Cytidine	-	-	-	-	-	-	-	-	-	-	-	-	-	-	-	-	-	-	-	-	-	-	-	-	-	-	-
hsa:978	gene_protein	box	#d3d3d3	CDA	CDD	-	-	-	-	-	-	-	-	-	-	-	-	-	-	-	-	-	-	-	-	-	-	-	-	-	-
C00705	compound	ellipse	#ADD8E6	dCDP	2'-Deoxycytidine diphosphate	2'-Deoxycytidine 5'-diphosphate	-	-	-	-	-	-	-	-	-	-	-	-	-	-	-	-	-	-	-	-	-	-	-	-	-
C00458	compound	ellipse	#ADD8E6	dCTP	Deoxycytidine 5'-triphosphate	Deoxycytidine triphosphate	2'-Deoxycytidine 5'-triphosphate	-	-	-	-	-	-	-	-	-	-	-	-	-	-	-	-	-	-	-	-	-	-	-	-
C00239	compound	ellipse	#ADD8E6	dCMP	Deoxycytidylic acid	Deoxycytidine monophosphate	Deoxycytidylate	2'-Deoxycytidine 5'-monophosphate	-	-	-	-	-	-	-	-	-	-	-	-	-	-	-	-	-	-	-	-	-	-	-
hsa:79077	gene_protein	box	#d3d3d3	DCTPP1	CDA03	RS21C6	XTP3TPA	-	-	-	-	-	-	-	-	-	-	-	-	-	-	-	-	-	-	-	-	-	-	-	-
C00881	compound	ellipse	#ADD8E6	Deoxycytidine	2'-Deoxycytidine	-	-	-	-	-	-	-	-	-	-	-	-	-	-	-	-	-	-	-	-	-	-	-	-	-	-
hsa:1635	gene_protein	box	#d3d3d3	DCTD	-	-	-	-	-	-	-	-	-	-	-	-	-	-	-	-	-	-	-	-	-	-	-	-	-	-	-
C00365	compound	ellipse	#ADD8E6	dUMP	Deoxyuridylic acid	Deoxyuridine monophosphate	Deoxyuridine 5'-phosphate	2'-Deoxyuridine 5'-phosphate	-	-	-	-	-	-	-	-	-	-	-	-	-	-	-	-	-	-	-	-	-	-	-
C00460	compound	ellipse	#ADD8E6	dUTP	2'-Deoxyuridine 5'-triphosphate	-	-	-	-	-	-	-	-	-	-	-	-	-	-	-	-	-	-	-	-	-	-	-	-	-	-
hsa:1854	gene_protein	box	#d3d3d3	DUT	dUTPase	-	-	-	-	-	-	-	-	-	-	-	-	-	-	-	-	-	-	-	-	-	-	-	-	-	-
C01346	compound	ellipse	#ADD8E6	dUDP	2'-Deoxyuridine 5'-diphosphate	-	-	-	-	-	-	-	-	-	-	-	-	-	-	-	-	-	-	-	-	-	-	-	-	-	-
hsa:1841	gene_protein	box	#d3d3d3	DTYMK	CDC8	PP3731	TMPK	TYMK	-	-	-	-	-	-	-	-	-	-	-	-	-	-	-	-	-	-	-	-	-	-	-
C00526	compound	ellipse	#ADD8E6	Deoxyuridine	2-Deoxyuridine	2'-Deoxyuridine	-	-	-	-	-	-	-	-	-	-	-	-	-	-	-	-	-	-	-	-	-	-	-	-	-
hsa:7083	gene_protein	box	#d3d3d3	TK1	TK2	-	-	-	-	-	-	-	-	-	-	-	-	-	-	-	-	-	-	-	-	-	-	-	-	-	-
hsa:7084	gene_protein	box	#d3d3d3	TK2	MTDPS2	MTTK	PEOB3	SCA31	-	-	-	-	-	-	-	-	-	-	-	-	-	-	-	-	-	-	-	-	-	-	-
hsa:1890	gene_protein	box	#d3d3d3	TYMP	ECGF	ECGF1	MEDPS1	MNGIE	MTDPS1	PDECGF	TP	hPD-ECGF	-	-	-	-	-	-	-	-	-	-	-	-	-	-	-	-	-	-	-
hsa:7298	gene_protein	box	#d3d3d3	TYMS	HST422	TMS	TS	-	-	-	-	-	-	-	-	-	-	-	-	-	-	-	-	-	-	-	-	-	-	-	-
C00364	compound	ellipse	#ADD8E6	dTMP	Thymidine 5'-phosphate	Deoxythymidine 5'-phosphate	Thymidylic acid	5'-Thymidylic acid	Thymidine monophosphate	Deoxythymidylic acid	Thymidylate	-	-	-	-	-	-	-	-	-	-	-	-	-	-	-	-	-	-	-	-
C00363	compound	ellipse	#ADD8E6	dTDP	Deoxythymidine 5'-diphosphate	-	-	-	-	-	-	-	-	-	-	-	-	-	-	-	-	-	-	-	-	-	-	-	-	-	-
C00459	compound	ellipse	#ADD8E6	dTTP	Deoxythymidine triphosphate	Deoxythymidine 5'-triphosphate	TTP	-	-	-	-	-	-	-	-	-	-	-	-	-	-	-	-	-	-	-	-	-	-	-	-
C00214	compound	ellipse	#ADD8E6	Thymidine	Deoxythymidine	-	-	-	-	-	-	-	-	-	-	-	-	-	-	-	-	-	-	-	-	-	-	-	-	-	-
C00178	compound	ellipse	#ADD8E6	Thymine	5-Methyluracil	-	-	-	-	-	-	-	-	-	-	-	-	-	-	-	-	-	-	-	-	-	-	-	-	-	-
C21028	compound	ellipse	#ADD8E6	(R)-5,6-Dihydrothymine	(5R)-Dihydrothymine	-	-	-	-	-	-	-	-	-	-	-	-	-	-	-	-	-	-	-	-	-	-	-	-	-	-
C21029	compound	ellipse	#ADD8E6	(R)-3-Ureidoisobutyrate	(R)-N-Carbamyl-beta-aminoisobutyrate	-	-	-	-	-	-	-	-	-	-	-	-	-	-	-	-	-	-	-	-	-	-	-	-	-	-
C01205	compound	ellipse	#ADD8E6	(R)-3-Amino-2-methylpropanoate	(R)-3-Aminoisobutyrate	D-3-Aminoisobutanoate	(R)-beta-Aminoisobutyrate	-	-	-	-	-	-	-	-	-	-	-	-	-	-	-	-	-	-	-	-	-	-	-	-
hsa:1723	gene_protein	box	#d3d3d3	DHODH	DHOdehase	POADS	URA1	-	-	-	-	-	-	-	-	-	-	-	-	-	-	-	-	-	-	-	-	-	-	-	-
C06198	compound	ellipse	#ADD8E6	P1,P4-Bis(5'-uridyl) tetraphosphate	UppppU	-	-	-	-	-	-	-	-	-	-	-	-	-	-	-	-	-	-	-	-	-	-	-	-	-	-
C11038	compound	ellipse	#ADD8E6	2'-Deoxy-5-hydroxymethylcytidine-5'-diphosphate	-	-	-	-	-	-	-	-	-	-	-	-	-	-	-	-	-	-	-	-	-	-	-	-	-	-	-
C11039	compound	ellipse	#ADD8E6	2'-Deoxy-5-hydroxymethylcytidine-5'-triphosphate	-	-	-	-	-	-	-	-	-	-	-	-	-	-	-	-	-	-	-	-	-	-	-	-	-	-	-
C01042	compound	ellipse	#ADD8E6	N-Acetyl-L-aspartate	N-Acetyl-L-aspartic acid	-	-	-	-	-	-	-	-	-	-	-	-	-	-	-	-	-	-	-	-	-	-	-	-	-	-
hsa:443	gene_protein	box	#d3d3d3	ASPA	ACY2	ASP	-	-	-	-	-	-	-	-	-	-	-	-	-	-	-	-	-	-	-	-	-	-	-	-	-
C02362	compound	ellipse	#ADD8E6	2-Oxosuccinamate	2-Oxosuccinamic acid	gamma-Aminooxaloacetate	Oxaloacetamide	-	-	-	-	-	-	-	-	-	-	-	-	-	-	-	-	-	-	-	-	-	-	-	-
hsa:56954	gene_protein	box	#d3d3d3	NIT2	HEL-S-8a	-	-	-	-	-	-	-	-	-	-	-	-	-	-	-	-	-	-	-	-	-	-	-	-	-	-
hsa:440	gene_protein	box	#d3d3d3	ASNS	ASNSD	TS11	-	-	-	-	-	-	-	-	-	-	-	-	-	-	-	-	-	-	-	-	-	-	-	-	-
C00152	compound	ellipse	#ADD8E6	L-Asparagine	2-Aminosuccinamic acid	-	-	-	-	-	-	-	-	-	-	-	-	-	-	-	-	-	-	-	-	-	-	-	-	-	-
hsa:80150	gene_protein	box	#d3d3d3	ASRGL1	ALP	ALP1	CRASH	-	-	-	-	-	-	-	-	-	-	-	-	-	-	-	-	-	-	-	-	-	-	-	-
hsa:339983	gene_protein	box	#d3d3d3	NAT8L	CML3	NACED	NAT8-LIKE	-	-	-	-	-	-	-	-	-	-	-	-	-	-	-	-	-	-	-	-	-	-	-	-
hsa:259307	gene_protein	box	#d3d3d3	IL4I1	FIG1	LAAO	LAO	-	-	-	-	-	-	-	-	-	-	-	-	-	-	-	-	-	-	-	-	-	-	-	-
C00402	compound	ellipse	#ADD8E6	D-Aspartate	D-Aspartic acid	-	-	-	-	-	-	-	-	-	-	-	-	-	-	-	-	-	-	-	-	-	-	-	-	-	-
hsa:8528	gene_protein	box	#d3d3d3	DDO	DASOX	DDO-1	DDO-2	-	-	-	-	-	-	-	-	-	-	-	-	-	-	-	-	-	-	-	-	-	-	-	-
C00041	compound	ellipse	#ADD8E6	L-Alanine	L-2-Aminopropionic acid	L-alpha-Alanine	-	-	-	-	-	-	-	-	-	-	-	-	-	-	-	-	-	-	-	-	-	-	-	-	-
hsa:189	gene_protein	box	#d3d3d3	AGXT	AGT	AGT1	AGXT1	PH1	SPAT	SPT	TLH6	-	-	-	-	-	-	-	-	-	-	-	-	-	-	-	-	-	-	-	-
hsa:64902	gene_protein	box	#d3d3d3	AGXT2	AGT2	BAIBA	DAIBAT	-	-	-	-	-	-	-	-	-	-	-	-	-	-	-	-	-	-	-	-	-	-	-	-
C00232	compound	ellipse	#ADD8E6	Succinate semialdehyde	Succinic semialdehyde	4-Oxobutanoate	-	-	-	-	-	-	-	-	-	-	-	-	-	-	-	-	-	-	-	-	-	-	-	-	-
hsa:7915	gene_protein	box	#d3d3d3	ALDH5A1	SSADH	SSDH	-	-	-	-	-	-	-	-	-	-	-	-	-	-	-	-	-	-	-	-	-	-	-	-	-
C00334	compound	ellipse	#ADD8E6	4-Aminobutanoate	4-Aminobutanoic acid	4-Aminobutyrate	4-Aminobutyric acid	gamma-Aminobutyric acid	GABA	-	-	-	-	-	-	-	-	-	-	-	-	-	-	-	-	-	-	-	-	-	-
hsa:18	gene_protein	box	#d3d3d3	ABAT	GABA-AT	GABAT	NPD009	-	-	-	-	-	-	-	-	-	-	-	-	-	-	-	-	-	-	-	-	-	-	-	-
hsa:2571	gene_protein	box	#d3d3d3	GAD1	CPSQ1	GAD	SCP	-	-	-	-	-	-	-	-	-	-	-	-	-	-	-	-	-	-	-	-	-	-	-	-
hsa:2572	gene_protein	box	#d3d3d3	GAD2	GAD65	-	-	-	-	-	-	-	-	-	-	-	-	-	-	-	-	-	-	-	-	-	-	-	-	-	-
C00940	compound	ellipse	#ADD8E6	2-Oxoglutaramate	2-Oxoglutaramic acid	alpha-Ketoglutaramate	2-Ketoglutaramate	-	-	-	-	-	-	-	-	-	-	-	-	-	-	-	-	-	-	-	-	-	-	-	-
hsa:2673	gene_protein	box	#d3d3d3	GFPT1	CMS12	CMSTA1	GFA	GFAT	GFAT_1	GFAT1	GFAT1m	GFPT	GFPT1L	MSLG	-	-	-	-	-	-	-	-	-	-	-	-	-	-	-	-	-
hsa:9945	gene_protein	box	#d3d3d3	GFPT2	GFAT	GFAT_2	GFAT2	-	-	-	-	-	-	-	-	-	-	-	-	-	-	-	-	-	-	-	-	-	-	-	-
C00352	compound	ellipse	#ADD8E6	D-Glucosamine 6-phosphate	D-Glucosamine phosphate	-	-	-	-	-	-	-	-	-	-	-	-	-	-	-	-	-	-	-	-	-	-	-	-	-	-
hsa:284716	gene_protein	box	#d3d3d3	RIMKLA	FAM80A	NAAGS	NAAGS-II	-	-	-	-	-	-	-	-	-	-	-	-	-	-	-	-	-	-	-	-	-	-	-	-
hsa:57494	gene_protein	box	#d3d3d3	RIMKLB	FAM80B	NAAGS	NAAGS-I	-	-	-	-	-	-	-	-	-	-	-	-	-	-	-	-	-	-	-	-	-	-	-	-
C12270	compound	ellipse	#ADD8E6	N-Acetylaspartylglutamate	NAAG	Isospaglumic acid	N-Acetyl-L-aspartyl-L-glutamate	-	-	-	-	-	-	-	-	-	-	-	-	-	-	-	-	-	-	-	-	-	-	-	-
C20776	compound	ellipse	#ADD8E6	N-Acetylaspartylglutamylglutamate	N-Acetyl-L-aspartyl-L-glutamyl-L-glutamate	NAAG2	-	-	-	-	-	-	-	-	-	-	-	-	-	-	-	-	-	-	-	-	-	-	-	-	-
hsa:2346	gene_protein	box	#d3d3d3	FOLH1	FGCP	FOLH	GCP2	GCPII	NAALAD1	NAALAdase	PSM	PSMA	mGCP	-	-	-	-	-	-	-	-	-	-	-	-	-	-	-	-	-	-
C20775	compound	ellipse	#ADD8E6	beta-Citryl-L-glutamate	beta-Citrylglutamate	-	-	-	-	-	-	-	-	-	-	-	-	-	-	-	-	-	-	-	-	-	-	-	-	-	-
C00065	compound	ellipse	#ADD8E6	L-Serine	L-2-Amino-3-hydroxypropionic acid	L-3-Hydroxy-alanine	Serine	-	-	-	-	-	-	-	-	-	-	-	-	-	-	-	-	-	-	-	-	-	-	-	-
hsa:63826	gene_protein	box	#d3d3d3	SRR	ILV1	ISO1	-	-	-	-	-	-	-	-	-	-	-	-	-	-	-	-	-	-	-	-	-	-	-	-	-
C00740	compound	ellipse	#ADD8E6	D-Serine	-	-	-	-	-	-	-	-	-	-	-	-	-	-	-	-	-	-	-	-	-	-	-	-	-	-	-
C00114	compound	ellipse	#ADD8E6	Choline	Bilineurine	-	-	-	-	-	-	-	-	-	-	-	-	-	-	-	-	-	-	-	-	-	-	-	-	-	-
hsa:55349	gene_protein	box	#d3d3d3	CHDH	-	-	-	-	-	-	-	-	-	-	-	-	-	-	-	-	-	-	-	-	-	-	-	-	-	-	-
C00576	compound	ellipse	#ADD8E6	Betaine aldehyde	-	-	-	-	-	-	-	-	-	-	-	-	-	-	-	-	-	-	-	-	-	-	-	-	-	-	-
C00719	compound	ellipse	#ADD8E6	Betaine	Trimethylaminoacetate	Glycine betaine	N,N,N-Trimethylglycine	Trimethylammonioacetate	-	-	-	-	-	-	-	-	-	-	-	-	-	-	-	-	-	-	-	-	-	-	-
hsa:635	gene_protein	box	#d3d3d3	BHMT	BHMT1	HEL-S-61p	-	-	-	-	-	-	-	-	-	-	-	-	-	-	-	-	-	-	-	-	-	-	-	-	-
C01026	compound	ellipse	#ADD8E6	N,N-Dimethylglycine	Dimethylglycine	-	-	-	-	-	-	-	-	-	-	-	-	-	-	-	-	-	-	-	-	-	-	-	-	-	-
C00168	compound	ellipse	#ADD8E6	Hydroxypyruvate	Hydroxypyruvic acid	3-Hydroxypyruvate	3-Hydroxypyruvic acid	-	-	-	-	-	-	-	-	-	-	-	-	-	-	-	-	-	-	-	-	-	-	-	-
C00581	compound	ellipse	#ADD8E6	Guanidinoacetate	Guanidinoacetic acid	Glycocyamine	N-Amidinoglycine	Guanidoacetic acid	-	-	-	-	-	-	-	-	-	-	-	-	-	-	-	-	-	-	-	-	-	-	-
hsa:2593	gene_protein	box	#d3d3d3	GAMT	CCDS2	HEL-S-20	PIG2	TP53I2	-	-	-	-	-	-	-	-	-	-	-	-	-	-	-	-	-	-	-	-	-	-	-
C00300	compound	ellipse	#ADD8E6	Creatine	alpha-Methylguanidino acetic acid	Methylglycocyamine	-	-	-	-	-	-	-	-	-	-	-	-	-	-	-	-	-	-	-	-	-	-	-	-	-
hsa:26227	gene_protein	box	#d3d3d3	PHGDH	3-PGDH	3PGDH	HEL-S-113	NLS	NLS1	PDG	PGAD	PGD	PGDH	PHGDHD	SERA	-	-	-	-	-	-	-	-	-	-	-	-	-	-	-	-
C03232	compound	ellipse	#ADD8E6	3-Phosphonooxypyruvate	3-Phosphonooxypyruvic acid	3-Phosphohydroxypyruvate	3-Phosphohydroxypyruvic acid	3-Phosphooxypyruvate	-	-	-	-	-	-	-	-	-	-	-	-	-	-	-	-	-	-	-	-	-	-	-
hsa:29958	gene_protein	box	#d3d3d3	DMGDH	DMGDHD	ME2GLYDH	-	-	-	-	-	-	-	-	-	-	-	-	-	-	-	-	-	-	-	-	-	-	-	-	-
C00213	compound	ellipse	#ADD8E6	Sarcosine	N-Methylglycine	-	-	-	-	-	-	-	-	-	-	-	-	-	-	-	-	-	-	-	-	-	-	-	-	-	-
hsa:102724560	gene_protein	box	#d3d3d3	CBSL	CBS	-	-	-	-	-	-	-	-	-	-	-	-	-	-	-	-	-	-	-	-	-	-	-	-	-	-
hsa:875	gene_protein	box	#d3d3d3	CBS	CBSL	HIP4	-	-	-	-	-	-	-	-	-	-	-	-	-	-	-	-	-	-	-	-	-	-	-	-	-
C02291	compound	ellipse	#ADD8E6	L-Cystathionine	-	-	-	-	-	-	-	-	-	-	-	-	-	-	-	-	-	-	-	-	-	-	-	-	-	-	-
hsa:1491	gene_protein	box	#d3d3d3	CTH	-	-	-	-	-	-	-	-	-	-	-	-	-	-	-	-	-	-	-	-	-	-	-	-	-	-	-
C00097	compound	ellipse	#ADD8E6	L-Cysteine	L-2-Amino-3-mercaptopropionic acid	-	-	-	-	-	-	-	-	-	-	-	-	-	-	-	-	-	-	-	-	-	-	-	-	-	-
hsa:2628	gene_protein	box	#d3d3d3	GATM	AGAT	AT	CCDS3	-	-	-	-	-	-	-	-	-	-	-	-	-	-	-	-	-	-	-	-	-	-	-	-
C01005	compound	ellipse	#ADD8E6	O-Phospho-L-serine	L-O-Phosphoserine	3-Phosphoserine	Dexfosfoserine	3-Phospho-L-serine	-	-	-	-	-	-	-	-	-	-	-	-	-	-	-	-	-	-	-	-	-	-	-
hsa:29968	gene_protein	box	#d3d3d3	PSAT1	EPIP	NLS2	PSA	PSAT	PSATD	-	-	-	-	-	-	-	-	-	-	-	-	-	-	-	-	-	-	-	-	-	-
hsa:51268	gene_protein	box	#d3d3d3	PIPOX	LPIPOX	-	-	-	-	-	-	-	-	-	-	-	-	-	-	-	-	-	-	-	-	-	-	-	-	-	-
hsa:1757	gene_protein	box	#d3d3d3	SARDH	BPR-2	DMGDHL1	SAR	SARD	SDH	-	-	-	-	-	-	-	-	-	-	-	-	-	-	-	-	-	-	-	-	-	-
hsa:5723	gene_protein	box	#d3d3d3	PSPH	PSP	PSPHD	-	-	-	-	-	-	-	-	-	-	-	-	-	-	-	-	-	-	-	-	-	-	-	-	-
hsa:6470	gene_protein	box	#d3d3d3	SHMT1	CSHMT	SHMT	-	-	-	-	-	-	-	-	-	-	-	-	-	-	-	-	-	-	-	-	-	-	-	-	-
hsa:6472	gene_protein	box	#d3d3d3	SHMT2	GLYA	HEL-S-51e	SHMT	-	-	-	-	-	-	-	-	-	-	-	-	-	-	-	-	-	-	-	-	-	-	-	-
C00143	compound	ellipse	#ADD8E6	5,10-Methylenetetrahydrofolate	(6R)-5,10-Methylenetetrahydrofolate	5,10-Methylene-THF	-	-	-	-	-	-	-	-	-	-	-	-	-	-	-	-	-	-	-	-	-	-	-	-	-
C00188	compound	ellipse	#ADD8E6	L-Threonine	2-Amino-3-hydroxybutyric acid	-	-	-	-	-	-	-	-	-	-	-	-	-	-	-	-	-	-	-	-	-	-	-	-	-	-
hsa:10993	gene_protein	box	#d3d3d3	SDS	SDH	-	-	-	-	-	-	-	-	-	-	-	-	-	-	-	-	-	-	-	-	-	-	-	-	-	-
hsa:113675	gene_protein	box	#d3d3d3	SDSL	SDH_2	SDS-RS1	TDH	cSDH	-	-	-	-	-	-	-	-	-	-	-	-	-	-	-	-	-	-	-	-	-	-	-
C00109	compound	ellipse	#ADD8E6	2-Oxobutanoate	2-Ketobutyric acid	2-Oxobutyric acid	2-Oxobutyrate	2-Oxobutanoic acid	alpha-Ketobutyric acid	alpha-Ketobutyrate	-	-	-	-	-	-	-	-	-	-	-	-	-	-	-	-	-	-	-	-	-
hsa:1610	gene_protein	box	#d3d3d3	DAO	DAAO	DAMOX	OXDA	-	-	-	-	-	-	-	-	-	-	-	-	-	-	-	-	-	-	-	-	-	-	-	-
C00048	compound	ellipse	#ADD8E6	Glyoxylate	Glyoxalate	Glyoxylic acid	-	-	-	-	-	-	-	-	-	-	-	-	-	-	-	-	-	-	-	-	-	-	-	-	-
hsa:23464	gene_protein	box	#d3d3d3	GCAT	KBL	-	-	-	-	-	-	-	-	-	-	-	-	-	-	-	-	-	-	-	-	-	-	-	-	-	-
C03508	compound	ellipse	#ADD8E6	L-2-Amino-3-oxobutanoic acid	L-2-Amino-3-oxobutanoate	L-2-Amino-acetoacetate	(S)-2-Amino-3-oxobutanoic acid	-	-	-	-	-	-	-	-	-	-	-	-	-	-	-	-	-	-	-	-	-	-	-	-
C02051	compound	ellipse	#ADD8E6	Lipoylprotein	H-Protein-lipoyllysine	[GCSH]-N6-lipoyl-L-lysine	[GcvH]-N6-lipoyl-L-lysine	[Glycine cleavage system H]-N6-lipoyl-L-lysine	[Glycine-cleavage complex H protein]-N6-lipoyl-L-lysine	-	-	-	-	-	-	-	-	-	-	-	-	-	-	-	-	-	-	-	-	-	-
hsa:2731	gene_protein	box	#d3d3d3	GLDC	GCE	GCSP	HYGN1	-	-	-	-	-	-	-	-	-	-	-	-	-	-	-	-	-	-	-	-	-	-	-	-
C01242	compound	ellipse	#ADD8E6	[Protein]-S8-aminomethyldihydrolipoyllysine	H-protein-S-aminomethyldihydrolipoyllysine	S-Aminomethyldihydrolipoylprotein	[Glycine-cleavage complex H protein]-S-aminomethyl-N6-dihydrolipoyl-L-lysine	-	-	-	-	-	-	-	-	-	-	-	-	-	-	-	-	-	-	-	-	-	-	-	-
C00011	compound	ellipse	#ADD8E6	CO2	Carbon dioxide	-	-	-	-	-	-	-	-	-	-	-	-	-	-	-	-	-	-	-	-	-	-	-	-	-	-
hsa:211	gene_protein	box	#d3d3d3	ALAS1	ALAS	ALAS-H	ALAS3	ALASH	MIG4	-	-	-	-	-	-	-	-	-	-	-	-	-	-	-	-	-	-	-	-	-	-
hsa:212	gene_protein	box	#d3d3d3	ALAS2	ALAS-E	ALASE	ANH1	ASB	SIDBA1	XLDPP	XLEPP	XLSA	-	-	-	-	-	-	-	-	-	-	-	-	-	-	-	-	-	-	-
C00430	compound	ellipse	#ADD8E6	5-Aminolevulinate	5-Amino-4-oxopentanoate	5-Amino-4-oxovaleric acid	-	-	-	-	-	-	-	-	-	-	-	-	-	-	-	-	-	-	-	-	-	-	-	-	-
C01888	compound	ellipse	#ADD8E6	Aminoacetone	1-Amino-2-propanone	-	-	-	-	-	-	-	-	-	-	-	-	-	-	-	-	-	-	-	-	-	-	-	-	-	-
hsa:4128	gene_protein	box	#d3d3d3	MAOA	BRNRS	MAO-A	-	-	-	-	-	-	-	-	-	-	-	-	-	-	-	-	-	-	-	-	-	-	-	-	-
hsa:4129	gene_protein	box	#d3d3d3	MAOB	-	-	-	-	-	-	-	-	-	-	-	-	-	-	-	-	-	-	-	-	-	-	-	-	-	-	-
hsa:314	gene_protein	box	#d3d3d3	AOC2	DAO2	RAO	SSAO	-	-	-	-	-	-	-	-	-	-	-	-	-	-	-	-	-	-	-	-	-	-	-	-
hsa:8639	gene_protein	box	#d3d3d3	AOC3	HPAO	SSAO	VAP-1	VAP1	-	-	-	-	-	-	-	-	-	-	-	-	-	-	-	-	-	-	-	-	-	-	-
C00546	compound	ellipse	#ADD8E6	Methylglyoxal	Pyruvaldehyde	Pyruvic aldehyde	2-Ketopropionaldehyde	2-Oxopropanal	-	-	-	-	-	-	-	-	-	-	-	-	-	-	-	-	-	-	-	-	-	-	-
hsa:275	gene_protein	box	#d3d3d3	AMT	GCE	GCST	GCVT	NKH	-	-	-	-	-	-	-	-	-	-	-	-	-	-	-	-	-	-	-	-	-	-	-
C00101	compound	ellipse	#ADD8E6	Tetrahydrofolate	5,6,7,8-Tetrahydrofolate	Tetrahydrofolic acid	THF	(6S)-Tetrahydrofolate	(6S)-Tetrahydrofolic acid	(6S)-THFA	-	-	-	-	-	-	-	-	-	-	-	-	-	-	-	-	-	-	-	-	-
C02972	compound	ellipse	#ADD8E6	Dihydrolipoylprotein	[H protein]-dihydrolipoyllysine	[GCSH]-N6-[(R)-dihydrolipoyl]-L-lysine	[GcvH]-N6-[(R)-dihydrolipoyl]-L-lysine	[Glycine cleavage system H]-N6-[(R)-dihydrolipoyl]-L-lysine	-	-	-	-	-	-	-	-	-	-	-	-	-	-	-	-	-	-	-	-	-	-	-
hsa:27232	gene_protein	box	#d3d3d3	GNMT	HEL-S-182mP	-	-	-	-	-	-	-	-	-	-	-	-	-	-	-	-	-	-	-	-	-	-	-	-	-	-
C01180	compound	ellipse	#ADD8E6	4-Methylthio-2-oxobutanoic acid	4-Methylthio-2-oxobutanoate	4-(Methylsulfanyl)-2-oxobutanoate	2-Keto-4-methylthiobutyric acid	2-Oxo-4-methylthiobutanoate	2-Oxo-4-methylthiobutanoic acid	-	-	-	-	-	-	-	-	-	-	-	-	-	-	-	-	-	-	-	-	-	-
C00073	compound	ellipse	#ADD8E6	L-Methionine	Methionine	L-2-Amino-4methylthiobutyric acid	-	-	-	-	-	-	-	-	-	-	-	-	-	-	-	-	-	-	-	-	-	-	-	-	-
C15606	compound	ellipse	#ADD8E6	1,2-Dihydroxy-5-(methylthio)pent-1-en-3-one	1,2-Dihydroxy-5-(methylsulfanyl)pent-1-en-3-one	-	-	-	-	-	-	-	-	-	-	-	-	-	-	-	-	-	-	-	-	-	-	-	-	-	-
hsa:55256	gene_protein	box	#d3d3d3	ADI1	APL1	ARD	Fe-ARD	HMFT1638	MTCBP1	Ni-ARD	SIPL	mtnD	-	-	-	-	-	-	-	-	-	-	-	-	-	-	-	-	-	-	-
C08276	compound	ellipse	#ADD8E6	3-(Methylthio)propanoate	3-(Methylthio)propionic acid	3-Methylthiopropionate	3-(Methylsulfanyl)propanoate	-	-	-	-	-	-	-	-	-	-	-	-	-	-	-	-	-	-	-	-	-	-	-	-
C04582	compound	ellipse	#ADD8E6	S-Methyl-5-thio-D-ribulose 1-phosphate	5-(Methylsulfanyl)-D-ribulose 1-phosphate	-	-	-	-	-	-	-	-	-	-	-	-	-	-	-	-	-	-	-	-	-	-	-	-	-	-
hsa:51074	gene_protein	box	#d3d3d3	APIP	APIP2	CGI-29	CGI29	MMRP19	hAPIP	-	-	-	-	-	-	-	-	-	-	-	-	-	-	-	-	-	-	-	-	-	-
C15650	compound	ellipse	#ADD8E6	2,3-Diketo-5-methylthiopentyl-1-phosphate	5-(Methylthio)-2,3-dioxopentyl phosphate	5-(Methylsulfanyl)-2,3-dioxopentyl phosphate	-	-	-	-	-	-	-	-	-	-	-	-	-	-	-	-	-	-	-	-	-	-	-	-	-
C04188	compound	ellipse	#ADD8E6	S-Methyl-5-thio-D-ribose 1-phosphate	S-Methyl-5-thio-alpha-D-ribose 1-phosphate	S-Methyl-5-thio-5-deoxy-D-ribose 1-phosphate	-	-	-	-	-	-	-	-	-	-	-	-	-	-	-	-	-	-	-	-	-	-	-	-	-
hsa:84245	gene_protein	box	#d3d3d3	MRI1	M1Pi	MRDI	MTNA	Ypr118w	-	-	-	-	-	-	-	-	-	-	-	-	-	-	-	-	-	-	-	-	-	-	-
C00170	compound	ellipse	#ADD8E6	5'-Methylthioadenosine	Methylthioadenosine	S-Methyl-5'-thioadenosine	5-Methylthioadenosine	5'-Deoxy-5'-(methylthio)adenosine	Thiomethyladenosine	MTA	-	-	-	-	-	-	-	-	-	-	-	-	-	-	-	-	-	-	-	-	-
hsa:4507	gene_protein	box	#d3d3d3	MTAP	BDMF	DMSFH	DMSMFH	HEL-249	LGMBF	MSAP	c86fus	-	-	-	-	-	-	-	-	-	-	-	-	-	-	-	-	-	-	-	-
C01137	compound	ellipse	#ADD8E6	S-Adenosylmethioninamine	(5-Deoxy-5-adenosyl)(3-aminopropyl)methylsulfonium	(5-Deoxy-5-adenosyl)(3-aminopropyl)methylsulfonium cation	S-Adenosyl-(5')-3-methylthiopropylamine	S-Adenosyl 3-(methylthio)propylamine	S-Adenosyl 3-(methylsulfanyl)propylamine	Decarboxy-AdoMet	-	-	-	-	-	-	-	-	-	-	-	-	-	-	-	-	-	-	-	-	-
hsa:6723	gene_protein	box	#d3d3d3	SRM	PAPT	SPDSY	SPS1	SRML1	-	-	-	-	-	-	-	-	-	-	-	-	-	-	-	-	-	-	-	-	-	-	-
C00019	compound	ellipse	#ADD8E6	S-Adenosyl-L-methionine	S-Adenosylmethionine	AdoMet	SAM	-	-	-	-	-	-	-	-	-	-	-	-	-	-	-	-	-	-	-	-	-	-	-	-
hsa:262	gene_protein	box	#d3d3d3	AMD1	ADOMETDC	AMD	SAMDC	-	-	-	-	-	-	-	-	-	-	-	-	-	-	-	-	-	-	-	-	-	-	-	-
C00155	compound	ellipse	#ADD8E6	L-Homocysteine	L-2-Amino-4-mercaptobutyric acid	Homocysteine	-	-	-	-	-	-	-	-	-	-	-	-	-	-	-	-	-	-	-	-	-	-	-	-	-
hsa:4548	gene_protein	box	#d3d3d3	MTR	HMAG	MS	cblG	-	-	-	-	-	-	-	-	-	-	-	-	-	-	-	-	-	-	-	-	-	-	-	-
hsa:56267	gene_protein	box	#d3d3d3	KYAT3	CCBL2	KAT3	KATIII	-	-	-	-	-	-	-	-	-	-	-	-	-	-	-	-	-	-	-	-	-	-	-	-
hsa:883	gene_protein	box	#d3d3d3	KYAT1	CCBL1	GTK	KAT1	KATI	-	-	-	-	-	-	-	-	-	-	-	-	-	-	-	-	-	-	-	-	-	-	-
hsa:27430	gene_protein	box	#d3d3d3	MAT2B	MAT-II	MATIIbeta	Nbla02999	SDR23E1	TGR	-	-	-	-	-	-	-	-	-	-	-	-	-	-	-	-	-	-	-	-	-	-
hsa:4143	gene_protein	box	#d3d3d3	MAT1A	MAT	MATA1	SAMS	SAMS1	-	-	-	-	-	-	-	-	-	-	-	-	-	-	-	-	-	-	-	-	-	-	-
hsa:4144	gene_protein	box	#d3d3d3	MAT2A	MATA2	MATII	SAMS2	-	-	-	-	-	-	-	-	-	-	-	-	-	-	-	-	-	-	-	-	-	-	-	-
C00021	compound	ellipse	#ADD8E6	S-Adenosyl-L-homocysteine	S-Adenosylhomocysteine	-	-	-	-	-	-	-	-	-	-	-	-	-	-	-	-	-	-	-	-	-	-	-	-	-	-
hsa:10768	gene_protein	box	#d3d3d3	AHCYL1	DCAL	IRBIT	PPP1R78	PRO0233	XPVKONA	-	-	-	-	-	-	-	-	-	-	-	-	-	-	-	-	-	-	-	-	-	-
hsa:191	gene_protein	box	#d3d3d3	AHCY	SAHH	adoHcyase	-	-	-	-	-	-	-	-	-	-	-	-	-	-	-	-	-	-	-	-	-	-	-	-	-
hsa:23382	gene_protein	box	#d3d3d3	AHCYL2	ADOHCYASE3	IRBIT2	-	-	-	-	-	-	-	-	-	-	-	-	-	-	-	-	-	-	-	-	-	-	-	-	-
hsa:1786	gene_protein	box	#d3d3d3	DNMT1	ADCADN	AIM	CXXC9	DNMT	HSN1E	MCMT	m.HsaI	-	-	-	-	-	-	-	-	-	-	-	-	-	-	-	-	-	-	-	-
hsa:1788	gene_protein	box	#d3d3d3	DNMT3A	DNMT3A2	HESJAS	M.HsaIIIA	TBRS	-	-	-	-	-	-	-	-	-	-	-	-	-	-	-	-	-	-	-	-	-	-	-
hsa:1789	gene_protein	box	#d3d3d3	DNMT3B	ICF	ICF1	M.HsaIIIB	-	-	-	-	-	-	-	-	-	-	-	-	-	-	-	-	-	-	-	-	-	-	-	-
hsa:23743	gene_protein	box	#d3d3d3	BHMT2	-	-	-	-	-	-	-	-	-	-	-	-	-	-	-	-	-	-	-	-	-	-	-	-	-	-	-
hsa:58478	gene_protein	box	#d3d3d3	ENOPH1	E1	MASA	MST145	mtnC	-	-	-	-	-	-	-	-	-	-	-	-	-	-	-	-	-	-	-	-	-	-	-
C02218	compound	ellipse	#ADD8E6	Dehydroalanine	2-Aminoacrylate	2-Aminoprop-2-enoate	-	-	-	-	-	-	-	-	-	-	-	-	-	-	-	-	-	-	-	-	-	-	-	-	-
C00506	compound	ellipse	#ADD8E6	L-Cysteate	L-Cysteic acid	3-Sulfoalanine	2-Amino-3-sulfopropionic acid	-	-	-	-	-	-	-	-	-	-	-	-	-	-	-	-	-	-	-	-	-	-	-	-
C05528	compound	ellipse	#ADD8E6	3-Sulfopyruvate	3-Sulfopyruvic acid	-	-	-	-	-	-	-	-	-	-	-	-	-	-	-	-	-	-	-	-	-	-	-	-	-	-
C00491	compound	ellipse	#ADD8E6	L-Cystine	L-Dicysteine	L-alpha-Diamino-beta-dithiolactic acid	-	-	-	-	-	-	-	-	-	-	-	-	-	-	-	-	-	-	-	-	-	-	-	-	-
C01962	compound	ellipse	#ADD8E6	Thiocysteine	S-Mercapto-L-cysteine	L-Thiocysteine	-	-	-	-	-	-	-	-	-	-	-	-	-	-	-	-	-	-	-	-	-	-	-	-	-
hsa:1036	gene_protein	box	#d3d3d3	CDO1	CDO-I	-	-	-	-	-	-	-	-	-	-	-	-	-	-	-	-	-	-	-	-	-	-	-	-	-	-
C00606	compound	ellipse	#ADD8E6	3-Sulfino-L-alanine	L-Cysteinesulfinic acid	3-Sulphino-L-alanine	3-Sulfinoalanine	-	-	-	-	-	-	-	-	-	-	-	-	-	-	-	-	-	-	-	-	-	-	-	-
C05527	compound	ellipse	#ADD8E6	3-Sulfinylpyruvate	3-Sulfinopyruvate	-	-	-	-	-	-	-	-	-	-	-	-	-	-	-	-	-	-	-	-	-	-	-	-	-	-
C00957	compound	ellipse	#ADD8E6	Mercaptopyruvate	3-Mercaptopyruvic acid	3-Mercaptopyruvate	-	-	-	-	-	-	-	-	-	-	-	-	-	-	-	-	-	-	-	-	-	-	-	-	-
hsa:4357	gene_protein	box	#d3d3d3	MPST	MST	TST2	TUM1	-	-	-	-	-	-	-	-	-	-	-	-	-	-	-	-	-	-	-	-	-	-	-	-
hsa:7263	gene_protein	box	#d3d3d3	TST	RDS	-	-	-	-	-	-	-	-	-	-	-	-	-	-	-	-	-	-	-	-	-	-	-	-	-	-
C05823	compound	ellipse	#ADD8E6	3-Mercaptolactate	L-3-Mercaptolactate	(R)-3-Mercaptolactate	-	-	-	-	-	-	-	-	-	-	-	-	-	-	-	-	-	-	-	-	-	-	-	-	-
hsa:6611	gene_protein	box	#d3d3d3	SMS	MRSR	SPMSY	SRS	SpS	-	-	-	-	-	-	-	-	-	-	-	-	-	-	-	-	-	-	-	-	-	-	-
C11537	compound	ellipse	#ADD8E6	(2R)-3-Sulfolactate	(R)-3-Sulfolactate	-	-	-	-	-	-	-	-	-	-	-	-	-	-	-	-	-	-	-	-	-	-	-	-	-	-
C21015	compound	ellipse	#ADD8E6	gamma-L-Glutamyl-L-2-aminobutyrate	-	-	-	-	-	-	-	-	-	-	-	-	-	-	-	-	-	-	-	-	-	-	-	-	-	-	-
hsa:2937	gene_protein	box	#d3d3d3	GSS	GSHS	HEL-S-64p	HEL-S-88n	-	-	-	-	-	-	-	-	-	-	-	-	-	-	-	-	-	-	-	-	-	-	-	-
C21016	compound	ellipse	#ADD8E6	Ophthalmate	gamma-L-Glutamyl-L-2-aminobutyrylglycine	-	-	-	-	-	-	-	-	-	-	-	-	-	-	-	-	-	-	-	-	-	-	-	-	-	-
C02356	compound	ellipse	#ADD8E6	(S)-2-Aminobutanoate	(S)-2-Aminobutanoic acid	(S)-2-Aminobutyric acid	-	-	-	-	-	-	-	-	-	-	-	-	-	-	-	-	-	-	-	-	-	-	-	-	-
hsa:2729	gene_protein	box	#d3d3d3	GCLC	GCL	GCS	GLCL	GLCLC	-	-	-	-	-	-	-	-	-	-	-	-	-	-	-	-	-	-	-	-	-	-	-
hsa:2730	gene_protein	box	#d3d3d3	GCLM	GLCLR	-	-	-	-	-	-	-	-	-	-	-	-	-	-	-	-	-	-	-	-	-	-	-	-	-	-
hsa:586	gene_protein	box	#d3d3d3	BCAT1	BCATC	BCT1	ECA39	MECA39	PNAS121	PP18	-	-	-	-	-	-	-	-	-	-	-	-	-	-	-	-	-	-	-	-	-
hsa:587	gene_protein	box	#d3d3d3	BCAT2	BCAM	BCATM	BCT2	PP18	-	-	-	-	-	-	-	-	-	-	-	-	-	-	-	-	-	-	-	-	-	-	-
C15978	compound	ellipse	#ADD8E6	2-Methyl-1-hydroxybutyl-ThPP	2-Methyl-1-hydroxybutyl-TPP	-	-	-	-	-	-	-	-	-	-	-	-	-	-	-	-	-	-	-	-	-	-	-	-	-	-
hsa:593	gene_protein	box	#d3d3d3	BCKDHA	BCKDE1A	MSU	MSUD1	OVD1A	-	-	-	-	-	-	-	-	-	-	-	-	-	-	-	-	-	-	-	-	-	-	-
hsa:594	gene_protein	box	#d3d3d3	BCKDHB	BCKDE1B	BCKDH_E1-beta	E1B	-	-	-	-	-	-	-	-	-	-	-	-	-	-	-	-	-	-	-	-	-	-	-	-
C15979	compound	ellipse	#ADD8E6	[Dihydrolipoyllysine-residue (2-methylpropanoyl)transferase] S-(2-methylbutanoyl)dihydrolipoyllysine	S-(2-Methylbutanoyl)-dihydrolipoamide-E	-	-	-	-	-	-	-	-	-	-	-	-	-	-	-	-	-	-	-	-	-	-	-	-	-	-
C15976	compound	ellipse	#ADD8E6	2-Methyl-1-hydroxypropyl-ThPP	2-Methyl-1-hydroxypropyl-TPP	-	-	-	-	-	-	-	-	-	-	-	-	-	-	-	-	-	-	-	-	-	-	-	-	-	-
C15977	compound	ellipse	#ADD8E6	[Dihydrolipoyllysine-residue (2-methylpropanoyl)transferase] S-(2-methylpropanoyl)dihydrolipoyllysine	S-(2-Methylpropanoyl)-dihydrolipoamide-E	S-(2-Methylpropionyl)-dihydrolipoamide-E	Enzyme N6-(S-[2-methylpropanoyl]dihydrolipoyl)lysine	-	-	-	-	-	-	-	-	-	-	-	-	-	-	-	-	-	-	-	-	-	-	-	-
C15974	compound	ellipse	#ADD8E6	3-Methyl-1-hydroxybutyl-ThPP	3-Methyl-1-hydroxybutyl-TPP	-	-	-	-	-	-	-	-	-	-	-	-	-	-	-	-	-	-	-	-	-	-	-	-	-	-
C15975	compound	ellipse	#ADD8E6	[Dihydrolipoyllysine-residue (2-methylpropanoyl)transferase] S-(3-methylbutanoyl)dihydrolipoyllysine	S-(3-Methylbutanoyl)-dihydrolipoamide-E	-	-	-	-	-	-	-	-	-	-	-	-	-	-	-	-	-	-	-	-	-	-	-	-	-	-
hsa:549	gene_protein	box	#d3d3d3	AUH	-	-	-	-	-	-	-	-	-	-	-	-	-	-	-	-	-	-	-	-	-	-	-	-	-	-	-
C03231	compound	ellipse	#ADD8E6	3-Methylglutaconyl-CoA	trans-3-Methylglutaconyl-CoA	(E)-3-Methylglutaconyl-1-CoA	-	-	-	-	-	-	-	-	-	-	-	-	-	-	-	-	-	-	-	-	-	-	-	-	-
C03069	compound	ellipse	#ADD8E6	3-Methylcrotonyl-CoA	3-Methylbut-2-enoyl-CoA	3-Methylcrotonoyl-CoA	Dimethylacryloyl-CoA	-	-	-	-	-	-	-	-	-	-	-	-	-	-	-	-	-	-	-	-	-	-	-	-
hsa:56922	gene_protein	box	#d3d3d3	MCCC1	MCC-B	MCCA	-	-	-	-	-	-	-	-	-	-	-	-	-	-	-	-	-	-	-	-	-	-	-	-	-
hsa:64087	gene_protein	box	#d3d3d3	MCCC2	MCCB	-	-	-	-	-	-	-	-	-	-	-	-	-	-	-	-	-	-	-	-	-	-	-	-	-	-
C05998	compound	ellipse	#ADD8E6	3-Hydroxyisovaleryl-CoA	3-Hydroxyisovaleryl coenzyme A	-	-	-	-	-	-	-	-	-	-	-	-	-	-	-	-	-	-	-	-	-	-	-	-	-	-
C02939	compound	ellipse	#ADD8E6	3-Methylbutanoyl-CoA	Isovaleryl-CoA	-	-	-	-	-	-	-	-	-	-	-	-	-	-	-	-	-	-	-	-	-	-	-	-	-	-
hsa:3712	gene_protein	box	#d3d3d3	IVD	ACAD2	-	-	-	-	-	-	-	-	-	-	-	-	-	-	-	-	-	-	-	-	-	-	-	-	-	-
C00671	compound	ellipse	#ADD8E6	(S)-3-Methyl-2-oxopentanoic acid	(S)-3-Methyl-2-oxopentanoate	(3S)-3-Methyl-2-oxopentanoic acid	(3S)-3-Methyl-2-oxopentanoate	-	-	-	-	-	-	-	-	-	-	-	-	-	-	-	-	-	-	-	-	-	-	-	-
C00183	compound	ellipse	#ADD8E6	L-Valine	2-Amino-3-methylbutyric acid	-	-	-	-	-	-	-	-	-	-	-	-	-	-	-	-	-	-	-	-	-	-	-	-	-	-
C00141	compound	ellipse	#ADD8E6	3-Methyl-2-oxobutanoic acid	3-Methyl-2-oxobutyric acid	3-Methyl-2-oxobutanoate	2-Oxo-3-methylbutanoate	2-Oxoisovalerate	2-Oxoisopentanoate	alpha-Ketovaline	2-Ketovaline	2-Keto-3-methylbutyric acid	-	-	-	-	-	-	-	-	-	-	-	-	-	-	-	-	-	-	-
C03344	compound	ellipse	#ADD8E6	2-Methylacetoacetyl-CoA	2-Methyl-3-acetoacetyl-CoA	-	-	-	-	-	-	-	-	-	-	-	-	-	-	-	-	-	-	-	-	-	-	-	-	-	-
C00100	compound	ellipse	#ADD8E6	Propanoyl-CoA	Propionyl-CoA	Propionyl coenzyme A	-	-	-	-	-	-	-	-	-	-	-	-	-	-	-	-	-	-	-	-	-	-	-	-	-
C06001	compound	ellipse	#ADD8E6	(S)-3-Hydroxyisobutyrate	-	-	-	-	-	-	-	-	-	-	-	-	-	-	-	-	-	-	-	-	-	-	-	-	-	-	-
hsa:11112	gene_protein	box	#d3d3d3	HIBADH	NS5ATP1	-	-	-	-	-	-	-	-	-	-	-	-	-	-	-	-	-	-	-	-	-	-	-	-	-	-
C06002	compound	ellipse	#ADD8E6	(S)-Methylmalonate semialdehyde	-	-	-	-	-	-	-	-	-	-	-	-	-	-	-	-	-	-	-	-	-	-	-	-	-	-	-
C03345	compound	ellipse	#ADD8E6	2-Methylbut-2-enoyl-CoA	trans-2-Methylbut-2-enoyl-CoA	Tiglyl-CoA	(E)-2-Methylcrotonoyl-CoA	Methylcrotonoyl-CoA	Methylcrotonyl-CoA	Tigloyl-CoA	2-Methylcrotanoyl-CoA	-	-	-	-	-	-	-	-	-	-	-	-	-	-	-	-	-	-	-	-
C04405	compound	ellipse	#ADD8E6	(2S,3S)-3-Hydroxy-2-methylbutanoyl-CoA	(S)-3-Hydroxy-2-methylbutyryl-CoA	-	-	-	-	-	-	-	-	-	-	-	-	-	-	-	-	-	-	-	-	-	-	-	-	-	-
C00630	compound	ellipse	#ADD8E6	2-Methylpropanoyl-CoA	2-Methylpropionyl-CoA	Isobutyryl-CoA	-	-	-	-	-	-	-	-	-	-	-	-	-	-	-	-	-	-	-	-	-	-	-	-	-
hsa:27034	gene_protein	box	#d3d3d3	ACAD8	ACAD-8	ARC42	IBDH	-	-	-	-	-	-	-	-	-	-	-	-	-	-	-	-	-	-	-	-	-	-	-	-
C03460	compound	ellipse	#ADD8E6	2-Methylprop-2-enoyl-CoA	Methacrylyl-CoA	Methylacrylyl-CoA	-	-	-	-	-	-	-	-	-	-	-	-	-	-	-	-	-	-	-	-	-	-	-	-	-
hsa:1629	gene_protein	box	#d3d3d3	DBT	BCATE2	BCKAD-E2	BCKADE2	BCOADC-E2	E2	E2B	-	-	-	-	-	-	-	-	-	-	-	-	-	-	-	-	-	-	-	-	-
C15980	compound	ellipse	#ADD8E6	(S)-2-Methylbutanoyl-CoA	-	-	-	-	-	-	-	-	-	-	-	-	-	-	-	-	-	-	-	-	-	-	-	-	-	-	-
C00407	compound	ellipse	#ADD8E6	L-Isoleucine	2-Amino-3-methylvaleric acid	-	-	-	-	-	-	-	-	-	-	-	-	-	-	-	-	-	-	-	-	-	-	-	-	-	-
C01213	compound	ellipse	#ADD8E6	(R)-Methylmalonyl-CoA	L-Methylmalonyl-CoA	-	-	-	-	-	-	-	-	-	-	-	-	-	-	-	-	-	-	-	-	-	-	-	-	-	-
hsa:4594	gene_protein	box	#d3d3d3	MMUT	MCM	MUT	-	-	-	-	-	-	-	-	-	-	-	-	-	-	-	-	-	-	-	-	-	-	-	-	-
C00683	compound	ellipse	#ADD8E6	(S)-Methylmalonyl-CoA	(S)-Methylmalonyl-coenzyme A	(2S)-Methylmalonyl-CoA	D-Methylmalonyl-CoA	-	-	-	-	-	-	-	-	-	-	-	-	-	-	-	-	-	-	-	-	-	-	-	-
hsa:84693	gene_protein	box	#d3d3d3	MCEE	GLOD2	-	-	-	-	-	-	-	-	-	-	-	-	-	-	-	-	-	-	-	-	-	-	-	-	-	-
hsa:5095	gene_protein	box	#d3d3d3	PCCA	-	-	-	-	-	-	-	-	-	-	-	-	-	-	-	-	-	-	-	-	-	-	-	-	-	-	-
hsa:5096	gene_protein	box	#d3d3d3	PCCB	-	-	-	-	-	-	-	-	-	-	-	-	-	-	-	-	-	-	-	-	-	-	-	-	-	-	-
hsa:316	gene_protein	box	#d3d3d3	AOX1	AO	AOH1	-	-	-	-	-	-	-	-	-	-	-	-	-	-	-	-	-	-	-	-	-	-	-	-	-
C02170	compound	ellipse	#ADD8E6	Methylmalonate	Methylmalonic acid	-	-	-	-	-	-	-	-	-	-	-	-	-	-	-	-	-	-	-	-	-	-	-	-	-	-
hsa:4329	gene_protein	box	#d3d3d3	ALDH6A1	MMSADHA	MMSDH	-	-	-	-	-	-	-	-	-	-	-	-	-	-	-	-	-	-	-	-	-	-	-	-	-
C03284	compound	ellipse	#ADD8E6	L-3-Aminoisobutanoate	(S)-3-Aminoisobutyrate	L-3-Aminoisobutyrate	(S)-3-Aminoisobutanoate	(S)-3-Amino-2-methylpropanoate	(S)-beta-Aminoisobutyrate	-	-	-	-	-	-	-	-	-	-	-	-	-	-	-	-	-	-	-	-	-	-
hsa:3028	gene_protein	box	#d3d3d3	HSD17B10	17b-HSD10	ABAD	CAMR	DUPXp11.22	ERAB	HADH2	HCD2	HSD10MD	MHBD	MRPP2	MRX17	MRX31	MRXS10	SCHAD	SDR5C1	-	-	-	-	-	-	-	-	-	-	-	-
C06000	compound	ellipse	#ADD8E6	(S)-3-Hydroxyisobutyryl-CoA	-	-	-	-	-	-	-	-	-	-	-	-	-	-	-	-	-	-	-	-	-	-	-	-	-	-	-
hsa:26275	gene_protein	box	#d3d3d3	HIBCH	HIBYLCOAH	-	-	-	-	-	-	-	-	-	-	-	-	-	-	-	-	-	-	-	-	-	-	-	-	-	-
C00233	compound	ellipse	#ADD8E6	4-Methyl-2-oxopentanoate	2-Oxoisocaproate	-	-	-	-	-	-	-	-	-	-	-	-	-	-	-	-	-	-	-	-	-	-	-	-	-	-
C00123	compound	ellipse	#ADD8E6	L-Leucine	2-Amino-4-methylvaleric acid	(2S)-alpha-2-Amino-4-methylvaleric acid	(2S)-alpha-Leucine	-	-	-	-	-	-	-	-	-	-	-	-	-	-	-	-	-	-	-	-	-	-	-	-
hsa:65985	gene_protein	box	#d3d3d3	AACS	ACSF1	SUR-5	-	-	-	-	-	-	-	-	-	-	-	-	-	-	-	-	-	-	-	-	-	-	-	-	-
C00047	compound	ellipse	#ADD8E6	L-Lysine	Lysine acid	2,6-Diaminohexanoic acid	-	-	-	-	-	-	-	-	-	-	-	-	-	-	-	-	-	-	-	-	-	-	-	-	-
hsa:10157	gene_protein	box	#d3d3d3	AASS	LKR/SDH	LKRSDH	LORSDH	-	-	-	-	-	-	-	-	-	-	-	-	-	-	-	-	-	-	-	-	-	-	-	-
C00449	compound	ellipse	#ADD8E6	N6-(L-1,3-Dicarboxypropyl)-L-lysine	Saccharopine	L-Saccharopine	N-[(S)-5-Amino-5-carboxypentyl]-L-glutamic acid	-	-	-	-	-	-	-	-	-	-	-	-	-	-	-	-	-	-	-	-	-	-	-	-
C01181	compound	ellipse	#ADD8E6	4-Trimethylammoniobutanoate	Butyro-betaine	gamma-Butyrobetaine	-	-	-	-	-	-	-	-	-	-	-	-	-	-	-	-	-	-	-	-	-	-	-	-	-
hsa:8424	gene_protein	box	#d3d3d3	BBOX1	BBH	BBOX	G-BBH	gamma-BBH	-	-	-	-	-	-	-	-	-	-	-	-	-	-	-	-	-	-	-	-	-	-	-
C00487	compound	ellipse	#ADD8E6	Carnitine	gamma-Trimethyl-hydroxybutyrobetaine	3-Hydroxy-4-trimethylammoniobutanoate	-	-	-	-	-	-	-	-	-	-	-	-	-	-	-	-	-	-	-	-	-	-	-	-	-
C01149	compound	ellipse	#ADD8E6	4-Trimethylammoniobutanal	-	-	-	-	-	-	-	-	-	-	-	-	-	-	-	-	-	-	-	-	-	-	-	-	-	-	-
C03793	compound	ellipse	#ADD8E6	N6,N6,N6-Trimethyl-L-lysine	-	-	-	-	-	-	-	-	-	-	-	-	-	-	-	-	-	-	-	-	-	-	-	-	-	-	-
hsa:55217	gene_protein	box	#d3d3d3	TMLHE	AUTSX6	BBOX2	TMLD	TMLH	TMLHED	XAP130	-	-	-	-	-	-	-	-	-	-	-	-	-	-	-	-	-	-	-	-	-
C01259	compound	ellipse	#ADD8E6	(3S)-3-Hydroxy-N6,N6,N6-trimethyl-L-lysine	-	-	-	-	-	-	-	-	-	-	-	-	-	-	-	-	-	-	-	-	-	-	-	-	-	-	-
C05544	compound	ellipse	#ADD8E6	Protein N6-methyl-L-lysine	-	-	-	-	-	-	-	-	-	-	-	-	-	-	-	-	-	-	-	-	-	-	-	-	-	-	-
hsa:79823	gene_protein	box	#d3d3d3	CAMKMT	C2orf34	CLNMT	CaM_KMT	Cam	KMT	-	-	-	-	-	-	-	-	-	-	-	-	-	-	-	-	-	-	-	-	-	-
hsa:10919	gene_protein	box	#d3d3d3	EHMT2	BAT8	C6orf30	G9A	GAT8	KMT1C	NG36	-	-	-	-	-	-	-	-	-	-	-	-	-	-	-	-	-	-	-	-	-
hsa:11105	gene_protein	box	#d3d3d3	PRDM7	PFM4	ZNF910	-	-	-	-	-	-	-	-	-	-	-	-	-	-	-	-	-	-	-	-	-	-	-	-	-
hsa:150572	gene_protein	box	#d3d3d3	SMYD1	BOP	KMT3D	ZMYND18	ZMYND22	-	-	-	-	-	-	-	-	-	-	-	-	-	-	-	-	-	-	-	-	-	-	-
hsa:2145	gene_protein	box	#d3d3d3	EZH1	KMT6B	-	-	-	-	-	-	-	-	-	-	-	-	-	-	-	-	-	-	-	-	-	-	-	-	-	-
hsa:2146	gene_protein	box	#d3d3d3	EZH2	ENX-1	ENX1	EZH2b	KMT6	KMT6A	WVS	WVS2	-	-	-	-	-	-	-	-	-	-	-	-	-	-	-	-	-	-	-	-
hsa:23067	gene_protein	box	#d3d3d3	SETD1B	KMT2G	Set1B	-	-	-	-	-	-	-	-	-	-	-	-	-	-	-	-	-	-	-	-	-	-	-	-	-
hsa:4297	gene_protein	box	#d3d3d3	KMT2A	ALL-1	CXXC7	HRX	HTRX1	MLL	MLL1	MLL1A	TRX1	WDSTS	-	-	-	-	-	-	-	-	-	-	-	-	-	-	-	-	-	-
hsa:54904	gene_protein	box	#d3d3d3	NSD3	KMT3F	KMT3G	WHISTLE	WHSC1L1	pp14328	-	-	-	-	-	-	-	-	-	-	-	-	-	-	-	-	-	-	-	-	-	-
hsa:55870	gene_protein	box	#d3d3d3	ASH1L	ASH1	ASH1L1	KMT2H	MRD52	-	-	-	-	-	-	-	-	-	-	-	-	-	-	-	-	-	-	-	-	-	-	-
hsa:55904	gene_protein	box	#d3d3d3	KMT2E	HDCMC04P	MLL5	NKp44L	ODLURO	-	-	-	-	-	-	-	-	-	-	-	-	-	-	-	-	-	-	-	-	-	-	-
hsa:56950	gene_protein	box	#d3d3d3	SMYD2	HSKM-B	KMT3C	ZMYND14	-	-	-	-	-	-	-	-	-	-	-	-	-	-	-	-	-	-	-	-	-	-	-	-
hsa:56979	gene_protein	box	#d3d3d3	PRDM9	KMT8B	MEISETZ	MSBP3	PFM6	ZNF899	-	-	-	-	-	-	-	-	-	-	-	-	-	-	-	-	-	-	-	-	-	-
hsa:58508	gene_protein	box	#d3d3d3	KMT2C	HALR	KLEFS2	MLL3	-	-	-	-	-	-	-	-	-	-	-	-	-	-	-	-	-	-	-	-	-	-	-	-
hsa:64324	gene_protein	box	#d3d3d3	NSD1	ARA267	KMT3B	SOTOS	SOTOS1	STO	-	-	-	-	-	-	-	-	-	-	-	-	-	-	-	-	-	-	-	-	-	-
hsa:64754	gene_protein	box	#d3d3d3	SMYD3	KMT3E	ZMYND1	ZNFN3A1	bA74P14.1	-	-	-	-	-	-	-	-	-	-	-	-	-	-	-	-	-	-	-	-	-	-	-
hsa:6839	gene_protein	box	#d3d3d3	SUV39H1	H3-K9-HMTase_1	KMT1A	MG44	SUV39H	-	-	-	-	-	-	-	-	-	-	-	-	-	-	-	-	-	-	-	-	-	-	-
hsa:7468	gene_protein	box	#d3d3d3	NSD2	KMT3F	KMT3G	MMSET	REIIBP	TRX5	WHS	WHSC1	-	-	-	-	-	-	-	-	-	-	-	-	-	-	-	-	-	-	-	-
hsa:7799	gene_protein	box	#d3d3d3	PRDM2	HUMHOXY1	KMT8	KMT8A	MTB-ZF	RIZ	RIZ1	RIZ2	-	-	-	-	-	-	-	-	-	-	-	-	-	-	-	-	-	-	-	-
hsa:79723	gene_protein	box	#d3d3d3	SUV39H2	KMT1B	-	-	-	-	-	-	-	-	-	-	-	-	-	-	-	-	-	-	-	-	-	-	-	-	-	-
hsa:79813	gene_protein	box	#d3d3d3	EHMT1	EHMT1-IT1	EUHMTASE1	Eu-HMTase1	FP13812	GLP	GLP1	KLEFS1	KMT1D	-	-	-	-	-	-	-	-	-	-	-	-	-	-	-	-	-	-	-
hsa:8085	gene_protein	box	#d3d3d3	KMT2D	AAD10	ALR	CAGL114	KABUK1	KMS	MLL2	MLL4	TNRC21	-	-	-	-	-	-	-	-	-	-	-	-	-	-	-	-	-	-	-
hsa:80854	gene_protein	box	#d3d3d3	SETD7	KMT7	SET7	SET7/9	SET9	-	-	-	-	-	-	-	-	-	-	-	-	-	-	-	-	-	-	-	-	-	-	-
hsa:83852	gene_protein	box	#d3d3d3	SETDB2	C13orf4	CLLD8	CLLL8	KMT1F	-	-	-	-	-	-	-	-	-	-	-	-	-	-	-	-	-	-	-	-	-	-	-
hsa:84444	gene_protein	box	#d3d3d3	DOT1L	DOT1	KMT4	-	-	-	-	-	-	-	-	-	-	-	-	-	-	-	-	-	-	-	-	-	-	-	-	-
hsa:9739	gene_protein	box	#d3d3d3	SETD1A	KMT2F	Set1	Set1A	-	-	-	-	-	-	-	-	-	-	-	-	-	-	-	-	-	-	-	-	-	-	-	-
hsa:9757	gene_protein	box	#d3d3d3	KMT2B	CXXC10	DYT28	HRX2	MLL1B	MLL2	MLL4	TRX2	WBP-7	WBP7	-	-	-	-	-	-	-	-	-	-	-	-	-	-	-	-	-	-
hsa:9869	gene_protein	box	#d3d3d3	SETDB1	ESET	H3-K9-HMTase4	KG1T	KMT1E	TDRD21	-	-	-	-	-	-	-	-	-	-	-	-	-	-	-	-	-	-	-	-	-	-
hsa:51111	gene_protein	box	#d3d3d3	KMT5B	CGI-85	CGI85	MRD51	SUV420H1	-	-	-	-	-	-	-	-	-	-	-	-	-	-	-	-	-	-	-	-	-	-	-
hsa:6419	gene_protein	box	#d3d3d3	SETMAR	METNASE	Mar1	-	-	-	-	-	-	-	-	-	-	-	-	-	-	-	-	-	-	-	-	-	-	-	-	-
hsa:84787	gene_protein	box	#d3d3d3	KMT5C	SUV420H2	Suv4-20h2	-	-	-	-	-	-	-	-	-	-	-	-	-	-	-	-	-	-	-	-	-	-	-	-	-
C05545	compound	ellipse	#ADD8E6	Protein N6,N6-dimethyl-L-lysine	-	-	-	-	-	-	-	-	-	-	-	-	-	-	-	-	-	-	-	-	-	-	-	-	-	-	-
C02188	compound	ellipse	#ADD8E6	Protein lysine	Peptidyl-L-lysine	[Protein]-L-lysine	-	-	-	-	-	-	-	-	-	-	-	-	-	-	-	-	-	-	-	-	-	-	-	-	-
hsa:387893	gene_protein	box	#d3d3d3	KMT5A	PR-Set7	PR/SET07	SET07	SET8	SETD8	-	-	-	-	-	-	-	-	-	-	-	-	-	-	-	-	-	-	-	-	-	-
hsa:93166	gene_protein	box	#d3d3d3	PRDM6	KMT8C	PDA3	PRISM	-	-	-	-	-	-	-	-	-	-	-	-	-	-	-	-	-	-	-	-	-	-	-	-
C01211	compound	ellipse	#ADD8E6	Procollagen 5-hydroxy-L-lysine	Procollagen L-erythro-5-hydroxylysine	[Procollagen]-(2S,5R)-5-hydroxy-L-lysine	-	-	-	-	-	-	-	-	-	-	-	-	-	-	-	-	-	-	-	-	-	-	-	-	-
hsa:23127	gene_protein	box	#d3d3d3	COLGALT2	C1orf17	ColGalT_2	GLT25D2	-	-	-	-	-	-	-	-	-	-	-	-	-	-	-	-	-	-	-	-	-	-	-	-
hsa:79709	gene_protein	box	#d3d3d3	COLGALT1	BSVD3	ColGalT_1	GLT25D1	-	-	-	-	-	-	-	-	-	-	-	-	-	-	-	-	-	-	-	-	-	-	-	-
hsa:8985	gene_protein	box	#d3d3d3	PLOD3	LH3	-	-	-	-	-	-	-	-	-	-	-	-	-	-	-	-	-	-	-	-	-	-	-	-	-	-
C04487	compound	ellipse	#ADD8E6	5-(D-Galactosyloxy)-L-lysine-procollagen	Procollagen 5-(D-galactosyl)-L-lysine	Procollagen 5-(D-galactosyloxy)-L-lysine	Procollagen beta-D-galactosyl-L-hydroxylysine	-	-	-	-	-	-	-	-	-	-	-	-	-	-	-	-	-	-	-	-	-	-	-	-
hsa:5351	gene_protein	box	#d3d3d3	PLOD1	EDS6	EDSKCL1	LH	LH1	LLH	PLOD	-	-	-	-	-	-	-	-	-	-	-	-	-	-	-	-	-	-	-	-	-
hsa:5352	gene_protein	box	#d3d3d3	PLOD2	BRKS2	LH2	TLH	-	-	-	-	-	-	-	-	-	-	-	-	-	-	-	-	-	-	-	-	-	-	-	-
hsa:29072	gene_protein	box	#d3d3d3	SETD2	HBP231	HIF-1	HIP-1	HSPC069	HYPB	KMT3A	LLS	SET2	p231HBP	-	-	-	-	-	-	-	-	-	-	-	-	-	-	-	-	-	-
C05546	compound	ellipse	#ADD8E6	Protein N6,N6,N6-trimethyl-L-lysine	-	-	-	-	-	-	-	-	-	-	-	-	-	-	-	-	-	-	-	-	-	-	-	-	-	-	-
C04076	compound	ellipse	#ADD8E6	L-2-Aminoadipate 6-semialdehyde	2-Aminoadipate 6-semialdehyde	L-Allysine	Allysine	(S)-2-Amino-6-oxohexanoate	-	-	-	-	-	-	-	-	-	-	-	-	-	-	-	-	-	-	-	-	-	-	-
C00956	compound	ellipse	#ADD8E6	L-2-Aminoadipate	L-alpha-Aminoadipate	L-alpha-Aminoadipic acid	L-2-Aminoadipic acid	L-2-Aminohexanedioate	-	-	-	-	-	-	-	-	-	-	-	-	-	-	-	-	-	-	-	-	-	-	-
hsa:51166	gene_protein	box	#d3d3d3	AADAT	KAT2	KATII	KYAT2	-	-	-	-	-	-	-	-	-	-	-	-	-	-	-	-	-	-	-	-	-	-	-	-
C00322	compound	ellipse	#ADD8E6	2-Oxoadipate	2-Oxoadipic acid	-	-	-	-	-	-	-	-	-	-	-	-	-	-	-	-	-	-	-	-	-	-	-	-	-	-
hsa:55526	gene_protein	box	#d3d3d3	DHTKD1	AMOXAD	CMT2Q	-	-	-	-	-	-	-	-	-	-	-	-	-	-	-	-	-	-	-	-	-	-	-	-	-
C00408	compound	ellipse	#ADD8E6	L-Pipecolate	Pipecolinic acid	Pipecolic acid	2-Piperidinecarboxylic acid	(S)-Piperidine-2-carboxylic acid	-	-	-	-	-	-	-	-	-	-	-	-	-	-	-	-	-	-	-	-	-	-	-
C00450	compound	ellipse	#ADD8E6	(S)-2,3,4,5-Tetrahydropyridine-2-carboxylate	Delta1-Piperideine-6-L-carboxylate	-	-	-	-	-	-	-	-	-	-	-	-	-	-	-	-	-	-	-	-	-	-	-	-	-	-
C03366	compound	ellipse	#ADD8E6	5-Phosphooxy-L-lysine	(5R)-5-Phosphooxy-L-lysine	5-Phosphonooxy-L-lysine	O-Phosphohydroxy-L-lysine	(5R)-5-Phosphonooxy-L-lysine	-	-	-	-	-	-	-	-	-	-	-	-	-	-	-	-	-	-	-	-	-	-	-
hsa:85007	gene_protein	box	#d3d3d3	PHYKPL	AGXT2L2	PHLU	-	-	-	-	-	-	-	-	-	-	-	-	-	-	-	-	-	-	-	-	-	-	-	-	-
C16741	compound	ellipse	#ADD8E6	L-Hydroxylysine	5-Hydroxy-L-lysine	L-erythro-5-Hydroxylysine	(5R)-5-Hydroxy-L-lysine	-	-	-	-	-	-	-	-	-	-	-	-	-	-	-	-	-	-	-	-	-	-	-	-
hsa:123688	gene_protein	box	#d3d3d3	HYKK	AGPHD1	-	-	-	-	-	-	-	-	-	-	-	-	-	-	-	-	-	-	-	-	-	-	-	-	-	-
C05933	compound	ellipse	#ADD8E6	N(omega)-Hydroxyarginine	N(omega)-Hydroxy-L-arginine	-	-	-	-	-	-	-	-	-	-	-	-	-	-	-	-	-	-	-	-	-	-	-	-	-	-
C00533	compound	ellipse	#ADD8E6	Nitric oxide	NO	Nitrogen monoxide	-	-	-	-	-	-	-	-	-	-	-	-	-	-	-	-	-	-	-	-	-	-	-	-	-
hsa:1152	gene_protein	box	#d3d3d3	CKB	B-CK	BCK	CKBB	CPK-B	HEL-211	HEL-S-29	-	-	-	-	-	-	-	-	-	-	-	-	-	-	-	-	-	-	-	-	-
hsa:1158	gene_protein	box	#d3d3d3	CKM	CKMM	CPK-M	M-CK	-	-	-	-	-	-	-	-	-	-	-	-	-	-	-	-	-	-	-	-	-	-	-	-
hsa:1159	gene_protein	box	#d3d3d3	CKMT1B	CKMT	CKMT1	UMTCK	-	-	-	-	-	-	-	-	-	-	-	-	-	-	-	-	-	-	-	-	-	-	-	-
hsa:1160	gene_protein	box	#d3d3d3	CKMT2	SMTCK	-	-	-	-	-	-	-	-	-	-	-	-	-	-	-	-	-	-	-	-	-	-	-	-	-	-
hsa:548596	gene_protein	box	#d3d3d3	CKMT1A	CKMT1	U-MtCK	mia-CK	-	-	-	-	-	-	-	-	-	-	-	-	-	-	-	-	-	-	-	-	-	-	-	-
C02305	compound	ellipse	#ADD8E6	Phosphocreatine	N-Phosphocreatine	Creatine phosphate	-	-	-	-	-	-	-	-	-	-	-	-	-	-	-	-	-	-	-	-	-	-	-	-	-
C01035	compound	ellipse	#ADD8E6	4-Guanidinobutanoate	4-Guanidinobutyric acid	-	-	-	-	-	-	-	-	-	-	-	-	-	-	-	-	-	-	-	-	-	-	-	-	-	-
hsa:113451	gene_protein	box	#d3d3d3	AZIN2	ADC	AZI2	AZIB1	ODC-p	ODC1L	ODCp	-	-	-	-	-	-	-	-	-	-	-	-	-	-	-	-	-	-	-	-	-
C00179	compound	ellipse	#ADD8E6	Agmatine	(4-Aminobutyl) guanidine	-	-	-	-	-	-	-	-	-	-	-	-	-	-	-	-	-	-	-	-	-	-	-	-	-	-
hsa:79814	gene_protein	box	#d3d3d3	AGMAT	-	-	-	-	-	-	-	-	-	-	-	-	-	-	-	-	-	-	-	-	-	-	-	-	-	-	-
C00134	compound	ellipse	#ADD8E6	Putrescine	1,4-Butanediamine	1,4-Diaminobutane	Tetramethylenediamine	Butane-1,4-diamine	-	-	-	-	-	-	-	-	-	-	-	-	-	-	-	-	-	-	-	-	-	-	-
hsa:26	gene_protein	box	#d3d3d3	AOC1	ABP	ABP1	DAO	DAO1	KAO	-	-	-	-	-	-	-	-	-	-	-	-	-	-	-	-	-	-	-	-	-	-
C00555	compound	ellipse	#ADD8E6	4-Aminobutyraldehyde	4-Aminobutanal	-	-	-	-	-	-	-	-	-	-	-	-	-	-	-	-	-	-	-	-	-	-	-	-	-	-
C00315	compound	ellipse	#ADD8E6	Spermidine	N-(3-Aminopropyl)-1,4-butane-diamine	-	-	-	-	-	-	-	-	-	-	-	-	-	-	-	-	-	-	-	-	-	-	-	-	-	-
C00750	compound	ellipse	#ADD8E6	Spermine	N,N'-Bis(3-aminopropyl)-1,4-butanediamine	-	-	-	-	-	-	-	-	-	-	-	-	-	-	-	-	-	-	-	-	-	-	-	-	-	-
hsa:112483	gene_protein	box	#d3d3d3	SAT2	SSAT2	-	-	-	-	-	-	-	-	-	-	-	-	-	-	-	-	-	-	-	-	-	-	-	-	-	-
hsa:6303	gene_protein	box	#d3d3d3	SAT1	DC21	KFSD	KFSDX	SAT	SSAT	SSAT-1	-	-	-	-	-	-	-	-	-	-	-	-	-	-	-	-	-	-	-	-	-
C02714	compound	ellipse	#ADD8E6	N-Acetylputrescine	-	-	-	-	-	-	-	-	-	-	-	-	-	-	-	-	-	-	-	-	-	-	-	-	-	-	-
C05936	compound	ellipse	#ADD8E6	N4-Acetylaminobutanal	4-Acetamidobutanal	-	-	-	-	-	-	-	-	-	-	-	-	-	-	-	-	-	-	-	-	-	-	-	-	-	-
C02946	compound	ellipse	#ADD8E6	4-Acetamidobutanoate	N4-Acetylaminobutanoate	-	-	-	-	-	-	-	-	-	-	-	-	-	-	-	-	-	-	-	-	-	-	-	-	-	-
hsa:57571	gene_protein	box	#d3d3d3	CARNS1	ATPGD1	-	-	-	-	-	-	-	-	-	-	-	-	-	-	-	-	-	-	-	-	-	-	-	-	-	-
C00884	compound	ellipse	#ADD8E6	Homocarnosine	L-Homocarnosine	gamma-Aminobutyryl histidine	N-(4-Amino-1-oxobutyryl)histidine	-	-	-	-	-	-	-	-	-	-	-	-	-	-	-	-	-	-	-	-	-	-	-	-
hsa:55748	gene_protein	box	#d3d3d3	CNDP2	CN2	CPGL	HEL-S-13	HsT2298	PEPA	-	-	-	-	-	-	-	-	-	-	-	-	-	-	-	-	-	-	-	-	-	-
hsa:84735	gene_protein	box	#d3d3d3	CNDP1	CN1	CPGL2	HsT2308	-	-	-	-	-	-	-	-	-	-	-	-	-	-	-	-	-	-	-	-	-	-	-	-
hsa:54498	gene_protein	box	#d3d3d3	SMOX	C20orf16	PAO	PAO-1	PAO1	PAOH	PAOH1	SMO	-	-	-	-	-	-	-	-	-	-	-	-	-	-	-	-	-	-	-	-
C05147	compound	ellipse	#ADD8E6	trans-3-Hydroxy-L-proline	trans-L-3-Hydroxyproline	-	-	-	-	-	-	-	-	-	-	-	-	-	-	-	-	-	-	-	-	-	-	-	-	-	-
hsa:112849	gene_protein	box	#d3d3d3	L3HYPDH	C14orf149	-	-	-	-	-	-	-	-	-	-	-	-	-	-	-	-	-	-	-	-	-	-	-	-	-	-
C03564	compound	ellipse	#ADD8E6	1-Pyrroline-2-carboxylate	1-Pyrroline-2-carboxylic acid	Delta1-Pyrroline 2-carboxylate	1-Pyrroline 2-carboxylate	-	-	-	-	-	-	-	-	-	-	-	-	-	-	-	-	-	-	-	-	-	-	-	-
C00763	compound	ellipse	#ADD8E6	D-Proline	-	-	-	-	-	-	-	-	-	-	-	-	-	-	-	-	-	-	-	-	-	-	-	-	-	-	-
C05946	compound	ellipse	#ADD8E6	(4R)-4-Hydroxy-2-oxoglutarate	(R)-2-Hydroxy-4-oxopentanedioate	D-4-Hydroxy-2-oxoglutarate	-	-	-	-	-	-	-	-	-	-	-	-	-	-	-	-	-	-	-	-	-	-	-	-	-
hsa:112817	gene_protein	box	#d3d3d3	HOGA1	C10orf65	DHDPS2	DHDPSL	HP3	NPL2	-	-	-	-	-	-	-	-	-	-	-	-	-	-	-	-	-	-	-	-	-	-
C05947	compound	ellipse	#ADD8E6	L-erythro-4-Hydroxyglutamate	-	-	-	-	-	-	-	-	-	-	-	-	-	-	-	-	-	-	-	-	-	-	-	-	-	-	-
C05938	compound	ellipse	#ADD8E6	L-4-Hydroxyglutamate semialdehyde	-	-	-	-	-	-	-	-	-	-	-	-	-	-	-	-	-	-	-	-	-	-	-	-	-	-	-
hsa:8659	gene_protein	box	#d3d3d3	ALDH4A1	ALDH4	P5CD	P5CDh	-	-	-	-	-	-	-	-	-	-	-	-	-	-	-	-	-	-	-	-	-	-	-	-
C01157	compound	ellipse	#ADD8E6	Hydroxyproline	L-Hydroxyproline	trans-4-Hydroxy-L-proline	-	-	-	-	-	-	-	-	-	-	-	-	-	-	-	-	-	-	-	-	-	-	-	-	-
hsa:58510	gene_protein	box	#d3d3d3	PRODH2	HSPOX1	HYPDH	-	-	-	-	-	-	-	-	-	-	-	-	-	-	-	-	-	-	-	-	-	-	-	-	-
C04281	compound	ellipse	#ADD8E6	L-1-Pyrroline-3-hydroxy-5-carboxylate	3-Hydroxy-L-1-pyrroline-5-carboxylate	(3R,5S)-1-Pyrroline-3-hydroxy-5-carboxylate	(3R,5S)-3-Hydroxy-1-pyrroline-5-carboxylate	-	-	-	-	-	-	-	-	-	-	-	-	-	-	-	-	-	-	-	-	-	-	-	-
C00148	compound	ellipse	#ADD8E6	L-Proline	2-Pyrrolidinecarboxylic acid	-	-	-	-	-	-	-	-	-	-	-	-	-	-	-	-	-	-	-	-	-	-	-	-	-	-
hsa:283208	gene_protein	box	#d3d3d3	P4HA3	-	-	-	-	-	-	-	-	-	-	-	-	-	-	-	-	-	-	-	-	-	-	-	-	-	-	-
hsa:5033	gene_protein	box	#d3d3d3	P4HA1	P4HA	-	-	-	-	-	-	-	-	-	-	-	-	-	-	-	-	-	-	-	-	-	-	-	-	-	-
hsa:8974	gene_protein	box	#d3d3d3	P4HA2	MYP25	-	-	-	-	-	-	-	-	-	-	-	-	-	-	-	-	-	-	-	-	-	-	-	-	-	-
C03440	compound	ellipse	#ADD8E6	cis-4-Hydroxy-D-proline	-	-	-	-	-	-	-	-	-	-	-	-	-	-	-	-	-	-	-	-	-	-	-	-	-	-	-
C04282	compound	ellipse	#ADD8E6	1-Pyrroline-4-hydroxy-2-carboxylate	-	-	-	-	-	-	-	-	-	-	-	-	-	-	-	-	-	-	-	-	-	-	-	-	-	-	-
C03287	compound	ellipse	#ADD8E6	L-Glutamyl 5-phosphate	L-Glutamate 5-phosphate	-	-	-	-	-	-	-	-	-	-	-	-	-	-	-	-	-	-	-	-	-	-	-	-	-	-
hsa:5832	gene_protein	box	#d3d3d3	ALDH18A1	ADCL3	ARCL3A	GSAS	P5CS	PYCS	SPG9	SPG9A	SPG9B	-	-	-	-	-	-	-	-	-	-	-	-	-	-	-	-	-	-	-
C01165	compound	ellipse	#ADD8E6	L-Glutamate 5-semialdehyde	L-Glutamate gamma-semialdehyde	-	-	-	-	-	-	-	-	-	-	-	-	-	-	-	-	-	-	-	-	-	-	-	-	-	-
hsa:4942	gene_protein	box	#d3d3d3	OAT	GACR	HOGA	OATASE	OKT	-	-	-	-	-	-	-	-	-	-	-	-	-	-	-	-	-	-	-	-	-	-	-
C00012	compound	ellipse	#ADD8E6	Peptide	-	-	-	-	-	-	-	-	-	-	-	-	-	-	-	-	-	-	-	-	-	-	-	-	-	-	-
hsa:51056	gene_protein	box	#d3d3d3	LAP3	HEL-S-106	LAP	LAPEP	PEPS	-	-	-	-	-	-	-	-	-	-	-	-	-	-	-	-	-	-	-	-	-	-	-
hsa:4953	gene_protein	box	#d3d3d3	ODC1	ODC	-	-	-	-	-	-	-	-	-	-	-	-	-	-	-	-	-	-	-	-	-	-	-	-	-	-
hsa:10841	gene_protein	box	#d3d3d3	FTCD	LCHC1	-	-	-	-	-	-	-	-	-	-	-	-	-	-	-	-	-	-	-	-	-	-	-	-	-	-
C00439	compound	ellipse	#ADD8E6	N-Formimino-L-glutamate	N-Formimidoyl-L-glutamate	-	-	-	-	-	-	-	-	-	-	-	-	-	-	-	-	-	-	-	-	-	-	-	-	-	-
C03680	compound	ellipse	#ADD8E6	4-Imidazolone-5-propanoate	4-Imidazolone-5-propionic acid	4,5-Dihydro-4-oxo-5-imidazolepropanoate	-	-	-	-	-	-	-	-	-	-	-	-	-	-	-	-	-	-	-	-	-	-	-	-	-
hsa:144193	gene_protein	box	#d3d3d3	AMDHD1	HMFT1272	-	-	-	-	-	-	-	-	-	-	-	-	-	-	-	-	-	-	-	-	-	-	-	-	-	-
C00785	compound	ellipse	#ADD8E6	Urocanate	Urocanic acid	-	-	-	-	-	-	-	-	-	-	-	-	-	-	-	-	-	-	-	-	-	-	-	-	-	-
hsa:131669	gene_protein	box	#d3d3d3	UROC1	HMFN0320	UROCD	-	-	-	-	-	-	-	-	-	-	-	-	-	-	-	-	-	-	-	-	-	-	-	-	-
C00135	compound	ellipse	#ADD8E6	L-Histidine	(S)-alpha-Amino-1H-imidazole-4-propionic acid	-	-	-	-	-	-	-	-	-	-	-	-	-	-	-	-	-	-	-	-	-	-	-	-	-	-
hsa:3034	gene_protein	box	#d3d3d3	HAL	HIS	HSTD	-	-	-	-	-	-	-	-	-	-	-	-	-	-	-	-	-	-	-	-	-	-	-	-	-
C00386	compound	ellipse	#ADD8E6	Carnosine	Nalpha-(beta-alanyl)-L-histidine	-	-	-	-	-	-	-	-	-	-	-	-	-	-	-	-	-	-	-	-	-	-	-	-	-	-
hsa:138199	gene_protein	box	#d3d3d3	CARNMT1	C9orf41	UPF0586	-	-	-	-	-	-	-	-	-	-	-	-	-	-	-	-	-	-	-	-	-	-	-	-	-
C01262	compound	ellipse	#ADD8E6	beta-Alanyl-N(pi)-methyl-L-histidine	Anserine	-	-	-	-	-	-	-	-	-	-	-	-	-	-	-	-	-	-	-	-	-	-	-	-	-	-
hsa:3067	gene_protein	box	#d3d3d3	HDC	-	-	-	-	-	-	-	-	-	-	-	-	-	-	-	-	-	-	-	-	-	-	-	-	-	-	-
C00388	compound	ellipse	#ADD8E6	Histamine	1H-Imidazole-4-ethanamine	2-(4-Imidazolyl)ethylamine	-	-	-	-	-	-	-	-	-	-	-	-	-	-	-	-	-	-	-	-	-	-	-	-	-
C05130	compound	ellipse	#ADD8E6	Imidazole-4-acetaldehyde	Imidazole acetaldehyde	-	-	-	-	-	-	-	-	-	-	-	-	-	-	-	-	-	-	-	-	-	-	-	-	-	-
C02835	compound	ellipse	#ADD8E6	Imidazole-4-acetate	Imidazoleacetic acid	4-Imidazoleacetate	-	-	-	-	-	-	-	-	-	-	-	-	-	-	-	-	-	-	-	-	-	-	-	-	-
C05127	compound	ellipse	#ADD8E6	N-Methylhistamine	1-Methylhistamine	1-Methyl-4-(2-aminoethyl)imidazole	Ntau-Methylhistamine	-	-	-	-	-	-	-	-	-	-	-	-	-	-	-	-	-	-	-	-	-	-	-	-
C05827	compound	ellipse	#ADD8E6	Methylimidazole acetaldehyde	1-Methylimidazole-4-acetaldehyde	Methylimidazoleacetaldehyde	-	-	-	-	-	-	-	-	-	-	-	-	-	-	-	-	-	-	-	-	-	-	-	-	-
C05828	compound	ellipse	#ADD8E6	Methylimidazoleacetic acid	Tele-methylimidazoleacetic acid	1-Methyl-4-imidazoleacetic acid	1-Methylimidazole-4-acetate	Methylimidazoleacetate	-	-	-	-	-	-	-	-	-	-	-	-	-	-	-	-	-	-	-	-	-	-	-
hsa:3176	gene_protein	box	#d3d3d3	HNMT	HMT	HNMT-S1	HNMT-S2	MRT51	-	-	-	-	-	-	-	-	-	-	-	-	-	-	-	-	-	-	-	-	-	-	-
C01152	compound	ellipse	#ADD8E6	N(pi)-Methyl-L-histidine	N-pros-Methyl-L-histidine	3-Methylhistidine	1-Methylhistidine	-	-	-	-	-	-	-	-	-	-	-	-	-	-	-	-	-	-	-	-	-	-	-	-
C01044	compound	ellipse	#ADD8E6	N-Formyl-L-aspartate	-	-	-	-	-	-	-	-	-	-	-	-	-	-	-	-	-	-	-	-	-	-	-	-	-	-	-
C01693	compound	ellipse	#ADD8E6	L-Dopachrome	2-L-Carboxy-2,3-dihydroindole-5,6-quinone	-	-	-	-	-	-	-	-	-	-	-	-	-	-	-	-	-	-	-	-	-	-	-	-	-	-
hsa:1638	gene_protein	box	#d3d3d3	DCT	TRP-2	TYRP2	-	-	-	-	-	-	-	-	-	-	-	-	-	-	-	-	-	-	-	-	-	-	-	-	-
C04185	compound	ellipse	#ADD8E6	5,6-Dihydroxyindole-2-carboxylate	DHICA	-	-	-	-	-	-	-	-	-	-	-	-	-	-	-	-	-	-	-	-	-	-	-	-	-	-
C05589	compound	ellipse	#ADD8E6	L-Normetanephrine	-	-	-	-	-	-	-	-	-	-	-	-	-	-	-	-	-	-	-	-	-	-	-	-	-	-	-
C05583	compound	ellipse	#ADD8E6	3-Methoxy-4-hydroxyphenylglycolaldehyde	-	-	-	-	-	-	-	-	-	-	-	-	-	-	-	-	-	-	-	-	-	-	-	-	-	-	-
C00547	compound	ellipse	#ADD8E6	L-Noradrenaline	Noradrenaline	Norepinephrine	Arterenol	4-[(1R)-2-Amino-1-hydroxyethyl]-1,2-benzenediol	-	-	-	-	-	-	-	-	-	-	-	-	-	-	-	-	-	-	-	-	-	-	-
C05577	compound	ellipse	#ADD8E6	3,4-Dihydroxymandelaldehyde	3,4-Dihydroxyphenylglycolaldehyde	-	-	-	-	-	-	-	-	-	-	-	-	-	-	-	-	-	-	-	-	-	-	-	-	-	-
C00788	compound	ellipse	#ADD8E6	L-Adrenaline	(R)-(-)-Adrenaline	(R)-(-)-Epinephrine	(R)-(-)-Epirenamine	(R)-(-)-Adnephrine	4-[(1R)-1-Hydroxy-2-(methylamino)ethyl]-1,2-benzenediol	-	-	-	-	-	-	-	-	-	-	-	-	-	-	-	-	-	-	-	-	-	-
C05588	compound	ellipse	#ADD8E6	L-Metanephrine	-	-	-	-	-	-	-	-	-	-	-	-	-	-	-	-	-	-	-	-	-	-	-	-	-	-	-
C05580	compound	ellipse	#ADD8E6	3,4-Dihydroxymandelate	3,4-Dihydroxymandelic acid	Dihydroxymandelic acid	-	-	-	-	-	-	-	-	-	-	-	-	-	-	-	-	-	-	-	-	-	-	-	-	-
C05584	compound	ellipse	#ADD8E6	3-Methoxy-4-hydroxymandelate	Vanillylmandelic acid	-	-	-	-	-	-	-	-	-	-	-	-	-	-	-	-	-	-	-	-	-	-	-	-	-	-
C05576	compound	ellipse	#ADD8E6	3,4-Dihydroxyphenylethyleneglycol	-	-	-	-	-	-	-	-	-	-	-	-	-	-	-	-	-	-	-	-	-	-	-	-	-	-	-
C05594	compound	ellipse	#ADD8E6	3-Methoxy-4-hydroxyphenylethyleneglycol	-	-	-	-	-	-	-	-	-	-	-	-	-	-	-	-	-	-	-	-	-	-	-	-	-	-	-
hsa:5409	gene_protein	box	#d3d3d3	PNMT	PENT	PNMTase	-	-	-	-	-	-	-	-	-	-	-	-	-	-	-	-	-	-	-	-	-	-	-	-	-
C03758	compound	ellipse	#ADD8E6	Dopamine	4-(2-Aminoethyl)-1,2-benzenediol	4-(2-Aminoethyl)benzene-1,2-diol	3,4-Dihydroxyphenethylamine	2-(3,4-Dihydroxyphenyl)ethylamine	-	-	-	-	-	-	-	-	-	-	-	-	-	-	-	-	-	-	-	-	-	-	-
hsa:1621	gene_protein	box	#d3d3d3	DBH	DBM	ORTHYP1	-	-	-	-	-	-	-	-	-	-	-	-	-	-	-	-	-	-	-	-	-	-	-	-	-
C01161	compound	ellipse	#ADD8E6	3,4-Dihydroxyphenylacetate	3,4-Dihydroxyphenylacetic acid	Homoprotocatechuate	-	-	-	-	-	-	-	-	-	-	-	-	-	-	-	-	-	-	-	-	-	-	-	-	-
C05582	compound	ellipse	#ADD8E6	Homovanillate	Homovanillic acid	3-Methoxy-4-hydroxyphenylacetate	-	-	-	-	-	-	-	-	-	-	-	-	-	-	-	-	-	-	-	-	-	-	-	-	-
C04043	compound	ellipse	#ADD8E6	3,4-Dihydroxyphenylacetaldehyde	Protocatechuatealdehyde	-	-	-	-	-	-	-	-	-	-	-	-	-	-	-	-	-	-	-	-	-	-	-	-	-	-
C05587	compound	ellipse	#ADD8E6	3-Methoxytyramine	-	-	-	-	-	-	-	-	-	-	-	-	-	-	-	-	-	-	-	-	-	-	-	-	-	-	-
C05581	compound	ellipse	#ADD8E6	3-Methoxy-4-hydroxyphenylacetaldehyde	(4-Hydroxy-3-methoxyphenyl)acetaldehyde	Homovanillin	-	-	-	-	-	-	-	-	-	-	-	-	-	-	-	-	-	-	-	-	-	-	-	-	-
C00355	compound	ellipse	#ADD8E6	3,4-Dihydroxy-L-phenylalanine	L-Dopa	3-Hydroxy-L-tyrosine	L-beta-(3,4-Dihydroxyphenyl)alanine	Levodopa	Dihydroxy-L-phenylalanine	-	-	-	-	-	-	-	-	-	-	-	-	-	-	-	-	-	-	-	-	-	-
hsa:1644	gene_protein	box	#d3d3d3	DDC	AADC	-	-	-	-	-	-	-	-	-	-	-	-	-	-	-	-	-	-	-	-	-	-	-	-	-	-
C01060	compound	ellipse	#ADD8E6	3,5-Diiodo-L-tyrosine	3,5-Diiodotyrosine	L-Diiodotyrosine	-	-	-	-	-	-	-	-	-	-	-	-	-	-	-	-	-	-	-	-	-	-	-	-	-
hsa:7173	gene_protein	box	#d3d3d3	TPO	MSA	TDH2A	TPX	-	-	-	-	-	-	-	-	-	-	-	-	-	-	-	-	-	-	-	-	-	-	-	-
C02465	compound	ellipse	#ADD8E6	Triiodothyronine	3,3',5-Triiodo-L-thyronine	L-3,5,3'-Triiodothyronine	3,5,3'-Triiodothyronine	Liothyronine	3,5,3'-Triiodo-L-thyronine	T3	-	-	-	-	-	-	-	-	-	-	-	-	-	-	-	-	-	-	-	-	-
C02515	compound	ellipse	#ADD8E6	3-Iodo-L-tyrosine	-	-	-	-	-	-	-	-	-	-	-	-	-	-	-	-	-	-	-	-	-	-	-	-	-	-	-
C02514	compound	ellipse	#ADD8E6	3-Fumarylpyruvate	-	-	-	-	-	-	-	-	-	-	-	-	-	-	-	-	-	-	-	-	-	-	-	-	-	-	-
hsa:81889	gene_protein	box	#d3d3d3	FAHD1	C16orf36	YISKL	-	-	-	-	-	-	-	-	-	-	-	-	-	-	-	-	-	-	-	-	-	-	-	-	-
C01061	compound	ellipse	#ADD8E6	4-Fumarylacetoacetate	4-Fumarylacetoacetic acid	Fumarylacetoacetate	-	-	-	-	-	-	-	-	-	-	-	-	-	-	-	-	-	-	-	-	-	-	-	-	-
hsa:2184	gene_protein	box	#d3d3d3	FAH	-	-	-	-	-	-	-	-	-	-	-	-	-	-	-	-	-	-	-	-	-	-	-	-	-	-	-
C01036	compound	ellipse	#ADD8E6	4-Maleylacetoacetate	4-Maleylacetoacetic acid	-	-	-	-	-	-	-	-	-	-	-	-	-	-	-	-	-	-	-	-	-	-	-	-	-	-
hsa:2954	gene_protein	box	#d3d3d3	GSTZ1	GSTZ1-1	MAAI	MAAID	MAI	-	-	-	-	-	-	-	-	-	-	-	-	-	-	-	-	-	-	-	-	-	-	-
hsa:3081	gene_protein	box	#d3d3d3	HGD	AKU	HGO	-	-	-	-	-	-	-	-	-	-	-	-	-	-	-	-	-	-	-	-	-	-	-	-	-
hsa:4282	gene_protein	box	#d3d3d3	MIF	GIF	GLIF	MMIF	-	-	-	-	-	-	-	-	-	-	-	-	-	-	-	-	-	-	-	-	-	-	-	-
C05350	compound	ellipse	#ADD8E6	2-Hydroxy-3-(4-hydroxyphenyl)propenoate	4-Hydroxy-enol-phenylpyruvate	-	-	-	-	-	-	-	-	-	-	-	-	-	-	-	-	-	-	-	-	-	-	-	-	-	-
C00483	compound	ellipse	#ADD8E6	Tyramine	2-(p-Hydroxyphenyl)ethylamine	-	-	-	-	-	-	-	-	-	-	-	-	-	-	-	-	-	-	-	-	-	-	-	-	-	-
C03765	compound	ellipse	#ADD8E6	4-Hydroxyphenylacetaldehyde	2-(4-Hydroxyphenyl)acetaldehyde	-	-	-	-	-	-	-	-	-	-	-	-	-	-	-	-	-	-	-	-	-	-	-	-	-	-
C05578	compound	ellipse	#ADD8E6	5,6-Dihydroxyindole	DHI	-	-	-	-	-	-	-	-	-	-	-	-	-	-	-	-	-	-	-	-	-	-	-	-	-	-
hsa:7299	gene_protein	box	#d3d3d3	TYR	ATN	CMM8	OCA1	OCA1A	OCAIA	SHEP3	-	-	-	-	-	-	-	-	-	-	-	-	-	-	-	-	-	-	-	-	-
C05579	compound	ellipse	#ADD8E6	Indole-5,6-quinone	-	-	-	-	-	-	-	-	-	-	-	-	-	-	-	-	-	-	-	-	-	-	-	-	-	-	-
C00822	compound	ellipse	#ADD8E6	Dopaquinone	-	-	-	-	-	-	-	-	-	-	-	-	-	-	-	-	-	-	-	-	-	-	-	-	-	-	-
C01829	compound	ellipse	#ADD8E6	Thyroxine	Levothyroxin	L-Thyroxine	O-(4-Hydroxy-3,5-diidophenyl)-3,5-diiodo-L-tyrosine	3,5,3'5'-Tetraiodo-L-thyronine	T4	-	-	-	-	-	-	-	-	-	-	-	-	-	-	-	-	-	-	-	-	-	-
hsa:7054	gene_protein	box	#d3d3d3	TH	DYT14	DYT5b	TYH	-	-	-	-	-	-	-	-	-	-	-	-	-	-	-	-	-	-	-	-	-	-	-	-
C05585	compound	ellipse	#ADD8E6	Gentisate aldehyde	2,5-Dihydroxybenzaldehyde	-	-	-	-	-	-	-	-	-	-	-	-	-	-	-	-	-	-	-	-	-	-	-	-	-	-
C00628	compound	ellipse	#ADD8E6	2,5-Dihydroxybenzoate	2,5-Dihydroxybenzoic acid	Gentisic acid	Hydroquinonecarboxylic acid	Gentisate	-	-	-	-	-	-	-	-	-	-	-	-	-	-	-	-	-	-	-	-	-	-	-
hsa:7306	gene_protein	box	#d3d3d3	TYRP1	CAS2	CATB	GP75	OCA3	TRP	TRP1	TYRP	b-PROTEIN	-	-	-	-	-	-	-	-	-	-	-	-	-	-	-	-	-	-	-
C17938	compound	ellipse	#ADD8E6	5,6-Indolequinone-2-carboxylic acid	-	-	-	-	-	-	-	-	-	-	-	-	-	-	-	-	-	-	-	-	-	-	-	-	-	-	-
C00079	compound	ellipse	#ADD8E6	L-Phenylalanine	(S)-alpha-Amino-beta-phenylpropionic acid	-	-	-	-	-	-	-	-	-	-	-	-	-	-	-	-	-	-	-	-	-	-	-	-	-	-
C05332	compound	ellipse	#ADD8E6	Phenethylamine	2-Phenylethylamine	beta-Phenylethylamine	Phenylethylamine	-	-	-	-	-	-	-	-	-	-	-	-	-	-	-	-	-	-	-	-	-	-	-	-
C00601	compound	ellipse	#ADD8E6	Phenylacetaldehyde	alpha-Tolualdehyde	-	-	-	-	-	-	-	-	-	-	-	-	-	-	-	-	-	-	-	-	-	-	-	-	-	-
C00166	compound	ellipse	#ADD8E6	Phenylpyruvate	Phenylpyruvic acid	alpha-Ketohydrocinnamic acid	keto-Phenylpyruvate	3-Phenyl-2-oxopropanoate	2-Oxo-3-phenylpropanoate	-	-	-	-	-	-	-	-	-	-	-	-	-	-	-	-	-	-	-	-	-	-
C05852	compound	ellipse	#ADD8E6	2-Hydroxyphenylacetate	2-Hydroxyphenylacetic acid	-	-	-	-	-	-	-	-	-	-	-	-	-	-	-	-	-	-	-	-	-	-	-	-	-	-
C02763	compound	ellipse	#ADD8E6	2-Hydroxy-3-phenylpropenoate	enol-Phenylpyruvate	enol-Phenylpyruvic acid	enol-alpha-Ketohydrocinnamic acid	-	-	-	-	-	-	-	-	-	-	-	-	-	-	-	-	-	-	-	-	-	-	-	-
C00512	compound	ellipse	#ADD8E6	Benzoyl-CoA	S-Benzoyl-coenzyme A	-	-	-	-	-	-	-	-	-	-	-	-	-	-	-	-	-	-	-	-	-	-	-	-	-	-
hsa:10249	gene_protein	box	#d3d3d3	GLYAT	ACGNAT	CAT	GAT	-	-	-	-	-	-	-	-	-	-	-	-	-	-	-	-	-	-	-	-	-	-	-	-
C01586	compound	ellipse	#ADD8E6	Hippurate	Hippuric acid	N-Benzoylglycine	Benzoylaminoacetic acid	-	-	-	-	-	-	-	-	-	-	-	-	-	-	-	-	-	-	-	-	-	-	-	-
hsa:5053	gene_protein	box	#d3d3d3	PAH	PH	PKU	PKU1	-	-	-	-	-	-	-	-	-	-	-	-	-	-	-	-	-	-	-	-	-	-	-	-
C00078	compound	ellipse	#ADD8E6	L-Tryptophan	Tryptophan	(S)-alpha-Amino-beta-(3-indolyl)-propionic acid	-	-	-	-	-	-	-	-	-	-	-	-	-	-	-	-	-	-	-	-	-	-	-	-	-
hsa:169355	gene_protein	box	#d3d3d3	IDO2	INDOL1	-	-	-	-	-	-	-	-	-	-	-	-	-	-	-	-	-	-	-	-	-	-	-	-	-	-
hsa:3620	gene_protein	box	#d3d3d3	IDO1	IDO	IDO-1	INDO	-	-	-	-	-	-	-	-	-	-	-	-	-	-	-	-	-	-	-	-	-	-	-	-
hsa:6999	gene_protein	box	#d3d3d3	TDO2	HYPTRP	TDO	TO	TPH2	TRPO	-	-	-	-	-	-	-	-	-	-	-	-	-	-	-	-	-	-	-	-	-	-
C02700	compound	ellipse	#ADD8E6	L-Formylkynurenine	N-Formyl-L-kynurenine	N-Formylkynurenine	-	-	-	-	-	-	-	-	-	-	-	-	-	-	-	-	-	-	-	-	-	-	-	-	-
C00331	compound	ellipse	#ADD8E6	Indolepyruvate	Indolepyruvic acid	(Indol-3-yl)pyruvate	Indole-3-pyruvate	3-(Indol-3-yl)pyruvate	-	-	-	-	-	-	-	-	-	-	-	-	-	-	-	-	-	-	-	-	-	-	-
C01598	compound	ellipse	#ADD8E6	Melatonin	N-Acetyl-5-methoxytryptamine	-	-	-	-	-	-	-	-	-	-	-	-	-	-	-	-	-	-	-	-	-	-	-	-	-	-
C05642	compound	ellipse	#ADD8E6	Formyl-N-acetyl-5-methoxykynurenamine	-	-	-	-	-	-	-	-	-	-	-	-	-	-	-	-	-	-	-	-	-	-	-	-	-	-	-
hsa:1545	gene_protein	box	#d3d3d3	CYP1B1	ASGD6	CP1B	CYPIB1	GLC3A	P4501B1	-	-	-	-	-	-	-	-	-	-	-	-	-	-	-	-	-	-	-	-	-	-
C05643	compound	ellipse	#ADD8E6	6-Hydroxymelatonin	-	-	-	-	-	-	-	-	-	-	-	-	-	-	-	-	-	-	-	-	-	-	-	-	-	-	-
C00978	compound	ellipse	#ADD8E6	N-Acetylserotonin	N-Acetyl-5-hydroxytryptamine	-	-	-	-	-	-	-	-	-	-	-	-	-	-	-	-	-	-	-	-	-	-	-	-	-	-
hsa:438	gene_protein	box	#d3d3d3	ASMT	ASMTY	HIOMT	HIOMTY	-	-	-	-	-	-	-	-	-	-	-	-	-	-	-	-	-	-	-	-	-	-	-	-
C00780	compound	ellipse	#ADD8E6	Serotonin	3-(2-Aminoethyl)-1H-indol-5-ol	5-Hydroxytryptamine	Enteramine	-	-	-	-	-	-	-	-	-	-	-	-	-	-	-	-	-	-	-	-	-	-	-	-
hsa:15	gene_protein	box	#d3d3d3	AANAT	DSPS	SNAT	-	-	-	-	-	-	-	-	-	-	-	-	-	-	-	-	-	-	-	-	-	-	-	-	-
C05647	compound	ellipse	#ADD8E6	Formyl-5-hydroxykynurenamine	-	-	-	-	-	-	-	-	-	-	-	-	-	-	-	-	-	-	-	-	-	-	-	-	-	-	-
C05635	compound	ellipse	#ADD8E6	5-Hydroxyindoleacetate	-	-	-	-	-	-	-	-	-	-	-	-	-	-	-	-	-	-	-	-	-	-	-	-	-	-	-
C05660	compound	ellipse	#ADD8E6	5-Methoxyindoleacetate	5-Methoxyindoleacetic acid	-	-	-	-	-	-	-	-	-	-	-	-	-	-	-	-	-	-	-	-	-	-	-	-	-	-
C05638	compound	ellipse	#ADD8E6	5-Hydroxykynurenamine	-	-	-	-	-	-	-	-	-	-	-	-	-	-	-	-	-	-	-	-	-	-	-	-	-	-	-
C05639	compound	ellipse	#ADD8E6	4,6-Dihydroxyquinoline	Quinoline-4,6-diol	-	-	-	-	-	-	-	-	-	-	-	-	-	-	-	-	-	-	-	-	-	-	-	-	-	-
C05651	compound	ellipse	#ADD8E6	5-Hydroxykynurenine	5-Hydroxy-L-kynurenine	-	-	-	-	-	-	-	-	-	-	-	-	-	-	-	-	-	-	-	-	-	-	-	-	-	-
C00643	compound	ellipse	#ADD8E6	5-Hydroxy-L-tryptophan	Oxitriptan	-	-	-	-	-	-	-	-	-	-	-	-	-	-	-	-	-	-	-	-	-	-	-	-	-	-
C05648	compound	ellipse	#ADD8E6	5-Hydroxy-N-formylkynurenine	5-Hydroxy-N-formyl-L-kynurenine	-	-	-	-	-	-	-	-	-	-	-	-	-	-	-	-	-	-	-	-	-	-	-	-	-	-
hsa:125061	gene_protein	box	#d3d3d3	AFMID	FKF	KF	KFA	-	-	-	-	-	-	-	-	-	-	-	-	-	-	-	-	-	-	-	-	-	-	-	-
C00328	compound	ellipse	#ADD8E6	L-Kynurenine	3-Anthraniloyl-L-alanine	-	-	-	-	-	-	-	-	-	-	-	-	-	-	-	-	-	-	-	-	-	-	-	-	-	-
C03824	compound	ellipse	#ADD8E6	2-Aminomuconate semialdehyde	2-Aminomuconate 6-semialdehyde	-	-	-	-	-	-	-	-	-	-	-	-	-	-	-	-	-	-	-	-	-	-	-	-	-	-
hsa:64577	gene_protein	box	#d3d3d3	ALDH8A1	ALDH12	DJ352A20.2	-	-	-	-	-	-	-	-	-	-	-	-	-	-	-	-	-	-	-	-	-	-	-	-	-
C02220	compound	ellipse	#ADD8E6	2-Aminomuconate	2-Aminomuconic acid	o-Aminomuconate	-	-	-	-	-	-	-	-	-	-	-	-	-	-	-	-	-	-	-	-	-	-	-	-	-
C04409	compound	ellipse	#ADD8E6	2-Amino-3-carboxymuconate semialdehyde	2-Amino-3-(3-oxoprop-1-enyl)-but-2-enedioate	2-Amino-3-(3-oxoprop-1-en-1-yl)but-2-enedioate	-	-	-	-	-	-	-	-	-	-	-	-	-	-	-	-	-	-	-	-	-	-	-	-	-
hsa:130013	gene_protein	box	#d3d3d3	ACMSD	-	-	-	-	-	-	-	-	-	-	-	-	-	-	-	-	-	-	-	-	-	-	-	-	-	-	-
C00632	compound	ellipse	#ADD8E6	3-Hydroxyanthranilate	3-Hydroxyanthranilic acid	-	-	-	-	-	-	-	-	-	-	-	-	-	-	-	-	-	-	-	-	-	-	-	-	-	-
hsa:23498	gene_protein	box	#d3d3d3	HAAO	3-HAO	HAO	VCRL1	h3HAO	-	-	-	-	-	-	-	-	-	-	-	-	-	-	-	-	-	-	-	-	-	-	-
hsa:8942	gene_protein	box	#d3d3d3	KYNU	KYNUU	VCRL2	-	-	-	-	-	-	-	-	-	-	-	-	-	-	-	-	-	-	-	-	-	-	-	-	-
C05653	compound	ellipse	#ADD8E6	Formylanthranilate	N-Formylanthranilate	2-(Formylamino)-benzoic acid	-	-	-	-	-	-	-	-	-	-	-	-	-	-	-	-	-	-	-	-	-	-	-	-	-
hsa:8564	gene_protein	box	#d3d3d3	KMO	dJ317G22.1	-	-	-	-	-	-	-	-	-	-	-	-	-	-	-	-	-	-	-	-	-	-	-	-	-	-
C03227	compound	ellipse	#ADD8E6	3-Hydroxy-L-kynurenine	-	-	-	-	-	-	-	-	-	-	-	-	-	-	-	-	-	-	-	-	-	-	-	-	-	-	-
C00108	compound	ellipse	#ADD8E6	Anthranilate	Anthranilic acid	o-Aminobenzoic acid	Vitamin L1	2-Aminobenzoate	-	-	-	-	-	-	-	-	-	-	-	-	-	-	-	-	-	-	-	-	-	-	-
hsa:121278	gene_protein	box	#d3d3d3	TPH2	ADHD7	NTPH	-	-	-	-	-	-	-	-	-	-	-	-	-	-	-	-	-	-	-	-	-	-	-	-	-
hsa:7166	gene_protein	box	#d3d3d3	TPH1	TPRH	TRPH	TPH	-	-	-	-	-	-	-	-	-	-	-	-	-	-	-	-	-	-	-	-	-	-	-	-
hsa:847	gene_protein	box	#d3d3d3	CAT	-	-	-	-	-	-	-	-	-	-	-	-	-	-	-	-	-	-	-	-	-	-	-	-	-	-	-
C05640	compound	ellipse	#ADD8E6	Cinnavalininate	Cinnabarinic acid	-	-	-	-	-	-	-	-	-	-	-	-	-	-	-	-	-	-	-	-	-	-	-	-	-	-
C05645	compound	ellipse	#ADD8E6	4-(2-Amino-3-hydroxyphenyl)-2,4-dioxobutanoate	-	-	-	-	-	-	-	-	-	-	-	-	-	-	-	-	-	-	-	-	-	-	-	-	-	-	-
C01252	compound	ellipse	#ADD8E6	4-(2-Aminophenyl)-2,4-dioxobutanoate	-	-	-	-	-	-	-	-	-	-	-	-	-	-	-	-	-	-	-	-	-	-	-	-	-	-	-
C05636	compound	ellipse	#ADD8E6	3-Hydroxykynurenamine	-	-	-	-	-	-	-	-	-	-	-	-	-	-	-	-	-	-	-	-	-	-	-	-	-	-	-
C05637	compound	ellipse	#ADD8E6	4,8-Dihydroxyquinoline	Quinoline-4,8-diol	-	-	-	-	-	-	-	-	-	-	-	-	-	-	-	-	-	-	-	-	-	-	-	-	-	-
C00398	compound	ellipse	#ADD8E6	Tryptamine	3-(2-Aminoethyl)indole	-	-	-	-	-	-	-	-	-	-	-	-	-	-	-	-	-	-	-	-	-	-	-	-	-	-
C05634	compound	ellipse	#ADD8E6	5-Hydroxyindoleacetaldehyde	-	-	-	-	-	-	-	-	-	-	-	-	-	-	-	-	-	-	-	-	-	-	-	-	-	-	-
C00637	compound	ellipse	#ADD8E6	Indole-3-acetaldehyde	2-(Indol-3-yl)acetaldehyde	Indoleacetaldehyde	-	-	-	-	-	-	-	-	-	-	-	-	-	-	-	-	-	-	-	-	-	-	-	-	-
C00954	compound	ellipse	#ADD8E6	Indole-3-acetate	Indole-3-acetic acid	(Indol-3-yl)acetate	Indoleacetate	Indoleacetic acid	(1H-indol-3-yl)acetate	IAA	-	-	-	-	-	-	-	-	-	-	-	-	-	-	-	-	-	-	-	-	-
hsa:11185	gene_protein	box	#d3d3d3	INMT	TEMT	-	-	-	-	-	-	-	-	-	-	-	-	-	-	-	-	-	-	-	-	-	-	-	-	-	-
C06212	compound	ellipse	#ADD8E6	N-Methylserotonin	-	-	-	-	-	-	-	-	-	-	-	-	-	-	-	-	-	-	-	-	-	-	-	-	-	-	-
C06213	compound	ellipse	#ADD8E6	N-Methyltryptamine	N-Methylindoleethylamine	1-Methyl-2-(3-indolyl)ethylamine	-	-	-	-	-	-	-	-	-	-	-	-	-	-	-	-	-	-	-	-	-	-	-	-	-
C00894	compound	ellipse	#ADD8E6	Propenoyl-CoA	Acryloyl-CoA	Acrylyl-CoA	-	-	-	-	-	-	-	-	-	-	-	-	-	-	-	-	-	-	-	-	-	-	-	-	-
C05668	compound	ellipse	#ADD8E6	3-Hydroxypropionyl-CoA	3-Hydroxypropionyl coenzyme A	3-Hydroxypropanoyl-CoA	3-Hydroxypropanoyl coenzymeA	beta-Hydroxypropionyl-CoA	-	-	-	-	-	-	-	-	-	-	-	-	-	-	-	-	-	-	-	-	-	-	-
C01013	compound	ellipse	#ADD8E6	3-Hydroxypropanoate	3-Hydroxypropanoic acid	3-Hydroxypropionate	3-Hydroxypropionic acid	Hydracrylic acid	-	-	-	-	-	-	-	-	-	-	-	-	-	-	-	-	-	-	-	-	-	-	-
hsa:23417	gene_protein	box	#d3d3d3	MLYCD	MCD	-	-	-	-	-	-	-	-	-	-	-	-	-	-	-	-	-	-	-	-	-	-	-	-	-	-
C00222	compound	ellipse	#ADD8E6	3-Oxopropanoate	Malonate semialdehyde	-	-	-	-	-	-	-	-	-	-	-	-	-	-	-	-	-	-	-	-	-	-	-	-	-	-
C05340	compound	ellipse	#ADD8E6	beta-Alanyl-L-arginine	-	-	-	-	-	-	-	-	-	-	-	-	-	-	-	-	-	-	-	-	-	-	-	-	-	-	-
hsa:339896	gene_protein	box	#d3d3d3	GADL1	ADC	CSADC	HuADC	HuCSADC	-	-	-	-	-	-	-	-	-	-	-	-	-	-	-	-	-	-	-	-	-	-	-
C00986	compound	ellipse	#ADD8E6	1,3-Diaminopropane	Trimethylenediamine	1,3-Propanediamine	Propane-1,3-diamine	-	-	-	-	-	-	-	-	-	-	-	-	-	-	-	-	-	-	-	-	-	-	-	-
C05665	compound	ellipse	#ADD8E6	3-Aminopropanal	beta-Aminopropion aldehyde	-	-	-	-	-	-	-	-	-	-	-	-	-	-	-	-	-	-	-	-	-	-	-	-	-	-
C05341	compound	ellipse	#ADD8E6	beta-Alanyl-L-lysine	-	-	-	-	-	-	-	-	-	-	-	-	-	-	-	-	-	-	-	-	-	-	-	-	-	-	-
hsa:51380	gene_protein	box	#d3d3d3	CSAD	CSD	PCAP	-	-	-	-	-	-	-	-	-	-	-	-	-	-	-	-	-	-	-	-	-	-	-	-	-
C01678	compound	ellipse	#ADD8E6	Cysteamine	2-Aminoethanethiol	beta-Aminoethanethiol	beta-Mercaptoethylamine	Mercaptamine	Thioethanolamine	-	-	-	-	-	-	-	-	-	-	-	-	-	-	-	-	-	-	-	-	-	-
hsa:84890	gene_protein	box	#d3d3d3	ADO	C10orf22	-	-	-	-	-	-	-	-	-	-	-	-	-	-	-	-	-	-	-	-	-	-	-	-	-	-
C00519	compound	ellipse	#ADD8E6	Hypotaurine	2-Aminoethanesulfinic acid	-	-	-	-	-	-	-	-	-	-	-	-	-	-	-	-	-	-	-	-	-	-	-	-	-	-
hsa:124975	gene_protein	box	#d3d3d3	GGT6	-	-	-	-	-	-	-	-	-	-	-	-	-	-	-	-	-	-	-	-	-	-	-	-	-	-	-
hsa:2678	gene_protein	box	#d3d3d3	GGT1	CD224	D22S672	D22S732	GGT	GGT_1	GGTD	GTG	-	-	-	-	-	-	-	-	-	-	-	-	-	-	-	-	-	-	-	-
hsa:2686	gene_protein	box	#d3d3d3	GGT7	D20S101	GGT4	GGTL3	GGTL5	-	-	-	-	-	-	-	-	-	-	-	-	-	-	-	-	-	-	-	-	-	-	-
hsa:2687	gene_protein	box	#d3d3d3	GGT5	GGL	GGT_5	GGT-REL	GGTLA1	-	-	-	-	-	-	-	-	-	-	-	-	-	-	-	-	-	-	-	-	-	-	-
C05844	compound	ellipse	#ADD8E6	5-L-Glutamyl-taurine	5-Glutamyl-taurine	Glutaurine	-	-	-	-	-	-	-	-	-	-	-	-	-	-	-	-	-	-	-	-	-	-	-	-	-
C03557	compound	ellipse	#ADD8E6	2-Aminoethylphosphonate	(2-Aminoethyl)phosphonate	Ciliatine	-	-	-	-	-	-	-	-	-	-	-	-	-	-	-	-	-	-	-	-	-	-	-	-	-
hsa:5833	gene_protein	box	#d3d3d3	PCYT2	ET	SPG82	-	-	-	-	-	-	-	-	-	-	-	-	-	-	-	-	-	-	-	-	-	-	-	-	-
C05673	compound	ellipse	#ADD8E6	CMP-2-aminoethylphosphonate	CMPciliatine	-	-	-	-	-	-	-	-	-	-	-	-	-	-	-	-	-	-	-	-	-	-	-	-	-	-
C06459	compound	ellipse	#ADD8E6	N-Trimethyl-2-aminoethylphosphonate	2-Trimethylaminoethylphosphonate	-	-	-	-	-	-	-	-	-	-	-	-	-	-	-	-	-	-	-	-	-	-	-	-	-	-
hsa:5130	gene_protein	box	#d3d3d3	PCYT1A	CCTA	CT	CTA	CTPCT	PCYT1	SMDCRD	-	-	-	-	-	-	-	-	-	-	-	-	-	-	-	-	-	-	-	-	-
hsa:9468	gene_protein	box	#d3d3d3	PCYT1B	CCTB	CTB	-	-	-	-	-	-	-	-	-	-	-	-	-	-	-	-	-	-	-	-	-	-	-	-	-
C05674	compound	ellipse	#ADD8E6	CMP-N-trimethyl-2-aminoethylphosphonate	CMP-2-trimethylaminoethylphosphonate	-	-	-	-	-	-	-	-	-	-	-	-	-	-	-	-	-	-	-	-	-	-	-	-	-	-
hsa:10390	gene_protein	box	#d3d3d3	CEPT1	-	-	-	-	-	-	-	-	-	-	-	-	-	-	-	-	-	-	-	-	-	-	-	-	-	-	-
hsa:56994	gene_protein	box	#d3d3d3	CHPT1	CPT	CPT1	-	-	-	-	-	-	-	-	-	-	-	-	-	-	-	-	-	-	-	-	-	-	-	-	-
C05676	compound	ellipse	#ADD8E6	Diacylglyceryl-N-trimethyl-2-aminoethylphosphonate	Diacylglyceryl-2-trimethylaminoethylphosphonate	Diacylglycerophosphonocholine	-	-	-	-	-	-	-	-	-	-	-	-	-	-	-	-	-	-	-	-	-	-	-	-	-
hsa:85465	gene_protein	box	#d3d3d3	SELENOI	EPT1	SELI	SEPI	SPG81	-	-	-	-	-	-	-	-	-	-	-	-	-	-	-	-	-	-	-	-	-	-	-
C05675	compound	ellipse	#ADD8E6	Diacylglyceryl-2-aminoethylphosphonate	Diacylglycerophosphonoethanolamine	-	-	-	-	-	-	-	-	-	-	-	-	-	-	-	-	-	-	-	-	-	-	-	-	-	-
C05684	compound	ellipse	#ADD8E6	Selenite	-	-	-	-	-	-	-	-	-	-	-	-	-	-	-	-	-	-	-	-	-	-	-	-	-	-	-
hsa:10587	gene_protein	box	#d3d3d3	TXNRD2	GCCD5	SELZ	TR	TR-BETA	TR3	TRXR2	-	-	-	-	-	-	-	-	-	-	-	-	-	-	-	-	-	-	-	-	-
hsa:114112	gene_protein	box	#d3d3d3	TXNRD3	TGR	TR2	TR2IT1	TRXR3	TXNRD3IT1	TXNRD3NB	TXNRD3NT1	-	-	-	-	-	-	-	-	-	-	-	-	-	-	-	-	-	-	-	-
hsa:7296	gene_protein	box	#d3d3d3	TXNRD1	GRIM-12	TR	TR1	TRXR1	TXNR	-	-	-	-	-	-	-	-	-	-	-	-	-	-	-	-	-	-	-	-	-	-
C01528	compound	ellipse	#ADD8E6	Hydrogen selenide	Selenide	-	-	-	-	-	-	-	-	-	-	-	-	-	-	-	-	-	-	-	-	-	-	-	-	-	-
hsa:22928	gene_protein	box	#d3d3d3	SEPHS2	SPS2	-	-	-	-	-	-	-	-	-	-	-	-	-	-	-	-	-	-	-	-	-	-	-	-	-	-
hsa:22929	gene_protein	box	#d3d3d3	SEPHS1	SELD	SPS	SPS1	-	-	-	-	-	-	-	-	-	-	-	-	-	-	-	-	-	-	-	-	-	-	-	-
C05172	compound	ellipse	#ADD8E6	Selenophosphoric acid	Selenophosphate	-	-	-	-	-	-	-	-	-	-	-	-	-	-	-	-	-	-	-	-	-	-	-	-	-	-
C05688	compound	ellipse	#ADD8E6	L-Selenocysteine	-	-	-	-	-	-	-	-	-	-	-	-	-	-	-	-	-	-	-	-	-	-	-	-	-	-	-
hsa:51540	gene_protein	box	#d3d3d3	SCLY	SCL	hSCL	-	-	-	-	-	-	-	-	-	-	-	-	-	-	-	-	-	-	-	-	-	-	-	-	-
C05335	compound	ellipse	#ADD8E6	L-Selenomethionine	-	-	-	-	-	-	-	-	-	-	-	-	-	-	-	-	-	-	-	-	-	-	-	-	-	-	-
hsa:4141	gene_protein	box	#d3d3d3	MARS1	CMT2U	ILFS2	ILLD	MARS	METRS	MRS	MTRNS	SPG70	-	-	-	-	-	-	-	-	-	-	-	-	-	-	-	-	-	-	-
hsa:92935	gene_protein	box	#d3d3d3	MARS2	COXPD25	MetRS	mtMetRS	-	-	-	-	-	-	-	-	-	-	-	-	-	-	-	-	-	-	-	-	-	-	-	-
C05336	compound	ellipse	#ADD8E6	Selenomethionyl-tRNA(Met)	-	-	-	-	-	-	-	-	-	-	-	-	-	-	-	-	-	-	-	-	-	-	-	-	-	-	-
C05703	compound	ellipse	#ADD8E6	Methaneselenol	Methylselenol	-	-	-	-	-	-	-	-	-	-	-	-	-	-	-	-	-	-	-	-	-	-	-	-	-	-
C05689	compound	ellipse	#ADD8E6	Se-Methyl-L-selenocysteine	-	-	-	-	-	-	-	-	-	-	-	-	-	-	-	-	-	-	-	-	-	-	-	-	-	-	-
C18904	compound	ellipse	#ADD8E6	Methylselenopyruvate	beta-Methylselenopyruvate	-	-	-	-	-	-	-	-	-	-	-	-	-	-	-	-	-	-	-	-	-	-	-	-	-	-
hsa:51091	gene_protein	box	#d3d3d3	SEPSECS	LP	PCH2D	SLA	SLA/LP	-	-	-	-	-	-	-	-	-	-	-	-	-	-	-	-	-	-	-	-	-	-	-
C16638	compound	ellipse	#ADD8E6	O-Phosphoseryl-tRNA(Sec)	-	-	-	-	-	-	-	-	-	-	-	-	-	-	-	-	-	-	-	-	-	-	-	-	-	-	-
C06482	compound	ellipse	#ADD8E6	L-Selenocysteinyl-tRNA(Sec)	-	-	-	-	-	-	-	-	-	-	-	-	-	-	-	-	-	-	-	-	-	-	-	-	-	-	-
C06481	compound	ellipse	#ADD8E6	L-Seryl-tRNA(Sec)	-	-	-	-	-	-	-	-	-	-	-	-	-	-	-	-	-	-	-	-	-	-	-	-	-	-	-
hsa:118672	gene_protein	box	#d3d3d3	PSTK	C10orf89	-	-	-	-	-	-	-	-	-	-	-	-	-	-	-	-	-	-	-	-	-	-	-	-	-	-
C05697	compound	ellipse	#ADD8E6	Selenate	Selenic acid	-	-	-	-	-	-	-	-	-	-	-	-	-	-	-	-	-	-	-	-	-	-	-	-	-	-
C05686	compound	ellipse	#ADD8E6	Adenylylselenate	Adenosine-5'-phosphoselenate	-	-	-	-	-	-	-	-	-	-	-	-	-	-	-	-	-	-	-	-	-	-	-	-	-	-
C05699	compound	ellipse	#ADD8E6	L-Selenocystathionine	-	-	-	-	-	-	-	-	-	-	-	-	-	-	-	-	-	-	-	-	-	-	-	-	-	-	-
C05698	compound	ellipse	#ADD8E6	Selenohomocysteine	-	-	-	-	-	-	-	-	-	-	-	-	-	-	-	-	-	-	-	-	-	-	-	-	-	-	-
C18902	compound	ellipse	#ADD8E6	Methylselenic acid	Methylseleninate	-	-	-	-	-	-	-	-	-	-	-	-	-	-	-	-	-	-	-	-	-	-	-	-	-	-
C02535	compound	ellipse	#ADD8E6	Dimethyl selenide	-	-	-	-	-	-	-	-	-	-	-	-	-	-	-	-	-	-	-	-	-	-	-	-	-	-	-
C18872	compound	ellipse	#ADD8E6	Trimethylselenonium	-	-	-	-	-	-	-	-	-	-	-	-	-	-	-	-	-	-	-	-	-	-	-	-	-	-	-
C00217	compound	ellipse	#ADD8E6	D-Glutamate	D-Glutamic acid	D-Glutaminic acid	D-2-Aminoglutaric acid	-	-	-	-	-	-	-	-	-	-	-	-	-	-	-	-	-	-	-	-	-	-	-	-
hsa:80017	gene_protein	box	#d3d3d3	DGLUCY	C14orf159	-	-	-	-	-	-	-	-	-	-	-	-	-	-	-	-	-	-	-	-	-	-	-	-	-	-
C02237	compound	ellipse	#ADD8E6	5-Oxo-D-proline	D-Pyroglutamic acid	D-5-Pyrrolidone-2-carboxylic acid	-	-	-	-	-	-	-	-	-	-	-	-	-	-	-	-	-	-	-	-	-	-	-	-	-
C00819	compound	ellipse	#ADD8E6	D-Glutamine	D-2-Aminoglutaramic acid	-	-	-	-	-	-	-	-	-	-	-	-	-	-	-	-	-	-	-	-	-	-	-	-	-	-
C00515	compound	ellipse	#ADD8E6	D-Ornithine	-	-	-	-	-	-	-	-	-	-	-	-	-	-	-	-	-	-	-	-	-	-	-	-	-	-	-
C01110	compound	ellipse	#ADD8E6	5-Amino-2-oxopentanoic acid	5-Amino-2-oxopentanoate	2-Oxo-5-amino-pentanoate	2-Oxo-5-aminopentanoate	alpha-Keto-delta-aminopentanoate	2-Oxo-5-aminovalerate	-	-	-	-	-	-	-	-	-	-	-	-	-	-	-	-	-	-	-	-	-	-
C00792	compound	ellipse	#ADD8E6	D-Arginine	D-2-Amino-5-guanidinovaleric acid	-	-	-	-	-	-	-	-	-	-	-	-	-	-	-	-	-	-	-	-	-	-	-	-	-	-
C03771	compound	ellipse	#ADD8E6	5-Guanidino-2-oxopentanoate	5-Guanidino-2-oxo-pentanoate	2-Oxo-5-guanidinopentanoate	2-Oxo-5-guanidino-pentanoate	2-Oxoarginine	-	-	-	-	-	-	-	-	-	-	-	-	-	-	-	-	-	-	-	-	-	-	-
C05729	compound	ellipse	#ADD8E6	R-S-Cysteinylglycine	[L-Cysteinylglycine]-S-conjugate	-	-	-	-	-	-	-	-	-	-	-	-	-	-	-	-	-	-	-	-	-	-	-	-	-	-
hsa:290	gene_protein	box	#d3d3d3	ANPEP	APN	CD13	GP150	LAP1	P150	PEPN	-	-	-	-	-	-	-	-	-	-	-	-	-	-	-	-	-	-	-	-	-
C05726	compound	ellipse	#ADD8E6	S-Substituted L-cysteine	R-S-Cysteine	L-Cysteine S-conjugate	-	-	-	-	-	-	-	-	-	-	-	-	-	-	-	-	-	-	-	-	-	-	-	-	-
C02320	compound	ellipse	#ADD8E6	R-S-Glutathione	-	-	-	-	-	-	-	-	-	-	-	-	-	-	-	-	-	-	-	-	-	-	-	-	-	-	-
C00051	compound	ellipse	#ADD8E6	Glutathione	5-L-Glutamyl-L-cysteinylglycine	N-(N-gamma-L-Glutamyl-L-cysteinyl)glycine	gamma-L-Glutamyl-L-cysteinyl-glycine	GSH	Reduced glutathione	-	-	-	-	-	-	-	-	-	-	-	-	-	-	-	-	-	-	-	-	-	-
hsa:257202	gene_protein	box	#d3d3d3	GPX6	GPX5p	GPXP3	GPx-6	GSHPx-6	dJ1186N24	dJ1186N24.1	-	-	-	-	-	-	-	-	-	-	-	-	-	-	-	-	-	-	-	-	-
hsa:2876	gene_protein	box	#d3d3d3	GPX1	GPXD	GSHPX1	-	-	-	-	-	-	-	-	-	-	-	-	-	-	-	-	-	-	-	-	-	-	-	-	-
hsa:2877	gene_protein	box	#d3d3d3	GPX2	GI-GPx	GPRP	GPRP-2	GPx-2	GPx-GI	GSHPX-GI	GSHPx-2	-	-	-	-	-	-	-	-	-	-	-	-	-	-	-	-	-	-	-	-
hsa:2878	gene_protein	box	#d3d3d3	GPX3	GPx-P	GSHPx-3	GSHPx-P	-	-	-	-	-	-	-	-	-	-	-	-	-	-	-	-	-	-	-	-	-	-	-	-
hsa:2880	gene_protein	box	#d3d3d3	GPX5	EGLP	GPx-5	GSHPx-5	HEL-S-75p	-	-	-	-	-	-	-	-	-	-	-	-	-	-	-	-	-	-	-	-	-	-	-
hsa:2882	gene_protein	box	#d3d3d3	GPX7	CL683	GPX6	GPx-7	GSHPx-7	NPGPx	-	-	-	-	-	-	-	-	-	-	-	-	-	-	-	-	-	-	-	-	-	-
hsa:493869	gene_protein	box	#d3d3d3	GPX8	EPLA847	GPx-8	GSHPx-8	UNQ847	-	-	-	-	-	-	-	-	-	-	-	-	-	-	-	-	-	-	-	-	-	-	-
C00127	compound	ellipse	#ADD8E6	Glutathione disulfide	GSSG	Oxiglutatione	Oxidized glutathione	-	-	-	-	-	-	-	-	-	-	-	-	-	-	-	-	-	-	-	-	-	-	-	-
hsa:2879	gene_protein	box	#d3d3d3	GPX4	GPx-4	GSHPx-4	MCSP	PHGPx	SMDS	snGPx	snPHGPx	-	-	-	-	-	-	-	-	-	-	-	-	-	-	-	-	-	-	-	-
C00006	compound	ellipse	#ADD8E6	NADP+	NADP	Nicotinamide adenine dinucleotide phosphate	beta-Nicotinamide adenine dinucleotide phosphate	TPN	Triphosphopyridine nucleotide	beta-NADP+	-	-	-	-	-	-	-	-	-	-	-	-	-	-	-	-	-	-	-	-	-
C00005	compound	ellipse	#ADD8E6	NADPH	TPNH	Reduced nicotinamide adenine dinucleotide phosphate	-	-	-	-	-	-	-	-	-	-	-	-	-	-	-	-	-	-	-	-	-	-	-	-	-
hsa:2936	gene_protein	box	#d3d3d3	GSR	GR	GSRD	HEL-75	HEL-S-122m	-	-	-	-	-	-	-	-	-	-	-	-	-	-	-	-	-	-	-	-	-	-	-
C00669	compound	ellipse	#ADD8E6	gamma-L-Glutamyl-L-cysteine	L-gamma-Glutamylcysteine	5-L-Glutamyl-L-cysteine	gamma-Glutamylcysteine	-	-	-	-	-	-	-	-	-	-	-	-	-	-	-	-	-	-	-	-	-	-	-	-
C01419	compound	ellipse	#ADD8E6	Cys-Gly	L-Cysteinylglycine	-	-	-	-	-	-	-	-	-	-	-	-	-	-	-	-	-	-	-	-	-	-	-	-	-	-
C01879	compound	ellipse	#ADD8E6	5-Oxoproline	Pidolic acid	Pyroglutamic acid	5-Pyrrolidone-2-carboxylic acid	Pyroglutamate	5-Oxo-L-proline	L-Pyroglutamic acid	L-5-Pyrrolidone-2-carboxylic acid	-	-	-	-	-	-	-	-	-	-	-	-	-	-	-	-	-	-	-	-
hsa:26873	gene_protein	box	#d3d3d3	OPLAH	5-Opase	OPLA	OPLAHD	-	-	-	-	-	-	-	-	-	-	-	-	-	-	-	-	-	-	-	-	-	-	-	-
hsa:79017	gene_protein	box	#d3d3d3	GGCT	C7orf24	CRF21	GCTG	GGC	-	-	-	-	-	-	-	-	-	-	-	-	-	-	-	-	-	-	-	-	-	-	-
C00151	compound	ellipse	#ADD8E6	L-Amino acid	L-2-Amino acid	-	-	-	-	-	-	-	-	-	-	-	-	-	-	-	-	-	-	-	-	-	-	-	-	-	-
C03740	compound	ellipse	#ADD8E6	(5-L-Glutamyl)-L-amino acid	L-gamma-Glutamyl-L-amino acid	alpha-(gamma-L-Glutamyl)-L-amino acid	-	-	-	-	-	-	-	-	-	-	-	-	-	-	-	-	-	-	-	-	-	-	-	-	-
hsa:51471	gene_protein	box	#d3d3d3	NAT8B	CML2	Hcml2	NAT8BP	-	-	-	-	-	-	-	-	-	-	-	-	-	-	-	-	-	-	-	-	-	-	-	-
hsa:9027	gene_protein	box	#d3d3d3	NAT8	ATase2	CCNAT	CML1	GLA	Hcml1	TSC501	TSC510	-	-	-	-	-	-	-	-	-	-	-	-	-	-	-	-	-	-	-	-
C05727	compound	ellipse	#ADD8E6	S-Substituted N-acetyl-L-cysteine	Mercapturic acid	N-Acetyl-L-cysteine S-conjugate	-	-	-	-	-	-	-	-	-	-	-	-	-	-	-	-	-	-	-	-	-	-	-	-	-
C01322	compound	ellipse	#ADD8E6	RX	Organic halide	-	-	-	-	-	-	-	-	-	-	-	-	-	-	-	-	-	-	-	-	-	-	-	-	-	-
hsa:119391	gene_protein	box	#d3d3d3	GSTO2	GSTO_2-2	bA127L20.1	-	-	-	-	-	-	-	-	-	-	-	-	-	-	-	-	-	-	-	-	-	-	-	-	-
hsa:221357	gene_protein	box	#d3d3d3	GSTA5	-	-	-	-	-	-	-	-	-	-	-	-	-	-	-	-	-	-	-	-	-	-	-	-	-	-	-
hsa:27306	gene_protein	box	#d3d3d3	HPGDS	GSTS	GSTS1	GSTS1-1	PGD2	PGDS	-	-	-	-	-	-	-	-	-	-	-	-	-	-	-	-	-	-	-	-	-	-
hsa:2938	gene_protein	box	#d3d3d3	GSTA1	GST-epsilon	GST2	GSTA1-1	GTH1	-	-	-	-	-	-	-	-	-	-	-	-	-	-	-	-	-	-	-	-	-	-	-
hsa:2939	gene_protein	box	#d3d3d3	GSTA2	GST2	GSTA2-2	GTA2	GTH2	-	-	-	-	-	-	-	-	-	-	-	-	-	-	-	-	-	-	-	-	-	-	-
hsa:2940	gene_protein	box	#d3d3d3	GSTA3	GSTA3-3	GTA3	-	-	-	-	-	-	-	-	-	-	-	-	-	-	-	-	-	-	-	-	-	-	-	-	-
hsa:2941	gene_protein	box	#d3d3d3	GSTA4	GSTA4-4	GTA4	-	-	-	-	-	-	-	-	-	-	-	-	-	-	-	-	-	-	-	-	-	-	-	-	-
hsa:2944	gene_protein	box	#d3d3d3	GSTM1	GST1	GSTM1-1	GSTM1a-1a	GSTM1b-1b	GTH4	GTM1	H-B	MU	MU-1	-	-	-	-	-	-	-	-	-	-	-	-	-	-	-	-	-	-
hsa:2946	gene_protein	box	#d3d3d3	GSTM2	GST4	GSTM	GSTM2-2	GTHMUS	-	-	-	-	-	-	-	-	-	-	-	-	-	-	-	-	-	-	-	-	-	-	-
hsa:2947	gene_protein	box	#d3d3d3	GSTM3	GST5	GSTB	GSTM3-3	GTM3	-	-	-	-	-	-	-	-	-	-	-	-	-	-	-	-	-	-	-	-	-	-	-
hsa:2948	gene_protein	box	#d3d3d3	GSTM4	GSTM4-4	GTM4	-	-	-	-	-	-	-	-	-	-	-	-	-	-	-	-	-	-	-	-	-	-	-	-	-
hsa:2949	gene_protein	box	#d3d3d3	GSTM5	GSTM5-5	GTM5	-	-	-	-	-	-	-	-	-	-	-	-	-	-	-	-	-	-	-	-	-	-	-	-	-
hsa:2950	gene_protein	box	#d3d3d3	GSTP1	DFN7	FAEES3	GST3	GSTP	HEL-S-22	PI	-	-	-	-	-	-	-	-	-	-	-	-	-	-	-	-	-	-	-	-	-
hsa:2952	gene_protein	box	#d3d3d3	GSTT1	-	-	-	-	-	-	-	-	-	-	-	-	-	-	-	-	-	-	-	-	-	-	-	-	-	-	-
hsa:2953	gene_protein	box	#d3d3d3	GSTT2	-	-	-	-	-	-	-	-	-	-	-	-	-	-	-	-	-	-	-	-	-	-	-	-	-	-	-
hsa:373156	gene_protein	box	#d3d3d3	GSTK1	GST	GST_13-13	GST13	GST13-13	GSTK1-1	hGSTK1	-	-	-	-	-	-	-	-	-	-	-	-	-	-	-	-	-	-	-	-	-
hsa:4257	gene_protein	box	#d3d3d3	MGST1	GST12	MGST	MGST-I	-	-	-	-	-	-	-	-	-	-	-	-	-	-	-	-	-	-	-	-	-	-	-	-
hsa:4258	gene_protein	box	#d3d3d3	MGST2	GST2	MGST-II	-	-	-	-	-	-	-	-	-	-	-	-	-	-	-	-	-	-	-	-	-	-	-	-	-
hsa:4259	gene_protein	box	#d3d3d3	MGST3	GST-III	-	-	-	-	-	-	-	-	-	-	-	-	-	-	-	-	-	-	-	-	-	-	-	-	-	-
hsa:653689	gene_protein	box	#d3d3d3	GSTT2B	GSTT2P	-	-	-	-	-	-	-	-	-	-	-	-	-	-	-	-	-	-	-	-	-	-	-	-	-	-
hsa:9446	gene_protein	box	#d3d3d3	GSTO1	GSTO_1-1	GSTTLp28	HEL-S-21	P28	SPG-R	-	-	-	-	-	-	-	-	-	-	-	-	-	-	-	-	-	-	-	-	-	-
C01672	compound	ellipse	#ADD8E6	Cadaverine	1,5-Pentanediamine	1,5-Diaminopentane	Pentamethylenediamine	-	-	-	-	-	-	-	-	-	-	-	-	-	-	-	-	-	-	-	-	-	-	-	-
C16565	compound	ellipse	#ADD8E6	Aminopropylcadaverine	-	-	-	-	-	-	-	-	-	-	-	-	-	-	-	-	-	-	-	-	-	-	-	-	-	-	-
C16663	compound	ellipse	#ADD8E6	Tryparedoxin	-	-	-	-	-	-	-	-	-	-	-	-	-	-	-	-	-	-	-	-	-	-	-	-	-	-	-
C16664	compound	ellipse	#ADD8E6	Tryparedoxin disulfide	-	-	-	-	-	-	-	-	-	-	-	-	-	-	-	-	-	-	-	-	-	-	-	-	-	-	-
C02090	compound	ellipse	#ADD8E6	Trypanothione	N1,N8-Bis(gamma-L-glutamyl-L-cysteinyl-glycyl)spermidine	N1,N8-Bis(glutathionyl)spermidine	Reduced trypanothione	-	-	-	-	-	-	-	-	-	-	-	-	-	-	-	-	-	-	-	-	-	-	-	-
C03170	compound	ellipse	#ADD8E6	Trypanothione disulfide	Oxidized trypanothione	-	-	-	-	-	-	-	-	-	-	-	-	-	-	-	-	-	-	-	-	-	-	-	-	-	-
hsa:494143	gene_protein	box	#d3d3d3	CHAC2	GCG1	-	-	-	-	-	-	-	-	-	-	-	-	-	-	-	-	-	-	-	-	-	-	-	-	-	-
hsa:79094	gene_protein	box	#d3d3d3	CHAC1	-	-	-	-	-	-	-	-	-	-	-	-	-	-	-	-	-	-	-	-	-	-	-	-	-	-	-
C01898	compound	ellipse	#ADD8E6	Cellodextrin	Cellooligosaccharide	-	-	-	-	-	-	-	-	-	-	-	-	-	-	-	-	-	-	-	-	-	-	-	-	-	-
hsa:57733	gene_protein	box	#d3d3d3	GBA3	CBG	CBGL1	GLUC	KLRP	-	-	-	-	-	-	-	-	-	-	-	-	-	-	-	-	-	-	-	-	-	-	-
C00185	compound	ellipse	#ADD8E6	Cellobiose	1-beta-D-Glucopyranosyl-4-D-glucopyranose	-	-	-	-	-	-	-	-	-	-	-	-	-	-	-	-	-	-	-	-	-	-	-	-	-	-
C00085	compound	ellipse	#ADD8E6	D-Fructose 6-phosphate	D-Fructose 6-phosphoric acid	Neuberg ester	-	-	-	-	-	-	-	-	-	-	-	-	-	-	-	-	-	-	-	-	-	-	-	-	-
C00963	compound	ellipse	#ADD8E6	beta-D-Glucoside	-	-	-	-	-	-	-	-	-	-	-	-	-	-	-	-	-	-	-	-	-	-	-	-	-	-	-
hsa:283209	gene_protein	box	#d3d3d3	PGM2L1	BM32A	PMMLP	-	-	-	-	-	-	-	-	-	-	-	-	-	-	-	-	-	-	-	-	-	-	-	-	-
C01231	compound	ellipse	#ADD8E6	alpha-D-Glucose 1,6-bisphosphate	alpha-D-Glucose 1,6-biphosphate	D-Glucose 1,6-bisphosphate	-	-	-	-	-	-	-	-	-	-	-	-	-	-	-	-	-	-	-	-	-	-	-	-	-
hsa:2992	gene_protein	box	#d3d3d3	GYG1	GSD15	GYG	-	-	-	-	-	-	-	-	-	-	-	-	-	-	-	-	-	-	-	-	-	-	-	-	-
hsa:2997	gene_protein	box	#d3d3d3	GYS1	GSY	GYS	-	-	-	-	-	-	-	-	-	-	-	-	-	-	-	-	-	-	-	-	-	-	-	-	-
hsa:2998	gene_protein	box	#d3d3d3	GYS2	-	-	-	-	-	-	-	-	-	-	-	-	-	-	-	-	-	-	-	-	-	-	-	-	-	-	-
hsa:8908	gene_protein	box	#d3d3d3	GYG2	GN-2	GN2	-	-	-	-	-	-	-	-	-	-	-	-	-	-	-	-	-	-	-	-	-	-	-	-	-
C00718	compound	ellipse	#ADD8E6	Amylose	Amylose chain	(1,4-alpha-D-Glucosyl)n	(1,4-alpha-D-Glucosyl)n+1	(1,4-alpha-D-Glucosyl)n-1	4-{(1,4)-alpha-D-Glucosyl}(n-1)-D-glucose	1,4-alpha-D-Glucan	-	-	-	-	-	-	-	-	-	-	-	-	-	-	-	-	-	-	-	-	-
C00092	compound	ellipse	#ADD8E6	D-Glucose 6-phosphate	Glucose 6-phosphate	Robison ester	-	-	-	-	-	-	-	-	-	-	-	-	-	-	-	-	-	-	-	-	-	-	-	-	-
hsa:2632	gene_protein	box	#d3d3d3	GBE1	APBD	GBE	GSD4	-	-	-	-	-	-	-	-	-	-	-	-	-	-	-	-	-	-	-	-	-	-	-	-
C00369	compound	ellipse	#ADD8E6	Starch	Glycogen	-	-	-	-	-	-	-	-	-	-	-	-	-	-	-	-	-	-	-	-	-	-	-	-	-	-
C01083	compound	ellipse	#ADD8E6	alpha,alpha-Trehalose	alpha,alpha'-Trehalose	Trehalose	-	-	-	-	-	-	-	-	-	-	-	-	-	-	-	-	-	-	-	-	-	-	-	-	-
hsa:11181	gene_protein	box	#d3d3d3	TREH	TRE	TREA	TREHD	-	-	-	-	-	-	-	-	-	-	-	-	-	-	-	-	-	-	-	-	-	-	-	-
C01935	compound	ellipse	#ADD8E6	Maltodextrin	Maltodextrin(n)	Maltodextrin(n-2)	n+2 Maltodextrin	Linear maltodextrin	Maltooligosaccharide	-	-	-	-	-	-	-	-	-	-	-	-	-	-	-	-	-	-	-	-	-	-
hsa:276	gene_protein	box	#d3d3d3	AMY1A	AMY1	-	-	-	-	-	-	-	-	-	-	-	-	-	-	-	-	-	-	-	-	-	-	-	-	-	-
hsa:277	gene_protein	box	#d3d3d3	AMY1B	AMY1	-	-	-	-	-	-	-	-	-	-	-	-	-	-	-	-	-	-	-	-	-	-	-	-	-	-
hsa:278	gene_protein	box	#d3d3d3	AMY1C	AMY1	-	-	-	-	-	-	-	-	-	-	-	-	-	-	-	-	-	-	-	-	-	-	-	-	-	-
hsa:279	gene_protein	box	#d3d3d3	AMY2A	AMY2	PA	-	-	-	-	-	-	-	-	-	-	-	-	-	-	-	-	-	-	-	-	-	-	-	-	-
hsa:280	gene_protein	box	#d3d3d3	AMY2B	AMY2	AMY3	HXA	-	-	-	-	-	-	-	-	-	-	-	-	-	-	-	-	-	-	-	-	-	-	-	-
C00208	compound	ellipse	#ADD8E6	Maltose	Malt sugar	alpha-D-Glucopyranosyl-(1->4)-D-glucopyranose	-	-	-	-	-	-	-	-	-	-	-	-	-	-	-	-	-	-	-	-	-	-	-	-	-
hsa:178	gene_protein	box	#d3d3d3	AGL	GDE	-	-	-	-	-	-	-	-	-	-	-	-	-	-	-	-	-	-	-	-	-	-	-	-	-	-
hsa:5834	gene_protein	box	#d3d3d3	PYGB	GPBB	-	-	-	-	-	-	-	-	-	-	-	-	-	-	-	-	-	-	-	-	-	-	-	-	-	-
hsa:5836	gene_protein	box	#d3d3d3	PYGL	GSD6	-	-	-	-	-	-	-	-	-	-	-	-	-	-	-	-	-	-	-	-	-	-	-	-	-	-
hsa:5837	gene_protein	box	#d3d3d3	PYGM	GSD5	-	-	-	-	-	-	-	-	-	-	-	-	-	-	-	-	-	-	-	-	-	-	-	-	-	-
C00721	compound	ellipse	#ADD8E6	Dextrin	-	-	-	-	-	-	-	-	-	-	-	-	-	-	-	-	-	-	-	-	-	-	-	-	-	-	-
C00252	compound	ellipse	#ADD8E6	Isomaltose	Brachiose	-	-	-	-	-	-	-	-	-	-	-	-	-	-	-	-	-	-	-	-	-	-	-	-	-	-
C03733	compound	ellipse	#ADD8E6	UDP-alpha-D-galactofuranose	UDP-alpha-D-galacto-1,4-furanose	UDP-D-galacto-1,4-furanose	-	-	-	-	-	-	-	-	-	-	-	-	-	-	-	-	-	-	-	-	-	-	-	-	-
hsa:199857	gene_protein	box	#d3d3d3	ALG14	CMS15	-	-	-	-	-	-	-	-	-	-	-	-	-	-	-	-	-	-	-	-	-	-	-	-	-	-
hsa:79868	gene_protein	box	#d3d3d3	ALG13	CDG1S	CXorf45	EIEE36	GLT28D1	MDS031	TDRD13	YGL047W	-	-	-	-	-	-	-	-	-	-	-	-	-	-	-	-	-	-	-	-
C00110	compound	ellipse	#ADD8E6	Dolichyl phosphate	Dolichol phosphate	-	-	-	-	-	-	-	-	-	-	-	-	-	-	-	-	-	-	-	-	-	-	-	-	-	-
hsa:54344	gene_protein	box	#d3d3d3	DPM3	CDG1O	-	-	-	-	-	-	-	-	-	-	-	-	-	-	-	-	-	-	-	-	-	-	-	-	-	-
hsa:8818	gene_protein	box	#d3d3d3	DPM2	CDG1U	-	-	-	-	-	-	-	-	-	-	-	-	-	-	-	-	-	-	-	-	-	-	-	-	-	-
hsa:8813	gene_protein	box	#d3d3d3	DPM1	CDGIE	MPDS	-	-	-	-	-	-	-	-	-	-	-	-	-	-	-	-	-	-	-	-	-	-	-	-	-
C03862	compound	ellipse	#ADD8E6	Dolichyl phosphate D-mannose	Dolichyl D-mannosyl phosphate	Dolichyl beta-D-mannosyl phosphate	-	-	-	-	-	-	-	-	-	-	-	-	-	-	-	-	-	-	-	-	-	-	-	-	-
hsa:144245	gene_protein	box	#d3d3d3	ALG10B	ALG10	KCR1	-	-	-	-	-	-	-	-	-	-	-	-	-	-	-	-	-	-	-	-	-	-	-	-	-
hsa:84920	gene_protein	box	#d3d3d3	ALG10	ALG10A	DIE2	KCR1	-	-	-	-	-	-	-	-	-	-	-	-	-	-	-	-	-	-	-	-	-	-	-	-
hsa:79053	gene_protein	box	#d3d3d3	ALG8	CDG1H	PCLD3	-	-	-	-	-	-	-	-	-	-	-	-	-	-	-	-	-	-	-	-	-	-	-	-	-
C01246	compound	ellipse	#ADD8E6	Dolichyl beta-D-glucosyl phosphate	-	-	-	-	-	-	-	-	-	-	-	-	-	-	-	-	-	-	-	-	-	-	-	-	-	-	-
hsa:29929	gene_protein	box	#d3d3d3	ALG6	CDG1C	-	-	-	-	-	-	-	-	-	-	-	-	-	-	-	-	-	-	-	-	-	-	-	-	-	-
hsa:79087	gene_protein	box	#d3d3d3	ALG12	CDG1G	ECM39	PP14673	hALG12	-	-	-	-	-	-	-	-	-	-	-	-	-	-	-	-	-	-	-	-	-	-	-
hsa:79796	gene_protein	box	#d3d3d3	ALG9	CDG1L	DIBD1	GIKANIS	LOH11CR1J	-	-	-	-	-	-	-	-	-	-	-	-	-	-	-	-	-	-	-	-	-	-	-
hsa:10195	gene_protein	box	#d3d3d3	ALG3	CDG1D	CDGS4	CDGS6	D16Ertd36e	NOT56L	Not56	not	-	-	-	-	-	-	-	-	-	-	-	-	-	-	-	-	-	-	-	-
hsa:146664	gene_protein	box	#d3d3d3	MGAT5B	GnT-IX	GnT-VB	-	-	-	-	-	-	-	-	-	-	-	-	-	-	-	-	-	-	-	-	-	-	-	-	-
hsa:4249	gene_protein	box	#d3d3d3	MGAT5	GNT-V	GNT-VA	MGAT5A	glcNAc-T_V	-	-	-	-	-	-	-	-	-	-	-	-	-	-	-	-	-	-	-	-	-	-	-
C00621	compound	ellipse	#ADD8E6	Dolichyl diphosphate	Dolichol diphosphate	-	-	-	-	-	-	-	-	-	-	-	-	-	-	-	-	-	-	-	-	-	-	-	-	-	-
hsa:57171	gene_protein	box	#d3d3d3	DOLPP1	LSFR2	-	-	-	-	-	-	-	-	-	-	-	-	-	-	-	-	-	-	-	-	-	-	-	-	-	-
hsa:2530	gene_protein	box	#d3d3d3	FUT8	CDGF	CDGF1	-	-	-	-	-	-	-	-	-	-	-	-	-	-	-	-	-	-	-	-	-	-	-	-	-
hsa:25834	gene_protein	box	#d3d3d3	MGAT4C	GNTIVH	HGNT-IV-H	-	-	-	-	-	-	-	-	-	-	-	-	-	-	-	-	-	-	-	-	-	-	-	-	-
hsa:8703	gene_protein	box	#d3d3d3	B4GALT3	beta4Gal-T3	-	-	-	-	-	-	-	-	-	-	-	-	-	-	-	-	-	-	-	-	-	-	-	-	-	-
hsa:6480	gene_protein	box	#d3d3d3	ST6GAL1	SIAT1	ST6GalI	ST6N	-	-	-	-	-	-	-	-	-	-	-	-	-	-	-	-	-	-	-	-	-	-	-	-
hsa:4248	gene_protein	box	#d3d3d3	MGAT3	GNT-III	GNT3	-	-	-	-	-	-	-	-	-	-	-	-	-	-	-	-	-	-	-	-	-	-	-	-	-
hsa:4247	gene_protein	box	#d3d3d3	MGAT2	CDG2A	CDGS2	GLCNACTII	GNT-II	GNT2	-	-	-	-	-	-	-	-	-	-	-	-	-	-	-	-	-	-	-	-	-	-
hsa:4122	gene_protein	box	#d3d3d3	MAN2A2	MANA2X	-	-	-	-	-	-	-	-	-	-	-	-	-	-	-	-	-	-	-	-	-	-	-	-	-	-
hsa:4124	gene_protein	box	#d3d3d3	MAN2A1	AMan_II	GOLIM7	MANA2	MANII	-	-	-	-	-	-	-	-	-	-	-	-	-	-	-	-	-	-	-	-	-	-	-
hsa:4245	gene_protein	box	#d3d3d3	MGAT1	GLCNAC-TI	GLCT1	GLYT1	GNT-1	GNT-I	GnTI	MGAT	-	-	-	-	-	-	-	-	-	-	-	-	-	-	-	-	-	-	-	-
hsa:11253	gene_protein	box	#d3d3d3	MAN1B1	ERMAN1	ERManI	MANA-ER	MRT15	-	-	-	-	-	-	-	-	-	-	-	-	-	-	-	-	-	-	-	-	-	-	-
hsa:11282	gene_protein	box	#d3d3d3	MGAT4B	GNT-IV	GNT-IVB	-	-	-	-	-	-	-	-	-	-	-	-	-	-	-	-	-	-	-	-	-	-	-	-	-
hsa:11320	gene_protein	box	#d3d3d3	MGAT4A	GNT-IV	GNT-IVA	GnT-4a	-	-	-	-	-	-	-	-	-	-	-	-	-	-	-	-	-	-	-	-	-	-	-	-
hsa:152586	gene_protein	box	#d3d3d3	MGAT4D	GnT1IP	-	-	-	-	-	-	-	-	-	-	-	-	-	-	-	-	-	-	-	-	-	-	-	-	-	-
hsa:23193	gene_protein	box	#d3d3d3	GANAB	G2AN	GIIA	GLUII	PKD3	-	-	-	-	-	-	-	-	-	-	-	-	-	-	-	-	-	-	-	-	-	-	-
hsa:7841	gene_protein	box	#d3d3d3	MOGS	CDG2B	CWH41	DER7	GCS1	-	-	-	-	-	-	-	-	-	-	-	-	-	-	-	-	-	-	-	-	-	-	-
hsa:440138	gene_protein	box	#d3d3d3	ALG11	CDG1P	GT8	-	-	-	-	-	-	-	-	-	-	-	-	-	-	-	-	-	-	-	-	-	-	-	-	-
C03021	compound	ellipse	#ADD8E6	Protein asparagine	Protein L-asparagine	-	-	-	-	-	-	-	-	-	-	-	-	-	-	-	-	-	-	-	-	-	-	-	-	-	-
hsa:201595	gene_protein	box	#d3d3d3	STT3B	CDG1X	SIMP	STT3-B	-	-	-	-	-	-	-	-	-	-	-	-	-	-	-	-	-	-	-	-	-	-	-	-
hsa:3703	gene_protein	box	#d3d3d3	STT3A	ITM1	STT3-A	TMC	-	-	-	-	-	-	-	-	-	-	-	-	-	-	-	-	-	-	-	-	-	-	-	-
hsa:1603	gene_protein	box	#d3d3d3	DAD1	OST2	-	-	-	-	-	-	-	-	-	-	-	-	-	-	-	-	-	-	-	-	-	-	-	-	-	-
hsa:1650	gene_protein	box	#d3d3d3	DDOST	AGER1	CDG1R	GATD6	OKSWcl45	OST	OST48	WBP1	-	-	-	-	-	-	-	-	-	-	-	-	-	-	-	-	-	-	-	-
hsa:6184	gene_protein	box	#d3d3d3	RPN1	OST1	RBPH1	-	-	-	-	-	-	-	-	-	-	-	-	-	-	-	-	-	-	-	-	-	-	-	-	-
hsa:6185	gene_protein	box	#d3d3d3	RPN2	RIBIIR	RPN-II	RPNII	SWP1	-	-	-	-	-	-	-	-	-	-	-	-	-	-	-	-	-	-	-	-	-	-	-
hsa:7991	gene_protein	box	#d3d3d3	TUSC3	D8S1992	M33	MRT22	MRT7	MagT2	N33	OST3A	SLC58A2	-	-	-	-	-	-	-	-	-	-	-	-	-	-	-	-	-	-	-
hsa:29880	gene_protein	box	#d3d3d3	ALG5	bA421P11.2	-	-	-	-	-	-	-	-	-	-	-	-	-	-	-	-	-	-	-	-	-	-	-	-	-	-
hsa:85365	gene_protein	box	#d3d3d3	ALG2	CDG1I	CDGIi	CMS14	CMSTA3	NET38	hALPG2	-	-	-	-	-	-	-	-	-	-	-	-	-	-	-	-	-	-	-	-	-
hsa:56052	gene_protein	box	#d3d3d3	ALG1	CDG1K	HMAT1	HMT-1	HMT1	MT-1	Mat-1	hMat-1	-	-	-	-	-	-	-	-	-	-	-	-	-	-	-	-	-	-	-	-
hsa:1798	gene_protein	box	#d3d3d3	DPAGT1	ALG7	CDG-Ij	CDG1J	CMS13	CMSTA2	D11S366	DGPT	DPAGT	DPAGT2	G1PT	GPT	UAGT	UGAT	-	-	-	-	-	-	-	-	-	-	-	-	-	-
C00381	compound	ellipse	#ADD8E6	Dolichol	ditrans,polycis-Dolichol	-	-	-	-	-	-	-	-	-	-	-	-	-	-	-	-	-	-	-	-	-	-	-	-	-	-
hsa:22845	gene_protein	box	#d3d3d3	DOLK	CDG1M	DK	DK1	SEC59	TMEM15	-	-	-	-	-	-	-	-	-	-	-	-	-	-	-	-	-	-	-	-	-	-
C06081	compound	ellipse	#ADD8E6	Polyprenol	ditrans,polycis-Polyprenol	-	-	-	-	-	-	-	-	-	-	-	-	-	-	-	-	-	-	-	-	-	-	-	-	-	-
hsa:10905	gene_protein	box	#d3d3d3	MAN1A2	MAN1B	-	-	-	-	-	-	-	-	-	-	-	-	-	-	-	-	-	-	-	-	-	-	-	-	-	-
hsa:4121	gene_protein	box	#d3d3d3	MAN1A1	HUMM3	HUMM9	MAN9	-	-	-	-	-	-	-	-	-	-	-	-	-	-	-	-	-	-	-	-	-	-	-	-
hsa:57134	gene_protein	box	#d3d3d3	MAN1C1	HMIC	MAN1A3	MAN1C	pp6318	-	-	-	-	-	-	-	-	-	-	-	-	-	-	-	-	-	-	-	-	-	-	-
hsa:9245	gene_protein	box	#d3d3d3	GCNT3	C2/4GnT	C24GNT	C2GNT2	C2GNTM	GNTM	-	-	-	-	-	-	-	-	-	-	-	-	-	-	-	-	-	-	-	-	-	-
hsa:2650	gene_protein	box	#d3d3d3	GCNT1	C2GNT	C2GNT-L	C2GNT1	G6NT	NACGT2	NAGCT2	-	-	-	-	-	-	-	-	-	-	-	-	-	-	-	-	-	-	-	-	-
hsa:9334	gene_protein	box	#d3d3d3	B4GALT5	B4Gal-T5	BETA4-GALT-IV	beta4Gal-T5	beta4GalT-V	gt-V	-	-	-	-	-	-	-	-	-	-	-	-	-	-	-	-	-	-	-	-	-	-
hsa:55808	gene_protein	box	#d3d3d3	ST6GALNAC1	HSY11339	SIAT7A	ST6GalNAcI	STYI	-	-	-	-	-	-	-	-	-	-	-	-	-	-	-	-	-	-	-	-	-	-	-
hsa:6482	gene_protein	box	#d3d3d3	ST3GAL1	Gal-NAc6S	SIAT4A	SIATFL	ST3GalA	ST3GalA.1	ST3GalIA	ST3GalIA	1	ST3O	-	-	-	-	-	-	-	-	-	-	-	-	-	-	-	-	-	-
hsa:6483	gene_protein	box	#d3d3d3	ST3GAL2	Gal-NAc6S	SIAT4B	ST3GALII	ST3GalA.2	-	-	-	-	-	-	-	-	-	-	-	-	-	-	-	-	-	-	-	-	-	-	-
hsa:192134	gene_protein	box	#d3d3d3	B3GNT6	B3Gn-T6	BGnT-6	beta-1	3-Gn-T6	beta3Gn-T6	-	-	-	-	-	-	-	-	-	-	-	-	-	-	-	-	-	-	-	-	-	-
C02189	compound	ellipse	#ADD8E6	[Protein]-L-serine	Protein serine	Protein L-serine	-	-	-	-	-	-	-	-	-	-	-	-	-	-	-	-	-	-	-	-	-	-	-	-	-
hsa:100528030	gene_protein	box	#d3d3d3	POC1B-GALNT4	GALNT4	GalNAc-T4	-	-	-	-	-	-	-	-	-	-	-	-	-	-	-	-	-	-	-	-	-	-	-	-	-
hsa:11226	gene_protein	box	#d3d3d3	GALNT6	GALNAC-T6	GalNAcT6	-	-	-	-	-	-	-	-	-	-	-	-	-	-	-	-	-	-	-	-	-	-	-	-	-
hsa:11227	gene_protein	box	#d3d3d3	GALNT5	GALNAC-T5	GALNACT5	-	-	-	-	-	-	-	-	-	-	-	-	-	-	-	-	-	-	-	-	-	-	-	-	-
hsa:114805	gene_protein	box	#d3d3d3	GALNT13	GalNAc-T13	-	-	-	-	-	-	-	-	-	-	-	-	-	-	-	-	-	-	-	-	-	-	-	-	-	-
hsa:117248	gene_protein	box	#d3d3d3	GALNT15	GALNACT15	GALNT13	GALNT7	GALNTL2	PIH5	pp-GalNAc-T15	-	-	-	-	-	-	-	-	-	-	-	-	-	-	-	-	-	-	-	-	-
hsa:168391	gene_protein	box	#d3d3d3	GALNTL5	GALNACT19	GALNT15	GalNAc-T5L	-	-	-	-	-	-	-	-	-	-	-	-	-	-	-	-	-	-	-	-	-	-	-	-
hsa:2589	gene_protein	box	#d3d3d3	GALNT1	GALNAC-T1	-	-	-	-	-	-	-	-	-	-	-	-	-	-	-	-	-	-	-	-	-	-	-	-	-	-
hsa:2590	gene_protein	box	#d3d3d3	GALNT2	GalNAc-T2	-	-	-	-	-	-	-	-	-	-	-	-	-	-	-	-	-	-	-	-	-	-	-	-	-	-
hsa:2591	gene_protein	box	#d3d3d3	GALNT3	GalNAc-T3	HFTC	HFTC1	HHS	-	-	-	-	-	-	-	-	-	-	-	-	-	-	-	-	-	-	-	-	-	-	-
hsa:26290	gene_protein	box	#d3d3d3	GALNT8	GALNAC-T8	-	-	-	-	-	-	-	-	-	-	-	-	-	-	-	-	-	-	-	-	-	-	-	-	-	-
hsa:374378	gene_protein	box	#d3d3d3	GALNT18	GALNACT18	GALNT15	GALNTL4	GalNAc-T15	GalNAc-T18	-	-	-	-	-	-	-	-	-	-	-	-	-	-	-	-	-	-	-	-	-	-
hsa:442117	gene_protein	box	#d3d3d3	GALNTL6	GALNACT20	GALNT17	GalNAc-T6L	-	-	-	-	-	-	-	-	-	-	-	-	-	-	-	-	-	-	-	-	-	-	-	-
hsa:50614	gene_protein	box	#d3d3d3	GALNT9	GALNAC-T9	GALNACT9	-	-	-	-	-	-	-	-	-	-	-	-	-	-	-	-	-	-	-	-	-	-	-	-	-
hsa:51809	gene_protein	box	#d3d3d3	GALNT7	GALNAC-T7	GalNAcT7	-	-	-	-	-	-	-	-	-	-	-	-	-	-	-	-	-	-	-	-	-	-	-	-	-
hsa:55568	gene_protein	box	#d3d3d3	GALNT10	GALNACT10	PPGALNACT10	PPGANTASE10	-	-	-	-	-	-	-	-	-	-	-	-	-	-	-	-	-	-	-	-	-	-	-	-
hsa:57452	gene_protein	box	#d3d3d3	GALNT16	GALNACT16	GALNTL1	GalNAc-T16	-	-	-	-	-	-	-	-	-	-	-	-	-	-	-	-	-	-	-	-	-	-	-	-
hsa:63917	gene_protein	box	#d3d3d3	GALNT11	GALNAC-T11	GALNACT11	-	-	-	-	-	-	-	-	-	-	-	-	-	-	-	-	-	-	-	-	-	-	-	-	-
hsa:64409	gene_protein	box	#d3d3d3	GALNT17	GALNACT17	GALNT16	GALNT20	GALNTL3	GalNAc-T17	GalNAc-T19	GalNAc-T5L	WBSCR17	-	-	-	-	-	-	-	-	-	-	-	-	-	-	-	-	-	-	-
hsa:79623	gene_protein	box	#d3d3d3	GALNT14	GALNT15	GalNac-T10	GalNac-T14	-	-	-	-	-	-	-	-	-	-	-	-	-	-	-	-	-	-	-	-	-	-	-	-
hsa:79695	gene_protein	box	#d3d3d3	GALNT12	CRCS1	GalNAc-T12	-	-	-	-	-	-	-	-	-	-	-	-	-	-	-	-	-	-	-	-	-	-	-	-	-
hsa:8693	gene_protein	box	#d3d3d3	GALNT4	GALNAC-T4	GALNACT4	-	-	-	-	-	-	-	-	-	-	-	-	-	-	-	-	-	-	-	-	-	-	-	-	-
hsa:29071	gene_protein	box	#d3d3d3	C1GALT1C1	C1GALT2	C38H2-L1	COSMC	HSPC067	MST143	TNPS	-	-	-	-	-	-	-	-	-	-	-	-	-	-	-	-	-	-	-	-	-
hsa:56913	gene_protein	box	#d3d3d3	C1GALT1	C1GALT	T-synthase	-	-	-	-	-	-	-	-	-	-	-	-	-	-	-	-	-	-	-	-	-	-	-	-	-
hsa:51301	gene_protein	box	#d3d3d3	GCNT4	C2GNT3	LINC01336	-	-	-	-	-	-	-	-	-	-	-	-	-	-	-	-	-	-	-	-	-	-	-	-	-
hsa:284004	gene_protein	box	#d3d3d3	HEXD	HEXDC	-	-	-	-	-	-	-	-	-	-	-	-	-	-	-	-	-	-	-	-	-	-	-	-	-	-
hsa:10585	gene_protein	box	#d3d3d3	POMT1	LGMD2K	LGMDR11	MDDGA1	MDDGB1	MDDGC1	RT	-	-	-	-	-	-	-	-	-	-	-	-	-	-	-	-	-	-	-	-	-
hsa:29954	gene_protein	box	#d3d3d3	POMT2	LGMD2N	LGMDR14	MDDGA2	MDDGB2	MDDGC2	-	-	-	-	-	-	-	-	-	-	-	-	-	-	-	-	-	-	-	-	-	-
hsa:55624	gene_protein	box	#d3d3d3	POMGNT1	GNTI.2	GnT_I.2	LGMD2O	LGMDR15	MEB	MGAT1.2	RP76	gnT-I.2	-	-	-	-	-	-	-	-	-	-	-	-	-	-	-	-	-	-	-
hsa:84892	gene_protein	box	#d3d3d3	POMGNT2	AGO61	C3orf39	GTDC2	MDDGA8	MDDGC8	-	-	-	-	-	-	-	-	-	-	-	-	-	-	-	-	-	-	-	-	-	-
hsa:148789	gene_protein	box	#d3d3d3	B3GALNT2	B3GalNAc-T2	MDDGA11	-	-	-	-	-	-	-	-	-	-	-	-	-	-	-	-	-	-	-	-	-	-	-	-	-
hsa:84197	gene_protein	box	#d3d3d3	POMK	MDDGA12	MDDGC12	SGK196	-	-	-	-	-	-	-	-	-	-	-	-	-	-	-	-	-	-	-	-	-	-	-	-
hsa:2218	gene_protein	box	#d3d3d3	FKTN	CMD1X	FCMD	LGMD2M	LGMDR13	MDDGA4	MDDGB4	MDDGC4	-	-	-	-	-	-	-	-	-	-	-	-	-	-	-	-	-	-	-	-
hsa:120071	gene_protein	box	#d3d3d3	LARGE2	GYLTL1B	PP5656	-	-	-	-	-	-	-	-	-	-	-	-	-	-	-	-	-	-	-	-	-	-	-	-	-
hsa:9215	gene_protein	box	#d3d3d3	LARGE1	LARGE	MDC1D	MDDGA6	MDDGB6	-	-	-	-	-	-	-	-	-	-	-	-	-	-	-	-	-	-	-	-	-	-	-
hsa:11041	gene_protein	box	#d3d3d3	B4GAT1	B3GN-T1	B3GNT1	B3GNT6	BETA3GNTI	MDDGA13	iGAT	iGNT	-	-	-	-	-	-	-	-	-	-	-	-	-	-	-	-	-	-	-	-
hsa:79147	gene_protein	box	#d3d3d3	FKRP	FKTR	LGMD2I	LGMDR9	MDC1C	MDDGA5	MDDGB5	MDDGC5	-	-	-	-	-	-	-	-	-	-	-	-	-	-	-	-	-	-	-	-
hsa:10329	gene_protein	box	#d3d3d3	RXYLT1	HP10481	MDDGA10	TMEM5	-	-	-	-	-	-	-	-	-	-	-	-	-	-	-	-	-	-	-	-	-	-	-	-
C00140	compound	ellipse	#ADD8E6	N-Acetyl-D-glucosamine	N-Acetylchitosamine	2-Acetamido-2-deoxy-D-glucose	GlcNAc	-	-	-	-	-	-	-	-	-	-	-	-	-	-	-	-	-	-	-	-	-	-	-	-
hsa:55577	gene_protein	box	#d3d3d3	NAGK	GNK	HSA242910	-	-	-	-	-	-	-	-	-	-	-	-	-	-	-	-	-	-	-	-	-	-	-	-	-
C00357	compound	ellipse	#ADD8E6	N-Acetyl-D-glucosamine 6-phosphate	-	-	-	-	-	-	-	-	-	-	-	-	-	-	-	-	-	-	-	-	-	-	-	-	-	-	-
hsa:5238	gene_protein	box	#d3d3d3	PGM3	AGM1	IMD23	PAGM	PGM_3	-	-	-	-	-	-	-	-	-	-	-	-	-	-	-	-	-	-	-	-	-	-	-
C04501	compound	ellipse	#ADD8E6	N-Acetyl-alpha-D-glucosamine 1-phosphate	-	-	-	-	-	-	-	-	-	-	-	-	-	-	-	-	-	-	-	-	-	-	-	-	-	-	-
hsa:6675	gene_protein	box	#d3d3d3	UAP1	AGX	AGX1	AGX2	SPAG2	-	-	-	-	-	-	-	-	-	-	-	-	-	-	-	-	-	-	-	-	-	-	-
hsa:91373	gene_protein	box	#d3d3d3	UAP1L1	-	-	-	-	-	-	-	-	-	-	-	-	-	-	-	-	-	-	-	-	-	-	-	-	-	-	-
C00043	compound	ellipse	#ADD8E6	UDP-N-acetyl-alpha-D-glucosamine	UDP-N-acetyl-D-glucosamine	UDP-N-acetylglucosamine	-	-	-	-	-	-	-	-	-	-	-	-	-	-	-	-	-	-	-	-	-	-	-	-	-
hsa:10020	gene_protein	box	#d3d3d3	GNE	DMRV	GLCNE	IBM2	NM	Uae1	-	-	-	-	-	-	-	-	-	-	-	-	-	-	-	-	-	-	-	-	-	-
C00645	compound	ellipse	#ADD8E6	N-Acetyl-D-mannosamine	2-Acetamido-2-deoxy-D-mannose	-	-	-	-	-	-	-	-	-	-	-	-	-	-	-	-	-	-	-	-	-	-	-	-	-	-
C04257	compound	ellipse	#ADD8E6	N-Acetyl-D-mannosamine 6-phosphate	N-Acetylmannosamine 6-phosphate	-	-	-	-	-	-	-	-	-	-	-	-	-	-	-	-	-	-	-	-	-	-	-	-	-	-
C06241	compound	ellipse	#ADD8E6	N-Acetylneuraminate 9-phosphate	-	-	-	-	-	-	-	-	-	-	-	-	-	-	-	-	-	-	-	-	-	-	-	-	-	-	-
hsa:54187	gene_protein	box	#d3d3d3	NANS	HEL-S-100	SAS	SEMDCG	SEMDG	-	-	-	-	-	-	-	-	-	-	-	-	-	-	-	-	-	-	-	-	-	-	-
hsa:140838	gene_protein	box	#d3d3d3	NANP	C20orf147	HDHD4	dJ694B14.3	-	-	-	-	-	-	-	-	-	-	-	-	-	-	-	-	-	-	-	-	-	-	-	-
C00270	compound	ellipse	#ADD8E6	N-Acetylneuraminate	N-Acetylneuraminic acid	5-Acetamido-3,5-dideoxy-D-glycero-D-galacto-2-nonulosonic acid	Neu5Ac	-	-	-	-	-	-	-	-	-	-	-	-	-	-	-	-	-	-	-	-	-	-	-	-
hsa:55907	gene_protein	box	#d3d3d3	CMAS	CSS	-	-	-	-	-	-	-	-	-	-	-	-	-	-	-	-	-	-	-	-	-	-	-	-	-	-
C00128	compound	ellipse	#ADD8E6	CMP-N-acetylneuraminate	CMP-N-acetyl-beta-neuraminate	-	-	-	-	-	-	-	-	-	-	-	-	-	-	-	-	-	-	-	-	-	-	-	-	-	-
hsa:80146	gene_protein	box	#d3d3d3	UXS1	SDR6E1	UGD	-	-	-	-	-	-	-	-	-	-	-	-	-	-	-	-	-	-	-	-	-	-	-	-	-
C00190	compound	ellipse	#ADD8E6	UDP-D-xylose	UDP-xylose	UDP-alpha-D-xylose	-	-	-	-	-	-	-	-	-	-	-	-	-	-	-	-	-	-	-	-	-	-	-	-	-
hsa:10007	gene_protein	box	#d3d3d3	GNPDA1	GNP1	GNPDA	GNPI	GPI	HLN	-	-	-	-	-	-	-	-	-	-	-	-	-	-	-	-	-	-	-	-	-	-
hsa:132789	gene_protein	box	#d3d3d3	GNPDA2	GNP2	SB52	-	-	-	-	-	-	-	-	-	-	-	-	-	-	-	-	-	-	-	-	-	-	-	-	-
hsa:51005	gene_protein	box	#d3d3d3	AMDHD2	CGI-14	-	-	-	-	-	-	-	-	-	-	-	-	-	-	-	-	-	-	-	-	-	-	-	-	-	-
hsa:64841	gene_protein	box	#d3d3d3	GNPNAT1	GNA1	GNPNAT	Gpnat1	-	-	-	-	-	-	-	-	-	-	-	-	-	-	-	-	-	-	-	-	-	-	-	-
hsa:80896	gene_protein	box	#d3d3d3	NPL	C112	C1orf13	NAL	NPL1	-	-	-	-	-	-	-	-	-	-	-	-	-	-	-	-	-	-	-	-	-	-	-
hsa:5973	gene_protein	box	#d3d3d3	RENBP	RBP	RNBP	-	-	-	-	-	-	-	-	-	-	-	-	-	-	-	-	-	-	-	-	-	-	-	-	-
C03410	compound	ellipse	#ADD8E6	N-Glycoloyl-neuraminate	N-Glycolylneuraminate	Neu5Gc	-	-	-	-	-	-	-	-	-	-	-	-	-	-	-	-	-	-	-	-	-	-	-	-	-
C03691	compound	ellipse	#ADD8E6	CMP-N-glycoloylneuraminate	CMP-N-glycolylneuraminate	CMP-Neu5Gc	-	-	-	-	-	-	-	-	-	-	-	-	-	-	-	-	-	-	-	-	-	-	-	-	-
C00996	compound	ellipse	#ADD8E6	Ferricytochrome b5	-	-	-	-	-	-	-	-	-	-	-	-	-	-	-	-	-	-	-	-	-	-	-	-	-	-	-
hsa:1727	gene_protein	box	#d3d3d3	CYB5R3	B5R	DIA1	-	-	-	-	-	-	-	-	-	-	-	-	-	-	-	-	-	-	-	-	-	-	-	-	-
hsa:51167	gene_protein	box	#d3d3d3	CYB5R4	NCB5OR	cb5/cb5R	dJ676J13.1	-	-	-	-	-	-	-	-	-	-	-	-	-	-	-	-	-	-	-	-	-	-	-	-
hsa:51700	gene_protein	box	#d3d3d3	CYB5R2	B5R.2	-	-	-	-	-	-	-	-	-	-	-	-	-	-	-	-	-	-	-	-	-	-	-	-	-	-
hsa:51706	gene_protein	box	#d3d3d3	CYB5R1	B5R.1	B5R1	B5R2	NQO3A2	humb5R2	-	-	-	-	-	-	-	-	-	-	-	-	-	-	-	-	-	-	-	-	-	-
hsa:606495	gene_protein	box	#d3d3d3	CYB5RL	-	-	-	-	-	-	-	-	-	-	-	-	-	-	-	-	-	-	-	-	-	-	-	-	-	-	-
C00999	compound	ellipse	#ADD8E6	Ferrocytochrome b5	-	-	-	-	-	-	-	-	-	-	-	-	-	-	-	-	-	-	-	-	-	-	-	-	-	-	-
C01674	compound	ellipse	#ADD8E6	Chitobiose	Diacetylchitobiose	N,N'-Diacetylchitobiose	-	-	-	-	-	-	-	-	-	-	-	-	-	-	-	-	-	-	-	-	-	-	-	-	-
hsa:3073	gene_protein	box	#d3d3d3	HEXA	TSD	-	-	-	-	-	-	-	-	-	-	-	-	-	-	-	-	-	-	-	-	-	-	-	-	-	-
hsa:3074	gene_protein	box	#d3d3d3	HEXB	ENC-1AS	HEL-248	HEL-S-111	-	-	-	-	-	-	-	-	-	-	-	-	-	-	-	-	-	-	-	-	-	-	-	-
C00461	compound	ellipse	#ADD8E6	Chitin	beta-1,4-Poly-N-acetyl-D-glucosamine	[1,4-(N-Acetyl-beta-D-glucosaminyl)]n	[1,4-(N-Acetyl-beta-D-glucosaminyl)]n+1	-	-	-	-	-	-	-	-	-	-	-	-	-	-	-	-	-	-	-	-	-	-	-	-
hsa:1118	gene_protein	box	#d3d3d3	CHIT1	CHI3	CHIT	CHITD	-	-	-	-	-	-	-	-	-	-	-	-	-	-	-	-	-	-	-	-	-	-	-	-
hsa:27159	gene_protein	box	#d3d3d3	CHIA	AMCASE	CHIT2	TSA1902	-	-	-	-	-	-	-	-	-	-	-	-	-	-	-	-	-	-	-	-	-	-	-	-
C02336	compound	ellipse	#ADD8E6	beta-D-Fructose	beta-Fruit sugar	beta-D-arabino-Hexulose	beta-Levulose	Fructose	-	-	-	-	-	-	-	-	-	-	-	-	-	-	-	-	-	-	-	-	-	-	-
C00329	compound	ellipse	#ADD8E6	D-Glucosamine	Chitosamine	2-Amino-2-deoxy-D-glucose	-	-	-	-	-	-	-	-	-	-	-	-	-	-	-	-	-	-	-	-	-	-	-	-	-
C00925	compound	ellipse	#ADD8E6	Heparan sulfate	Heparitin sulfate	Heparin sulfate	Heparin monosulfate	-	-	-	-	-	-	-	-	-	-	-	-	-	-	-	-	-	-	-	-	-	-	-	-
hsa:60495	gene_protein	box	#d3d3d3	HPSE2	HPA2	HPR2	UFS	UFS1	-	-	-	-	-	-	-	-	-	-	-	-	-	-	-	-	-	-	-	-	-	-	-
hsa:10855	gene_protein	box	#d3d3d3	HPSE	HPA	HPA1	HPR1	HPSE1	HSE1	-	-	-	-	-	-	-	-	-	-	-	-	-	-	-	-	-	-	-	-	-	-
hsa:2799	gene_protein	box	#d3d3d3	GNS	G6S	-	-	-	-	-	-	-	-	-	-	-	-	-	-	-	-	-	-	-	-	-	-	-	-	-	-
hsa:3423	gene_protein	box	#d3d3d3	IDS	ID2S	MPS2	SIDS	-	-	-	-	-	-	-	-	-	-	-	-	-	-	-	-	-	-	-	-	-	-	-	-
hsa:2588	gene_protein	box	#d3d3d3	GALNS	GALNAC6S	GAS	GalN6S	MPS4A	-	-	-	-	-	-	-	-	-	-	-	-	-	-	-	-	-	-	-	-	-	-	-
hsa:3425	gene_protein	box	#d3d3d3	IDUA	IDA	MPS1	MPSI	-	-	-	-	-	-	-	-	-	-	-	-	-	-	-	-	-	-	-	-	-	-	-	-
hsa:411	gene_protein	box	#d3d3d3	ARSB	ASB	G4S	MPS6	-	-	-	-	-	-	-	-	-	-	-	-	-	-	-	-	-	-	-	-	-	-	-	-
hsa:6448	gene_protein	box	#d3d3d3	SGSH	HSS	MPS3A	SFMD	-	-	-	-	-	-	-	-	-	-	-	-	-	-	-	-	-	-	-	-	-	-	-	-
hsa:23553	gene_protein	box	#d3d3d3	HYAL4	CSHY	HYAL-4	-	-	-	-	-	-	-	-	-	-	-	-	-	-	-	-	-	-	-	-	-	-	-	-	-
hsa:3373	gene_protein	box	#d3d3d3	HYAL1	HYAL-1	LUCA1	MPS9	NAT6	-	-	-	-	-	-	-	-	-	-	-	-	-	-	-	-	-	-	-	-	-	-	-
hsa:6677	gene_protein	box	#d3d3d3	SPAM1	HEL-S-96n	HYA1	HYAL1	HYAL3	HYAL5	PH-20	PH20	SPAG15	-	-	-	-	-	-	-	-	-	-	-	-	-	-	-	-	-	-	-
hsa:8372	gene_protein	box	#d3d3d3	HYAL3	HYAL-3	LUCA-3	LUCA3	-	-	-	-	-	-	-	-	-	-	-	-	-	-	-	-	-	-	-	-	-	-	-	-
hsa:8692	gene_protein	box	#d3d3d3	HYAL2	LUCA2	-	-	-	-	-	-	-	-	-	-	-	-	-	-	-	-	-	-	-	-	-	-	-	-	-	-
hsa:138050	gene_protein	box	#d3d3d3	HGSNAT	HGNAT	MPS3C	RP73	TMEM76	-	-	-	-	-	-	-	-	-	-	-	-	-	-	-	-	-	-	-	-	-	-	-
hsa:4669	gene_protein	box	#d3d3d3	NAGLU	CMT2V	MPS-IIIB	MPS3B	NAG	UFHSD	-	-	-	-	-	-	-	-	-	-	-	-	-	-	-	-	-	-	-	-	-	-
hsa:22856	gene_protein	box	#d3d3d3	CHSY1	CHSY	CSS1	ChSy-1	TPBS	-	-	-	-	-	-	-	-	-	-	-	-	-	-	-	-	-	-	-	-	-	-	-
hsa:337876	gene_protein	box	#d3d3d3	CHSY3	CHSY2	CSS3	-	-	-	-	-	-	-	-	-	-	-	-	-	-	-	-	-	-	-	-	-	-	-	-	-
hsa:79586	gene_protein	box	#d3d3d3	CHPF	CHSY2	CSS2	-	-	-	-	-	-	-	-	-	-	-	-	-	-	-	-	-	-	-	-	-	-	-	-	-
hsa:54480	gene_protein	box	#d3d3d3	CHPF2	CSGLCA-T	CSGlcAT	ChSy-3	chPF-2	-	-	-	-	-	-	-	-	-	-	-	-	-	-	-	-	-	-	-	-	-	-	-
hsa:55454	gene_protein	box	#d3d3d3	CSGALNACT2	CHGN2	ChGn-2	GALNACT-2	GALNACT2	PRO0082	beta4GalNAcT	-	-	-	-	-	-	-	-	-	-	-	-	-	-	-	-	-	-	-	-	-
hsa:55790	gene_protein	box	#d3d3d3	CSGALNACT1	CSGalNAcT-1	ChGn	ChGn-1	beta4GalNAcT	-	-	-	-	-	-	-	-	-	-	-	-	-	-	-	-	-	-	-	-	-	-	-
hsa:26229	gene_protein	box	#d3d3d3	B3GAT3	GLCATI	JDSCD	glcUAT-I	-	-	-	-	-	-	-	-	-	-	-	-	-	-	-	-	-	-	-	-	-	-	-	-
hsa:64131	gene_protein	box	#d3d3d3	XYLT1	DBQD2	PXYLT1	XT-I	XT1	XTI	XYLTI	xylT-I	-	-	-	-	-	-	-	-	-	-	-	-	-	-	-	-	-	-	-	-
hsa:64132	gene_protein	box	#d3d3d3	XYLT2	PXYLT2	SOS	XT-II	XT2	xylT-II	-	-	-	-	-	-	-	-	-	-	-	-	-	-	-	-	-	-	-	-	-	-
hsa:11285	gene_protein	box	#d3d3d3	B4GALT7	EDSP1	EDSSLA	EDSSPD1	XGALT1	XGPT	XGPT1	-	-	-	-	-	-	-	-	-	-	-	-	-	-	-	-	-	-	-	-	-
hsa:126792	gene_protein	box	#d3d3d3	B3GALT6	EDSP2	EDSSPD2	SEMDJL1	beta3GalT6	-	-	-	-	-	-	-	-	-	-	-	-	-	-	-	-	-	-	-	-	-	-	-
C00401	compound	ellipse	#ADD8E6	Chondroitin	Chondroitin-D-glucuronate	-	-	-	-	-	-	-	-	-	-	-	-	-	-	-	-	-	-	-	-	-	-	-	-	-	-
hsa:29940	gene_protein	box	#d3d3d3	DSE	DS-epi1	DSEP	DSEPI	EDSMC2	SART-2	SART2	-	-	-	-	-	-	-	-	-	-	-	-	-	-	-	-	-	-	-	-	-
C01490	compound	ellipse	#ADD8E6	Dermatan	Dermatan L-iduronate	-	-	-	-	-	-	-	-	-	-	-	-	-	-	-	-	-	-	-	-	-	-	-	-	-	-
hsa:2135	gene_protein	box	#d3d3d3	EXTL2	EXTR2	-	-	-	-	-	-	-	-	-	-	-	-	-	-	-	-	-	-	-	-	-	-	-	-	-	-
hsa:2137	gene_protein	box	#d3d3d3	EXTL3	BOTV	EXTL1L	EXTR1	ISDNA	REGR	RPR	-	-	-	-	-	-	-	-	-	-	-	-	-	-	-	-	-	-	-	-	-
hsa:2134	gene_protein	box	#d3d3d3	EXTL1	EXTL	-	-	-	-	-	-	-	-	-	-	-	-	-	-	-	-	-	-	-	-	-	-	-	-	-	-
hsa:2131	gene_protein	box	#d3d3d3	EXT1	EXT	LGCR	LGS	TRPS2	TTV	-	-	-	-	-	-	-	-	-	-	-	-	-	-	-	-	-	-	-	-	-	-
hsa:2132	gene_protein	box	#d3d3d3	EXT2	SOTV	SSMS	-	-	-	-	-	-	-	-	-	-	-	-	-	-	-	-	-	-	-	-	-	-	-	-	-
C00422	compound	ellipse	#ADD8E6	Triacylglycerol	Triglyceride	-	-	-	-	-	-	-	-	-	-	-	-	-	-	-	-	-	-	-	-	-	-	-	-	-	-
hsa:119548	gene_protein	box	#d3d3d3	PNLIPRP3	-	-	-	-	-	-	-	-	-	-	-	-	-	-	-	-	-	-	-	-	-	-	-	-	-	-	-
hsa:3990	gene_protein	box	#d3d3d3	LIPC	HDLCQ12	HL	HTGL	LIPH	-	-	-	-	-	-	-	-	-	-	-	-	-	-	-	-	-	-	-	-	-	-	-
hsa:5406	gene_protein	box	#d3d3d3	PNLIP	PL	PNLIPD	PTL	-	-	-	-	-	-	-	-	-	-	-	-	-	-	-	-	-	-	-	-	-	-	-	-
hsa:5407	gene_protein	box	#d3d3d3	PNLIPRP1	PLRP1	-	-	-	-	-	-	-	-	-	-	-	-	-	-	-	-	-	-	-	-	-	-	-	-	-	-
hsa:5408	gene_protein	box	#d3d3d3	PNLIPRP2	PLRP2	-	-	-	-	-	-	-	-	-	-	-	-	-	-	-	-	-	-	-	-	-	-	-	-	-	-
hsa:57104	gene_protein	box	#d3d3d3	PNPLA2	1110001C14Rik	ATGL	FP17548	PEDF-R	TTS-2.2	TTS2	iPLA2zeta	-	-	-	-	-	-	-	-	-	-	-	-	-	-	-	-	-	-	-	-
hsa:80339	gene_protein	box	#d3d3d3	PNPLA3	ADPN	C22orf20	iPLA(2)epsilon	-	-	-	-	-	-	-	-	-	-	-	-	-	-	-	-	-	-	-	-	-	-	-	-
hsa:8513	gene_protein	box	#d3d3d3	LIPF	GL	HGL	HLAL	-	-	-	-	-	-	-	-	-	-	-	-	-	-	-	-	-	-	-	-	-	-	-	-
hsa:9388	gene_protein	box	#d3d3d3	LIPG	EDL	EL	PRO719	-	-	-	-	-	-	-	-	-	-	-	-	-	-	-	-	-	-	-	-	-	-	-	-
C00641	compound	ellipse	#ADD8E6	1,2-Diacyl-sn-glycerol	1,2-Diacylglycerol	L-1,2-Diacylglycerol	-	-	-	-	-	-	-	-	-	-	-	-	-	-	-	-	-	-	-	-	-	-	-	-	-
hsa:346606	gene_protein	box	#d3d3d3	MOGAT3	DC7	DGAT2L2	MGAT3	-	-	-	-	-	-	-	-	-	-	-	-	-	-	-	-	-	-	-	-	-	-	-	-
hsa:84649	gene_protein	box	#d3d3d3	DGAT2	ARAT	GS1999FULL	HMFN1045	-	-	-	-	-	-	-	-	-	-	-	-	-	-	-	-	-	-	-	-	-	-	-	-
hsa:8694	gene_protein	box	#d3d3d3	DGAT1	ARAT	ARGP1	DGAT	DIAR7	-	-	-	-	-	-	-	-	-	-	-	-	-	-	-	-	-	-	-	-	-	-	-
C00416	compound	ellipse	#ADD8E6	Phosphatidate	Phosphatidic acid	1,2-Diacyl-sn-glycerol 3-phosphate	3-sn-Phosphatidate	-	-	-	-	-	-	-	-	-	-	-	-	-	-	-	-	-	-	-	-	-	-	-	-
hsa:196051	gene_protein	box	#d3d3d3	PLPP4	DPPL2	PPAPDC1	PPAPDC1A	-	-	-	-	-	-	-	-	-	-	-	-	-	-	-	-	-	-	-	-	-	-	-	-
hsa:23175	gene_protein	box	#d3d3d3	LPIN1	PAP1	-	-	-	-	-	-	-	-	-	-	-	-	-	-	-	-	-	-	-	-	-	-	-	-	-	-
hsa:64900	gene_protein	box	#d3d3d3	LPIN3	LIPN3L	SMP2	dJ620E11.2	-	-	-	-	-	-	-	-	-	-	-	-	-	-	-	-	-	-	-	-	-	-	-	-
hsa:84513	gene_protein	box	#d3d3d3	PLPP5	DPPL1	HTPAP	PPAPDC1B	-	-	-	-	-	-	-	-	-	-	-	-	-	-	-	-	-	-	-	-	-	-	-	-
hsa:8611	gene_protein	box	#d3d3d3	PLPP1	LLP1a	LPP1	PAP-2a	PAP2	PPAP2A	-	-	-	-	-	-	-	-	-	-	-	-	-	-	-	-	-	-	-	-	-	-
hsa:8612	gene_protein	box	#d3d3d3	PLPP2	LPP2	PAP-2c	PAP2-g	PPAP2C	-	-	-	-	-	-	-	-	-	-	-	-	-	-	-	-	-	-	-	-	-	-	-
hsa:8613	gene_protein	box	#d3d3d3	PLPP3	Dri42	LPP3	PAP2B	PPAP2B	VCIP	-	-	-	-	-	-	-	-	-	-	-	-	-	-	-	-	-	-	-	-	-	-
hsa:9663	gene_protein	box	#d3d3d3	LPIN2	-	-	-	-	-	-	-	-	-	-	-	-	-	-	-	-	-	-	-	-	-	-	-	-	-	-	-
C01885	compound	ellipse	#ADD8E6	1-Acylglycerol	Glyceride	Monoglyceride	Monoacylglycerol	1-Monoacylglycerol	-	-	-	-	-	-	-	-	-	-	-	-	-	-	-	-	-	-	-	-	-	-	-
hsa:10554	gene_protein	box	#d3d3d3	AGPAT1	1-AGPAT1	G15	LPAAT-alpha	LPAATA	-	-	-	-	-	-	-	-	-	-	-	-	-	-	-	-	-	-	-	-	-	-	-
hsa:10555	gene_protein	box	#d3d3d3	AGPAT2	1-AGPAT2	BSCL	BSCL1	LPAAB	LPAAT-beta	-	-	-	-	-	-	-	-	-	-	-	-	-	-	-	-	-	-	-	-	-	-
hsa:129642	gene_protein	box	#d3d3d3	MBOAT2	LPAAT	LPCAT4	LPEAT	LPLAT_2	OACT2	-	-	-	-	-	-	-	-	-	-	-	-	-	-	-	-	-	-	-	-	-	-
hsa:154141	gene_protein	box	#d3d3d3	MBOAT1	LPEAT1	LPLAT	LPLAT_1	LPSAT	OACT1	dJ434O11.1	-	-	-	-	-	-	-	-	-	-	-	-	-	-	-	-	-	-	-	-	-
hsa:253558	gene_protein	box	#d3d3d3	LCLAT1	1AGPAT8	AGPAT8	ALCAT1	HSRG1849	LYCAT	UNQ1849	-	-	-	-	-	-	-	-	-	-	-	-	-	-	-	-	-	-	-	-	-
hsa:55326	gene_protein	box	#d3d3d3	AGPAT5	1AGPAT5	LPAATE	-	-	-	-	-	-	-	-	-	-	-	-	-	-	-	-	-	-	-	-	-	-	-	-	-
hsa:56894	gene_protein	box	#d3d3d3	AGPAT3	1-AGPAT_3	LPAAT-GAMMA1	LPAAT3	-	-	-	-	-	-	-	-	-	-	-	-	-	-	-	-	-	-	-	-	-	-	-	-
hsa:56895	gene_protein	box	#d3d3d3	AGPAT4	1-AGPAT4	LPAAT-delta	dJ473J16.2	-	-	-	-	-	-	-	-	-	-	-	-	-	-	-	-	-	-	-	-	-	-	-	-
C00681	compound	ellipse	#ADD8E6	1-Acyl-sn-glycerol 3-phosphate	2-Lysophosphatidate	Lysophosphatidate	Lysophosphatidic acid	-	-	-	-	-	-	-	-	-	-	-	-	-	-	-	-	-	-	-	-	-	-	-	-
hsa:55750	gene_protein	box	#d3d3d3	AGK	CATC5	CTRCT38	MTDPS10	MULK	-	-	-	-	-	-	-	-	-	-	-	-	-	-	-	-	-	-	-	-	-	-	-
hsa:11343	gene_protein	box	#d3d3d3	MGLL	HU-K5	HUK5	MAGL	MGL	-	-	-	-	-	-	-	-	-	-	-	-	-	-	-	-	-	-	-	-	-	-	-
hsa:137964	gene_protein	box	#d3d3d3	GPAT4	1-AGPAT_6	AGPAT6	LPAAT-zeta	LPAATZ	TSARG7	-	-	-	-	-	-	-	-	-	-	-	-	-	-	-	-	-	-	-	-	-	-
hsa:150763	gene_protein	box	#d3d3d3	GPAT2	CT123	-	-	-	-	-	-	-	-	-	-	-	-	-	-	-	-	-	-	-	-	-	-	-	-	-	-
hsa:57678	gene_protein	box	#d3d3d3	GPAM	GPAT	GPAT1	-	-	-	-	-	-	-	-	-	-	-	-	-	-	-	-	-	-	-	-	-	-	-	-	-
hsa:84803	gene_protein	box	#d3d3d3	GPAT3	AGPAT_10	AGPAT10	AGPAT8	AGPAT9	HMFN0839	LPAAT-theta	MAG1	-	-	-	-	-	-	-	-	-	-	-	-	-	-	-	-	-	-	-	-
C00093	compound	ellipse	#ADD8E6	sn-Glycerol 3-phosphate	Glycerophosphoric acid	D-Glycerol 1-phosphate	-	-	-	-	-	-	-	-	-	-	-	-	-	-	-	-	-	-	-	-	-	-	-	-	-
C00184	compound	ellipse	#ADD8E6	Glycerone	Dihydroxyacetone	1,3-Dihydroxyacetone	1,3-Dihydroxy-2-propanone	1,3-Dihydroxypropan-2-one	-	-	-	-	-	-	-	-	-	-	-	-	-	-	-	-	-	-	-	-	-	-	-
hsa:2710	gene_protein	box	#d3d3d3	GK	GK1	GKD	-	-	-	-	-	-	-	-	-	-	-	-	-	-	-	-	-	-	-	-	-	-	-	-	-
hsa:2712	gene_protein	box	#d3d3d3	GK2	GKP2	GKTA	-	-	-	-	-	-	-	-	-	-	-	-	-	-	-	-	-	-	-	-	-	-	-	-	-
hsa:4023	gene_protein	box	#d3d3d3	LPL	HDLCQ11	LIPD	-	-	-	-	-	-	-	-	-	-	-	-	-	-	-	-	-	-	-	-	-	-	-	-	-
C06037	compound	ellipse	#ADD8E6	Digalactosyl-diacylglycerol	DGDG	Gal-alpha1->6Gal-beta1->3acyl2Gro	Galalpha1->6Galbeta1->3acyl2Gro	1,2-Diacyl-3-O-[alpha-D-galactosyl-(1->6)-beta-D-galactosyl]-sn-glycerol	3-[alpha-D-Galactosyl-(1->6)-beta-D-galactosyl]-1,2-diacyl-sn-glycerol	2,3-Di-O-acyl-1-O-(6-O-alpha-D-galactosyl-beta-D-galactosyl)-D-glycerol	-	-	-	-	-	-	-	-	-	-	-	-	-	-	-	-	-	-	-	-	-
C03692	compound	ellipse	#ADD8E6	1,2-Diacyl-3-beta-D-galactosyl-sn-glycerol	D-Galactosyldiacylglycerol	3-beta-D-Galactosyl-1,2-diacylglycerol	Monogalactosyldiglyceride	Monogalactosyl-diacylglycerol	MGDG	Galbeta1->3acyl2Gro	3-(beta-D-Galactosyl)-1,2-diacyl-sn-glycerol	1,2-Diacyl-3-O-(beta-D-galactopyranosyl)-sn-glycerol	-	-	-	-	-	-	-	-	-	-	-	-	-	-	-	-	-	-	-
hsa:139189	gene_protein	box	#d3d3d3	DGKK	-	-	-	-	-	-	-	-	-	-	-	-	-	-	-	-	-	-	-	-	-	-	-	-	-	-	-
hsa:1606	gene_protein	box	#d3d3d3	DGKA	DAGK	DAGK1	DGK-alpha	-	-	-	-	-	-	-	-	-	-	-	-	-	-	-	-	-	-	-	-	-	-	-	-
hsa:1607	gene_protein	box	#d3d3d3	DGKB	DAGK2	DGK	DGK-BETA	-	-	-	-	-	-	-	-	-	-	-	-	-	-	-	-	-	-	-	-	-	-	-	-
hsa:1608	gene_protein	box	#d3d3d3	DGKG	DAGK3	DGK-GAMMA	-	-	-	-	-	-	-	-	-	-	-	-	-	-	-	-	-	-	-	-	-	-	-	-	-
hsa:160851	gene_protein	box	#d3d3d3	DGKH	DGKeta	-	-	-	-	-	-	-	-	-	-	-	-	-	-	-	-	-	-	-	-	-	-	-	-	-	-
hsa:1609	gene_protein	box	#d3d3d3	DGKQ	DAGK	DAGK4	DAGK7	-	-	-	-	-	-	-	-	-	-	-	-	-	-	-	-	-	-	-	-	-	-	-	-
hsa:8525	gene_protein	box	#d3d3d3	DGKZ	DAGK5	DAGK6	DGK-ZETA	hDGKzeta	-	-	-	-	-	-	-	-	-	-	-	-	-	-	-	-	-	-	-	-	-	-	-
hsa:8526	gene_protein	box	#d3d3d3	DGKE	AHUS7	DAGK5	DAGK6	DGK	NPHS7	-	-	-	-	-	-	-	-	-	-	-	-	-	-	-	-	-	-	-	-	-	-
hsa:8527	gene_protein	box	#d3d3d3	DGKD	DGK-delta	DGKdelta	dgkd-2	-	-	-	-	-	-	-	-	-	-	-	-	-	-	-	-	-	-	-	-	-	-	-	-
hsa:9162	gene_protein	box	#d3d3d3	DGKI	DGK-IOTA	-	-	-	-	-	-	-	-	-	-	-	-	-	-	-	-	-	-	-	-	-	-	-	-	-	-
C11557	compound	ellipse	#ADD8E6	1-Phosphatidyl-1D-myo-inositol 5-phosphate	1,2-Diacyl-sn-glycero-3-phospho-(1'-myo-inositol-5'-phosphate)	-	-	-	-	-	-	-	-	-	-	-	-	-	-	-	-	-	-	-	-	-	-	-	-	-	-
hsa:5305	gene_protein	box	#d3d3d3	PIP4K2A	PI5P4KA	PIP5K2A	PIP5KII-alpha	PIP5KIIA	PIPK	-	-	-	-	-	-	-	-	-	-	-	-	-	-	-	-	-	-	-	-	-	-
hsa:79837	gene_protein	box	#d3d3d3	PIP4K2C	PIP5K2C	-	-	-	-	-	-	-	-	-	-	-	-	-	-	-	-	-	-	-	-	-	-	-	-	-	-
hsa:8396	gene_protein	box	#d3d3d3	PIP4K2B	PI5P4KB	PIP5K2B	PIP5KIIB	PIP5KIIbeta	PIP5P4KB	-	-	-	-	-	-	-	-	-	-	-	-	-	-	-	-	-	-	-	-	-	-
C04637	compound	ellipse	#ADD8E6	1-Phosphatidyl-D-myo-inositol 4,5-bisphosphate	1-Phosphatidyl-1D-myo-inositol 4,5-bisphosphate	Phosphatidyl-myo-inositol 4,5-bisphosphate	Phosphatidylinositol-4,5-bisphosphate	1,2-Diacyl-sn-glycero-3-phospho-(1'-myo-inositol-4',5'-bisphosphate)	-	-	-	-	-	-	-	-	-	-	-	-	-	-	-	-	-	-	-	-	-	-	-
hsa:3633	gene_protein	box	#d3d3d3	INPP5B	5PTase	-	-	-	-	-	-	-	-	-	-	-	-	-	-	-	-	-	-	-	-	-	-	-	-	-	-
hsa:4952	gene_protein	box	#d3d3d3	OCRL	Dent-2	INPP5F	LOCR	NPHL2	OCRL-1	OCRL1	-	-	-	-	-	-	-	-	-	-	-	-	-	-	-	-	-	-	-	-	-
hsa:56623	gene_protein	box	#d3d3d3	INPP5E	CORS1	CPD4	JBTS1	MORMS	PPI5PIV	pharbin	-	-	-	-	-	-	-	-	-	-	-	-	-	-	-	-	-	-	-	-	-
hsa:8867	gene_protein	box	#d3d3d3	SYNJ1	EIEE53	INPP5G	PARK20	-	-	-	-	-	-	-	-	-	-	-	-	-	-	-	-	-	-	-	-	-	-	-	-
hsa:8871	gene_protein	box	#d3d3d3	SYNJ2	INPP5H	-	-	-	-	-	-	-	-	-	-	-	-	-	-	-	-	-	-	-	-	-	-	-	-	-	-
C01277	compound	ellipse	#ADD8E6	1-Phosphatidyl-1D-myo-inositol 4-phosphate	Phosphatidylinositol 4-phosphate	1,2-Diacyl-sn-glycero-3-phospho-(1'-myo-inositol-4'-phosphate)	-	-	-	-	-	-	-	-	-	-	-	-	-	-	-	-	-	-	-	-	-	-	-	-	-
C01245	compound	ellipse	#ADD8E6	D-myo-Inositol 1,4,5-trisphosphate	1D-myo-Inositol 1,4,5-trisphosphate	Inositol 1,4,5-trisphosphate	Ins(1,4,5)P3	-	-	-	-	-	-	-	-	-	-	-	-	-	-	-	-	-	-	-	-	-	-	-	-
hsa:253430	gene_protein	box	#d3d3d3	IPMK	-	-	-	-	-	-	-	-	-	-	-	-	-	-	-	-	-	-	-	-	-	-	-	-	-	-	-
C11555	compound	ellipse	#ADD8E6	1D-myo-Inositol 1,4,5,6-tetrakisphosphate	D-myo-Inositol 1,4,5,6-tetrakisphosphate	Inositol 1,4,5,6-tetrakisphosphate	-	-	-	-	-	-	-	-	-	-	-	-	-	-	-	-	-	-	-	-	-	-	-	-	-
C01284	compound	ellipse	#ADD8E6	1D-myo-Inositol 1,3,4,5,6-pentakisphosphate	D-myo-Inositol 1,3,4,5,6-pentakisphosphate	Inositol 1,3,4,5,6-pentakisphosphate	-	-	-	-	-	-	-	-	-	-	-	-	-	-	-	-	-	-	-	-	-	-	-	-	-
C05981	compound	ellipse	#ADD8E6	Phosphatidylinositol-3,4,5-trisphosphate	1-Phosphatidyl-1D-myo-inositol 3,4,5-trisphosphate	1,2-Diacyl-sn-glycero-3-phospho-(1'-myo-inositol-3',4',5'-bisphosphate)	-	-	-	-	-	-	-	-	-	-	-	-	-	-	-	-	-	-	-	-	-	-	-	-	-
hsa:5728	gene_protein	box	#d3d3d3	PTEN	10q23del	BZS	CWS1	DEC	GLM2	MHAM	MMAC1	PTEN1	PTENbeta	TEP1	-	-	-	-	-	-	-	-	-	-	-	-	-	-	-	-	-
C01272	compound	ellipse	#ADD8E6	1D-myo-Inositol 1,3,4,5-tetrakisphosphate	D-myo-Inositol 1,3,4,5-tetrakisphosphate	Inositol 1,3,4,5-tetrakisphosphate	-	-	-	-	-	-	-	-	-	-	-	-	-	-	-	-	-	-	-	-	-	-	-	-	-
hsa:27124	gene_protein	box	#d3d3d3	INPP5J	INPP5	PIB5PA	PIPP	-	-	-	-	-	-	-	-	-	-	-	-	-	-	-	-	-	-	-	-	-	-	-	-
hsa:3632	gene_protein	box	#d3d3d3	INPP5A	5PTASE	-	-	-	-	-	-	-	-	-	-	-	-	-	-	-	-	-	-	-	-	-	-	-	-	-	-
hsa:51763	gene_protein	box	#d3d3d3	INPP5K	MDCCAID	PPS	SKIP	-	-	-	-	-	-	-	-	-	-	-	-	-	-	-	-	-	-	-	-	-	-	-	-
C01243	compound	ellipse	#ADD8E6	1D-myo-Inositol 1,3,4-trisphosphate	D-myo-Inositol 1,3,4-trisphosphate	Inositol 1,3,4-trisphosphate	-	-	-	-	-	-	-	-	-	-	-	-	-	-	-	-	-	-	-	-	-	-	-	-	-
hsa:3706	gene_protein	box	#d3d3d3	ITPKA	IP3-3KA	IP3KA	-	-	-	-	-	-	-	-	-	-	-	-	-	-	-	-	-	-	-	-	-	-	-	-	-
hsa:3707	gene_protein	box	#d3d3d3	ITPKB	IP3-3KB	IP3K	IP3K-B	IP3KB	PIG37	-	-	-	-	-	-	-	-	-	-	-	-	-	-	-	-	-	-	-	-	-	-
hsa:80271	gene_protein	box	#d3d3d3	ITPKC	IP3-3KC	IP3KC	-	-	-	-	-	-	-	-	-	-	-	-	-	-	-	-	-	-	-	-	-	-	-	-	-
hsa:3705	gene_protein	box	#d3d3d3	ITPK1	ITRPK1	-	-	-	-	-	-	-	-	-	-	-	-	-	-	-	-	-	-	-	-	-	-	-	-	-	-
C04477	compound	ellipse	#ADD8E6	1D-myo-Inositol 1,3,4,6-tetrakisphosphate	D-myo-Inositol 1,3,4,6-tetrakisphosphate	Inositol 1,3,4,6-tetrakisphosphate	-	-	-	-	-	-	-	-	-	-	-	-	-	-	-	-	-	-	-	-	-	-	-	-	-
C04520	compound	ellipse	#ADD8E6	1D-myo-Inositol 3,4,5,6-tetrakisphosphate	D-myo-Inositol 3,4,5,6-tetrakisphosphate	Inositol 3,4,5,6-tetrakisphosphate	-	-	-	-	-	-	-	-	-	-	-	-	-	-	-	-	-	-	-	-	-	-	-	-	-
C01220	compound	ellipse	#ADD8E6	1D-myo-Inositol 1,4-bisphosphate	D-myo-Inositol 1,4-bisphosphate	myo-Inositol 1,4-bisphosphate	Inositol 1,4-bisphosphate	-	-	-	-	-	-	-	-	-	-	-	-	-	-	-	-	-	-	-	-	-	-	-	-
hsa:3628	gene_protein	box	#d3d3d3	INPP1	-	-	-	-	-	-	-	-	-	-	-	-	-	-	-	-	-	-	-	-	-	-	-	-	-	-	-
C04063	compound	ellipse	#ADD8E6	D-myo-Inositol 3,4-bisphosphate	1D-myo-Inositol 3,4-bisphosphate	Inositol 3,4-bisphosphate	-	-	-	-	-	-	-	-	-	-	-	-	-	-	-	-	-	-	-	-	-	-	-	-	-
C03546	compound	ellipse	#ADD8E6	myo-Inositol 4-phosphate	D-myo-Inositol 4-phosphate	1D-myo-Inositol 4-phosphate	1D-myo-Inositol 4-monophosphate	Inositol 4-phosphate	-	-	-	-	-	-	-	-	-	-	-	-	-	-	-	-	-	-	-	-	-	-	-
hsa:3631	gene_protein	box	#d3d3d3	INPP4A	INPP4	TVAS1	-	-	-	-	-	-	-	-	-	-	-	-	-	-	-	-	-	-	-	-	-	-	-	-	-
hsa:8821	gene_protein	box	#d3d3d3	INPP4B	-	-	-	-	-	-	-	-	-	-	-	-	-	-	-	-	-	-	-	-	-	-	-	-	-	-	-
C04006	compound	ellipse	#ADD8E6	1D-myo-Inositol 3-phosphate	D-myo-Inositol 3-phosphate	myo-Inositol 3-phosphate	Inositol 3-phosphate	1D-myo-Inositol 3-monophosphate	D-myo-Inositol 3-monophosphate	myo-Inositol 3-monophosphate	Inositol 3-monophosphate	1L-myo-Inositol 1-phosphate	L-myo-Inositol 1-phosphate	-	-	-	-	-	-	-	-	-	-	-	-	-	-	-	-	-	-
C04062	compound	ellipse	#ADD8E6	D-myo-Inositol 1,3-bisphosphate	1D-myo-Inositol 1,3-bisphosphate	myo-Inositol 1,3-bisphosphate	Inositol 1,3-bisphosphate	-	-	-	-	-	-	-	-	-	-	-	-	-	-	-	-	-	-	-	-	-	-	-	-
hsa:4534	gene_protein	box	#d3d3d3	MTM1	CNM	MTMX	XLMTM	-	-	-	-	-	-	-	-	-	-	-	-	-	-	-	-	-	-	-	-	-	-	-	-
C01177	compound	ellipse	#ADD8E6	Inositol 1-phosphate	myo-Inositol 1-phosphate	1D-myo-Inositol 1-phosphate	D-myo-Inositol 1-phosphate	1D-myo-Inositol 1-monophosphate	-	-	-	-	-	-	-	-	-	-	-	-	-	-	-	-	-	-	-	-	-	-	-
hsa:51477	gene_protein	box	#d3d3d3	ISYNA1	INO1	INOS	IPS	IPS_1	IPS-1	-	-	-	-	-	-	-	-	-	-	-	-	-	-	-	-	-	-	-	-	-	-
hsa:3612	gene_protein	box	#d3d3d3	IMPA1	IMP	IMPA	MRT59	-	-	-	-	-	-	-	-	-	-	-	-	-	-	-	-	-	-	-	-	-	-	-	-
hsa:3613	gene_protein	box	#d3d3d3	IMPA2	-	-	-	-	-	-	-	-	-	-	-	-	-	-	-	-	-	-	-	-	-	-	-	-	-	-	-
hsa:54928	gene_protein	box	#d3d3d3	BPNT2	GPAPP	IMP_3	IMP-3	IMPA3	IMPAD1	-	-	-	-	-	-	-	-	-	-	-	-	-	-	-	-	-	-	-	-	-	-
C01194	compound	ellipse	#ADD8E6	1-Phosphatidyl-D-myo-inositol	1-Phosphatidyl-1D-myo-inositol	1-Phosphatidyl-myo-inositol	Phosphatidyl-1D-myo-inositol	(3-Phosphatidyl)-1-D-inositol	1,2-Diacyl-sn-glycero-3-phosphoinositol	Phosphatidylinositol	-	-	-	-	-	-	-	-	-	-	-	-	-	-	-	-	-	-	-	-	-
hsa:5297	gene_protein	box	#d3d3d3	PI4KA	PI4K-ALPHA	PIK4CA	PMGYCHA	pi4K230	-	-	-	-	-	-	-	-	-	-	-	-	-	-	-	-	-	-	-	-	-	-	-
hsa:5298	gene_protein	box	#d3d3d3	PI4KB	NPIK	PI4K-BETA	PI4K92	PI4KBETA	PI4KIII	PI4KIIIBETA	PIK4CB	-	-	-	-	-	-	-	-	-	-	-	-	-	-	-	-	-	-	-	-
hsa:55300	gene_protein	box	#d3d3d3	PI4K2B	PI4KIIB	PIK42B	-	-	-	-	-	-	-	-	-	-	-	-	-	-	-	-	-	-	-	-	-	-	-	-	-
hsa:55361	gene_protein	box	#d3d3d3	PI4K2A	PI4KII	PIK42A	-	-	-	-	-	-	-	-	-	-	-	-	-	-	-	-	-	-	-	-	-	-	-	-	-
hsa:138429	gene_protein	box	#d3d3d3	PIP5KL1	PIPKH	-	-	-	-	-	-	-	-	-	-	-	-	-	-	-	-	-	-	-	-	-	-	-	-	-	-
hsa:23396	gene_protein	box	#d3d3d3	PIP5K1C	LCCS3	PIP5K-GAMMA	PIP5K1-gamma	PIP5Kgamma	-	-	-	-	-	-	-	-	-	-	-	-	-	-	-	-	-	-	-	-	-	-	-
hsa:8394	gene_protein	box	#d3d3d3	PIP5K1A	-	-	-	-	-	-	-	-	-	-	-	-	-	-	-	-	-	-	-	-	-	-	-	-	-	-	-
hsa:8395	gene_protein	box	#d3d3d3	PIP5K1B	MSS4	STM7	-	-	-	-	-	-	-	-	-	-	-	-	-	-	-	-	-	-	-	-	-	-	-	-	-
hsa:5289	gene_protein	box	#d3d3d3	PIK3C3	VPS34	hVps34	-	-	-	-	-	-	-	-	-	-	-	-	-	-	-	-	-	-	-	-	-	-	-	-	-
hsa:5286	gene_protein	box	#d3d3d3	PIK3C2A	CPK	OCSKD	PI3-K-C2(ALPHA)	PI3-K-C2A	PI3K-C2-alpha	PI3K-C2alpha	-	-	-	-	-	-	-	-	-	-	-	-	-	-	-	-	-	-	-	-	-
hsa:5287	gene_protein	box	#d3d3d3	PIK3C2B	C2-PI3K	-	-	-	-	-	-	-	-	-	-	-	-	-	-	-	-	-	-	-	-	-	-	-	-	-	-
hsa:5288	gene_protein	box	#d3d3d3	PIK3C2G	PI3K-C2-gamma	PI3K-C2GAMMA	-	-	-	-	-	-	-	-	-	-	-	-	-	-	-	-	-	-	-	-	-	-	-	-	-
C04549	compound	ellipse	#ADD8E6	1-Phosphatidyl-1D-myo-inositol 3-phosphate	1,2-Diacyl-sn-glycero-3-phospho-(1'-myo-inositol-3'-phosphate)	-	-	-	-	-	-	-	-	-	-	-	-	-	-	-	-	-	-	-	-	-	-	-	-	-	-
hsa:113026	gene_protein	box	#d3d3d3	PLCD3	PLC-delta-3	-	-	-	-	-	-	-	-	-	-	-	-	-	-	-	-	-	-	-	-	-	-	-	-	-	-
hsa:23007	gene_protein	box	#d3d3d3	PLCH1	PLC_eta_1	PLC-L3	PLCL3	-	-	-	-	-	-	-	-	-	-	-	-	-	-	-	-	-	-	-	-	-	-	-	-
hsa:23236	gene_protein	box	#d3d3d3	PLCB1	EIEE12	PI-PLC	PLC-154	PLC-I	PLC-beta-1	PLC154	PLCB1A	PLCB1B	-	-	-	-	-	-	-	-	-	-	-	-	-	-	-	-	-	-	-
hsa:51196	gene_protein	box	#d3d3d3	PLCE1	NPHS3	PLCE	PPLC	-	-	-	-	-	-	-	-	-	-	-	-	-	-	-	-	-	-	-	-	-	-	-	-
hsa:5330	gene_protein	box	#d3d3d3	PLCB2	PLC-beta-2	-	-	-	-	-	-	-	-	-	-	-	-	-	-	-	-	-	-	-	-	-	-	-	-	-	-
hsa:5331	gene_protein	box	#d3d3d3	PLCB3	-	-	-	-	-	-	-	-	-	-	-	-	-	-	-	-	-	-	-	-	-	-	-	-	-	-	-
hsa:5332	gene_protein	box	#d3d3d3	PLCB4	ARCND2	PI-PLC	-	-	-	-	-	-	-	-	-	-	-	-	-	-	-	-	-	-	-	-	-	-	-	-	-
hsa:5333	gene_protein	box	#d3d3d3	PLCD1	NDNC3	PLC-III	-	-	-	-	-	-	-	-	-	-	-	-	-	-	-	-	-	-	-	-	-	-	-	-	-
hsa:5335	gene_protein	box	#d3d3d3	PLCG1	NCKAP3	PLC-II	PLC1	PLC148	PLCgamma1	-	-	-	-	-	-	-	-	-	-	-	-	-	-	-	-	-	-	-	-	-	-
hsa:5336	gene_protein	box	#d3d3d3	PLCG2	APLAID	FCAS3	PLC-IV	PLC-gamma-2	-	-	-	-	-	-	-	-	-	-	-	-	-	-	-	-	-	-	-	-	-	-	-
hsa:84812	gene_protein	box	#d3d3d3	PLCD4	-	-	-	-	-	-	-	-	-	-	-	-	-	-	-	-	-	-	-	-	-	-	-	-	-	-	-
hsa:89869	gene_protein	box	#d3d3d3	PLCZ1	NYD-SP27	PLC-zeta-1	PLCzeta	SPGF17	-	-	-	-	-	-	-	-	-	-	-	-	-	-	-	-	-	-	-	-	-	-	-
hsa:9651	gene_protein	box	#d3d3d3	PLCH2	PLC-L4	PLC-eta2	PLCL4	PLCeta2	-	-	-	-	-	-	-	-	-	-	-	-	-	-	-	-	-	-	-	-	-	-	-
hsa:64768	gene_protein	box	#d3d3d3	IPPK	C9orf12	INSP5K2	IP5K	IPK1	bA476B13.1	-	-	-	-	-	-	-	-	-	-	-	-	-	-	-	-	-	-	-	-	-	-
C01204	compound	ellipse	#ADD8E6	Phytic acid	Phytate	myo-Inositol hexakisphosphate	1D-myo-Inositol 1,2,3,4,5,6-hexakisphosphate	D-myo-Inositol 1,2,3,4,5,6-hexakisphosphate	myo-Inositol 1,2,3,4,5,6-hexakisphosphate	Inositol 1,2,3,4,5,6-hexakisphosphate	1D-myo-Inositol hexakisphosphate	-	-	-	-	-	-	-	-	-	-	-	-	-	-	-	-	-	-	-	-
hsa:5290	gene_protein	box	#d3d3d3	PIK3CA	CLAPO	CLOVE	CWS5	MCAP	MCM	MCMTC	PI3K	PI3K-alpha	p110-alpha	-	-	-	-	-	-	-	-	-	-	-	-	-	-	-	-	-	-
hsa:5291	gene_protein	box	#d3d3d3	PIK3CB	P110BETA	PI3K	PI3KBETA	PIK3C1	-	-	-	-	-	-	-	-	-	-	-	-	-	-	-	-	-	-	-	-	-	-	-
hsa:5293	gene_protein	box	#d3d3d3	PIK3CD	APDS	IMD14	P110DELTA	PI3K	p110D	-	-	-	-	-	-	-	-	-	-	-	-	-	-	-	-	-	-	-	-	-	-
hsa:5294	gene_protein	box	#d3d3d3	PIK3CG	PI3CG	PI3K	PI3Kgamma	PIK3	p110gamma	p120-PI3K	-	-	-	-	-	-	-	-	-	-	-	-	-	-	-	-	-	-	-	-	-
hsa:200576	gene_protein	box	#d3d3d3	PIKFYVE	CFD	FAB1	HEL37	PIP5K	PIP5K3	ZFYVE29	-	-	-	-	-	-	-	-	-	-	-	-	-	-	-	-	-	-	-	-	-
C11556	compound	ellipse	#ADD8E6	1-Phosphatidyl-1D-myo-inositol 3,5-bisphosphate	1,2-Diacyl-sn-glycero-3-phospho-(1'-myo-inositol-3',5'-bisphosphate)	-	-	-	-	-	-	-	-	-	-	-	-	-	-	-	-	-	-	-	-	-	-	-	-	-	-
hsa:10423	gene_protein	box	#d3d3d3	CDIPT	PIS	PIS1	-	-	-	-	-	-	-	-	-	-	-	-	-	-	-	-	-	-	-	-	-	-	-	-	-
C11554	compound	ellipse	#ADD8E6	1-Phosphatidyl-1D-myo-inositol 3,4-bisphosphate	1,2-Diacyl-sn-glycero-3-phospho-(1'-myo-inositol-3',4'-bisphosphate)	-	-	-	-	-	-	-	-	-	-	-	-	-	-	-	-	-	-	-	-	-	-	-	-	-	-
hsa:3635	gene_protein	box	#d3d3d3	INPP5D	SHIP	SHIP-1	SHIP1	SIP-145	hp51CN	p150Ship	-	-	-	-	-	-	-	-	-	-	-	-	-	-	-	-	-	-	-	-	-
hsa:3636	gene_protein	box	#d3d3d3	INPPL1	OPSMD	SHIP2	-	-	-	-	-	-	-	-	-	-	-	-	-	-	-	-	-	-	-	-	-	-	-	-	-
hsa:55613	gene_protein	box	#d3d3d3	MTMR8	-	-	-	-	-	-	-	-	-	-	-	-	-	-	-	-	-	-	-	-	-	-	-	-	-	-	-
hsa:64419	gene_protein	box	#d3d3d3	MTMR14	C3orf29	-	-	-	-	-	-	-	-	-	-	-	-	-	-	-	-	-	-	-	-	-	-	-	-	-	-
hsa:8776	gene_protein	box	#d3d3d3	MTMR1	-	-	-	-	-	-	-	-	-	-	-	-	-	-	-	-	-	-	-	-	-	-	-	-	-	-	-
hsa:8897	gene_protein	box	#d3d3d3	MTMR3	FYVE-DSP1	ZFYVE10	-	-	-	-	-	-	-	-	-	-	-	-	-	-	-	-	-	-	-	-	-	-	-	-	-
hsa:8898	gene_protein	box	#d3d3d3	MTMR2	CMT4B	CMT4B1	-	-	-	-	-	-	-	-	-	-	-	-	-	-	-	-	-	-	-	-	-	-	-	-	-
hsa:9107	gene_protein	box	#d3d3d3	MTMR6	-	-	-	-	-	-	-	-	-	-	-	-	-	-	-	-	-	-	-	-	-	-	-	-	-	-	-
hsa:9108	gene_protein	box	#d3d3d3	MTMR7	-	-	-	-	-	-	-	-	-	-	-	-	-	-	-	-	-	-	-	-	-	-	-	-	-	-	-
hsa:9110	gene_protein	box	#d3d3d3	MTMR4	FYVE-DSP2	ZFYVE11	-	-	-	-	-	-	-	-	-	-	-	-	-	-	-	-	-	-	-	-	-	-	-	-	-
hsa:22876	gene_protein	box	#d3d3d3	INPP5F	MSTP007	MSTPO47	SAC2	hSAC2	-	-	-	-	-	-	-	-	-	-	-	-	-	-	-	-	-	-	-	-	-	-	-
hsa:22908	gene_protein	box	#d3d3d3	SACM1L	SAC1	-	-	-	-	-	-	-	-	-	-	-	-	-	-	-	-	-	-	-	-	-	-	-	-	-	-
hsa:9896	gene_protein	box	#d3d3d3	FIG4	ALS11	BTOP	CMT4J	KIAA0274	SAC3	YVS	dJ249I4.1	-	-	-	-	-	-	-	-	-	-	-	-	-	-	-	-	-	-	-	-
hsa:84992	gene_protein	box	#d3d3d3	PIGY	HPMRS6	PIG-Y	-	-	-	-	-	-	-	-	-	-	-	-	-	-	-	-	-	-	-	-	-	-	-	-	-
hsa:9091	gene_protein	box	#d3d3d3	PIGQ	EIEE77	GPI1	c407A10.1	-	-	-	-	-	-	-	-	-	-	-	-	-	-	-	-	-	-	-	-	-	-	-	-
hsa:51227	gene_protein	box	#d3d3d3	PIGP	DCRC	DCRC-S	DSCR5	DSRC	EIEE55	PIG-P	-	-	-	-	-	-	-	-	-	-	-	-	-	-	-	-	-	-	-	-	-
hsa:5283	gene_protein	box	#d3d3d3	PIGH	GPI-H	-	-	-	-	-	-	-	-	-	-	-	-	-	-	-	-	-	-	-	-	-	-	-	-	-	-
hsa:5279	gene_protein	box	#d3d3d3	PIGC	GPI2	GPIBD16	MRT62	-	-	-	-	-	-	-	-	-	-	-	-	-	-	-	-	-	-	-	-	-	-	-	-
hsa:5277	gene_protein	box	#d3d3d3	PIGA	GPI3	MCAHS2	PIG-A	PNH1	-	-	-	-	-	-	-	-	-	-	-	-	-	-	-	-	-	-	-	-	-	-	-
hsa:54965	gene_protein	box	#d3d3d3	PIGX	PIG-X	-	-	-	-	-	-	-	-	-	-	-	-	-	-	-	-	-	-	-	-	-	-	-	-	-	-
hsa:93183	gene_protein	box	#d3d3d3	PIGM	GPI-MT-I	-	-	-	-	-	-	-	-	-	-	-	-	-	-	-	-	-	-	-	-	-	-	-	-	-	-
C00350	compound	ellipse	#ADD8E6	Phosphatidylethanolamine	(3-Phosphatidyl)ethanolamine	(3-Phosphatidyl)-ethanolamine	Cephalin	O-(1-beta-Acyl-2-acyl-sn-glycero-3-phospho)ethanolamine	1-Acyl-2-acyl-sn-glycero-3-phosphoethanolamine	L-1-Phosphatidylethanolamine	-	-	-	-	-	-	-	-	-	-	-	-	-	-	-	-	-	-	-	-	-
hsa:5281	gene_protein	box	#d3d3d3	PIGF	-	-	-	-	-	-	-	-	-	-	-	-	-	-	-	-	-	-	-	-	-	-	-	-	-	-	-
hsa:84720	gene_protein	box	#d3d3d3	PIGO	HPMRS2	-	-	-	-	-	-	-	-	-	-	-	-	-	-	-	-	-	-	-	-	-	-	-	-	-	-
hsa:9487	gene_protein	box	#d3d3d3	PIGL	CHIME	-	-	-	-	-	-	-	-	-	-	-	-	-	-	-	-	-	-	-	-	-	-	-	-	-	-
hsa:9488	gene_protein	box	#d3d3d3	PIGB	EIEE80	GPI-MT-III	PIG-B	-	-	-	-	-	-	-	-	-	-	-	-	-	-	-	-	-	-	-	-	-	-	-	-
hsa:23556	gene_protein	box	#d3d3d3	PIGN	MCAHS	MCAHS1	MCD4	MDC4	PIG-N	-	-	-	-	-	-	-	-	-	-	-	-	-	-	-	-	-	-	-	-	-	-
hsa:2822	gene_protein	box	#d3d3d3	GPLD1	GPIPLD	GPIPLDM	PIGPLD	PIGPLD1	PLD	-	-	-	-	-	-	-	-	-	-	-	-	-	-	-	-	-	-	-	-	-	-
hsa:284098	gene_protein	box	#d3d3d3	PIGW	Gwt1	HPMRS5	-	-	-	-	-	-	-	-	-	-	-	-	-	-	-	-	-	-	-	-	-	-	-	-	-
hsa:55650	gene_protein	box	#d3d3d3	PIGV	GPI-MT-II	HPMRS1	PIG-V	-	-	-	-	-	-	-	-	-	-	-	-	-	-	-	-	-	-	-	-	-	-	-	-
hsa:81490	gene_protein	box	#d3d3d3	PTDSS2	PSS2	-	-	-	-	-	-	-	-	-	-	-	-	-	-	-	-	-	-	-	-	-	-	-	-	-	-
C02737	compound	ellipse	#ADD8E6	Phosphatidylserine	Phosphatidyl-L-serine	1,2-Diacyl-sn-glycerol 3-phospho-L-serine	3-O-sn-Phosphatidyl-L-serine	O3-Phosphatidyl-L-serine	L-1-Phosphatidylserine	-	-	-	-	-	-	-	-	-	-	-	-	-	-	-	-	-	-	-	-	-	-
C00157	compound	ellipse	#ADD8E6	Phosphatidylcholine	Lecithin	Phosphatidyl-N-trimethylethanolamine	1,2-Diacyl-sn-glycero-3-phosphocholine	Choline phosphatide	3-sn-Phosphatidylcholine	-	-	-	-	-	-	-	-	-	-	-	-	-	-	-	-	-	-	-	-	-	-
hsa:9791	gene_protein	box	#d3d3d3	PTDSS1	LMHD	PSS1	PSSA	-	-	-	-	-	-	-	-	-	-	-	-	-	-	-	-	-	-	-	-	-	-	-	-
hsa:8443	gene_protein	box	#d3d3d3	GNPAT	DAP-AT	DAPAT	DHAPAT	RCDP2	-	-	-	-	-	-	-	-	-	-	-	-	-	-	-	-	-	-	-	-	-	-	-
C03372	compound	ellipse	#ADD8E6	Acylglycerone phosphate	Dihydroxyacetone phosphate acyl ester	1-Acyl-glycerone 3-phosphate	-	-	-	-	-	-	-	-	-	-	-	-	-	-	-	-	-	-	-	-	-	-	-	-	-
C04230	compound	ellipse	#ADD8E6	1-Acyl-sn-glycero-3-phosphocholine	1-Acyl-sn-glycerol-3-phosphocholine	alpha-Acylglycerophosphocholine	2-Lysolecithin	2-Lysophosphatidylcholine	1-Acylglycerophosphocholine	-	-	-	-	-	-	-	-	-	-	-	-	-	-	-	-	-	-	-	-	-	-
hsa:10162	gene_protein	box	#d3d3d3	LPCAT3	C3F	LPCAT	LPLAT_5	LPSAT	MBOAT5	OACT5	nessy	-	-	-	-	-	-	-	-	-	-	-	-	-	-	-	-	-	-	-	-
hsa:254531	gene_protein	box	#d3d3d3	LPCAT4	AGPAT7	AYTL3	LPAAT-eta	LPEAT2	-	-	-	-	-	-	-	-	-	-	-	-	-	-	-	-	-	-	-	-	-	-	-
hsa:54947	gene_protein	box	#d3d3d3	LPCAT2	AGPAT11	AYTL1	LysoPAFAT	-	-	-	-	-	-	-	-	-	-	-	-	-	-	-	-	-	-	-	-	-	-	-	-
hsa:79888	gene_protein	box	#d3d3d3	LPCAT1	AGPAT10	AGPAT9	AYTL2	LPCAT-1	PFAAP3	lpcat	lysoPAFAT	-	-	-	-	-	-	-	-	-	-	-	-	-	-	-	-	-	-	-	-
C00307	compound	ellipse	#ADD8E6	CDP-choline	Cytidine 5'-diphosphocholine	Citicoline	-	-	-	-	-	-	-	-	-	-	-	-	-	-	-	-	-	-	-	-	-	-	-	-	-
C00588	compound	ellipse	#ADD8E6	Choline phosphate	Phosphorylcholine	Phosphocholine	O-Phosphocholine	-	-	-	-	-	-	-	-	-	-	-	-	-	-	-	-	-	-	-	-	-	-	-	-
hsa:1119	gene_protein	box	#d3d3d3	CHKA	CHK	CK	CKI	EK	-	-	-	-	-	-	-	-	-	-	-	-	-	-	-	-	-	-	-	-	-	-	-
hsa:1120	gene_protein	box	#d3d3d3	CHKB	CHETK	CHKL	CK	CKB	CKEKB	EK	EKB	MDCMC	-	-	-	-	-	-	-	-	-	-	-	-	-	-	-	-	-	-	-
C01996	compound	ellipse	#ADD8E6	Acetylcholine	O-Acetylcholine	-	-	-	-	-	-	-	-	-	-	-	-	-	-	-	-	-	-	-	-	-	-	-	-	-	-
hsa:43	gene_protein	box	#d3d3d3	ACHE	ACEE	ARACHE	N-ACHE	YT	-	-	-	-	-	-	-	-	-	-	-	-	-	-	-	-	-	-	-	-	-	-	-
hsa:1103	gene_protein	box	#d3d3d3	CHAT	CHOACTASE	CMS1A	CMS1A2	CMS6	-	-	-	-	-	-	-	-	-	-	-	-	-	-	-	-	-	-	-	-	-	-	-
C00346	compound	ellipse	#ADD8E6	Ethanolamine phosphate	O-Phosphorylethanolamine	Phosphoethanolamine	O-Phosphoethanolamine	-	-	-	-	-	-	-	-	-	-	-	-	-	-	-	-	-	-	-	-	-	-	-	-
C00570	compound	ellipse	#ADD8E6	CDP-ethanolamine	Cytidine diphosphate ethanolamine	-	-	-	-	-	-	-	-	-	-	-	-	-	-	-	-	-	-	-	-	-	-	-	-	-	-
C00189	compound	ellipse	#ADD8E6	Ethanolamine	Aminoethanol	2-Hydroxyethylamine	-	-	-	-	-	-	-	-	-	-	-	-	-	-	-	-	-	-	-	-	-	-	-	-	-
hsa:55224	gene_protein	box	#d3d3d3	ETNK2	EKI2	HMFT1716	-	-	-	-	-	-	-	-	-	-	-	-	-	-	-	-	-	-	-	-	-	-	-	-	-
hsa:55500	gene_protein	box	#d3d3d3	ETNK1	EKI	EKI_1	EKI1	Nbla10396	-	-	-	-	-	-	-	-	-	-	-	-	-	-	-	-	-	-	-	-	-	-	-
hsa:11145	gene_protein	box	#d3d3d3	PLAAT3	AdPLA	H-REV107	H-REV107-1	HRASLS3	HREV107	HREV107-1	HREV107-3	HRSL3	PLA2G16	PLAAT-3	-	-	-	-	-	-	-	-	-	-	-	-	-	-	-	-	-
C04233	compound	ellipse	#ADD8E6	2-Acyl-sn-glycero-3-phosphocholine	2-Acylglycero-3-phosphocholine	1-Lysophosphatidylcholine	1-Lysolecithin	3-Lysolecithin	-	-	-	-	-	-	-	-	-	-	-	-	-	-	-	-	-	-	-	-	-	-	-
hsa:100137049	gene_protein	box	#d3d3d3	PLA2G4B	HsT16992	cPLA2-beta	-	-	-	-	-	-	-	-	-	-	-	-	-	-	-	-	-	-	-	-	-	-	-	-	-
hsa:123745	gene_protein	box	#d3d3d3	PLA2G4E	-	-	-	-	-	-	-	-	-	-	-	-	-	-	-	-	-	-	-	-	-	-	-	-	-	-	-
hsa:151056	gene_protein	box	#d3d3d3	PLB1	PLB	PLB/LIP	-	-	-	-	-	-	-	-	-	-	-	-	-	-	-	-	-	-	-	-	-	-	-	-	-
hsa:255189	gene_protein	box	#d3d3d3	PLA2G4F	PLA2G4FZ	-	-	-	-	-	-	-	-	-	-	-	-	-	-	-	-	-	-	-	-	-	-	-	-	-	-
hsa:26279	gene_protein	box	#d3d3d3	PLA2G2D	PLA2IID	SPLASH	sPLA2-IID	sPLA2S	-	-	-	-	-	-	-	-	-	-	-	-	-	-	-	-	-	-	-	-	-	-	-
hsa:283748	gene_protein	box	#d3d3d3	PLA2G4D	cPLA2delta	-	-	-	-	-	-	-	-	-	-	-	-	-	-	-	-	-	-	-	-	-	-	-	-	-	-
hsa:30814	gene_protein	box	#d3d3d3	PLA2G2E	GIIE_sPLA2	sPLA2-IIE	-	-	-	-	-	-	-	-	-	-	-	-	-	-	-	-	-	-	-	-	-	-	-	-	-
hsa:391013	gene_protein	box	#d3d3d3	PLA2G2C	-	-	-	-	-	-	-	-	-	-	-	-	-	-	-	-	-	-	-	-	-	-	-	-	-	-	-
hsa:50487	gene_protein	box	#d3d3d3	PLA2G3	GIII-SPLA2	SPLA2III	sPLA2-III	-	-	-	-	-	-	-	-	-	-	-	-	-	-	-	-	-	-	-	-	-	-	-	-
hsa:5319	gene_protein	box	#d3d3d3	PLA2G1B	PLA2	PLA2A	PPLA2	-	-	-	-	-	-	-	-	-	-	-	-	-	-	-	-	-	-	-	-	-	-	-	-
hsa:5320	gene_protein	box	#d3d3d3	PLA2G2A	MOM1	PLA2	PLA2B	PLA2L	PLA2S	PLAS1	sPLA2	-	-	-	-	-	-	-	-	-	-	-	-	-	-	-	-	-	-	-	-
hsa:5321	gene_protein	box	#d3d3d3	PLA2G4A	GURDP	PLA2G4	cPLA2	cPLA2-alpha	-	-	-	-	-	-	-	-	-	-	-	-	-	-	-	-	-	-	-	-	-	-	-
hsa:5322	gene_protein	box	#d3d3d3	PLA2G5	FRFB	GV-PLA2	PLA2-10	hVPLA(2)	-	-	-	-	-	-	-	-	-	-	-	-	-	-	-	-	-	-	-	-	-	-	-
hsa:64600	gene_protein	box	#d3d3d3	PLA2G2F	GIIFsPLA2	sPLA2-IIF	-	-	-	-	-	-	-	-	-	-	-	-	-	-	-	-	-	-	-	-	-	-	-	-	-
hsa:81579	gene_protein	box	#d3d3d3	PLA2G12A	GXII	PLA2G12	ROSSY	-	-	-	-	-	-	-	-	-	-	-	-	-	-	-	-	-	-	-	-	-	-	-	-
hsa:8398	gene_protein	box	#d3d3d3	PLA2G6	CaI-PLA2	GVI	INAD1	IPLA2-VIA	NBIA2	NBIA2A	NBIA2B	PARK14	PLA2	PNPLA9	iPLA2	iPLA2beta	-	-	-	-	-	-	-	-	-	-	-	-	-	-	-
hsa:8399	gene_protein	box	#d3d3d3	PLA2G10	GXPLA2	GXSPLA2	SPLA2	sPLA2-X	-	-	-	-	-	-	-	-	-	-	-	-	-	-	-	-	-	-	-	-	-	-	-
hsa:84647	gene_protein	box	#d3d3d3	PLA2G12B	FKSG71	GXIIB	GXIIIsPLA2	PLA2G13	sPLA2-GXIIB	-	-	-	-	-	-	-	-	-	-	-	-	-	-	-	-	-	-	-	-	-	-
hsa:8605	gene_protein	box	#d3d3d3	PLA2G4C	CPLA2-gamma	-	-	-	-	-	-	-	-	-	-	-	-	-	-	-	-	-	-	-	-	-	-	-	-	-	-
hsa:8681	gene_protein	box	#d3d3d3	JMJD7-PLA2G4B	HsT16992	cPLA2-beta	-	-	-	-	-	-	-	-	-	-	-	-	-	-	-	-	-	-	-	-	-	-	-	-	-
hsa:122618	gene_protein	box	#d3d3d3	PLD4	C14orf175	-	-	-	-	-	-	-	-	-	-	-	-	-	-	-	-	-	-	-	-	-	-	-	-	-	-
hsa:23646	gene_protein	box	#d3d3d3	PLD3	AD19	HU-K4	HUK4	SCA46	-	-	-	-	-	-	-	-	-	-	-	-	-	-	-	-	-	-	-	-	-	-	-
hsa:5337	gene_protein	box	#d3d3d3	PLD1	CVDD	-	-	-	-	-	-	-	-	-	-	-	-	-	-	-	-	-	-	-	-	-	-	-	-	-	-
hsa:5338	gene_protein	box	#d3d3d3	PLD2	PLD1C	-	-	-	-	-	-	-	-	-	-	-	-	-	-	-	-	-	-	-	-	-	-	-	-	-	-
hsa:51365	gene_protein	box	#d3d3d3	PLA1A	PS-PLA1	PSPLA1	-	-	-	-	-	-	-	-	-	-	-	-	-	-	-	-	-	-	-	-	-	-	-	-	-
C05974	compound	ellipse	#ADD8E6	2-Acyl-sn-glycero-3-phosphoserine	2-Acyl-1-lyso-phosphatidylserine	-	-	-	-	-	-	-	-	-	-	-	-	-	-	-	-	-	-	-	-	-	-	-	-	-	-
C04438	compound	ellipse	#ADD8E6	1-Acyl-sn-glycero-3-phosphoethanolamine	L-2-Lysophosphatidylethanolamine	-	-	-	-	-	-	-	-	-	-	-	-	-	-	-	-	-	-	-	-	-	-	-	-	-	-
C00269	compound	ellipse	#ADD8E6	CDP-diacylglycerol	CDP-1,2-diacylglycerol	1,2-Diacyl-sn-glycero-3-cytidine-5'-diphosphate	-	-	-	-	-	-	-	-	-	-	-	-	-	-	-	-	-	-	-	-	-	-	-	-	-
C05973	compound	ellipse	#ADD8E6	2-Acyl-sn-glycero-3-phosphoethanolamine	L-1-Lysophosphatidylethanolamine	O-(2-Acyl-sn-glycero-3-phospho)-ethanolamine	-	-	-	-	-	-	-	-	-	-	-	-	-	-	-	-	-	-	-	-	-	-	-	-	-
hsa:162466	gene_protein	box	#d3d3d3	PHOSPHO1	-	-	-	-	-	-	-	-	-	-	-	-	-	-	-	-	-	-	-	-	-	-	-	-	-	-	-
hsa:23171	gene_protein	box	#d3d3d3	GPD1L	GPD1-L	-	-	-	-	-	-	-	-	-	-	-	-	-	-	-	-	-	-	-	-	-	-	-	-	-	-
hsa:2819	gene_protein	box	#d3d3d3	GPD1	GPD-C	GPDH-C	HTGTI	-	-	-	-	-	-	-	-	-	-	-	-	-	-	-	-	-	-	-	-	-	-	-	-
hsa:2820	gene_protein	box	#d3d3d3	GPD2	GDH2	GPDM	mGPDH	-	-	-	-	-	-	-	-	-	-	-	-	-	-	-	-	-	-	-	-	-	-	-	-
hsa:3931	gene_protein	box	#d3d3d3	LCAT	-	-	-	-	-	-	-	-	-	-	-	-	-	-	-	-	-	-	-	-	-	-	-	-	-	-	-
C00670	compound	ellipse	#ADD8E6	sn-Glycero-3-phosphocholine	Glycerophosphocholine	-	-	-	-	-	-	-	-	-	-	-	-	-	-	-	-	-	-	-	-	-	-	-	-	-	-
hsa:56261	gene_protein	box	#d3d3d3	GPCPD1	EDI3	GDE5	GDPD6	PREI4	-	-	-	-	-	-	-	-	-	-	-	-	-	-	-	-	-	-	-	-	-	-	-
hsa:10434	gene_protein	box	#d3d3d3	LYPLA1	APT-1	APT1	LPL-I	LPL1	hAPT1	-	-	-	-	-	-	-	-	-	-	-	-	-	-	-	-	-	-	-	-	-	-
hsa:10908	gene_protein	box	#d3d3d3	PNPLA6	BNHS	LNMS	NTE	NTEMND	OMCS	SPG39	iPLA2delta	sws	-	-	-	-	-	-	-	-	-	-	-	-	-	-	-	-	-	-	-
hsa:375775	gene_protein	box	#d3d3d3	PNPLA7	C9orf111	NTE-R1	NTEL1	-	-	-	-	-	-	-	-	-	-	-	-	-	-	-	-	-	-	-	-	-	-	-	-
C01233	compound	ellipse	#ADD8E6	sn-Glycero-3-phosphoethanolamine	Glycerophosphoethanolamine	-	-	-	-	-	-	-	-	-	-	-	-	-	-	-	-	-	-	-	-	-	-	-	-	-	-
hsa:11313	gene_protein	box	#d3d3d3	LYPLA2	APT-2	APT2	DJ886K2.4	-	-	-	-	-	-	-	-	-	-	-	-	-	-	-	-	-	-	-	-	-	-	-	-
hsa:1040	gene_protein	box	#d3d3d3	CDS1	CDS_1	-	-	-	-	-	-	-	-	-	-	-	-	-	-	-	-	-	-	-	-	-	-	-	-	-	-
hsa:8760	gene_protein	box	#d3d3d3	CDS2	-	-	-	-	-	-	-	-	-	-	-	-	-	-	-	-	-	-	-	-	-	-	-	-	-	-	-
C00513	compound	ellipse	#ADD8E6	CDP-glycerol	-	-	-	-	-	-	-	-	-	-	-	-	-	-	-	-	-	-	-	-	-	-	-	-	-	-	-
hsa:23761	gene_protein	box	#d3d3d3	PISD	DJ858B16	PSD	PSDC	PSSC	dJ858B16.2	-	-	-	-	-	-	-	-	-	-	-	-	-	-	-	-	-	-	-	-	-	-
C04308	compound	ellipse	#ADD8E6	Phosphatidyl-N-dimethylethanolamine	-	-	-	-	-	-	-	-	-	-	-	-	-	-	-	-	-	-	-	-	-	-	-	-	-	-	-
hsa:10400	gene_protein	box	#d3d3d3	PEMT	PEAMT	PEMPT	PEMT2	PLMT	PNMT	-	-	-	-	-	-	-	-	-	-	-	-	-	-	-	-	-	-	-	-	-	-
hsa:23659	gene_protein	box	#d3d3d3	PLA2G15	ACS	GXVPLA2	LLPL	LPLA2	LYPLA3	-	-	-	-	-	-	-	-	-	-	-	-	-	-	-	-	-	-	-	-	-	-
C01241	compound	ellipse	#ADD8E6	Phosphatidyl-N-methylethanolamine	-	-	-	-	-	-	-	-	-	-	-	-	-	-	-	-	-	-	-	-	-	-	-	-	-	-	-
hsa:9489	gene_protein	box	#d3d3d3	PGS1	-	-	-	-	-	-	-	-	-	-	-	-	-	-	-	-	-	-	-	-	-	-	-	-	-	-	-
C03892	compound	ellipse	#ADD8E6	Phosphatidylglycerophosphate	1-(3-sn-Phosphatidyl)-sn-glycerol 3-phosphate	3-(3-Phosphatidyl)-D-glycerol 1-phosphate	1,2-Diacyl-sn-glycero-3-phospho-sn-glycerol 3'-phosphate	-	-	-	-	-	-	-	-	-	-	-	-	-	-	-	-	-	-	-	-	-	-	-	-
hsa:54675	gene_protein	box	#d3d3d3	CRLS1	C20orf155	CLS	CLS1	GCD10	dJ967N21.6	-	-	-	-	-	-	-	-	-	-	-	-	-	-	-	-	-	-	-	-	-	-
C00344	compound	ellipse	#ADD8E6	Phosphatidylglycerol	3-(3-sn-Phosphatidyl)glycerol	3(3-Phosphatidyl-)glycerol	PtdGro	-	-	-	-	-	-	-	-	-	-	-	-	-	-	-	-	-	-	-	-	-	-	-	-
C05980	compound	ellipse	#ADD8E6	Cardiolipin	Diphosphatidylglycerol	1',3'-Bis(1,2-diacyl-sn-glycero-3-phospho)-sn-glycerol	-	-	-	-	-	-	-	-	-	-	-	-	-	-	-	-	-	-	-	-	-	-	-	-	-
C03819	compound	ellipse	#ADD8E6	1-Acylglycerophosphoinositol	1-Acyl-sn-glycero-3-phosphoinositol	-	-	-	-	-	-	-	-	-	-	-	-	-	-	-	-	-	-	-	-	-	-	-	-	-	-
hsa:79143	gene_protein	box	#d3d3d3	MBOAT7	BB1	LENG4	LPIAT	LPLAT	LRC4	MBOA7	MRT57	OACT7	hMBOA-7	-	-	-	-	-	-	-	-	-	-	-	-	-	-	-	-	-	-
C18129	compound	ellipse	#ADD8E6	Monolysocardiolipin	MLCL	-	-	-	-	-	-	-	-	-	-	-	-	-	-	-	-	-	-	-	-	-	-	-	-	-	-
hsa:6901	gene_protein	box	#d3d3d3	TAZ	BTHS	CMD3A	EFE	EFE2	G4.5	LVNCX	Taz1	-	-	-	-	-	-	-	-	-	-	-	-	-	-	-	-	-	-	-	-
C18126	compound	ellipse	#ADD8E6	1-Acyl-sn-glycero-3-phosphoglycerol	-	-	-	-	-	-	-	-	-	-	-	-	-	-	-	-	-	-	-	-	-	-	-	-	-	-	-
hsa:9926	gene_protein	box	#d3d3d3	LPGAT1	FAM34A	FAM34A1	NET8	-	-	-	-	-	-	-	-	-	-	-	-	-	-	-	-	-	-	-	-	-	-	-	-
C18125	compound	ellipse	#ADD8E6	1-Acyl-sn-glycero-3-phosphoserine	1-Acyl-2-lyso-phosphatidylserine	-	-	-	-	-	-	-	-	-	-	-	-	-	-	-	-	-	-	-	-	-	-	-	-	-	-
hsa:64850	gene_protein	box	#d3d3d3	ETNPPL	AGXT2L1	-	-	-	-	-	-	-	-	-	-	-	-	-	-	-	-	-	-	-	-	-	-	-	-	-	-
hsa:8540	gene_protein	box	#d3d3d3	AGPS	ADAP-S	ADAS	ADHAPS	ADPS	ALDHPSY	RCDP3	-	-	-	-	-	-	-	-	-	-	-	-	-	-	-	-	-	-	-	-	-
C03715	compound	ellipse	#ADD8E6	O-Alkylglycerone phosphate	Alkyl-glycerone 3-phosphate	Dihydroxyacetone phosphate alkyl ether	-	-	-	-	-	-	-	-	-	-	-	-	-	-	-	-	-	-	-	-	-	-	-	-	-
C04598	compound	ellipse	#ADD8E6	2-Acetyl-1-alkyl-sn-glycero-3-phosphocholine	Platelet-activating factor	PAF	-	-	-	-	-	-	-	-	-	-	-	-	-	-	-	-	-	-	-	-	-	-	-	-	-
hsa:5048	gene_protein	box	#d3d3d3	PAFAH1B1	LIS1	LIS2	MDCR	MDS	NudF	PAFAH	-	-	-	-	-	-	-	-	-	-	-	-	-	-	-	-	-	-	-	-	-
hsa:5049	gene_protein	box	#d3d3d3	PAFAH1B2	HEL-S-303	-	-	-	-	-	-	-	-	-	-	-	-	-	-	-	-	-	-	-	-	-	-	-	-	-	-
hsa:5050	gene_protein	box	#d3d3d3	PAFAH1B3	PAFAHG	-	-	-	-	-	-	-	-	-	-	-	-	-	-	-	-	-	-	-	-	-	-	-	-	-	-
hsa:5051	gene_protein	box	#d3d3d3	PAFAH2	HSD-PLA2	-	-	-	-	-	-	-	-	-	-	-	-	-	-	-	-	-	-	-	-	-	-	-	-	-	-
hsa:7941	gene_protein	box	#d3d3d3	PLA2G7	LDL-PLA2	LP-PLA2	PAFAD	PAFAH	-	-	-	-	-	-	-	-	-	-	-	-	-	-	-	-	-	-	-	-	-	-	-
C04317	compound	ellipse	#ADD8E6	1-Organyl-2-lyso-sn-glycero-3-phosphocholine	1-Radyl-2-lyso-sn-glycero-3-phosphocholine	1-Alkyl-2-lyso-sn-glycero-3-phosphocholine	1-Alkyl-sn-glycero-3-phosphocholine	-	-	-	-	-	-	-	-	-	-	-	-	-	-	-	-	-	-	-	-	-	-	-	-
C03820	compound	ellipse	#ADD8E6	1-Alkyl-2-acetyl-sn-glycerol	2-Acetyl-1-alkyl-sn-glycerol	1-O-Alkyl-2-acetyl-sn-glycerol	-	-	-	-	-	-	-	-	-	-	-	-	-	-	-	-	-	-	-	-	-	-	-	-	-
C03201	compound	ellipse	#ADD8E6	1-Alkyl-2-acylglycerol	2-Acyl-1-alkyl-sn-glycerol	-	-	-	-	-	-	-	-	-	-	-	-	-	-	-	-	-	-	-	-	-	-	-	-	-	-
C04475	compound	ellipse	#ADD8E6	1-Alkyl-2-acylglycerophosphoethanolamine	1-Radyl-2-acyl-sn-glycero-3-phosphoethanolamine	1-Organyl-2-acyl-sn-glycero-3-phosphoethanolamine	O-1-Alkyl-2-acyl-sn-glycero-3-phosphoethanolamine	2-Acyl-1-alkyl-sn-glycero-3-phosphoethanolamine	-	-	-	-	-	-	-	-	-	-	-	-	-	-	-	-	-	-	-	-	-	-	-
C04635	compound	ellipse	#ADD8E6	1-(1-Alkenyl)-sn-glycero-3-phosphoethanolamine	1-Alkenylglycerophosphoethanolamine	-	-	-	-	-	-	-	-	-	-	-	-	-	-	-	-	-	-	-	-	-	-	-	-	-	-
hsa:284161	gene_protein	box	#d3d3d3	GDPD1	GDE4	-	-	-	-	-	-	-	-	-	-	-	-	-	-	-	-	-	-	-	-	-	-	-	-	-	-
hsa:5168	gene_protein	box	#d3d3d3	ENPP2	ATX	ATX-X	AUTOTAXIN	LysoPLD	NPP2	PD-IALPHA	PDNP2	-	-	-	-	-	-	-	-	-	-	-	-	-	-	-	-	-	-	-	-
hsa:79153	gene_protein	box	#d3d3d3	GDPD3	GDE7	-	-	-	-	-	-	-	-	-	-	-	-	-	-	-	-	-	-	-	-	-	-	-	-	-	-
C15646	compound	ellipse	#ADD8E6	1-(1-Alkenyl)-sn-glycero-3-phosphate	-	-	-	-	-	-	-	-	-	-	-	-	-	-	-	-	-	-	-	-	-	-	-	-	-	-	-
C05977	compound	ellipse	#ADD8E6	2-Acyl-1-alkyl-sn-glycero-3-phosphate	-	-	-	-	-	-	-	-	-	-	-	-	-	-	-	-	-	-	-	-	-	-	-	-	-	-	-
hsa:255043	gene_protein	box	#d3d3d3	TMEM86B	-	-	-	-	-	-	-	-	-	-	-	-	-	-	-	-	-	-	-	-	-	-	-	-	-	-	-
C05212	compound	ellipse	#ADD8E6	1-Radyl-2-acyl-sn-glycero-3-phosphocholine	1-Organyl-2-acyl-sn-glycero-3-phosphocholine	2-Acyl-1-alkyl-sn-glycero-3-phosphocholine	-	-	-	-	-	-	-	-	-	-	-	-	-	-	-	-	-	-	-	-	-	-	-	-	-
C04756	compound	ellipse	#ADD8E6	O-1-Alk-1-enyl-2-acyl-sn-glycero-3-phosphoethanolamine	Phosphatidalethanolamine	Plasmenylethanolamine	Ethanolamineplasmalogen	2-Acyl-1-(1-alkenyl)-sn-glycero-3-phosphoethanolamine	1-Alkenyl-2-acylglycerophosphoethanolamine	-	-	-	-	-	-	-	-	-	-	-	-	-	-	-	-	-	-	-	-	-	-
C03454	compound	ellipse	#ADD8E6	1-Alkenyl-2-acylglycerol	-	-	-	-	-	-	-	-	-	-	-	-	-	-	-	-	-	-	-	-	-	-	-	-	-	-	-
C15647	compound	ellipse	#ADD8E6	2-Acyl-1-(1-alkenyl)-sn-glycero-3-phosphate	-	-	-	-	-	-	-	-	-	-	-	-	-	-	-	-	-	-	-	-	-	-	-	-	-	-	-
C04517	compound	ellipse	#ADD8E6	1-(1-Alkenyl)-sn-glycero-3-phosphocholine	1-Alkenyl-sn-glycero-3-phosphocholine	1-Alkenylglycerophosphocholine	1-O-Alk-1-enyl-glycero-3-phosphocholine	-	-	-	-	-	-	-	-	-	-	-	-	-	-	-	-	-	-	-	-	-	-	-	-
[truncated: 3,264 more rows]
